# Supplementary material for: Genomic and transcriptomic alterations following intergeneric hybridization and polyploidization in the Chrysanthemum nankingense×Tanacetum vulgare hybrid and allopolyploid (Asteraceae)
Source: Hortic Res. 2018 Feb 7;5:5. doi: 10.1038/s41438-017-0003-0 (PMC5802763; doi:10.1038/s41438-017-0003-0)
Supplement: Supplementary file 1 — Figure S1 [file 41438_2017_3_MOESM1_ESM.jpg]

<?xml version="1.0" encoding="UTF-8"?>    
<!DOCTYPE author-meta-data SYSTEM "AUTHOR_META_DATA.dtd">
<author-meta-data>
  <author-contributions>
  </author-contributions>
  <author-list>
    <author>
      <author-affiliation>Nanjing Agricultural University, Nanjing, Jiangsu, China</author-affiliation>
      <author-name>Fadi Chen</author-name>
      <author-orcid>null</author-orcid>
    </author>
    <author>
      <author-affiliation>Nanjing Agricultural University, Nanjing, Jiangsu, China</author-affiliation>
      <author-name>Xiangyu Qi</author-name>
      <author-orcid>null</author-orcid>
    </author>
    <author>
      <author-affiliation>College of Horticulture, Nanjing Agricultural University, Nanjing, China, China</author-affiliation>
      <author-name>Haibin Wang</author-name>
      <author-orcid>null</author-orcid>
    </author>
    <author>
      <author-affiliation>College of Horticulture, Nanjing Agricultural University, China</author-affiliation>
      <author-name>Aiping Song</author-name>
      <author-orcid>null</author-orcid>
    </author>
    <author>
      <author-affiliation>College of Horticulture, Nanjing Agricultural University, Key Laboratory of Landscaping,Ministry of Agriculture, China</author-affiliation>
      <author-name>Jiafu Jiang</author-name>
      <author-orcid>null</author-orcid>
    </author>
    <author>
      <author-affiliation>College of Horticulture, Nanjing Agricultural University, China</author-affiliation>
      <author-name>Su-Mei Chen</author-name>
      <author-orcid>null</author-orcid>
    </author>
  </author-list>
  <funding-details>
    <funding-detail>
      <author-funders>
      </author-funders>
      <funders>
        <funder>
          <funder-name>This work was financially supported by the &amp;amp;#x201C;948&amp;amp;#x201D; Project of the Ministry of Agriculture (2016-X18), the Jiangsu 333 talent project (BRA2017382), the Seed Industry Development Project of Shanghai [(2016)1-14], the Fund for Independent Innovation of Agricultural Sciences in Jiangsu Province [CX (16) 1025] , and the Fundamental Research Funds for the Central Universities (KYZ201606, KYRC201601) .</funder-name>
        </funder>
      </funders>
      <funding-detail-author>Fadi Chen</funding-detail-author>
    </funding-detail>
    <funding-detail>
      <author-funders>
      </author-funders>
      <funding-detail-author>Xiangyu Qi</funding-detail-author>
    </funding-detail>
    <funding-detail>
      <author-funders>
      </author-funders>
      <funding-detail-author>Haibin Wang</funding-detail-author>
    </funding-detail>
    <funding-detail>
      <author-funders>
      </author-funders>
      <funding-detail-author>Aiping Song</funding-detail-author>
    </funding-detail>
    <funding-detail>
      <author-funders>
      </author-funders>
      <funding-detail-author>Jiafu Jiang</funding-detail-author>
    </funding-detail>
    <funding-detail>
      <author-funders>
      </author-funders>
      <funding-detail-author>Su-Mei Chen</funding-detail-author>
    </funding-detail>
  </funding-details>
  <manuscript-title>Genomic and transcriptomic alterations following intergeneric hybridization and polyploidization in the Chrysanthemum nankingense &amp;amp;#x00D7; Tanacetum vulgare hybrid and allopolyploid (Asteraceae)</manuscript-title>
</author-meta-data>
