# Supplementary material for: Genomic and transcriptomic alterations following intergeneric hybridization and polyploidization in the Chrysanthemum nankingense×Tanacetum vulgare hybrid and allopolyploid (Asteraceae)
Source: Hortic Res. 2018 Feb 7;5:5. doi: 10.1038/s41438-017-0003-0 (PMC5802763; doi:10.1038/s41438-017-0003-0)
Supplement: Supplementary file 7 — Table S4 [file 41438_2017_3_MOESM7_ESM.xlsx]

## Sheet: Sheet1
Table S12 A list of putative methyltransferase and methylase genes showing significantly differential expression between JJ and its parents
putative methyltransferase genes
transcript_id(s)	transcript_id(s)	transcript_id(s)	JJ_FPKM	Jhn_FPKM	Jh_FPKM	Nr	GO
CL4607.Contig2_JJ	CL1431.Contig1_Jhn	CL5660.Contig1_Jh	15.67	8.99	5.67	gi|976901751|gb|KVH89741.1|/3.93524e-106/tRNA/rRNA methyltransferase, SpoU [Cynara cardunculus var. scolymus]	biological_process:GO:0006396//RNA processing;GO:0001510//RNA methylation;molecular_function:GO:0003723//RNA binding;GO:0008173//RNA methyltransferase activity;
CL4250.Contig2_JJ	CL3089.Contig2_Jhn	CL6965.Contig2_Jh	4.5	8.85	1.61	gi|976924607|gb|KVI08554.1|/1.70946e-64/Nicotinamide N-methyltransferase-like protein [Cynara cardunculus var. scolymus]	NA
CL7606.Contig2_JJ	CL4124.Contig1_Jhn	CL3282.Contig3_Jh	12.4	26.91	5.82	gi|976926774|gb|KVI10625.1|/0/Rubisco LS methyltransferase, substrate-binding domain-containing protein [Cynara cardunculus var. scolymus]	biological_process:GO:0018026//peptidyl-lysine monomethylation;molecular_function:GO:0016279//protein-lysine N-methyltransferase activity;
CL2357.Contig1_JJ	CL4694.Contig3_Jhn	CL7080.Contig1_Jh	25.89	12.56	1.81	gi|751367969|dbj|BAQ21905.1|/1.2192e-153/O-methyltransferase [Carthamus tinctorius]	NA
CL2357.Contig2_JJ	CL4694.Contig3_Jhn	CL7080.Contig1_Jh	14.74	12.56	1.81	gi|751367969|dbj|BAQ21905.1|/4.70424e-67/O-methyltransferase [Carthamus tinctorius]	molecular_function:GO:0016740//transferase activity;
CL2357.Contig3_JJ	CL4694.Contig3_Jhn	CL7080.Contig1_Jh	6.36	12.56	1.81	gi|751367969|dbj|BAQ21905.1|/1.13012e-126/O-methyltransferase [Carthamus tinctorius]	NA
CL2788.Contig1_JJ	CL7519.Contig2_Jhn	CL4319.Contig1_Jh	19.97	11.69	7.26	gi|970069276|ref|XP_015061771.1|/1.18252e-171/PREDICTED: probable protein arginine N-methyltransferase 1.2 [Solanum pennellii]	NA
CL4809.Contig3_JJ	CL7698.Contig2_Jhn	CL2341.Contig1_Jh	9.64	8.95	2.41	gi|976906962|gb|KVH94359.1|/1.55223e-163/Homocysteine S-methyltransferase [Cynara cardunculus var. scolymus]	biological_process:GO:0032259//methylation;molecular_function:GO:0008168//methyltransferase activity;
Unigene17159_JJ	CL8013.Contig1_Jhn	Unigene22946_Jh	12.95	9.98	5.46	gi|976924042|gb|KVI08129.1|/6.39526e-174/Caffeate O-methyltransferase (COMT) family [Cynara cardunculus var. scolymus]	biological_process:GO:0032259//methylation;molecular_function:GO:0047763//caffeate O-methyltransferase activity;GO:0046983//protein dimerization activity;
Unigene40740_JJ	CL896.Contig2_Jhn	Unigene30198_Jh	3.24	3.88	0.61	gi|976924737|gb|KVI08676.1|/6.06658e-10/Rubisco LS methyltransferase, substrate-binding domain-containing protein [Cynara cardunculus var. scolymus]	NA
CL8929.Contig1_JJ	CL9265.Contig1_Jhn	CL3846.Contig3_Jh	7.32	5.93	2.75	gi|976914122|gb|KVI00353.1|/0/histone H3-K9 methyltransferase, plant [Cynara cardunculus var. scolymus]	NA
CL5956.Contig4_JJ	CL9457.Contig1_Jhn	CL1930.Contig4_Jh	5.01	8.22	1.21	gi|976913200|gb|KVH99508.1|/0/putative S-adenosyl-L-methionine-dependent methyltransferase [Cynara cardunculus var. scolymus]	biological_process:GO:0032259//methylation;molecular_function:GO:0008168//methyltransferase activity;
Unigene18107_JJ	CL9457.Contig1_Jhn	CL1930.Contig2_Jh	16.15	8.22	6.78	gi|976913200|gb|KVH99508.1|/4.27617e-65/putative S-adenosyl-L-methionine-dependent methyltransferase [Cynara cardunculus var. scolymus]	biological_process:GO:0032259//methylation;molecular_function:GO:0008168//methyltransferase activity;
Unigene459_JJ	Unigene17533_Jhn	CL6323.Contig1_Jh	30.59	36.62	4.46	gi|976906368|gb|KVH93806.1|/2.36952e-170/Protein arginine N-methyltransferase [Cynara cardunculus var. scolymus]	biological_process:GO:0010228//vegetative to reproductive phase transition of meristem;GO:0019919//peptidyl-arginine methylation, to asymmetrical-dimethyl arginine;GO:0034969//histone arginine methylation;cellular_component:GO:0005829//cytosol;molecular_function:GO:0035242//protein-arginine omega-N asymmetric methyltransferase activity;GO:0008469//histone-arginine N-methyltransferase activity;GO:…
Unigene3599_JJ	Unigene29170_Jhn	Unigene43154_Jh	12.14	14.58	2.54	gi|976921919|gb|KVI06558.1|/7.16881e-177/Leucine carboxyl methyltransferase [Cynara cardunculus var. scolymus]	biological_process:GO:0032259//methylation;molecular_function:GO:0008168//methyltransferase activity;
Unigene31844_JJ	Unigene3827_Jhn	Unigene39931_Jh	73.61	19.26	18.99	gi|570339410|gb|AHE76184.1|/0/DNA cytosine-5-methyltransferase [Chrysanthemum indicum]	NA
Unigene38735_JJ	Unigene8308_Jhn	Unigene19482_Jh	49	28.54	23.57	gi|976926647|gb|KVI10506.1|/3.98826e-158/Methyltransferase type 11 [Cynara cardunculus var. scolymus]	NA
Unigene20991_JJ	Unigene8392_Jhn	CL1987.Contig5_Jh	29.18	11.49	1.26	gi|976875825|gb|KVH65602.1|/0/histone H3-K9 methyltransferase, plant [Cynara cardunculus var. scolymus]	biological_process:GO:0032259//methylation;molecular_function:GO:0016740//transferase activity;
CL9223.Contig2_JJ	Unigene9571_Jhn	CL4319.Contig3_Jh	12.86	11.34	3.56	gi|645274625|ref|XP_008242427.1|/3.76893e-152/PREDICTED: probable protein arginine N-methyltransferase 1.2 [Prunus mume]	biological_process:GO:0006479//protein methylation;molecular_function:GO:0008168//methyltransferase activity;
CL260.Contig1_JJ	CL9318.Contig1_Jhn	CL4099.Contig1_Jh	4.27	3.64	1.08	gi|645262404|ref|XP_008236749.1|/1.18176e-89/PREDICTED: methyltransferase-like protein 13 [Prunus mume]	biological_process:GO:0032259//methylation;molecular_function:GO:0008168//methyltransferase activity;
Unigene17017_JJ	CL1396.Contig1_Jhn	Unigene39922_Jh	0.8	10.77	7.54	gi|976921557|gb|KVI06241.1|/2.14972e-96/Methyltransferase-like protein [Cynara cardunculus var. scolymus]	NA
CL993.Contig1_JJ	CL2049.Contig1_Jhn	Unigene13295_Jh	4.11	13.22	12.87	gi|697107432|ref|XP_009607549.1|/1.00802e-60/PREDICTED: methyltransferase-like protein 5 isoform X1 [Nicotiana tomentosiformis]	NA
CL164.Contig2_JJ	CL2090.Contig1_Jhn	CL1417.Contig6_Jh	3.24	8.01	8.18	gi|778711523|ref|XP_011656748.1|/1.7629e-78/PREDICTED: histone-lysine N-methyltransferase ATX3 [Cucumis sativus]	NA
CL765.Contig1_JJ	CL2522.Contig2_Jhn	Unigene47193_Jh	4.82	13	21.3	gi|976905084|gb|KVH92732.1|/5.75482e-167/putative S-adenosyl-L-methionine-dependent methyltransferase MidA [Cynara cardunculus var. scolymus]	NA
CL765.Contig2_JJ	CL2522.Contig2_Jhn	Unigene47193_Jh	2.09	13	21.3	gi|976905084|gb|KVH92732.1|/2.01608e-161/putative S-adenosyl-L-methionine-dependent methyltransferase MidA [Cynara cardunculus var. scolymus]	molecular_function:GO:0008270//zinc ion binding;
CL920.Contig1_JJ	CL2932.Contig1_Jhn	CL1516.Contig2_Jh	15.37	17.73	41.14	gi|976925727|gb|KVI09619.1|/4.83765e-157/Methyltransferase type 11 [Cynara cardunculus var. scolymus]	NA
CL862.Contig1_JJ	CL329.Contig2_Jhn	Unigene19551_Jh	3.47	10.01	17.09	gi|976922917|gb|KVI07266.1|/8.59214e-136/Methyltransferase type 11 [Cynara cardunculus var. scolymus]	NA
CL862.Contig2_JJ	CL329.Contig2_Jhn	Unigene19551_Jh	2.01	10.01	17.09	gi|976922917|gb|KVI07266.1|/8.40399e-136/Methyltransferase type 11 [Cynara cardunculus var. scolymus]	NA
Unigene29960_JJ	CL329.Contig2_Jhn	Unigene19551_Jh	0.88	10.01	17.09	gi|976922917|gb|KVI07266.1|/1.01071e-57/Methyltransferase type 11 [Cynara cardunculus var. scolymus]	NA
CL7737.Contig2_JJ	CL3512.Contig4_Jhn	CL3061.Contig1_Jh	14.31	20.59	68.71	gi|207059702|dbj|BAG71891.1|/3.50229e-134/caffeoyl CoA O-methyltransferase [Carthamus tinctorius]	biological_process:GO:0009809//lignin biosynthetic process;GO:0032259//methylation;molecular_function:GO:0046872//metal ion binding;GO:0042409//caffeoyl-CoA O-methyltransferase activity;
Unigene16672_JJ	CL3512.Contig5_Jhn	CL3061.Contig2_Jh	1.9	4.12	12.59	gi|30580342|sp|Q41720.1|CAMT_ZINVI/1.51934e-65/RecName: Full=Caffeoyl-CoA O-methyltransferase; AltName: Full=Trans-caffeoyl-CoA 3-O-methyltransferase; Short=CCoAMT; Short=CCoAOMT &gt;gi|533121|gb|AAA59389.1| S-adenosyl-L-methionine:trans-caffeoyl-CoA 3-O-methyltransferase [Zinnia violacea]	biological_process:GO:0009809//lignin biosynthetic process;GO:0032259//methylation;molecular_function:GO:0046872//metal ion binding;GO:0042409//caffeoyl-CoA O-methyltransferase activity;
Unigene10455_JJ	CL3938.Contig3_Jhn	CL2936.Contig2_Jh	19.54	40.21	59.17	gi|950992912|ref|XP_014504791.1|/1.04974e-74/PREDICTED: serine hydroxymethyltransferase, mitochondrial-like [Vigna radiata var. radiata]	biological_process:GO:0006544//glycine metabolic process;GO:0035999//tetrahydrofolate interconversion;GO:0006563//L-serine metabolic process;molecular_function:GO:0004372//glycine hydroxymethyltransferase activity;GO:0030170//pyridoxal phosphate binding;
CL7606.Contig1_JJ	CL4124.Contig2_Jhn	CL3282.Contig1_Jh	0.71	4.53	1.95	gi|976926774|gb|KVI10625.1|/2.55925e-162/Rubisco LS methyltransferase, substrate-binding domain-containing protein [Cynara cardunculus var. scolymus]	biological_process:GO:0018026//peptidyl-lysine monomethylation;molecular_function:GO:0016279//protein-lysine N-methyltransferase activity;
CL6693.Contig1_JJ	CL4239.Contig2_Jhn	Unigene47203_Jh	5.82	25.1	30.91	gi|976906865|gb|KVH94264.1|/0/Histone-lysine N-methyltransferase SUVR1/2/4, partial [Cynara cardunculus var. scolymus]	NA
CL3542.Contig3_JJ	CL6261.Contig1_Jhn	CL5188.Contig1_Jh	5.53	2.54	11.15	gi|764623633|ref|XP_011468886.1|/4.96019e-42/PREDICTED: LOW QUALITY PROTEIN: caffeic acid 3-O-methyltransferase-like [Fragaria vesca subsp. vesca]	biological_process:GO:0032259//methylation;molecular_function:GO:0008171//O-methyltransferase activity;GO:0046983//protein dimerization activity;
CL1858.Contig1_JJ	CL7302.Contig1_Jhn	CL9706.Contig2_Jh	2.7	7.47	9.17	gi|976925150|gb|KVI09063.1|/0/tRNA (guanine(26)-N(2))-dimethyltransferase [Cynara cardunculus var. scolymus]	biological_process:GO:0030488//tRNA methylation;molecular_function:GO:0003723//RNA binding;GO:0004809//tRNA (guanine-N2-)-methyltransferase activity;
CL1858.Contig6_JJ	CL7302.Contig1_Jhn	CL9706.Contig2_Jh	3.96	7.47	9.17	gi|976925150|gb|KVI09063.1|/0/tRNA (guanine(26)-N(2))-dimethyltransferase [Cynara cardunculus var. scolymus]	biological_process:GO:0030488//tRNA methylation;molecular_function:GO:0003723//RNA binding;GO:0004809//tRNA (guanine-N2-)-methyltransferase activity;
CL1858.Contig2_JJ	CL7302.Contig2_Jhn	CL9706.Contig1_Jh	1.38	11.57	7.15	gi|976925150|gb|KVI09063.1|/0/tRNA (guanine(26)-N(2))-dimethyltransferase [Cynara cardunculus var. scolymus]	biological_process:GO:0030488//tRNA methylation;molecular_function:GO:0003723//RNA binding;GO:0004809//tRNA (guanine-N2-)-methyltransferase activity;
CL1858.Contig4_JJ	CL7302.Contig2_Jhn	CL9706.Contig1_Jh	1.76	11.57	7.15	gi|976925150|gb|KVI09063.1|/0/tRNA (guanine(26)-N(2))-dimethyltransferase [Cynara cardunculus var. scolymus]	biological_process:GO:0030488//tRNA methylation;molecular_function:GO:0003723//RNA binding;GO:0004809//tRNA (guanine-N2-)-methyltransferase activity;
CL1858.Contig5_JJ	CL7302.Contig2_Jhn	CL9706.Contig1_Jh	0.96	11.57	7.15	gi|976925150|gb|KVI09063.1|/1.85781e-179/tRNA (guanine(26)-N(2))-dimethyltransferase [Cynara cardunculus var. scolymus]	biological_process:GO:0030488//tRNA methylation;molecular_function:GO:0003723//RNA binding;GO:0004809//tRNA (guanine-N2-)-methyltransferase activity;
CL6699.Contig2_JJ	CL7350.Contig1_Jhn	Unigene34191_Jh	1.73	11.69	13.81	gi|976920730|gb|KVI05442.1|/0/Rubisco LS methyltransferase, substrate-binding domain-containing protein [Cynara cardunculus var. scolymus]	biological_process:GO:0018026//peptidyl-lysine monomethylation;cellular_component:GO:0009507//chloroplast;molecular_function:GO:0016279//protein-lysine N-methyltransferase activity;
CL2075.Contig2_JJ	CL7418.Contig2_Jhn	Unigene1299_Jh	3.44	3.39	10.63	gi|976903344|gb|KVH91250.1|/3.11104e-159/Leucine carboxyl methyltransferase [Cynara cardunculus var. scolymus]	NA
Unigene16919_JJ	CL7736.Contig1_Jhn	CL6911.Contig1_Jh	1.65	12.21	7.02	gi|976920795|gb|KVI05505.1|/5.32609e-83/putative S-adenosyl-L-methionine-dependent methyltransferase, partial [Cynara cardunculus var. scolymus]	NA
CL416.Contig2_JJ	CL8248.Contig2_Jhn	Unigene10273_Jh	5.66	8.37	12.76	gi|976918036|gb|KVI03266.1|/1.03869e-101/Nicotinamide N-methyltransferase-like protein [Cynara cardunculus var. scolymus]	NA
CL7816.Contig1_JJ	CL8720.Contig2_Jhn	CL5672.Contig1_Jh	1.76	8.34	3.62	gi|568867118|ref|XP_006486891.1|/2.82943e-87/PREDICTED: ribosomal RNA small subunit methyltransferase E [Citrus sinensis]	biological_process:GO:0032259//methylation;GO:0006364//rRNA processing;molecular_function:GO:0008168//methyltransferase activity;
CL7271.Contig2_JJ	CL8865.Contig2_Jhn	Unigene30829_Jh	2	7.87	11.15	gi|565367833|ref|XP_006350559.1|/0/PREDICTED: histone-lysine N-methyltransferase ATX4 [Solanum tuberosum]	NA
CL2209.Contig2_JJ	CL8907.Contig1_Jhn	Unigene15089_Jh	26.06	6.74	52.95	gi|747049892|ref|XP_011071001.1|/0/PREDICTED: probable methyltransferase PMT2 [Sesamum indicum]	biological_process:GO:0032259//methylation;cellular_component:GO:0005768//endosome;GO:0016021//integral component of membrane;GO:0005802//trans-Golgi network;molecular_function:GO:0008168//methyltransferase activity;
CL2316.Contig2_JJ	CL9060.Contig1_Jhn	CL837.Contig2_Jh	0.33	6.3	5.96	gi|470122125|ref|XP_004297100.1|/1.38354e-76/PREDICTED: methyltransferase-like protein 13 [Fragaria vesca subsp. vesca]	biological_process:GO:0032259//methylation;molecular_function:GO:0008168//methyltransferase activity;
CL10574.Contig1_JJ	CL9149.Contig4_Jhn	CL6911.Contig3_Jh	1.18	5.67	3.83	gi|976920795|gb|KVI05505.1|/3.36002e-51/putative S-adenosyl-L-methionine-dependent methyltransferase, partial [Cynara cardunculus var. scolymus]	NA
CL5956.Contig1_JJ	CL9457.Contig1_Jhn	CL1930.Contig2_Jh	1.31	8.22	6.78	gi|976913200|gb|KVH99508.1|/0/putative S-adenosyl-L-methionine-dependent methyltransferase [Cynara cardunculus var. scolymus]	NA
CL9218.Contig2_JJ	Unigene15173_Jhn	CL4933.Contig3_Jh	2.91	6.72	6.74	gi|976927125|gb|KVI10940.1|/3.25861e-115/RNA cap guanine-N2 methyltransferase [Cynara cardunculus var. scolymus]	NA
Unigene34289_JJ	Unigene1848_Jhn	Unigene7519_Jh	3.72	3.48	10.29	gi|590681769|ref|XP_007041172.1|/3.51628e-124/S-adenosyl-L-methionine-dependent methyltransferase mraW [Theobroma cacao] &gt;gi|508705107|gb|EOX97003.1| S-adenosyl-L-methionine-dependent methyltransferase mraW [Theobroma cacao]	biological_process:GO:0045492//xylan biosynthetic process;GO:0032259//methylation;cellular_component:GO:0005794//Golgi apparatus;GO:0016021//integral component of membrane;molecular_function:GO:0030775//glucuronoxylan 4-O-methyltransferase activity;
CL8182.Contig1_JJ	Unigene22377_Jhn	Unigene9250_Jh	4.62	4.3	25.75	gi|802752267|ref|XP_012088206.1|/3.78543e-49/PREDICTED: putative protein N-methyltransferase YNL024C [Jatropha curcas] &gt;gi|643709665|gb|KDP24074.1| hypothetical protein JCGZ_25731 [Jatropha curcas]	molecular_function:GO:0016740//transferase activity;
Unigene2111_JJ	Unigene293_Jhn	Unigene43762_Jh	41.02	142.37	152.25	gi|747089928|ref|XP_011092623.1|/0/PREDICTED: probable methyltransferase PMT20 [Sesamum indicum] &gt;gi|747089930|ref|XP_011092624.1| PREDICTED: probable methyltransferase PMT20 [Sesamum indicum] &gt;gi|747089932|ref|XP_011092626.1| PREDICTED: probable methyltransferase PMT20 [Sesamum indicum]	NA
Unigene14032_JJ	Unigene31781_Jhn	Unigene3199_Jh	2.77	4.94	8.95	gi|976901776|gb|KVH89761.1|/2.53416e-177/tRNA/rRNA methyltransferase, SpoU [Cynara cardunculus var. scolymus]	biological_process:GO:0006396//RNA processing;GO:0006508//proteolysis;GO:0001510//RNA methylation;molecular_function:GO:0004252//serine-type endopeptidase activity;GO:0003723//RNA binding;GO:0008173//RNA methyltransferase activity;
CL2209.Contig1_JJ	Unigene3224_Jhn	CL9945.Contig2_Jh	14.45	37.75	68.69	gi|976899744|gb|KVH88137.1|/0/putative S-adenosyl-L-methionine-dependent methyltransferase [Cynara cardunculus var. scolymus]	NA
CL2209.Contig3_JJ	Unigene3224_Jhn	CL9945.Contig2_Jh	26.09	37.75	68.69	gi|976899744|gb|KVH88137.1|/0/putative S-adenosyl-L-methionine-dependent methyltransferase [Cynara cardunculus var. scolymus]	NA
CL7696.Contig2_JJ	Unigene43605_Jhn	Unigene23824_Jh	11.03	44.77	40.46	gi|976928982|gb|KVI11857.1|/1.33602e-146/Methyltransferase type 11 [Cynara cardunculus var. scolymus]	biological_process:GO:0032259//methylation;molecular_function:GO:0008168//methyltransferase activity;
Unigene28393_JJ	Unigene6006_Jhn	Unigene21915_Jh	1.72	5.44	4.55	gi|976898879|gb|KVH87664.1|/2.03778e-32/Nicotinamide N-methyltransferase-like protein [Cynara cardunculus var. scolymus]	NA
Unigene36885_JJ	Unigene6339_Jhn	Unigene3952_Jh	4.96	4.38	18.35	gi|976912687|gb|KVH99162.1|/1.12466e-80/DNA (cytosine-5)-methyltransferase 1, replication foci domain-containing protein [Cynara cardunculus var. scolymus]	NA
CL4958.Contig2_JJ	Unigene8232_Jhn	Unigene45626_Jh	19.82	60.63	61.06	gi|778691314|ref|XP_011653260.1|/0/PREDICTED: serine hydroxymethyltransferase 3, chloroplastic [Cucumis sativus] &gt;gi|700198344|gb|KGN53502.1| hypothetical protein Csa_4G062380 [Cucumis sativus]	biological_process:GO:0006544//glycine metabolic process;GO:0035999//tetrahydrofolate interconversion;GO:0006563//L-serine metabolic process;molecular_function:GO:0004372//glycine hydroxymethyltransferase activity;GO:0030170//pyridoxal phosphate binding;
Unigene10695_JJ	Unigene15573_Jhn	Unigene3199_Jh	1.72	1.53	8.95	gi|976901776|gb|KVH89761.1|/2.02317e-27/tRNA/rRNA methyltransferase, SpoU [Cynara cardunculus var. scolymus]	NA
CL274.Contig2_JJ	CL5578.Contig2_Jhn	CL10134.Contig2_Jh	5.12	12.96	14.34	gi|976905021|gb|KVH92671.1|/1.18768e-56/tRNA/rRNA methyltransferase, SpoU [Cynara cardunculus var. scolymus]	NA
CL274.Contig3_JJ	CL5578.Contig2_Jhn	CL10134.Contig2_Jh	6.09	12.96	14.34	gi|976905021|gb|KVH92671.1|/2.13394e-140/tRNA/rRNA methyltransferase, SpoU [Cynara cardunculus var. scolymus]	NA
CL6889.Contig2_JJ	CL2659.Contig4_Jhn	Unigene31035_Jh	8.12	34.67	54.35	gi|976912322|gb|KVH98824.1|/2.62819e-47/putative S-adenosyl-L-methionine-dependent methyltransferase [Cynara cardunculus var. scolymus]	NA
Unigene31462_JJ	CL896.Contig6_Jhn	Unigene969_Jh	0.69	4.61	3.6	gi|976924737|gb|KVI08676.1|/5.35312e-71/Rubisco LS methyltransferase, substrate-binding domain-containing protein [Cynara cardunculus var. scolymus]	NA
CL8522.Contig1_JJ	CL1201.Contig7_Jhn	CL5629.Contig2_Jh	0.62	-	4.49	gi|976929661|gb|KVI12503.1|/3.14206e-116/Methyltransferase TRM13 [Cynara cardunculus var. scolymus]	NA
CL7606.Contig4_JJ	CL4124.Contig2_Jhn	CL3282.Contig3_Jh	1.33	4.53	5.82	gi|976926774|gb|KVI10625.1|/0/Rubisco LS methyltransferase, substrate-binding domain-containing protein [Cynara cardunculus var. scolymus]	biological_process:GO:0018026//peptidyl-lysine monomethylation;molecular_function:GO:0016279//protein-lysine N-methyltransferase activity;
Unigene41872_JJ	CL4555.Contig1_Jhn	Unigene39939_Jh	3.84	8.95	16.96	gi|976905222|gb|KVH92866.1|/9.7755e-148/putative S-adenosyl-L-methionine-dependent methyltransferase [Cynara cardunculus var. scolymus]	NA
Unigene4940_JJ	CL3867.Contig2_Jhn	Unigene14439_Jh	29.76	21.83	68.19	gi|976905199|gb|KVH92843.1|/0/Rubisco LS methyltransferase, substrate-binding domain-containing protein [Cynara cardunculus var. scolymus]	NA
CL7606.Contig3_JJ	CL4124.Contig2_Jhn	CL3282.Contig4_Jh	0.01	4.53	6.25	gi|976926774|gb|KVI10625.1|/0/Rubisco LS methyltransferase, substrate-binding domain-containing protein [Cynara cardunculus var. scolymus]	biological_process:GO:0018026//peptidyl-lysine monomethylation;molecular_function:GO:0016279//protein-lysine N-methyltransferase activity;
Unigene40493_JJ	Unigene21468_Jhn	CL1417.Contig6_Jh	2.5	6.05	8.18	gi|922333294|ref|XP_013444638.1|/7.6766e-35/histone-lysine N-methyltransferase ATX3 [Medicago truncatula] &gt;gi|657372893|gb|KEH18663.1| histone-lysine N-methyltransferase ATX3 [Medicago truncatula]	NA
CL7176.Contig3_JJ	CL7122.Contig2_Jhn	CL4487.Contig2_Jh	11.77	26.07	36.9	gi|976903983|gb|KVH91732.1|/5.29379e-58/Ribosomal biogenesis, methyltransferase, EMG1/NEP1 [Cynara cardunculus var. scolymus]	NA
Unigene4733_JJ	CL8720.Contig1_Jhn	CL5672.Contig1_Jh	1.56	7.35	3.62	gi|568867118|ref|XP_006486891.1|/1.14436e-66/PREDICTED: ribosomal RNA small subunit methyltransferase E [Citrus sinensis]	biological_process:GO:0032259//methylation;GO:0006364//rRNA processing;molecular_function:GO:0008168//methyltransferase activity;
Unigene4734_JJ	CL8720.Contig1_Jhn	CL5672.Contig1_Jh	1.16	7.35	3.62	gi|1000958950|ref|XP_015576575.1|/1.82334e-66/PREDICTED: ribosomal RNA small subunit methyltransferase E isoform X2 [Ricinus communis]	biological_process:GO:0032259//methylation;GO:0006364//rRNA processing;molecular_function:GO:0008168//methyltransferase activity;
CL3057.Contig2_JJ	CL5784.Contig2_Jhn	Unigene1125_Jh	3.76	4.1	9.11	gi|976902795|gb|KVH90731.1|/3.55915e-79/Nicotinamide N-methyltransferase-like protein [Cynara cardunculus var. scolymus]	NA
CL862.Contig4_JJ	CL329.Contig3_Jhn	Unigene19551_Jh	3.68	0.32	17.09	gi|747055854|ref|XP_011074175.1|/7.78403e-95/PREDICTED: uncharacterized methyltransferase At1g78140, chloroplastic [Sesamum indicum]	biological_process:GO:0032259//methylation;molecular_function:GO:0008168//methyltransferase activity;
Unigene3058_JJ	CL329.Contig3_Jhn	Unigene19551_Jh	1.43	0.32	17.09	gi|976922917|gb|KVI07266.1|/3.82659e-54/Methyltransferase type 11 [Cynara cardunculus var. scolymus]	NA
CL1506.Contig1_JJ	CL7694.Contig2_Jhn	Unigene15978_Jh	4.79	8.05	13.98	gi|698562991|ref|XP_009772569.1|/1.01515e-165/PREDICTED: putative tRNA (cytidine(32)/guanosine(34)-2&apos;-O)-methyltransferase [Nicotiana sylvestris] &gt;gi|698562995|ref|XP_009772570.1| PREDICTED: putative tRNA (cytidine(32)/guanosine(34)-2&apos;-O)-methyltransferase [Nicotiana sylvestris] &gt;gi|698562998|ref|XP_009772571.1| PREDICTED: putative tRNA (cytidine(32)/guanosine(34)-2&apos;-O)-methy…	biological_process:GO:0002128//tRNA nucleoside ribose methylation;GO:0002181//cytoplasmic translation;cellular_component:GO:0005737//cytoplasm;molecular_function:GO:0008175//tRNA methyltransferase activity;
CL1506.Contig2_JJ	CL7694.Contig2_Jhn	Unigene15978_Jh	2.49	8.05	13.98	gi|698562991|ref|XP_009772569.1|/3.99202e-166/PREDICTED: putative tRNA (cytidine(32)/guanosine(34)-2&apos;-O)-methyltransferase [Nicotiana sylvestris] &gt;gi|698562995|ref|XP_009772570.1| PREDICTED: putative tRNA (cytidine(32)/guanosine(34)-2&apos;-O)-methyltransferase [Nicotiana sylvestris] &gt;gi|698562998|ref|XP_009772571.1| PREDICTED: putative tRNA (cytidine(32)/guanosine(34)-2&apos;-O)-methy…	biological_process:GO:0002128//tRNA nucleoside ribose methylation;GO:0002181//cytoplasmic translation;cellular_component:GO:0005737//cytoplasm;molecular_function:GO:0008175//tRNA methyltransferase activity;
CL1506.Contig4_JJ	CL7694.Contig2_Jhn	Unigene15978_Jh	2.89	8.05	13.98	gi|698562991|ref|XP_009772569.1|/7.07552e-166/PREDICTED: putative tRNA (cytidine(32)/guanosine(34)-2&apos;-O)-methyltransferase [Nicotiana sylvestris] &gt;gi|698562995|ref|XP_009772570.1| PREDICTED: putative tRNA (cytidine(32)/guanosine(34)-2&apos;-O)-methyltransferase [Nicotiana sylvestris] &gt;gi|698562998|ref|XP_009772571.1| PREDICTED: putative tRNA (cytidine(32)/guanosine(34)-2&apos;-O)-methy…	biological_process:GO:0002128//tRNA nucleoside ribose methylation;GO:0002181//cytoplasmic translation;cellular_component:GO:0005737//cytoplasm;molecular_function:GO:0008175//tRNA methyltransferase activity;
CL1506.Contig6_JJ	CL7694.Contig2_Jhn	Unigene15978_Jh	1.15	8.05	13.98	gi|698562991|ref|XP_009772569.1|/1.48238e-165/PREDICTED: putative tRNA (cytidine(32)/guanosine(34)-2&apos;-O)-methyltransferase [Nicotiana sylvestris] &gt;gi|698562995|ref|XP_009772570.1| PREDICTED: putative tRNA (cytidine(32)/guanosine(34)-2&apos;-O)-methyltransferase [Nicotiana sylvestris] &gt;gi|698562998|ref|XP_009772571.1| PREDICTED: putative tRNA (cytidine(32)/guanosine(34)-2&apos;-O)-methy…	biological_process:GO:0002128//tRNA nucleoside ribose methylation;GO:0002181//cytoplasmic translation;cellular_component:GO:0005737//cytoplasm;molecular_function:GO:0008175//tRNA methyltransferase activity;
CL1506.Contig7_JJ	CL7694.Contig2_Jhn	Unigene15978_Jh	6.45	8.05	13.98	gi|976928105|gb|KVI11313.1|/7.84038e-83/Ribosomal RNA large subunit methyltransferase E [Cynara cardunculus var. scolymus]	biological_process:GO:0002128//tRNA nucleoside ribose methylation;GO:0002181//cytoplasmic translation;cellular_component:GO:0005737//cytoplasm;molecular_function:GO:0008175//tRNA methyltransferase activity;
Unigene46827_JJ	CL5975.Contig2_Jhn	CL5728.Contig1_Jh	6.18	7.47	19.64	gi|976918158|gb|KVI03358.1|/0/histone H3-K9 methyltransferase, plant [Cynara cardunculus var. scolymus]	NA
CL2075.Contig1_JJ	CL7418.Contig3_Jhn	Unigene1299_Jh	4.74	3.13	10.63	gi|976903344|gb|KVH91250.1|/2.22803e-149/Leucine carboxyl methyltransferase [Cynara cardunculus var. scolymus]	NA
CL1506.Contig5_JJ	CL155.Contig2_Jhn	Unigene15978_Jh	4.27	10.83	13.98	gi|698562991|ref|XP_009772569.1|/1.3344e-143/PREDICTED: putative tRNA (cytidine(32)/guanosine(34)-2&apos;-O)-methyltransferase [Nicotiana sylvestris] &gt;gi|698562995|ref|XP_009772570.1| PREDICTED: putative tRNA (cytidine(32)/guanosine(34)-2&apos;-O)-methyltransferase [Nicotiana sylvestris] &gt;gi|698562998|ref|XP_009772571.1| PREDICTED: putative tRNA (cytidine(32)/guanosine(34)-2&apos;-O)-methyl…	biological_process:GO:0002128//tRNA nucleoside ribose methylation;GO:0002181//cytoplasmic translation;cellular_component:GO:0005737//cytoplasm;molecular_function:GO:0008175//tRNA methyltransferase activity;
CL920.Contig3_JJ	CL2932.Contig2_Jhn	CL1516.Contig1_Jh	38.87	13.54	22.18	gi|80971655|gb|ABB52800.1|/1.051e-155/gamma-tocopherol methyltransferase [Helianthus annuus] &gt;gi|80971662|gb|ABB52803.1| gamma-tocopherol methyltransferase [Helianthus annuus] &gt;gi|156141047|gb|ABU51608.1| gamma-tocopherol methyltransferase [Helianthus annuus] &gt;gi|371766615|gb|AEX55699.1| gamma-tocopherol methyltransferase [Helianthus annuus] &gt;gi|371766619|gb|AEX55701.1| gamma-tocopher…	biological_process:GO:0010189//vitamin E biosynthetic process;GO:0032259//methylation;molecular_function:GO:0051741//2-methyl-6-phytyl-1,4-benzoquinone methyltransferase activity;
Unigene37443_JJ	CL5256.Contig1_Jhn	Unigene9079_Jh	7.07	2.76	8.74	gi|976900711|gb|KVH88879.1|/1.2081e-178/S-adenosyl-L-methionine-dependent methyltransferase, MraW [Cynara cardunculus var. scolymus]	NA
CL3542.Contig4_JJ	CL6261.Contig1_Jhn	CL5188.Contig1_Jh	6.86	2.54	11.15	gi|590584218|ref|XP_007015117.1|/1.81116e-92/Caffeic acid 3-O-methyltransferase 1 isoform 1 [Theobroma cacao] &gt;gi|508785480|gb|EOY32736.1| Caffeic acid 3-O-methyltransferase 1 isoform 1 [Theobroma cacao]	biological_process:GO:0032259//methylation;molecular_function:GO:0008171//O-methyltransferase activity;GO:0046983//protein dimerization activity;
Unigene36295_JJ	CL8430.Contig1_Jhn	Unigene45958_Jh	4.13	1.99	4.21	gi|802726157|ref|XP_012086084.1|/6.30623e-119/PREDICTED: probable Histone-lysine N-methyltransferase ATXR5 [Jatropha curcas] &gt;gi|643713170|gb|KDP26137.1| hypothetical protein JCGZ_22238 [Jatropha curcas]	biological_process:GO:0032259//methylation;molecular_function:GO:0008168//methyltransferase activity;GO:0008270//zinc ion binding;
CL2503.Contig1_JJ	CL4643.Contig2_Jhn	CL7987.Contig3_Jh	1.4	0.19	1.93	gi|971552383|ref|XP_015164712.1|/4.81965e-18/PREDICTED: histone-lysine N-methyltransferase ATXR7-like isoform X10 [Solanum tuberosum]	NA
CL2503.Contig2_JJ	CL4643.Contig2_Jhn	CL7987.Contig3_Jh	1.7	0.19	1.93	gi|971552383|ref|XP_015164712.1|/7.37771e-18/PREDICTED: histone-lysine N-methyltransferase ATXR7-like isoform X10 [Solanum tuberosum]	NA
CL1506.Contig8_JJ	CL7694.Contig2_Jhn	Unigene15978_Jh	17.12	8.05	13.98	gi|698562991|ref|XP_009772569.1|/8.3429e-166/PREDICTED: putative tRNA (cytidine(32)/guanosine(34)-2&apos;-O)-methyltransferase [Nicotiana sylvestris] &gt;gi|698562995|ref|XP_009772570.1| PREDICTED: putative tRNA (cytidine(32)/guanosine(34)-2&apos;-O)-methyltransferase [Nicotiana sylvestris] &gt;gi|698562998|ref|XP_009772571.1| PREDICTED: putative tRNA (cytidine(32)/guanosine(34)-2&apos;-O)-methyl…	biological_process:GO:0002128//tRNA nucleoside ribose methylation;GO:0002181//cytoplasmic translation;cellular_component:GO:0005737//cytoplasm;molecular_function:GO:0008175//tRNA methyltransferase activity;
CL7606.Contig5_JJ	CL4124.Contig1_Jhn	CL3282.Contig4_Jh	6.05	26.91	6.25	gi|976926774|gb|KVI10625.1|/0/Rubisco LS methyltransferase, substrate-binding domain-containing protein [Cynara cardunculus var. scolymus]	biological_process:GO:0018026//peptidyl-lysine monomethylation;molecular_function:GO:0016279//protein-lysine N-methyltransferase activity;
CL1858.Contig3_JJ	CL7302.Contig2_Jhn	CL9706.Contig1_Jh	4.05	11.57	7.15	gi|976925150|gb|KVI09063.1|/0/tRNA (guanine(26)-N(2))-dimethyltransferase [Cynara cardunculus var. scolymus]	biological_process:GO:0030488//tRNA methylation;molecular_function:GO:0003723//RNA binding;GO:0004809//tRNA (guanine-N2-)-methyltransferase activity;
CL4809.Contig2_JJ	CL7698.Contig2_Jhn	CL2341.Contig1_Jh	1.94	8.95	2.41	gi|976906962|gb|KVH94359.1|/6.51974e-137/Homocysteine S-methyltransferase [Cynara cardunculus var. scolymus]	biological_process:GO:0032259//methylation;molecular_function:GO:0008168//methyltransferase activity;
CL10574.Contig2_JJ	CL7736.Contig1_Jhn	CL6911.Contig2_Jh	5.85	12.21	10.06	gi|976920795|gb|KVI05505.1|/0/putative S-adenosyl-L-methionine-dependent methyltransferase, partial [Cynara cardunculus var. scolymus]	biological_process:GO:0032259//methylation;molecular_function:GO:0008168//methyltransferase activity;
CL3173.Contig3_JJ	CL7845.Contig2_Jhn	CL10116.Contig1_Jh	45.89	392.59	36.7	gi|727462111|ref|XP_010512758.1|/3.88713e-63/PREDICTED: 2-methyl-6-phytyl-1,4-hydroquinone methyltransferase, chloroplastic-like [Camelina sativa]	biological_process:GO:0032259//methylation;cellular_component:GO:0016021//integral component of membrane;molecular_function:GO:0008168//methyltransferase activity;
CL5327.Contig1_JJ	CL8576.Contig1_Jhn	CL6522.Contig4_Jh	5.44	12.64	4.09	gi|255573673|ref|XP_002527758.1|/0/PREDICTED: histone-lysine N-methyltransferase ATX2 [Ricinus communis] &gt;gi|223532845|gb|EEF34619.1| phd finger protein, putative [Ricinus communis]	biological_process:GO:0032259//methylation;molecular_function:GO:0046872//metal ion binding;GO:0008168//methyltransferase activity;
CL7816.Contig2_JJ	CL8720.Contig2_Jhn	CL5672.Contig1_Jh	3.67	8.34	3.62	gi|568867118|ref|XP_006486891.1|/2.95631e-87/PREDICTED: ribosomal RNA small subunit methyltransferase E [Citrus sinensis]	biological_process:GO:0032259//methylation;GO:0006364//rRNA processing;molecular_function:GO:0008168//methyltransferase activity;
CL5956.Contig2_JJ	CL9457.Contig1_Jhn	CL1930.Contig4_Jh	1.95	8.22	1.21	gi|976913200|gb|KVH99508.1|/0/putative S-adenosyl-L-methionine-dependent methyltransferase [Cynara cardunculus var. scolymus]	biological_process:GO:0032259//methylation;molecular_function:GO:0008168//methyltransferase activity;
CL5956.Contig3_JJ	CL9457.Contig1_Jhn	CL1930.Contig2_Jh	3.58	8.22	6.78	gi|976913200|gb|KVH99508.1|/0/putative S-adenosyl-L-methionine-dependent methyltransferase [Cynara cardunculus var. scolymus]	NA
Unigene2385_JJ	CL952.Contig1_Jhn	CL4003.Contig3_Jh	2.9	10.45	2.53	gi|29839290|sp|Q43239.1|COMT1_ZINVI/1.01102e-113/RecName: Full=Caffeic acid 3-O-methyltransferase; Short=CAOMT; Short=COMT; AltName: Full=S-adenosysl-L-methionine:caffeic acid 3-O-methyltransferase &gt;gi|642952|gb|AAA86718.1| S-adenosyl-L-methionine:caffeic acid 3-O-methyltransferase [Zinnia violacea]	biological_process:GO:0009809//lignin biosynthetic process;GO:0032259//methylation;molecular_function:GO:0047763//caffeate O-methyltransferase activity;GO:0046983//protein dimerization activity;
CL2860.Contig2_JJ	Unigene1465_Jhn	Unigene20349_Jh	15.3	33.26	28.67	gi|976903806|gb|KVH91570.1|/0/Protein arginine N-methyltransferase [Cynara cardunculus var. scolymus]	biological_process:GO:0019919//peptidyl-arginine methylation, to asymmetrical-dimethyl arginine;GO:0034969//histone arginine methylation;GO:0006355//regulation of transcription, DNA-templated;cellular_component:GO:0005829//cytosol;molecular_function:GO:0035242//protein-arginine omega-N asymmetric methyltransferase activity;GO:0008469//histone-arginine N-methyltransferase activity;
Unigene43244_JJ	Unigene17464_Jhn	Unigene15387_Jh	3.63	15.81	3.53	gi|976925952|gb|KVI09833.1|/9.40709e-73/Ribosomal RNA large subunit methyltransferase E [Cynara cardunculus var. scolymus]	biological_process:GO:0001510//RNA methylation;molecular_function:GO:0008168//methyltransferase activity;
Unigene9456_JJ	Unigene6092_Jhn	CL6558.Contig1_Jh	18.64	42.76	13.51	gi|976908970|gb|KVH96162.1|/0/Rubisco LS methyltransferase, substrate-binding domain-containing protein [Cynara cardunculus var. scolymus]	biological_process:GO:0018023//peptidyl-lysine trimethylation;cellular_component:GO:0009570//chloroplast stroma;molecular_function:GO:0016279//protein-lysine N-methyltransferase activity;GO:0030785//[ribulose-bisphosphate carboxylase]-lysine N-methyltransferase activity;
Unigene37960_JJ	Unigene9217_Jhn	CL8251.Contig1_Jh	3.77	8.13	5.51	gi|802634883|ref|XP_012078167.1|/0/PREDICTED: histone-lysine N-methyltransferase ASHR1 isoform X1 [Jatropha curcas] &gt;gi|643723151|gb|KDP32756.1| hypothetical protein JCGZ_12048 [Jatropha curcas]	NA
CL4607.Contig1_JJ	CL1431.Contig2_Jhn	CL5660.Contig2_Jh	1.78	10.16	2.9	gi|976901751|gb|KVH89741.1|/3.25932e-67/tRNA/rRNA methyltransferase, SpoU [Cynara cardunculus var. scolymus]	biological_process:GO:0000453//enzyme-directed rRNA 2'-O-methylation;molecular_function:GO:0003723//RNA binding;GO:0070039//rRNA (guanosine-2'-O-)-methyltransferase activity;
putative methylase genes
transcript_id(s)	transcript_id(s)	transcript_id(s)	JJ_FPKM	Jhn_FPKM	Jh_FPKM	Nr	GO
CL9403.Contig2_JJ	Unigene8049_Jhn	CL3943.Contig2_Jh	7.77	7.28	2.24	gi|731396082|ref|XP_010652383.1|/1.3046e-132/PREDICTED: putative lysine-specific demethylase JMJ16 isoform X4 [Vitis vinifera]	NA
CL993.Contig2_JJ	CL2049.Contig1_Jhn	Unigene13295_Jh	1.46	13.22	12.87	gi|976911115|gb|KVH97774.1|/4.08179e-100/DNA methylase, N-6 adenine-specific, conserved site-containing protein [Cynara cardunculus var. scolymus]	NA
CL993.Contig3_JJ	CL2049.Contig1_Jhn	Unigene13295_Jh	3.08	13.22	12.87	gi|976911115|gb|KVH97774.1|/3.90964e-89/DNA methylase, N-6 adenine-specific, conserved site-containing protein [Cynara cardunculus var. scolymus]	NA
CL993.Contig4_JJ	CL2049.Contig1_Jhn	Unigene13295_Jh	1.93	13.22	12.87	gi|976911115|gb|KVH97774.1|/2.49668e-85/DNA methylase, N-6 adenine-specific, conserved site-containing protein [Cynara cardunculus var. scolymus]	NA
CL993.Contig5_JJ	CL2049.Contig1_Jhn	Unigene13295_Jh	0.95	13.22	12.87	gi|976911115|gb|KVH97774.1|/3.32527e-66/DNA methylase, N-6 adenine-specific, conserved site-containing protein [Cynara cardunculus var. scolymus]	NA
CL4365.Contig2_JJ	CL2431.Contig1_Jhn	CL5918.Contig1_Jh	4.33	8.62	13.25	gi|747077973|ref|XP_011086137.1|/0/PREDICTED: lysine-specific demethylase JMJ25 [Sesamum indicum]	NA
CL4365.Contig3_JJ	CL2431.Contig1_Jhn	CL5918.Contig1_Jh	1.22	8.62	13.25	gi|747077973|ref|XP_011086137.1|/0/PREDICTED: lysine-specific demethylase JMJ25 [Sesamum indicum]	NA
CL4625.Contig3_JJ	CL5334.Contig2_Jhn	Unigene40048_Jh	1.37	7.06	8.11	gi|976910370|gb|KVH97075.1|/8.65545e-161/Tetrapyrrole methylase [Cynara cardunculus var. scolymus]	biological_process:GO:0055114//oxidation-reduction process;GO:0032259//methylation;GO:0006779//porphyrin-containing compound biosynthetic process;molecular_function:GO:0008168//methyltransferase activity;
CL5531.Contig2_JJ	Unigene32397_Jhn	CL6820.Contig2_Jh	1.43	6.76	4.13	gi|976924513|gb|KVI08470.1|/9.14443e-78/DNA methylase, N-6 adenine-specific, conserved site-containing protein [Cynara cardunculus var. scolymus]	biological_process:GO:0006479//protein methylation;molecular_function:GO:0008276//protein methyltransferase activity;GO:0003676//nucleic acid binding;
Unigene19288_JJ	Unigene6683_Jhn	CL9478.Contig2_Jh	5.83	5.97	13.7	gi|568881908|ref|XP_006493791.1|/3.01131e-74/PREDICTED: putative rRNA methylase YtqB [Citrus sinensis]	NA
CL4625.Contig1_JJ	CL5334.Contig1_Jhn	Unigene40048_Jh	3.04	9.59	8.11	gi|976910370|gb|KVH97075.1|/1.10816e-160/Tetrapyrrole methylase [Cynara cardunculus var. scolymus]	biological_process:GO:0055114//oxidation-reduction process;GO:0032259//methylation;GO:0006779//porphyrin-containing compound biosynthetic process;molecular_function:GO:0008168//methyltransferase activity;
Unigene9656_JJ	CL8859.Contig1_Jhn	CL8588.Contig2_Jh	5.4	22.47	49.65	gi|802796479|ref|XP_012092780.1|/1.25216e-58/PREDICTED: putative lysine-specific demethylase JMJD5 [Jatropha curcas]	biological_process:GO:0042752//regulation of circadian rhythm;GO:0010452//histone H3-K36 methylation;GO:0006355//regulation of transcription, DNA-templated;GO:0070544//histone H3-K36 demethylation;molecular_function:GO:0046975//histone methyltransferase activity (H3-K36 specific);GO:0003700//transcription factor activity, sequence-specific DNA binding;
CL561.Contig7_JJ	CL2418.Contig7_Jhn	CL7052.Contig3_Jh	2.79	10.51	16.32	gi|922080814|gb|ALA55995.1|/0/DNA demethylase [Lonicera japonica]	NA
Unigene24008_JJ	Unigene21095_Jhn	CL9495.Contig1_Jh	3.07	2.23	8.57	gi|694377201|ref|XP_009364916.1|/0/PREDICTED: lysine-specific demethylase 5D-like isoform X2 [Pyrus x bretschneideri]	NA
Unigene25634_JJ	Unigene42561_Jhn	Unigene2569_Jh	5.89	2.17	3.83	gi|976924027|gb|KVI08125.1|/4.99643e-39/RuBisCO-cytochrome methylase, RMS1 [Cynara cardunculus var. scolymus]	NA
Unigene46815_JJ	Unigene9884_Jhn	Unigene2452_Jh	2.89	5.97	3.5	gi|976904684|gb|KVH92346.1|/6.26819e-58/18S rRNA dimethylase DIM1 [Cynara cardunculus var. scolymus]	biological_process:GO:0000154//rRNA modification;GO:0032259//methylation;cellular_component:GO:0005739//mitochondrion;molecular_function:GO:0000179//rRNA (adenine-N6,N6-)-dimethyltransferase activity;
A list of putative methyltransferase and methylase genes showed significantly differential expression between JJD and its parents
putative methyltransferase genes
transcript_id(s)	transcript_id(s)	transcript_id(s)	JJD_FPKM	Jhn_FPKM	Jh_FPKM	Nr	GO
Unigene9354_JJD	CL9318.Contig1_Jhn	CL4099.Contig1_Jh	4.25	3.64	1.08	gi|645262404|ref|XP_008236749.1|/7.22296e-90/PREDICTED: methyltransferase-like protein 13 [Prunus mume]	biological_process:GO:0032259//methylation;molecular_function:GO:0008168//methyltransferase activity;
CL2728.Contig7_JJD	Unigene8151_Jhn	CL6911.Contig3_Jh	10.16	7.14	3.83	gi|802567986|ref|XP_012067761.1|/8.69507e-39/PREDICTED: probable methyltransferase PMT5 [Jatropha curcas]	NA
Unigene38708_JJD	Unigene4295_Jhn	CL6911.Contig4_Jh	12.76	12.33	6.03	gi|976911056|gb|KVH97717.1|/1.81478e-50/putative S-adenosyl-L-methionine-dependent methyltransferase [Cynara cardunculus var. scolymus]	biological_process:GO:0032259//methylation;molecular_function:GO:0008168//methyltransferase activity;
CL3289.Contig1_JJD	CL4694.Contig4_Jhn	CL7080.Contig1_Jh	11.3	15.16	1.81	gi|751367969|dbj|BAQ21905.1|/3.14049e-154/O-methyltransferase [Carthamus tinctorius]	NA
CL6730.Contig2_JJD	CL1431.Contig1_Jhn	CL5660.Contig1_Jh	24.24	8.99	5.67	gi|976901751|gb|KVH89741.1|/6.2014e-106/tRNA/rRNA methyltransferase, SpoU [Cynara cardunculus var. scolymus]	biological_process:GO:0000453//enzyme-directed rRNA 2'-O-methylation;molecular_function:GO:0003723//RNA binding;GO:0070039//rRNA (guanosine-2'-O-)-methyltransferase activity;
CL3289.Contig6_JJD	CL4694.Contig3_Jhn	CL7080.Contig1_Jh	17.23	12.56	1.81	gi|751367969|dbj|BAQ21905.1|/1.35257e-128/O-methyltransferase [Carthamus tinctorius]	NA
CL2285.Contig2_JJD	CL4790.Contig1_Jhn	CL3369.Contig2_Jh	4.14	1.81	1.97	gi|470102971|ref|XP_004287921.1|/1.26482e-67/PREDICTED: histone-lysine N-methyltransferase ATXR2 isoform X1 [Fragaria vesca subsp. vesca]	NA
Unigene23610_JJD	CL6054.Contig1_Jhn	Unigene6170_Jh	66.95	132.68	14.24	gi|359473246|ref|XP_002269864.2|/1.95538e-101/PREDICTED: 2-phytyl-1,4-beta-naphthoquinone methyltransferase, chloroplastic [Vitis vinifera] &gt;gi|297739088|emb|CBI28577.3| unnamed protein product [Vitis vinifera]	biological_process:GO:0042372//phylloquinone biosynthetic process;GO:0032259//methylation;cellular_component:GO:0009507//chloroplast;molecular_function:GO:0052624//2-phytyl-1,4-naphthoquinone methyltransferase activity;GO:0008757//S-adenosylmethionine-dependent methyltransferase activity;
Unigene4279_JJD	CL7302.Contig1_Jhn	CL9706.Contig4_Jh	13.36	7.47	2.33	gi|951061746|ref|XP_014522886.1|/8.57493e-168/PREDICTED: probable tRNA (guanine(26)-N(2))-dimethyltransferase 2 isoform X1 [Vigna radiata var. radiata]	biological_process:GO:0002940//tRNA N2-guanine methylation;cellular_component:GO:0005634//nucleus;GO:0005739//mitochondrion;molecular_function:GO:0003723//RNA binding;GO:0004809//tRNA (guanine-N2-)-methyltransferase activity;
CL2227.Contig1_JJD	CL7519.Contig2_Jhn	CL4319.Contig1_Jh	18.16	11.69	7.26	gi|645274625|ref|XP_008242427.1|/7.43033e-169/PREDICTED: probable protein arginine N-methyltransferase 1.2 [Prunus mume]	biological_process:GO:0019919//peptidyl-arginine methylation, to asymmetrical-dimethyl arginine;GO:0034969//histone arginine methylation;GO:0006355//regulation of transcription, DNA-templated;cellular_component:GO:0005829//cytosol;molecular_function:GO:0035242//protein-arginine omega-N asymmetric methyltransferase activity;GO:0008469//histone-arginine N-methyltransferase activity;
CL9287.Contig2_JJD	CL7698.Contig2_Jhn	CL2341.Contig1_Jh	13.47	8.95	2.41	gi|976906962|gb|KVH94359.1|/2.92828e-165/Homocysteine S-methyltransferase [Cynara cardunculus var. scolymus]	biological_process:GO:0032259//methylation;molecular_function:GO:0008168//methyltransferase activity;
CL3101.Contig5_JJD	CL8576.Contig1_Jhn	CL6522.Contig4_Jh	11.73	12.64	4.09	gi|255573673|ref|XP_002527758.1|/0/PREDICTED: histone-lysine N-methyltransferase ATX2 [Ricinus communis] &gt;gi|223532845|gb|EEF34619.1| phd finger protein, putative [Ricinus communis]	biological_process:GO:0032259//methylation;molecular_function:GO:0046872//metal ion binding;GO:0008168//methyltransferase activity;
Unigene36191_JJD	CL896.Contig2_Jhn	Unigene30198_Jh	2.62	3.88	0.61	gi|976924737|gb|KVI08676.1|/2.82966e-21/Rubisco LS methyltransferase, substrate-binding domain-containing protein [Cynara cardunculus var. scolymus]	NA
CL9000.Contig2_JJD	CL9265.Contig1_Jhn	CL3846.Contig3_Jh	6.35	5.93	2.75	gi|976914122|gb|KVI00353.1|/7.29039e-171/histone H3-K9 methyltransferase, plant [Cynara cardunculus var. scolymus]	NA
CL1325.Contig2_JJD	CL9457.Contig1_Jhn	CL1930.Contig4_Jh	4.04	8.22	1.21	gi|976913200|gb|KVH99508.1|/0/putative S-adenosyl-L-methionine-dependent methyltransferase [Cynara cardunculus var. scolymus]	biological_process:GO:0032259//methylation;cellular_component:GO:0016021//integral component of membrane;molecular_function:GO:0008168//methyltransferase activity;
CL1325.Contig3_JJD	CL9457.Contig1_Jhn	CL1930.Contig4_Jh	7.32	8.22	1.21	gi|976913200|gb|KVH99508.1|/0/putative S-adenosyl-L-methionine-dependent methyltransferase [Cynara cardunculus var. scolymus]	biological_process:GO:0032259//methylation;cellular_component:GO:0016021//integral component of membrane;molecular_function:GO:0008168//methyltransferase activity;
Unigene48701_JJD	CL9457.Contig1_Jhn	CL1930.Contig2_Jh	15.54	8.22	6.78	gi|976913200|gb|KVH99508.1|/4.42889e-65/putative S-adenosyl-L-methionine-dependent methyltransferase [Cynara cardunculus var. scolymus]	biological_process:GO:0032259//methylation;molecular_function:GO:0008168//methyltransferase activity;
CL3049.Contig1_JJD	CL952.Contig1_Jhn	CL4003.Contig3_Jh	8.78	10.45	2.53	gi|29839290|sp|Q43239.1|COMT1_ZINVI/0/RecName: Full=Caffeic acid 3-O-methyltransferase; Short=CAOMT; Short=COMT; AltName: Full=S-adenosysl-L-methionine:caffeic acid 3-O-methyltransferase &gt;gi|642952|gb|AAA86718.1| S-adenosyl-L-methionine:caffeic acid 3-O-methyltransferase [Zinnia violacea]	biological_process:GO:0009809//lignin biosynthetic process;GO:0032259//methylation;molecular_function:GO:0047763//caffeate O-methyltransferase activity;GO:0046983//protein dimerization activity;
Unigene17931_JJD	Unigene17533_Jhn	CL6323.Contig1_Jh	33.31	36.62	4.46	gi|976906368|gb|KVH93806.1|/4.69418e-171/Protein arginine N-methyltransferase [Cynara cardunculus var. scolymus]	biological_process:GO:0010228//vegetative to reproductive phase transition of meristem;GO:0019919//peptidyl-arginine methylation, to asymmetrical-dimethyl arginine;GO:0034969//histone arginine methylation;cellular_component:GO:0005829//cytosol;molecular_function:GO:0035242//protein-arginine omega-N asymmetric methyltransferase activity;GO:0008469//histone-arginine N-methyltransferase activity;GO:…
CL3075.Contig1_JJD	Unigene29170_Jhn	Unigene43154_Jh	8.36	14.58	2.54	gi|976921919|gb|KVI06558.1|/7.01163e-177/Leucine carboxyl methyltransferase [Cynara cardunculus var. scolymus]	biological_process:GO:0032259//methylation;molecular_function:GO:0008168//methyltransferase activity;
Unigene34257_JJD	Unigene3827_Jhn	Unigene39931_Jh	54.69	19.26	18.99	gi|570339410|gb|AHE76184.1|/0/DNA cytosine-5-methyltransferase [Chrysanthemum indicum]	NA
CL7668.Contig3_JJD	Unigene413_Jhn	CL8520.Contig4_Jh	6.41	8.07	2.91	gi|976923516|gb|KVI07840.1|/1.8718e-152/Methyltransferase type 11 [Cynara cardunculus var. scolymus]	NA
Unigene34042_JJD	Unigene6468_Jhn	Unigene34849_Jh	24.09	14.65	11.62	gi|697147482|ref|XP_009627901.1|/8.78343e-81/PREDICTED: phosphatidyl-N-methylethanolamine N-methyltransferase [Nicotiana tomentosiformis]	NA
CL8314.Contig1_JJD	Unigene7512_Jhn	CL366.Contig7_Jh	9.2	11.29	2.61	gi|802540596|ref|XP_012077372.1|/0/PREDICTED: putative methyltransferase NSUN6 isoform X2 [Jatropha curcas]	NA
Unigene2193_JJD	Unigene7580_Jhn	Unigene24494_Jh	14.4	12.46	7.1	gi|976928758|gb|KVI11659.1|/7.75812e-154/Methyltransferase FkbM [Cynara cardunculus var. scolymus]	cellular_component:GO:0016021//integral component of membrane;
CL5429.Contig2_JJD	Unigene8308_Jhn	Unigene19482_Jh	57.72	28.54	23.57	gi|976926647|gb|KVI10506.1|/3.93612e-158/Methyltransferase type 11 [Cynara cardunculus var. scolymus]	NA
CL5246.Contig2_JJD	Unigene8392_Jhn	CL1987.Contig5_Jh	35.51	11.49	1.26	gi|976875825|gb|KVH65602.1|/0/histone H3-K9 methyltransferase, plant [Cynara cardunculus var. scolymus]	biological_process:GO:0032259//methylation;molecular_function:GO:0016740//transferase activity;
Unigene6886_JJD	Unigene9647_Jhn	CL9629.Contig3_Jh	10.97	11.3	4.67	gi|976910745|gb|KVH97417.1|/0/Protein arginine N-methyltransferase [Cynara cardunculus var. scolymus]	biological_process:GO:0019919//peptidyl-arginine methylation, to asymmetrical-dimethyl arginine;GO:0034969//histone arginine methylation;GO:0006355//regulation of transcription, DNA-templated;cellular_component:GO:0005829//cytosol;molecular_function:GO:0035242//protein-arginine omega-N asymmetric methyltransferase activity;GO:0008469//histone-arginine N-methyltransferase activity;
CL98.Contig1_JJD	Unigene10848_Jhn	CL5573.Contig2_Jh	5.3	20.61	20.72	gi|703084471|ref|XP_010092485.1|/2.1247e-173/Ribosomal RNA large subunit methyltransferase I [Morus notabilis] &gt;gi|587861397|gb|EXB51251.1| Ribosomal RNA large subunit methyltransferase I [Morus notabilis]	biological_process:GO:0032259//methylation;molecular_function:GO:0003723//RNA binding;GO:0008168//methyltransferase activity;
CL98.Contig4_JJD	Unigene10848_Jhn	CL5573.Contig2_Jh	10.01	20.61	20.72	gi|703084471|ref|XP_010092485.1|/4.21259e-176/Ribosomal RNA large subunit methyltransferase I [Morus notabilis] &gt;gi|587861397|gb|EXB51251.1| Ribosomal RNA large subunit methyltransferase I [Morus notabilis]	biological_process:GO:0032259//methylation;molecular_function:GO:0003723//RNA binding;GO:0008168//methyltransferase activity;
Unigene43607_JJD	Unigene15573_Jhn	Unigene3199_Jh	1.3	1.53	8.95	gi|976901776|gb|KVH89761.1|/3.99582e-31/tRNA/rRNA methyltransferase, SpoU [Cynara cardunculus var. scolymus]	NA
CL2218.Contig2_JJD	CL5578.Contig2_Jhn	CL10134.Contig2_Jh	5.7	12.96	14.34	gi|976905021|gb|KVH92671.1|/5.74799e-141/tRNA/rRNA methyltransferase, SpoU [Cynara cardunculus var. scolymus]	NA
CL6953.Contig2_JJD	CL2659.Contig4_Jhn	Unigene31035_Jh	6.82	34.67	54.35	gi|976912322|gb|KVH98824.1|/7.92246e-51/putative S-adenosyl-L-methionine-dependent methyltransferase [Cynara cardunculus var. scolymus]	cellular_component:GO:0016020//membrane;GO:0043231//intracellular membrane-bounded organelle;GO:0044444//cytoplasmic part;molecular_function:GO:0016740//transferase activity;
Unigene8392_JJD	CL896.Contig6_Jhn	Unigene969_Jh	1.8	4.61	3.6	gi|976924737|gb|KVI08676.1|/2.01819e-141/Rubisco LS methyltransferase, substrate-binding domain-containing protein [Cynara cardunculus var. scolymus]	NA
CL10551.Contig2_JJD	CL9379.Contig2_Jhn	CL10518.Contig4_Jh	4.83	6.55	23.46	gi|743827033|ref|XP_011022921.1|/1.44539e-82/PREDICTED: probable methyltransferase PMT26 [Populus euphratica]	biological_process:GO:0032259//methylation;cellular_component:GO:0005768//endosome;GO:0016021//integral component of membrane;GO:0005802//trans-Golgi network;molecular_function:GO:0008168//methyltransferase activity;
CL5931.Contig1_JJD	CL1973.Contig4_Jhn	Unigene30815_Jh	4.29	12.69	14.07	gi|976902844|gb|KVH90778.1|/0/Methyltransferase domain-containing protein [Cynara cardunculus var. scolymus]	molecular_function:GO:0097159//organic cyclic compound binding;GO:1901363//heterocyclic compound binding;
CL5931.Contig2_JJD	CL1973.Contig4_Jhn	Unigene30815_Jh	2.68	12.69	14.07	gi|976902844|gb|KVH90778.1|/0/Methyltransferase domain-containing protein [Cynara cardunculus var. scolymus]	molecular_function:GO:0005488//binding;
CL165.Contig4_JJD	CL4124.Contig2_Jhn	CL3282.Contig3_Jh	2.32	4.53	5.82	gi|976926774|gb|KVI10625.1|/0/Rubisco LS methyltransferase, substrate-binding domain-containing protein [Cynara cardunculus var. scolymus]	biological_process:GO:0018026//peptidyl-lysine monomethylation;molecular_function:GO:0016279//protein-lysine N-methyltransferase activity;
CL6730.Contig1_JJD	CL1431.Contig2_Jhn	CL5660.Contig2_Jh	0.5	10.16	2.9	gi|976901751|gb|KVH89741.1|/1.98968e-88/tRNA/rRNA methyltransferase, SpoU [Cynara cardunculus var. scolymus]	biological_process:GO:0000453//enzyme-directed rRNA 2'-O-methylation;molecular_function:GO:0003723//RNA binding;GO:0070039//rRNA (guanosine-2'-O-)-methyltransferase activity;
Unigene30122_JJD	CL1201.Contig9_Jhn	CL5629.Contig1_Jh	0.39	0.28	3.89	gi|976929661|gb|KVI12503.1|/4.75485e-150/Methyltransferase TRM13 [Cynara cardunculus var. scolymus]	biological_process:GO:0030488//tRNA methylation;molecular_function:GO:0008175//tRNA methyltransferase activity;
CL2110.Contig4_JJD	CL1201.Contig2_Jhn	CL5629.Contig1_Jh	1.35	0.48	3.89	gi|976929661|gb|KVI12503.1|/1.51548e-169/Methyltransferase TRM13 [Cynara cardunculus var. scolymus]	biological_process:GO:0008033//tRNA processing;molecular_function:GO:0008168//methyltransferase activity;
CL8888.Contig2_JJD	CL3867.Contig2_Jhn	Unigene14439_Jh	9.53	21.83	68.19	gi|976905199|gb|KVH92843.1|/0/Rubisco LS methyltransferase, substrate-binding domain-containing protein [Cynara cardunculus var. scolymus]	NA
CL165.Contig1_JJD	CL4124.Contig2_Jhn	CL3282.Contig4_Jh	0.03	4.53	6.25	gi|976926774|gb|KVI10625.1|/0/Rubisco LS methyltransferase, substrate-binding domain-containing protein [Cynara cardunculus var. scolymus]	biological_process:GO:0018026//peptidyl-lysine monomethylation;molecular_function:GO:0016279//protein-lysine N-methyltransferase activity;
CL6645.Contig2_JJD	CL7122.Contig3_Jhn	CL4487.Contig2_Jh	16.6	29.12	36.9	gi|976903983|gb|KVH91732.1|/2.54335e-140/Ribosomal biogenesis, methyltransferase, EMG1/NEP1 [Cynara cardunculus var. scolymus]	biological_process:GO:0032259//methylation;molecular_function:GO:0008168//methyltransferase activity;
Unigene24228_JJD	CL8720.Contig1_Jhn	CL5672.Contig1_Jh	1.54	7.35	3.62	gi|568867118|ref|XP_006486891.1|/3.20077e-88/PREDICTED: ribosomal RNA small subunit methyltransferase E [Citrus sinensis]	biological_process:GO:0032259//methylation;GO:0006364//rRNA processing;molecular_function:GO:0008168//methyltransferase activity;
CL1824.Contig2_JJD	CL7694.Contig2_Jhn	Unigene15978_Jh	2.75	8.05	13.98	gi|697150452|ref|XP_009629433.1|/7.53417e-79/PREDICTED: putative tRNA (cytidine(32)/guanosine(34)-2&apos;-O)-methyltransferase {ECO:0000255|HAMAP-Rule:MF_03162} [Nicotiana tomentosiformis] &gt;gi|697150454|ref|XP_009629434.1| PREDICTED: putative tRNA (cytidine(32)/guanosine(34)-2&apos;-O)-methyltransferase {ECO:0000255|HAMAP-Rule:MF_03162} [Nicotiana tomentosiformis]	biological_process:GO:0002128//tRNA nucleoside ribose methylation;GO:0002181//cytoplasmic translation;cellular_component:GO:0005737//cytoplasm;molecular_function:GO:0008175//tRNA methyltransferase activity;
Unigene48136_JJD	CL7694.Contig2_Jhn	Unigene15978_Jh	5.95	8.05	13.98	gi|697150452|ref|XP_009629433.1|/1.26103e-78/PREDICTED: putative tRNA (cytidine(32)/guanosine(34)-2&apos;-O)-methyltransferase {ECO:0000255|HAMAP-Rule:MF_03162} [Nicotiana tomentosiformis] &gt;gi|697150454|ref|XP_009629434.1| PREDICTED: putative tRNA (cytidine(32)/guanosine(34)-2&apos;-O)-methyltransferase {ECO:0000255|HAMAP-Rule:MF_03162} [Nicotiana tomentosiformis]	biological_process:GO:0002128//tRNA nucleoside ribose methylation;GO:0002181//cytoplasmic translation;cellular_component:GO:0005737//cytoplasm;molecular_function:GO:0008175//tRNA methyltransferase activity;
CL4442.Contig1_JJD	CL5975.Contig2_Jhn	CL5728.Contig1_Jh	7.07	7.47	19.64	gi|976918158|gb|KVI03358.1|/0/histone H3-K9 methyltransferase, plant [Cynara cardunculus var. scolymus]	NA
CL2110.Contig2_JJD	CL1201.Contig5_Jhn	CL5629.Contig2_Jh	1.41	-	4.49	gi|976929661|gb|KVI12503.1|/1.20178e-166/Methyltransferase TRM13 [Cynara cardunculus var. scolymus]	biological_process:GO:0032259//methylation;GO:0008033//tRNA processing;molecular_function:GO:0008168//methyltransferase activity;
CL6985.Contig5_JJD	CL3512.Contig1_Jhn	CL3061.Contig4_Jh	4.81	5.72	27.57	gi|976905668|gb|KVH93292.1|/4.58904e-135/O-methyltransferase, family 3 [Cynara cardunculus var. scolymus]	biological_process:GO:0032259//methylation;molecular_function:GO:0008171//O-methyltransferase activity;
Unigene30120_JJD	CL1201.Contig6_Jhn	CL5629.Contig1_Jh	0.01	6.88	3.89	gi|976929661|gb|KVI12503.1|/3.22379e-162/Methyltransferase TRM13 [Cynara cardunculus var. scolymus]	biological_process:GO:0030488//tRNA methylation;molecular_function:GO:0008175//tRNA methyltransferase activity;
CL7911.Contig2_JJD	CL1587.Contig1_Jhn	Unigene31430_Jh	4.83	17.9	18.33	gi|697123784|ref|XP_009615891.1|/3.53952e-91/PREDICTED: N(6)-adenine-specific DNA methyltransferase 2 isoform X1 [Nicotiana tomentosiformis]	NA
CL56.Contig3_JJD	CL2522.Contig2_Jhn	Unigene47194_Jh	2.59	13	11.61	gi|976905084|gb|KVH92732.1|/4.88452e-107/putative S-adenosyl-L-methionine-dependent methyltransferase MidA [Cynara cardunculus var. scolymus]	NA
CL10158.Contig1_JJD	CL2522.Contig2_Jhn	Unigene47194_Jh	2.34	13	11.61	gi|976905084|gb|KVH92732.1|/3.48105e-86/putative S-adenosyl-L-methionine-dependent methyltransferase MidA [Cynara cardunculus var. scolymus]	NA
CL9520.Contig2_JJD	CL286.Contig1_Jhn	CL4551.Contig3_Jh	62.42	209.59	131.41	gi|976923503|gb|KVI07827.1|/0/Methyltransferase type 11 [Cynara cardunculus var. scolymus]	biological_process:GO:0032259//methylation;GO:0006656//phosphatidylcholine biosynthetic process;molecular_function:GO:0000234//phosphoethanolamine N-methyltransferase activity;
Unigene35896_JJD	CL3027.Contig1_Jhn	CL5520.Contig1_Jh	2.4	5.06	6.71	gi|976922958|gb|KVI07307.1|/0/putative S-adenosyl-L-methionine-dependent methyltransferase [Cynara cardunculus var. scolymus]	biological_process:GO:0032259//methylation;cellular_component:GO:0016021//integral component of membrane;molecular_function:GO:0008168//methyltransferase activity;
CL7194.Contig1_JJD	CL3191.Contig2_Jhn	Unigene1820_Jh	1.46	3.31	5.48	gi|731380282|ref|XP_010662493.1|/5.41942e-114/PREDICTED: protein arginine N-methyltransferase 1.6 [Vitis vinifera] &gt;gi|297741194|emb|CBI31925.3| unnamed protein product [Vitis vinifera]	biological_process:GO:0006355//regulation of transcription, DNA-templated;GO:0018216//peptidyl-arginine methylation;cellular_component:GO:0005829//cytosol;molecular_function:GO:0035242//protein-arginine omega-N asymmetric methyltransferase activity;GO:0008469//histone-arginine N-methyltransferase activity;
CL10201.Contig2_JJD	CL329.Contig2_Jhn	Unigene19551_Jh	8.54	10.01	17.09	gi|976922917|gb|KVI07266.1|/1.70003e-133/Methyltransferase type 11 [Cynara cardunculus var. scolymus]	biological_process:GO:0032259//methylation;cellular_component:GO:0005737//cytoplasm;molecular_function:GO:0008757//S-adenosylmethionine-dependent methyltransferase activity;
CL6985.Contig2_JJD	CL3512.Contig4_Jhn	CL3061.Contig1_Jh	14.86	20.59	68.71	gi|207059702|dbj|BAG71891.1|/3.60994e-134/caffeoyl CoA O-methyltransferase [Carthamus tinctorius]	biological_process:GO:0009809//lignin biosynthetic process;GO:0032259//methylation;molecular_function:GO:0046872//metal ion binding;GO:0042409//caffeoyl-CoA O-methyltransferase activity;
CL6985.Contig1_JJD	CL3512.Contig5_Jhn	CL3061.Contig2_Jh	2.86	4.12	12.59	gi|207059702|dbj|BAG71891.1|/3.19779e-125/caffeoyl CoA O-methyltransferase [Carthamus tinctorius]	biological_process:GO:0009809//lignin biosynthetic process;GO:0032259//methylation;molecular_function:GO:0046872//metal ion binding;GO:0042409//caffeoyl-CoA O-methyltransferase activity;
CL8888.Contig1_JJD	CL3867.Contig1_Jhn	Unigene14439_Jh	19.49	23.02	68.19	gi|976905199|gb|KVH92843.1|/0/Rubisco LS methyltransferase, substrate-binding domain-containing protein [Cynara cardunculus var. scolymus]	NA
CL10405.Contig3_JJD	CL3938.Contig3_Jhn	CL2936.Contig2_Jh	28.65	40.21	59.17	gi|747056066|ref|XP_011074288.1|/0/PREDICTED: serine hydroxymethyltransferase 2, mitochondrial-like [Sesamum indicum]	biological_process:GO:0006544//glycine metabolic process;GO:0035999//tetrahydrofolate interconversion;GO:0006563//L-serine metabolic process;molecular_function:GO:0004372//glycine hydroxymethyltransferase activity;GO:0030170//pyridoxal phosphate binding;
CL165.Contig5_JJD	CL4124.Contig2_Jhn	CL3282.Contig2_Jh	1.03	4.53	2.56	gi|976926774|gb|KVI10625.1|/2.62068e-168/Rubisco LS methyltransferase, substrate-binding domain-containing protein [Cynara cardunculus var. scolymus]	biological_process:GO:0018026//peptidyl-lysine monomethylation;molecular_function:GO:0016279//protein-lysine N-methyltransferase activity;
Unigene42389_JJD	CL4124.Contig2_Jhn	CL3282.Contig2_Jh	1.09	4.53	2.56	gi|976926774|gb|KVI10625.1|/2.73987e-34/Rubisco LS methyltransferase, substrate-binding domain-containing protein [Cynara cardunculus var. scolymus]	biological_process:GO:0018026//peptidyl-lysine monomethylation;molecular_function:GO:0016279//protein-lysine N-methyltransferase activity;
CL5570.Contig1_JJD	CL4239.Contig2_Jhn	Unigene47203_Jh	9.97	25.1	30.91	gi|976906865|gb|KVH94264.1|/0/Histone-lysine N-methyltransferase SUVR1/2/4, partial [Cynara cardunculus var. scolymus]	NA
CL5927.Contig2_JJD	CL4661.Contig1_Jhn	CL5792.Contig1_Jh	1.55	15.89	19.85	gi|976906040|gb|KVH93602.1|/4.32812e-34/Protein of unknown function DUF858, methyltransferase-like protein [Cynara cardunculus var. scolymus]	NA
CL8527.Contig2_JJD	CL7302.Contig2_Jhn	CL9706.Contig1_Jh	2.86	11.57	7.15	gi|976925150|gb|KVI09063.1|/0/tRNA (guanine(26)-N(2))-dimethyltransferase [Cynara cardunculus var. scolymus]	biological_process:GO:0030488//tRNA methylation;molecular_function:GO:0003723//RNA binding;GO:0004809//tRNA (guanine-N2-)-methyltransferase activity;
CL8527.Contig4_JJD	CL7302.Contig2_Jhn	CL9706.Contig1_Jh	2.31	11.57	7.15	gi|976925150|gb|KVI09063.1|/0/tRNA (guanine(26)-N(2))-dimethyltransferase [Cynara cardunculus var. scolymus]	NA
CL4996.Contig5_JJD	CL7350.Contig1_Jhn	Unigene34191_Jh	6.27	11.69	13.81	gi|976920730|gb|KVI05442.1|/0/Rubisco LS methyltransferase, substrate-binding domain-containing protein [Cynara cardunculus var. scolymus]	biological_process:GO:0018026//peptidyl-lysine monomethylation;cellular_component:GO:0009507//chloroplast;molecular_function:GO:0016279//protein-lysine N-methyltransferase activity;
CL4996.Contig6_JJD	CL7350.Contig1_Jhn	Unigene34191_Jh	1.71	11.69	13.81	gi|976920730|gb|KVI05442.1|/0/Rubisco LS methyltransferase, substrate-binding domain-containing protein [Cynara cardunculus var. scolymus]	biological_process:GO:0018026//peptidyl-lysine monomethylation;cellular_component:GO:0009507//chloroplast;molecular_function:GO:0016279//protein-lysine N-methyltransferase activity;
CL4996.Contig7_JJD	CL7350.Contig1_Jhn	Unigene34191_Jh	1.1	11.69	13.81	gi|976920730|gb|KVI05442.1|/0/Rubisco LS methyltransferase, substrate-binding domain-containing protein [Cynara cardunculus var. scolymus]	biological_process:GO:0018026//peptidyl-lysine monomethylation;cellular_component:GO:0009507//chloroplast;molecular_function:GO:0016279//protein-lysine N-methyltransferase activity;
CL4996.Contig8_JJD	CL7350.Contig1_Jhn	Unigene34191_Jh	3.77	11.69	13.81	gi|976920730|gb|KVI05442.1|/0/Rubisco LS methyltransferase, substrate-binding domain-containing protein [Cynara cardunculus var. scolymus]	biological_process:GO:0018026//peptidyl-lysine monomethylation;cellular_component:GO:0009507//chloroplast;molecular_function:GO:0016279//protein-lysine N-methyltransferase activity;
Unigene6439_JJD	CL7519.Contig2_Jhn	CL4319.Contig1_Jh	1.63	11.69	7.26	gi|976915263|gb|KVI01228.1|/3.01312e-52/Protein arginine N-methyltransferase [Cynara cardunculus var. scolymus]	NA
CL2728.Contig6_JJD	CL7736.Contig1_Jhn	CL6911.Contig2_Jh	3.44	12.21	10.06	gi|976920795|gb|KVI05505.1|/0/putative S-adenosyl-L-methionine-dependent methyltransferase, partial [Cynara cardunculus var. scolymus]	biological_process:GO:0032259//methylation;molecular_function:GO:0008168//methyltransferase activity;
CL2728.Contig8_JJD	CL7736.Contig1_Jhn	CL6911.Contig1_Jh	0.71	12.21	7.02	gi|976920795|gb|KVI05505.1|/4.27678e-84/putative S-adenosyl-L-methionine-dependent methyltransferase, partial [Cynara cardunculus var. scolymus]	NA
Unigene298_JJD	CL8248.Contig2_Jhn	Unigene10273_Jh	5.95	8.37	12.76	gi|976918036|gb|KVI03266.1|/1.14635e-101/Nicotinamide N-methyltransferase-like protein [Cynara cardunculus var. scolymus]	NA
CL7312.Contig2_JJD	CL8334.Contig2_Jhn	Unigene907_Jh	2.3	7.13	5.19	gi|697154433|ref|XP_009631455.1|/0/PREDICTED: probable methyltransferase PMT23 [Nicotiana tomentosiformis]	NA
CL3955.Contig4_JJD	CL8735.Contig1_Jhn	CL2020.Contig1_Jh	6.58	33.6	26.66	gi|976910646|gb|KVH97325.1|/3.05205e-144/Methyltransferase type 11 [Cynara cardunculus var. scolymus]	NA
CL5512.Contig1_JJD	CL9060.Contig1_Jhn	CL837.Contig2_Jh	1.23	6.3	5.96	gi|470122125|ref|XP_004297100.1|/1.53682e-76/PREDICTED: methyltransferase-like protein 13 [Fragaria vesca subsp. vesca]	biological_process:GO:0032259//methylation;molecular_function:GO:0008168//methyltransferase activity;
CL9244.Contig2_JJD	Unigene10202_Jhn	Unigene27513_Jh	3.54	13.26	17.07	gi|976902978|gb|KVH90905.1|/0/putative S-adenosyl-L-methionine-dependent methyltransferase [Cynara cardunculus var. scolymus]	biological_process:GO:0032259//methylation;cellular_component:GO:0005774//vacuolar membrane;GO:0005768//endosome;GO:0005802//trans-Golgi network;molecular_function:GO:0008757//S-adenosylmethionine-dependent methyltransferase activity;
CL1431.Contig2_JJD	Unigene1465_Jhn	Unigene20349_Jh	1.71	33.26	28.67	gi|747086890|ref|XP_011090965.1|/1.36649e-44/PREDICTED: probable histone-arginine methyltransferase 1.3 [Sesamum indicum]	biological_process:GO:0019919//peptidyl-arginine methylation, to asymmetrical-dimethyl arginine;GO:0034969//histone arginine methylation;GO:0006355//regulation of transcription, DNA-templated;cellular_component:GO:0005829//cytosol;molecular_function:GO:0035242//protein-arginine omega-N asymmetric methyltransferase activity;GO:0008469//histone-arginine N-methyltransferase activity;
CL1431.Contig3_JJD	Unigene1465_Jhn	Unigene20349_Jh	12.91	33.26	28.67	gi|976903806|gb|KVH91570.1|/0/Protein arginine N-methyltransferase [Cynara cardunculus var. scolymus]	biological_process:GO:0006479//protein methylation;molecular_function:GO:0008168//methyltransferase activity;
CL7184.Contig4_JJD	Unigene17550_Jhn	Unigene24351_Jh	1.71	9.96	8.19	gi|225461943|ref|XP_002266112.1|/1.4812e-145/PREDICTED: probable 28S rRNA (cytosine-C(5))-methyltransferase [Vitis vinifera] &gt;gi|296089930|emb|CBI39749.3| unnamed protein product [Vitis vinifera]	biological_process:GO:0031167//rRNA methylation;GO:0006355//regulation of transcription, DNA-templated;molecular_function:GO:0003723//RNA binding;GO:0008649//rRNA methyltransferase activity;
Unigene44040_JJD	Unigene1848_Jhn	Unigene7519_Jh	4.12	3.48	10.29	gi|590681769|ref|XP_007041172.1|/2.74195e-124/S-adenosyl-L-methionine-dependent methyltransferase mraW [Theobroma cacao] &gt;gi|508705107|gb|EOX97003.1| S-adenosyl-L-methionine-dependent methyltransferase mraW [Theobroma cacao]	biological_process:GO:0045492//xylan biosynthetic process;GO:0032259//methylation;cellular_component:GO:0005794//Golgi apparatus;GO:0016021//integral component of membrane;molecular_function:GO:0030775//glucuronoxylan 4-O-methyltransferase activity;
Unigene44211_JJD	Unigene1998_Jhn	CL10149.Contig1_Jh	1.22	2.64	2.96	gi|571477152|ref|XP_006587182.1|/1.32111e-31/PREDICTED: histone-lysine N-methyltransferase ATXR4 isoform X1 [Glycine max] &gt;gi|947089357|gb|KRH38022.1| hypothetical protein GLYMA_09G104600 [Glycine max]	NA
CL4166.Contig1_JJD	Unigene22377_Jhn	Unigene9250_Jh	0.63	4.3	25.75	gi|922393507|ref|XP_013465161.1|/6.93509e-76/methyltransferase 21D-like protein [Medicago truncatula] &gt;gi|657399809|gb|KEH39196.1| methyltransferase 21D-like protein [Medicago truncatula]	molecular_function:GO:0016740//transferase activity;
CL4166.Contig2_JJD	Unigene22377_Jhn	Unigene9250_Jh	3.75	4.3	25.75	gi|922393507|ref|XP_013465161.1|/1.3674e-75/methyltransferase 21D-like protein [Medicago truncatula] &gt;gi|657399809|gb|KEH39196.1| methyltransferase 21D-like protein [Medicago truncatula]	molecular_function:GO:0016740//transferase activity;
Unigene4723_JJD	Unigene293_Jhn	Unigene43762_Jh	37.21	142.37	152.25	gi|747089928|ref|XP_011092623.1|/0/PREDICTED: probable methyltransferase PMT20 [Sesamum indicum] &gt;gi|747089930|ref|XP_011092624.1| PREDICTED: probable methyltransferase PMT20 [Sesamum indicum] &gt;gi|747089932|ref|XP_011092626.1| PREDICTED: probable methyltransferase PMT20 [Sesamum indicum]	NA
Unigene35203_JJD	Unigene3224_Jhn	CL9945.Contig2_Jh	32.93	37.75	68.69	gi|976899744|gb|KVH88137.1|/0/putative S-adenosyl-L-methionine-dependent methyltransferase [Cynara cardunculus var. scolymus]	NA
Unigene35204_JJD	Unigene3224_Jhn	CL9945.Contig2_Jh	7.09	37.75	68.69	gi|976899744|gb|KVH88137.1|/0/putative S-adenosyl-L-methionine-dependent methyltransferase [Cynara cardunculus var. scolymus]	NA
Unigene37778_JJD	Unigene4087_Jhn	Unigene12300_Jh	105.95	252.64	273.97	gi|3334197|sp|O49849.1|GCST_FLAAN/0/RecName: Full=Aminomethyltransferase, mitochondrial; AltName: Full=Glycine cleavage system T protein; Short=GCVT; Flags: Precursor &gt;gi|2894400|emb|CAA94902.1| T-protein [Flaveria anomala]	biological_process:GO:0006546//glycine catabolic process;GO:0032259//methylation;cellular_component:GO:0005739//mitochondrion;molecular_function:GO:0008483//transaminase activity;GO:0004047//aminomethyltransferase activity;
CL10570.Contig2_JJD	Unigene43605_Jhn	Unigene23824_Jh	9.59	44.77	40.46	gi|976928982|gb|KVI11857.1|/1.34631e-146/Methyltransferase type 11 [Cynara cardunculus var. scolymus]	biological_process:GO:0032259//methylation;molecular_function:GO:0008168//methyltransferase activity;
CL7402.Contig1_JJD	Unigene45643_Jhn	Unigene25040_Jh	4.28	10.55	10.1	gi|976924372|gb|KVI08349.1|/2.24773e-139/Nicotinamide N-methyltransferase-like protein [Cynara cardunculus var. scolymus]	NA
CL7402.Contig2_JJD	Unigene45643_Jhn	Unigene25040_Jh	4.44	10.55	10.1	gi|976924372|gb|KVI08349.1|/7.77009e-134/Nicotinamide N-methyltransferase-like protein [Cynara cardunculus var. scolymus]	NA
CL8779.Contig1_JJD	Unigene46018_Jhn	Unigene1125_Jh	0.38	10.45	9.11	gi|976902795|gb|KVH90731.1|/5.90171e-59/Nicotinamide N-methyltransferase-like protein [Cynara cardunculus var. scolymus]	NA
CL8847.Contig2_JJD	Unigene46295_Jhn	CL239.Contig2_Jh	2.38	7.66	7.06	gi|976891418|gb|KVH80798.1|/6.48265e-110/Methyltransferase-related protein [Cynara cardunculus var. scolymus]	biological_process:GO:0032259//methylation;cellular_component:GO:0005730//nucleolus;molecular_function:GO:0008168//methyltransferase activity;
CL6225.Contig1_JJD	Unigene5835_Jhn	CL1477.Contig2_Jh	2.16	8.44	9.01	gi|747052444|ref|XP_011072342.1|/2.69394e-96/PREDICTED: methyltransferase-like protein 22 [Sesamum indicum]	NA
CL6225.Contig2_JJD	Unigene5835_Jhn	CL1477.Contig2_Jh	1.28	8.44	9.01	gi|658014758|ref|XP_008342704.1|/2.19815e-60/PREDICTED: methyltransferase-like protein 22 [Malus domestica]	NA
Unigene49838_JJD	Unigene6006_Jhn	Unigene21915_Jh	0.66	5.44	4.55	gi|976898879|gb|KVH87664.1|/1.44081e-33/Nicotinamide N-methyltransferase-like protein [Cynara cardunculus var. scolymus]	NA
CL5429.Contig1_JJD	Unigene8308_Jhn	Unigene19482_Jh	6.44	28.54	23.57	gi|976926647|gb|KVI10506.1|/4.5726e-156/Methyltransferase type 11 [Cynara cardunculus var. scolymus]	NA
Unigene12205_JJD	Unigene9309_Jhn	Unigene40097_Jh	41.08	51.12	83.62	gi|698547466|ref|XP_009768041.1|/1.65622e-176/PREDICTED: (S)-coclaurine N-methyltransferase-like [Nicotiana sylvestris]	biological_process:GO:0032259//methylation;cellular_component:GO:0005774//vacuolar membrane;GO:0005768//endosome;GO:0005802//trans-Golgi network;molecular_function:GO:0008757//S-adenosylmethionine-dependent methyltransferase activity;
CL6404.Contig1_JJD	CL7694.Contig2_Jhn	Unigene15978_Jh	17.91	8.05	13.98	gi|976928105|gb|KVI11313.1|/5.3883e-86/Ribosomal RNA large subunit methyltransferase E [Cynara cardunculus var. scolymus]	biological_process:GO:0002128//tRNA nucleoside ribose methylation;GO:0002181//cytoplasmic translation;cellular_component:GO:0005737//cytoplasm;molecular_function:GO:0008175//tRNA methyltransferase activity;
CL1824.Contig1_JJD	CL155.Contig1_Jhn	Unigene15978_Jh	21.42	1.47	13.98	gi|697150452|ref|XP_009629433.1|/3.22231e-78/PREDICTED: putative tRNA (cytidine(32)/guanosine(34)-2&apos;-O)-methyltransferase {ECO:0000255|HAMAP-Rule:MF_03162} [Nicotiana tomentosiformis] &gt;gi|697150454|ref|XP_009629434.1| PREDICTED: putative tRNA (cytidine(32)/guanosine(34)-2&apos;-O)-methyltransferase {ECO:0000255|HAMAP-Rule:MF_03162} [Nicotiana tomentosiformis]	biological_process:GO:0002128//tRNA nucleoside ribose methylation;GO:0002181//cytoplasmic translation;cellular_component:GO:0005737//cytoplasm;molecular_function:GO:0008175//tRNA methyltransferase activity;
CL5931.Contig3_JJD	CL1973.Contig5_Jhn	Unigene30815_Jh	13.65	5.85	14.07	gi|976902844|gb|KVH90778.1|/0/Methyltransferase domain-containing protein [Cynara cardunculus var. scolymus]	biological_process:GO:0016070//RNA metabolic process;molecular_function:GO:0003676//nucleic acid binding;
CL7587.Contig2_JJD	CL2932.Contig2_Jhn	CL1516.Contig1_Jh	29.84	13.54	22.18	gi|80971655|gb|ABB52800.1|/4.30494e-157/gamma-tocopherol methyltransferase [Helianthus annuus] &gt;gi|80971662|gb|ABB52803.1| gamma-tocopherol methyltransferase [Helianthus annuus] &gt;gi|156141047|gb|ABU51608.1| gamma-tocopherol methyltransferase [Helianthus annuus] &gt;gi|371766615|gb|AEX55699.1| gamma-tocopherol methyltransferase [Helianthus annuus] &gt;gi|371766619|gb|AEX55701.1| gamma-tocoph…	biological_process:GO:0010189//vitamin E biosynthetic process;GO:0032259//methylation;molecular_function:GO:0051741//2-methyl-6-phytyl-1,4-benzoquinone methyltransferase activity;
CL1313.Contig1_JJD	CL6261.Contig1_Jhn	CL5188.Contig1_Jh	7.91	2.54	11.15	gi|844292114|gb|AKN09018.1|/4.81316e-133/O-methyltransferase 2 [Malus domestica]	biological_process:GO:0032259//methylation;molecular_function:GO:0008171//O-methyltransferase activity;GO:0046983//protein dimerization activity;
CL6404.Contig2_JJD	CL7694.Contig1_Jhn	Unigene15978_Jh	7.28	3.13	13.98	gi|976928105|gb|KVI11313.1|/2.47486e-85/Ribosomal RNA large subunit methyltransferase E [Cynara cardunculus var. scolymus]	biological_process:GO:0002128//tRNA nucleoside ribose methylation;GO:0002181//cytoplasmic translation;cellular_component:GO:0005737//cytoplasm;molecular_function:GO:0008175//tRNA methyltransferase activity;
Unigene7869_JJD	CL8430.Contig1_Jhn	Unigene45958_Jh	4.62	1.99	4.21	gi|698475381|ref|XP_009785076.1|/7.15532e-138/PREDICTED: probable Histone-lysine N-methyltransferase ATXR5 [Nicotiana sylvestris]	molecular_function:GO:0008270//zinc ion binding;
Unigene49065_JJD	CL8907.Contig1_Jhn	Unigene15089_Jh	28.88	6.74	52.95	gi|747058323|ref|XP_011075499.1|/0/PREDICTED: probable methyltransferase PMT2 [Sesamum indicum]	biological_process:GO:0032259//methylation;cellular_component:GO:0016021//integral component of membrane;molecular_function:GO:0008168//methyltransferase activity;
CL3289.Contig2_JJD	CL4694.Contig4_Jhn	CL7080.Contig1_Jh	1.83	15.16	1.81	gi|751367969|dbj|BAQ21905.1|/5.22387e-97/O-methyltransferase [Carthamus tinctorius]	molecular_function:GO:0008168//methyltransferase activity;
CL2227.Contig4_JJD	CL7519.Contig1_Jhn	CL4319.Contig1_Jh	5.43	11.75	7.26	gi|970069276|ref|XP_015061771.1|/6.09761e-82/PREDICTED: probable protein arginine N-methyltransferase 1.2 [Solanum pennellii]	NA
CL2110.Contig3_JJD	CL1201.Contig6_Jhn	CL5629.Contig1_Jh	2.47	6.88	3.89	gi|976929661|gb|KVI12503.1|/0/Methyltransferase TRM13 [Cynara cardunculus var. scolymus]	biological_process:GO:0030488//tRNA methylation;molecular_function:GO:0008175//tRNA methyltransferase activity;
CL2026.Contig5_JJD	CL3938.Contig4_Jhn	CL10583.Contig3_Jh	221.97	461.5	290.33	gi|1346155|sp|P49357.1|GLYM1_FLAPR/0/RecName: Full=Serine hydroxymethyltransferase 1, mitochondrial; Short=SHMT1; AltName: Full=Glycine hydroxymethyltransferase 1; AltName: Full=Serine methylase 1; Flags: Precursor &gt;gi|437995|emb|CAA81078.1| glycine hydroxymethyltransferase [Flaveria pringlei]	biological_process:GO:0006563//L-serine metabolic process;GO:0006544//glycine metabolic process;GO:0009853//photorespiration;GO:0035999//tetrahydrofolate interconversion;cellular_component:GO:0048046//apoplast;GO:0005634//nucleus;GO:0009534//chloroplast thylakoid;GO:0005739//mitochondrion;GO:0005886//plasma membrane;GO:0010319//stromule;GO:0009570//chloroplast stroma;GO:0022626//cytosolic ribosom…
CL165.Contig3_JJD	CL4124.Contig1_Jhn	CL3282.Contig3_Jh	5.82	26.91	5.82	gi|976926774|gb|KVI10625.1|/0/Rubisco LS methyltransferase, substrate-binding domain-containing protein [Cynara cardunculus var. scolymus]	biological_process:GO:0018026//peptidyl-lysine monomethylation;molecular_function:GO:0016279//protein-lysine N-methyltransferase activity;
CL165.Contig6_JJD	CL4124.Contig1_Jhn	CL3282.Contig4_Jh	7.78	26.91	6.25	gi|976926774|gb|KVI10625.1|/0/Rubisco LS methyltransferase, substrate-binding domain-containing protein [Cynara cardunculus var. scolymus]	biological_process:GO:0018026//peptidyl-lysine monomethylation;molecular_function:GO:0016279//protein-lysine N-methyltransferase activity;
CL8527.Contig1_JJD	CL7302.Contig2_Jhn	CL9706.Contig1_Jh	4.65	11.57	7.15	gi|976925150|gb|KVI09063.1|/0/tRNA (guanine(26)-N(2))-dimethyltransferase [Cynara cardunculus var. scolymus]	biological_process:GO:0030488//tRNA methylation;molecular_function:GO:0003723//RNA binding;GO:0004809//tRNA (guanine-N2-)-methyltransferase activity;
Unigene6438_JJD	CL7519.Contig2_Jhn	CL4319.Contig1_Jh	5.44	11.69	7.26	gi|976900661|gb|KVH88832.1|/6.33126e-60/Protein arginine N-methyltransferase [Cynara cardunculus var. scolymus]	NA
CL4592.Contig3_JJD	CL7845.Contig2_Jhn	CL10116.Contig1_Jh	21.42	392.59	36.7	gi|590658637|ref|XP_007034910.1|/6.06795e-56/S-adenosyl-L-methionine-dependent methyltransferases superfamily protein [Theobroma cacao] &gt;gi|508713939|gb|EOY05836.1| S-adenosyl-L-methionine-dependent methyltransferases superfamily protein [Theobroma cacao]	biological_process:GO:0032259//methylation;cellular_component:GO:0016021//integral component of membrane;molecular_function:GO:0008168//methyltransferase activity;
CL3101.Contig4_JJD	CL8576.Contig1_Jhn	CL6522.Contig4_Jh	5.15	12.64	4.09	gi|255573673|ref|XP_002527758.1|/0/PREDICTED: histone-lysine N-methyltransferase ATX2 [Ricinus communis] &gt;gi|223532845|gb|EEF34619.1| phd finger protein, putative [Ricinus communis]	biological_process:GO:0032259//methylation;molecular_function:GO:0046872//metal ion binding;GO:0008168//methyltransferase activity;
CL6562.Contig1_JJD	CL8720.Contig2_Jhn	CL5672.Contig1_Jh	3.96	8.34	3.62	gi|568867118|ref|XP_006486891.1|/6.14321e-113/PREDICTED: ribosomal RNA small subunit methyltransferase E [Citrus sinensis]	biological_process:GO:0032259//methylation;GO:0006364//rRNA processing;molecular_function:GO:0008168//methyltransferase activity;
CL6562.Contig2_JJD	CL8720.Contig2_Jhn	CL5672.Contig1_Jh	3.86	8.34	3.62	gi|568867118|ref|XP_006486891.1|/3.81366e-107/PREDICTED: ribosomal RNA small subunit methyltransferase E [Citrus sinensis]	biological_process:GO:0032259//methylation;GO:0006364//rRNA processing;molecular_function:GO:0008168//methyltransferase activity;
CL6562.Contig3_JJD	CL8720.Contig2_Jhn	CL5672.Contig1_Jh	2.79	8.34	3.62	gi|568867118|ref|XP_006486891.1|/1.23698e-87/PREDICTED: ribosomal RNA small subunit methyltransferase E [Citrus sinensis]	NA
CL6562.Contig6_JJD	CL8720.Contig2_Jhn	CL5672.Contig1_Jh	2.31	8.34	3.62	gi|568867118|ref|XP_006486891.1|/3.33142e-88/PREDICTED: ribosomal RNA small subunit methyltransferase E [Citrus sinensis]	biological_process:GO:0032259//methylation;GO:0006364//rRNA processing;molecular_function:GO:0008168//methyltransferase activity;
Unigene48702_JJD	CL9457.Contig1_Jhn	CL1930.Contig4_Jh	1.46	8.22	1.21	gi|502137761|ref|XP_004503176.1|/3.0161e-39/PREDICTED: probable methyltransferase PMT11 [Cicer arietinum]	biological_process:GO:0032259//methylation;cellular_component:GO:0005774//vacuolar membrane;GO:0005768//endosome;GO:0016021//integral component of membrane;GO:0005802//trans-Golgi network;molecular_function:GO:0008757//S-adenosylmethionine-dependent methyltransferase activity;
Unigene3798_JJD	Unigene17464_Jhn	Unigene15387_Jh	4.15	15.81	3.53	gi|976925952|gb|KVI09833.1|/5.79785e-105/Ribosomal RNA large subunit methyltransferase E [Cynara cardunculus var. scolymus]	biological_process:GO:0001510//RNA methylation;molecular_function:GO:0008168//methyltransferase activity;
Unigene28405_JJD	Unigene20483_Jhn	Unigene34893_Jh	61.6	137.92	111.84	gi|976921421|gb|KVI06111.1|/1.14599e-130/Magnesium-protoporphyrin IX methyltransferase [Cynara cardunculus var. scolymus]	biological_process:GO:0032259//methylation;GO:0015995//chlorophyll biosynthetic process;molecular_function:GO:0046406//magnesium protoporphyrin IX methyltransferase activity;
CL2069.Contig1_JJD	Unigene6006_Jhn	Unigene21915_Jh	2.36	5.44	4.55	gi|976898879|gb|KVH87664.1|/4.41533e-56/Nicotinamide N-methyltransferase-like protein [Cynara cardunculus var. scolymus]	NA
CL8314.Contig2_JJD	Unigene7512_Jhn	CL366.Contig7_Jh	2.74	11.29	2.61	gi|802540596|ref|XP_012077372.1|/0/PREDICTED: putative methyltransferase NSUN6 isoform X2 [Jatropha curcas]	NA
CL941.Contig1_JJD	Unigene8583_Jhn	Unigene38805_Jh	7.18	17.52	11.44	gi|976905904|gb|KVH93500.1|/0/Protein arginine N-methyltransferase [Cynara cardunculus var. scolymus]	NA
Unigene42687_JJD	Unigene9217_Jhn	CL8251.Contig1_Jh	3.62	8.13	5.51	gi|802634883|ref|XP_012078167.1|/0/PREDICTED: histone-lysine N-methyltransferase ASHR1 isoform X1 [Jatropha curcas] &gt;gi|643723151|gb|KDP32756.1| hypothetical protein JCGZ_12048 [Jatropha curcas]	NA
putative methylase genes
transcript_id(s)	transcript_id(s)	transcript_id(s)	JJD_FPKM	Jhn_FPKM	Jh_FPKM	Nr	GO
Unigene32215_JJD	Unigene21095_Jhn	CL9495.Contig1_Jh	3.61	2.23	8.57	gi|694377201|ref|XP_009364916.1|/0/PREDICTED: lysine-specific demethylase 5D-like isoform X2 [Pyrus x bretschneideri]	NA
CL7394.Contig2_JJD	CL2431.Contig1_Jhn	CL5918.Contig1_Jh	2.83	8.62	13.25	gi|747077973|ref|XP_011086137.1|/0/PREDICTED: lysine-specific demethylase JMJ25 [Sesamum indicum]	NA
CL7394.Contig3_JJD	CL2431.Contig1_Jhn	CL5918.Contig1_Jh	1.26	8.62	13.25	gi|747077973|ref|XP_011086137.1|/0/PREDICTED: lysine-specific demethylase JMJ25 [Sesamum indicum]	NA
CL7394.Contig4_JJD	CL2431.Contig1_Jhn	CL5918.Contig4_Jh	0.68	8.62	4.44	gi|747077973|ref|XP_011086137.1|/0/PREDICTED: lysine-specific demethylase JMJ25 [Sesamum indicum]	NA
CL7394.Contig7_JJD	CL2431.Contig1_Jhn	CL5918.Contig1_Jh	0.29	8.62	13.25	gi|747077973|ref|XP_011086137.1|/0/PREDICTED: lysine-specific demethylase JMJ25 [Sesamum indicum]	NA
CL7394.Contig8_JJD	CL2431.Contig1_Jhn	CL5918.Contig2_Jh	1.41	8.62	3.61	gi|747077973|ref|XP_011086137.1|/0/PREDICTED: lysine-specific demethylase JMJ25 [Sesamum indicum]	NA
CL5445.Contig2_JJD	CL3424.Contig2_Jhn	Unigene47231_Jh	2.94	-	17.53	gi|976928981|gb|KVI11856.1|/8.24749e-132/2-methoxy-6-polyprenyl-1,4-benzoquinol methylase domain-containing protein, partial [Cynara cardunculus var. scolymus]	biological_process:GO:0006744//ubiquinone biosynthetic process;GO:0032259//methylation;cellular_component:GO:0031314//extrinsic component of mitochondrial inner membrane;molecular_function:GO:0008425//2-polyprenyl-6-methoxy-1,4-benzoquinone methyltransferase activity;
Unigene38386_JJD	CL8859.Contig2_Jhn	CL8588.Contig2_Jh	6.94	20.42	49.65	gi|720004607|ref|XP_010257384.1|/4.51625e-122/PREDICTED: putative lysine-specific demethylase JMJD5 [Nelumbo nucifera]	biological_process:GO:0032259//methylation;molecular_function:GO:0008168//methyltransferase activity;
CL10418.Contig2_JJD	Unigene42561_Jhn	Unigene2569_Jh	1.23	2.17	3.83	gi|976924027|gb|KVI08125.1|/1.20155e-174/RuBisCO-cytochrome methylase, RMS1 [Cynara cardunculus var. scolymus]	molecular_function:GO:0016740//transferase activity;
CL8024.Contig2_JJD	CL5917.Contig1_Jhn	CL7123.Contig2_Jh	2.12	5.31	1.95	gi|565360671|ref|XP_006347090.1|/2.42837e-32/PREDICTED: lysine-specific demethylase JMJ25 isoform X2 [Solanum tuberosum]	NA
CL2026.Contig5_JJD	CL3938.Contig4_Jhn	CL10583.Contig3_Jh	221.97	461.5	290.33	gi|1346155|sp|P49357.1|GLYM1_FLAPR/0/RecName: Full=Serine hydroxymethyltransferase 1, mitochondrial; Short=SHMT1; AltName: Full=Glycine hydroxymethyltransferase 1; AltName: Full=Serine methylase 1; Flags: Precursor &gt;gi|437995|emb|CAA81078.1| glycine hydroxymethyltransferase [Flaveria pringlei]	biological_process:GO:0006563//L-serine metabolic process;GO:0006544//glycine metabolic process;GO:0009853//photorespiration;GO:0035999//tetrahydrofolate interconversion;cellular_component:GO:0048046//apoplast;GO:0005634//nucleus;GO:0009534//chloroplast thylakoid;GO:0005739//mitochondrion;GO:0005886//plasma membrane;GO:0010319//stromule;GO:0009570//chloroplast stroma;GO:0022626//cytosolic ribosom…
Unigene46950_JJD	Unigene9884_Jhn	Unigene2452_Jh	2.88	5.97	3.5	gi|976904684|gb|KVH92346.1|/1.11332e-68/18S rRNA dimethylase DIM1 [Cynara cardunculus var. scolymus]	biological_process:GO:0000154//rRNA modification;GO:0032259//methylation;cellular_component:GO:0005739//mitochondrion;molecular_function:GO:0000179//rRNA (adenine-N6,N6-)-dimethyltransferase activity;
Jhn: C. nankingense, Jh: T. vulgare, JJ: Hybrid, JJD: Allopolyploid.
