# Supplementary material for: Genomic and transcriptomic alterations following intergeneric hybridization and polyploidization in the Chrysanthemum nankingense×Tanacetum vulgare hybrid and allopolyploid (Asteraceae)
Source: Hortic Res. 2018 Feb 7;5:5. doi: 10.1038/s41438-017-0003-0 (PMC5802763; doi:10.1038/s41438-017-0003-0)
Supplement: Supplementary file 8 — Table S5 [file 41438_2017_3_MOESM8_ESM.xlsx]

## Sheet: Sheet1
Table S5 GO classification of DEGs in each comparison
Contrast	Ontoloty	GO term	Number of Genes	Gene members
Jhn-VS-JJ	biological_process	biological adhesion	4	CL10138.Contig2_JJ;CL2836.Contig1_JJ;Unigene18537_JJ;Unigene29056_JJ
	biological_process	biological regulation	185	Unigene11245_JJ;CL1667.Contig3_JJ;CL1052.Contig1_JJ;CL1052.Contig2_JJ;CL4663.Contig3_JJ;Unigene43948_JJ;CL1647.Contig2_JJ;Unigene335_JJ;CL4581.Contig2_JJ;CL4581.Contig1_JJ;CL4581.Contig4_JJ;CL2813.Contig3_JJ;CL8394.Contig1_JJ;CL1678.Contig3_JJ;CL351.Contig3_JJ;CL351.Contig2_JJ;Unigene10253_JJ;CL687.Contig2_JJ;Unigene48161_JJ;CL3473.Contig1_JJ;CL3473.Contig2_JJ;CL9554.Contig1_JJ;Unigene9368_JJ;Uni…
	biological_process	cellular component organization or biogenesis	131	CL3707.Contig1_JJ;CL3707.Contig2_JJ;CL1052.Contig1_JJ;CL1052.Contig2_JJ;Unigene42557_JJ;CL352.Contig1_JJ;Unigene27_JJ;Unigene7118_JJ;CL4376.Contig3_JJ;CL10483.Contig1_JJ;Unigene25728_JJ;CL7945.Contig2_JJ;CL3028.Contig4_JJ;Unigene6658_JJ;Unigene4001_JJ;CL7006.Contig3_JJ;Unigene10624_JJ;CL4480.Contig1_JJ;Unigene10936_JJ;Unigene2925_JJ;Unigene41874_JJ;Unigene32169_JJ;CL1117.Contig2_JJ;Unigene45649_J…
	biological_process	cellular process	1087	CL6800.Contig2_JJ;Unigene25379_JJ;Unigene26531_JJ;CL1667.Contig3_JJ;CL2907.Contig3_JJ;CL7096.Contig2_JJ;CL9710.Contig3_JJ;CL3707.Contig1_JJ;CL3707.Contig2_JJ;CL2715.Contig1_JJ;Unigene2560_JJ;Unigene44773_JJ;Unigene9010_JJ;CL1052.Contig1_JJ;CL1052.Contig2_JJ;CL4663.Contig3_JJ;Unigene42557_JJ;CL1853.Contig3_JJ;CL3055.Contig1_JJ;Unigene43948_JJ;CL1647.Contig2_JJ;Unigene335_JJ;CL352.Contig1_JJ;CL4581…
	biological_process	detoxification	6	CL7096.Contig2_JJ;CL3055.Contig1_JJ;CL3055.Contig2_JJ;Unigene19531_JJ;Unigene10859_JJ;CL5761.Contig2_JJ
	biological_process	developmental process	38	CL10483.Contig1_JJ;Unigene25728_JJ;CL3028.Contig4_JJ;CL9956.Contig1_JJ;Unigene262_JJ;CL8346.Contig1_JJ;CL8635.Contig1_JJ;Unigene6308_JJ;Unigene21085_JJ;Unigene18581_JJ;CL9844.Contig1_JJ;CL3028.Contig3_JJ;CL3028.Contig5_JJ;Unigene21945_JJ;CL6018.Contig2_JJ;CL1074.Contig1_JJ;Unigene44507_JJ;Unigene16854_JJ;CL584.Contig5_JJ;CL4144.Contig2_JJ;CL4144.Contig3_JJ;CL4144.Contig4_JJ;Unigene23275_JJ;Unigen…
	biological_process	growth	4	CL3028.Contig4_JJ;CL3028.Contig3_JJ;CL3028.Contig5_JJ;CL2476.Contig2_JJ
	biological_process	immune system process	2	CL4663.Contig3_JJ;CL5081.Contig2_JJ
	biological_process	localization	306	CL1349.Contig5_JJ;Unigene6907_JJ;Unigene48818_JJ;CL6839.Contig2_JJ;CL473.Contig1_JJ;Unigene18044_JJ;CL9755.Contig1_JJ;Unigene44271_JJ;CL352.Contig1_JJ;CL2491.Contig2_JJ;Unigene7118_JJ;CL230.Contig1_JJ;CL7825.Contig2_JJ;Unigene14828_JJ;Unigene9659_JJ;Unigene2008_JJ;CL3476.Contig6_JJ;Unigene40138_JJ;CL5976.Contig2_JJ;CL7945.Contig2_JJ;CL8274.Contig1_JJ;Unigene7180_JJ;CL9554.Contig1_JJ;CL5534.Contig…
	biological_process	metabolic process	1187	CL8872.Contig1_JJ;CL6800.Contig2_JJ;Unigene34994_JJ;Unigene25379_JJ;Unigene26531_JJ;Unigene4246_JJ;CL1667.Contig3_JJ;CL2907.Contig3_JJ;CL5052.Contig1_JJ;CL7096.Contig2_JJ;CL2745.Contig2_JJ;CL9710.Contig3_JJ;CL2715.Contig1_JJ;Unigene2560_JJ;Unigene44773_JJ;Unigene9010_JJ;CL6966.Contig1_JJ;Unigene42557_JJ;CL1853.Contig3_JJ;CL6376.Contig1_JJ;Unigene43650_JJ;CL7075.Contig2_JJ;CL2210.Contig2_JJ;CL3055…
	biological_process	multi-organism process	7	CL7945.Contig2_JJ;CL6018.Contig2_JJ;Unigene16854_JJ;CL391.Contig4_JJ;CL391.Contig11_JJ;Unigene7472_JJ;CL391.Contig8_JJ
	biological_process	multicellular organismal process	32	CL10483.Contig1_JJ;Unigene25728_JJ;CL9956.Contig1_JJ;Unigene262_JJ;CL8346.Contig1_JJ;CL8635.Contig1_JJ;Unigene6308_JJ;Unigene21085_JJ;Unigene18581_JJ;CL9844.Contig1_JJ;Unigene21945_JJ;CL6018.Contig2_JJ;CL1074.Contig1_JJ;Unigene44507_JJ;Unigene16854_JJ;CL4144.Contig2_JJ;CL4144.Contig3_JJ;CL4144.Contig4_JJ;Unigene23275_JJ;Unigene9983_JJ;CL4197.Contig1_JJ;CL2053.Contig1_JJ;CL2476.Contig2_JJ;Unigene2…
	biological_process	negative regulation of biological process	12	CL2813.Contig3_JJ;CL7694.Contig1_JJ;Unigene4451_JJ;Unigene10936_JJ;CL1355.Contig1_JJ;Unigene10565_JJ;Unigene4225_JJ;CL7029.Contig2_JJ;CL8827.Contig1_JJ;CL8827.Contig2_JJ;Unigene41061_JJ;CL2585.Contig2_JJ
	biological_process	positive regulation of biological process	10	CL1052.Contig1_JJ;CL1052.Contig2_JJ;CL4663.Contig3_JJ;CL9956.Contig1_JJ;Unigene20809_JJ;Unigene19622_JJ;CL7114.Contig1_JJ;CL2785.Contig2_JJ;Unigene39924_JJ;Unigene50682_JJ
	biological_process	regulation of biological process	168	CL1667.Contig3_JJ;CL1052.Contig1_JJ;CL1052.Contig2_JJ;CL4663.Contig3_JJ;Unigene43948_JJ;CL1647.Contig2_JJ;Unigene335_JJ;CL4581.Contig2_JJ;CL4581.Contig1_JJ;CL4581.Contig4_JJ;CL2813.Contig3_JJ;CL8394.Contig1_JJ;CL1678.Contig3_JJ;CL351.Contig3_JJ;CL351.Contig2_JJ;Unigene10253_JJ;CL687.Contig2_JJ;Unigene48161_JJ;CL3473.Contig1_JJ;CL3473.Contig2_JJ;CL9554.Contig1_JJ;Unigene9368_JJ;Unigene33725_JJ;CL7…
	biological_process	reproduction	15	CL10483.Contig1_JJ;Unigene25728_JJ;CL9956.Contig1_JJ;Unigene262_JJ;CL8635.Contig1_JJ;Unigene21085_JJ;Unigene18581_JJ;Unigene21945_JJ;CL6018.Contig2_JJ;Unigene16854_JJ;Unigene23275_JJ;Unigene24204_JJ;Unigene46626_JJ;Unigene8936_JJ;Unigene8938_JJ
	biological_process	reproductive process	15	CL10483.Contig1_JJ;Unigene25728_JJ;CL9956.Contig1_JJ;Unigene262_JJ;CL8635.Contig1_JJ;Unigene21085_JJ;Unigene18581_JJ;Unigene21945_JJ;CL6018.Contig2_JJ;Unigene16854_JJ;Unigene23275_JJ;Unigene24204_JJ;Unigene46626_JJ;Unigene8936_JJ;Unigene8938_JJ
	biological_process	response to stimulus	166	Unigene11245_JJ;CL1667.Contig3_JJ;CL7096.Contig2_JJ;CL4663.Contig3_JJ;Unigene42557_JJ;CL3055.Contig1_JJ;Unigene43948_JJ;CL1647.Contig2_JJ;Unigene335_JJ;CL351.Contig3_JJ;CL351.Contig2_JJ;Unigene10253_JJ;CL7945.Contig2_JJ;Unigene20993_JJ;CL3473.Contig1_JJ;CL3473.Contig2_JJ;CL720.Contig1_JJ;Unigene6119_JJ;Unigene25353_JJ;CL3419.Contig4_JJ;Unigene4167_JJ;Unigene2409_JJ;CL9956.Contig1_JJ;Unigene13303_…
	biological_process	signaling	70	CL4663.Contig3_JJ;Unigene43948_JJ;CL1647.Contig2_JJ;Unigene335_JJ;CL351.Contig3_JJ;CL351.Contig2_JJ;Unigene10253_JJ;CL3473.Contig1_JJ;CL3473.Contig2_JJ;Unigene25353_JJ;CL3419.Contig4_JJ;CL9956.Contig1_JJ;Unigene50750_JJ;Unigene10941_JJ;Unigene32719_JJ;CL9325.Contig4_JJ;CL7780.Contig1_JJ;CL3419.Contig2_JJ;CL8736.Contig1_JJ;Unigene18801_JJ;Unigene28326_JJ;CL2508.Contig6_JJ;CL6363.Contig2_JJ;Unigene…
	biological_process	single-organism process	636	CL6800.Contig2_JJ;Unigene34994_JJ;Unigene25379_JJ;Unigene4246_JJ;CL1667.Contig3_JJ;CL2907.Contig3_JJ;CL9371.Contig3_JJ;CL5052.Contig1_JJ;CL7096.Contig2_JJ;CL3707.Contig1_JJ;CL3707.Contig2_JJ;CL473.Contig1_JJ;CL2715.Contig1_JJ;Unigene44773_JJ;CL1052.Contig1_JJ;CL1052.Contig2_JJ;CL4663.Contig3_JJ;Unigene18044_JJ;Unigene42557_JJ;CL9755.Contig1_JJ;CL3055.Contig1_JJ;Unigene43948_JJ;CL1647.Contig2_JJ;U…
	cellular_component	cell	846	Unigene9107_JJ;CL1349.Contig5_JJ;Unigene6907_JJ;Unigene48818_JJ;CL6800.Contig2_JJ;Unigene25379_JJ;CL5885.Contig3_JJ;CL1286.Contig7_JJ;CL9710.Contig3_JJ;CL473.Contig1_JJ;Unigene44773_JJ;CL1052.Contig1_JJ;CL1052.Contig2_JJ;Unigene42557_JJ;CL1853.Contig3_JJ;CL9755.Contig1_JJ;CL6376.Contig1_JJ;Unigene43650_JJ;CL352.Contig1_JJ;CL4581.Contig2_JJ;CL4581.Contig1_JJ;CL4581.Contig4_JJ;CL2813.Contig3_JJ;CL7…
	cellular_component	cell junction	11	CL7259.Contig1_JJ;Unigene26624_JJ;CL202.Contig1_JJ;CL202.Contig3_JJ;Unigene50648_JJ;Unigene26637_JJ;Unigene29829_JJ;Unigene20710_JJ;CL1453.Contig2_JJ;CL1453.Contig3_JJ;CL7329.Contig1_JJ
	cellular_component	cell part	841	Unigene9107_JJ;CL1349.Contig5_JJ;Unigene6907_JJ;Unigene48818_JJ;CL6800.Contig2_JJ;Unigene25379_JJ;CL5885.Contig3_JJ;CL1286.Contig7_JJ;CL9710.Contig3_JJ;CL473.Contig1_JJ;Unigene44773_JJ;CL1052.Contig1_JJ;CL1052.Contig2_JJ;Unigene42557_JJ;CL1853.Contig3_JJ;CL9755.Contig1_JJ;CL6376.Contig1_JJ;Unigene43650_JJ;CL352.Contig1_JJ;CL4581.Contig2_JJ;CL4581.Contig1_JJ;CL4581.Contig4_JJ;CL2813.Contig3_JJ;CL7…
	cellular_component	extracellular region	15	CL7763.Contig2_JJ;Unigene2925_JJ;Unigene41874_JJ;CL7575.Contig1_JJ;CL2566.Contig2_JJ;CL298.Contig3_JJ;CL3825.Contig1_JJ;CL3825.Contig2_JJ;CL10007.Contig1_JJ;CL5735.Contig2_JJ;Unigene33114_JJ;CL7981.Contig1_JJ;CL5864.Contig2_JJ;Unigene38724_JJ;CL2476.Contig2_JJ
	cellular_component	extracellular region part	2	CL7763.Contig2_JJ;CL2566.Contig2_JJ
	cellular_component	macromolecular complex	197	Unigene44773_JJ;CL1052.Contig1_JJ;CL1052.Contig2_JJ;Unigene42557_JJ;CL1853.Contig3_JJ;CL2813.Contig3_JJ;Unigene18483_JJ;Unigene27_JJ;CL6922.Contig2_JJ;Unigene14828_JJ;CL10483.Contig1_JJ;CL5525.Contig1_JJ;Unigene30386_JJ;Unigene9659_JJ;CL4469.Contig2_JJ;CL262.Contig3_JJ;Unigene33674_JJ;Unigene16031_JJ;Unigene32421_JJ;Unigene49209_JJ;CL5534.Contig3_JJ;CL8501.Contig1_JJ;Unigene2982_JJ;Unigene43240_J…
	cellular_component	membrane	787	Unigene34994_JJ;Unigene15845_JJ;CL852.Contig6_JJ;CL6839.Contig2_JJ;Unigene45761_JJ;Unigene24604_JJ;CL1921.Contig1_JJ;CL1921.Contig3_JJ;Unigene44773_JJ;CL6759.Contig2_JJ;Unigene18044_JJ;CL9755.Contig1_JJ;CL2210.Contig2_JJ;Unigene44271_JJ;CL352.Contig1_JJ;Unigene14838_JJ;CL840.Contig1_JJ;Unigene14339_JJ;CL4270.Contig1_JJ;CL2491.Contig2_JJ;Unigene7118_JJ;CL448.Contig1_JJ;CL230.Contig1_JJ;CL7825.Cont…
	cellular_component	membrane part	577	Unigene34994_JJ;Unigene15845_JJ;CL852.Contig6_JJ;CL6839.Contig2_JJ;Unigene45761_JJ;CL1921.Contig1_JJ;CL1921.Contig3_JJ;Unigene44773_JJ;CL6759.Contig2_JJ;Unigene18044_JJ;CL9755.Contig1_JJ;CL2210.Contig2_JJ;Unigene44271_JJ;Unigene14838_JJ;CL840.Contig1_JJ;Unigene14339_JJ;CL4270.Contig1_JJ;CL2491.Contig2_JJ;CL448.Contig1_JJ;CL230.Contig1_JJ;CL7825.Contig2_JJ;Unigene14828_JJ;CL1519.Contig1_JJ;Unigene…
	cellular_component	membrane-enclosed lumen	28	CL10483.Contig1_JJ;CL4469.Contig2_JJ;Unigene43240_JJ;Unigene4167_JJ;Unigene262_JJ;Unigene33891_JJ;Unigene3018_JJ;Unigene46972_JJ;Unigene38936_JJ;CL2781.Contig2_JJ;CL8225.Contig4_JJ;CL6883.Contig1_JJ;CL6883.Contig2_JJ;CL6517.Contig1_JJ;CL2991.Contig1_JJ;CL2175.Contig1_JJ;CL2175.Contig5_JJ;CL3024.Contig3_JJ;CL7320.Contig2_JJ;CL5940.Contig1_JJ;CL5940.Contig2_JJ;CL10061.Contig2_JJ;Unigene39374_JJ;CL3…
	cellular_component	nucleoid	1	Unigene47863_JJ
	cellular_component	organelle	529	Unigene9107_JJ;Unigene25379_JJ;CL1286.Contig7_JJ;CL9710.Contig3_JJ;CL473.Contig1_JJ;Unigene44773_JJ;CL1052.Contig1_JJ;CL1052.Contig2_JJ;Unigene42557_JJ;CL1853.Contig3_JJ;CL9755.Contig1_JJ;Unigene43650_JJ;CL352.Contig1_JJ;CL4581.Contig2_JJ;CL4581.Contig1_JJ;CL4581.Contig4_JJ;CL2813.Contig3_JJ;CL7806.Contig2_JJ;Unigene18483_JJ;CL4270.Contig1_JJ;Unigene27_JJ;CL4376.Contig3_JJ;CL6922.Contig2_JJ;CL104…
	cellular_component	organelle part	229	Unigene25379_JJ;Unigene44773_JJ;CL1052.Contig1_JJ;CL1052.Contig2_JJ;Unigene42557_JJ;CL1853.Contig3_JJ;CL9755.Contig1_JJ;CL352.Contig1_JJ;Unigene18483_JJ;Unigene27_JJ;CL6922.Contig2_JJ;CL10483.Contig1_JJ;CL5525.Contig1_JJ;Unigene9659_JJ;CL3882.Contig1_JJ;CL4469.Contig2_JJ;Unigene40138_JJ;Unigene16031_JJ;Unigene32421_JJ;CL8274.Contig1_JJ;Unigene7180_JJ;CL6344.Contig2_JJ;Unigene43240_JJ;CL5058.Conti…
	cellular_component	supramolecular fiber	15	CL3882.Contig1_JJ;Unigene352_JJ;Unigene7892_JJ;CL3343.Contig2_JJ;Unigene6928_JJ;Unigene2309_JJ;Unigene30543_JJ;Unigene12167_JJ;Unigene45012_JJ;Unigene45013_JJ;CL3882.Contig4_JJ;Unigene20809_JJ;CL8737.Contig2_JJ;Unigene6967_JJ;CL3861.Contig1_JJ
	cellular_component	symplast	11	CL7259.Contig1_JJ;Unigene26624_JJ;CL202.Contig1_JJ;CL202.Contig3_JJ;Unigene50648_JJ;Unigene26637_JJ;Unigene29829_JJ;Unigene20710_JJ;CL1453.Contig2_JJ;CL1453.Contig3_JJ;CL7329.Contig1_JJ
	cellular_component	virion	3	CL9958.Contig2_JJ;CL7675.Contig2_JJ;CL2331.Contig4_JJ
	cellular_component	virion part	3	CL9958.Contig2_JJ;CL7675.Contig2_JJ;CL2331.Contig4_JJ
	molecular_function	antioxidant activity	6	CL7096.Contig2_JJ;CL3055.Contig1_JJ;CL3055.Contig2_JJ;Unigene19531_JJ;Unigene10859_JJ;CL5761.Contig2_JJ
	molecular_function	binding	1003	Unigene9107_JJ;Unigene48818_JJ;Unigene44983_JJ;CL6800.Contig2_JJ;Unigene34994_JJ;Unigene25379_JJ;Unigene26531_JJ;Unigene11245_JJ;CL3961.Contig2_JJ;CL6839.Contig2_JJ;CL2907.Contig3_JJ;Unigene256_JJ;Unigene45761_JJ;Unigene38990_JJ;CL1293.Contig4_JJ;CL7096.Contig2_JJ;CL9710.Contig3_JJ;CL3707.Contig1_JJ;CL3707.Contig2_JJ;CL2715.Contig1_JJ;Unigene2560_JJ;CL6759.Contig2_JJ;CL1052.Contig1_JJ;CL1052.Cont…
	molecular_function	catalytic activity	1267	CL8872.Contig1_JJ;CL6800.Contig2_JJ;Unigene34994_JJ;CL7879.Contig2_JJ;Unigene25379_JJ;Unigene7167_JJ;Unigene26531_JJ;Unigene4246_JJ;CL852.Contig6_JJ;CL4777.Contig2_JJ;CL6839.Contig2_JJ;CL2907.Contig3_JJ;Unigene29033_JJ;Unigene45761_JJ;CL5052.Contig1_JJ;CL1495.Contig2_JJ;CL7096.Contig2_JJ;CL2745.Contig2_JJ;CL9710.Contig3_JJ;CL2715.Contig1_JJ;Unigene2560_JJ;CL6759.Contig2_JJ;CL6966.Contig1_JJ;CL820…
	molecular_function	electron carrier activity	7	Unigene33187_JJ;Unigene13336_JJ;Unigene7537_JJ;Unigene9646_JJ;Unigene9349_JJ;CL3993.Contig2_JJ;CL3993.Contig3_JJ
	molecular_function	metallochaperone activity	1	Unigene3018_JJ
	molecular_function	molecular function regulator	15	Unigene11245_JJ;CL4581.Contig2_JJ;CL4581.Contig1_JJ;CL4581.Contig4_JJ;Unigene34035_JJ;Unigene32719_JJ;CL7082.Contig1_JJ;Unigene50485_JJ;CL6329.Contig1_JJ;Unigene15419_JJ;Unigene35076_JJ;CL8413.Contig1_JJ;CL8413.Contig2_JJ;CL9936.Contig2_JJ;CL2332.Contig4_JJ
	molecular_function	molecular transducer activity	8	CL5023.Contig1_JJ;CL2423.Contig9_JJ;CL2423.Contig10_JJ;CL2423.Contig11_JJ;Unigene45337_JJ;CL2423.Contig4_JJ;CL2423.Contig6_JJ;CL2423.Contig7_JJ
	molecular_function	nucleic acid binding transcription factor activity	10	CL8394.Contig1_JJ;Unigene37559_JJ;Unigene34041_JJ;Unigene39607_JJ;CL7942.Contig1_JJ;CL1091.Contig1_JJ;Unigene3412_JJ;CL2978.Contig2_JJ;CL3366.Contig1_JJ;CL3410.Contig3_JJ
	molecular_function	nutrient reservoir activity	1	CL5735.Contig2_JJ
	molecular_function	signal transducer activity	23	CL351.Contig3_JJ;CL351.Contig2_JJ;CL7125.Contig3_JJ;CL6363.Contig2_JJ;CL5023.Contig1_JJ;CL2423.Contig9_JJ;CL2423.Contig10_JJ;CL2423.Contig11_JJ;Unigene45337_JJ;CL2423.Contig4_JJ;CL2423.Contig6_JJ;CL2423.Contig7_JJ;CL792.Contig3_JJ;CL792.Contig1_JJ;CL351.Contig4_JJ;CL351.Contig5_JJ;CL638.Contig3_JJ;CL8455.Contig1_JJ;CL8455.Contig2_JJ;CL10016.Contig5_JJ;Unigene39924_JJ;Unigene50682_JJ;CL4007.Contig…
	molecular_function	structural molecule activity	60	CL1853.Contig3_JJ;Unigene18483_JJ;Unigene30386_JJ;CL3476.Contig6_JJ;Unigene2982_JJ;CL9327.Contig1_JJ;Unigene352_JJ;Unigene35159_JJ;Unigene48651_JJ;Unigene7892_JJ;CL3343.Contig2_JJ;Unigene45649_JJ;CL5496.Contig11_JJ;Unigene6928_JJ;Unigene23699_JJ;CL4150.Contig1_JJ;CL4150.Contig2_JJ;CL803.Contig3_JJ;CL803.Contig4_JJ;Unigene28788_JJ;Unigene30543_JJ;Unigene12167_JJ;CL6362.Contig2_JJ;Unigene45012_JJ;U…
	molecular_function	transcription factor activity, protein binding	2	CL2781.Contig2_JJ;CL6517.Contig1_JJ
	molecular_function	transporter activity	142	CL6839.Contig2_JJ;CL473.Contig1_JJ;Unigene18044_JJ;CL9755.Contig1_JJ;Unigene44271_JJ;CL2491.Contig2_JJ;CL230.Contig1_JJ;Unigene14828_JJ;CL5525.Contig1_JJ;CL8274.Contig1_JJ;CL9554.Contig1_JJ;CL6344.Contig2_JJ;CL8367.Contig3_JJ;Unigene45343_JJ;Unigene37940_JJ;CL8492.Contig1_JJ;Unigene30758_JJ;CL5221.Contig2_JJ;CL1962.Contig1_JJ;CL10437.Contig1_JJ;CL3342.Contig1_JJ;CL10399.Contig1_JJ;Unigene29131_JJ…
Jh-VS-JJ	biological_process	biological adhesion	4	CL2836.Contig1_JJ;CL10138.Contig2_JJ;Unigene18537_JJ;Unigene29056_JJ
	biological_process	biological regulation	217	CL8394.Contig2_JJ;Unigene11245_JJ;CL1667.Contig3_JJ;CL3458.Contig1_JJ;CL8426.Contig2_JJ;Unigene10609_JJ;CL4663.Contig3_JJ;Unigene48834_JJ;CL10351.Contig2_JJ;Unigene43948_JJ;CL4581.Contig4_JJ;CL2813.Contig3_JJ;CL9691.Contig1_JJ;CL9691.Contig2_JJ;Unigene3703_JJ;CL792.Contig4_JJ;Unigene13462_JJ;Unigene48161_JJ;Unigene33109_JJ;CL9554.Contig1_JJ;Unigene39303_JJ;CL8115.Contig1_JJ;CL633.Contig3_JJ;Unige…
	biological_process	cellular component organization or biogenesis	163	Unigene10609_JJ;CL7784.Contig2_JJ;Unigene3828_JJ;Unigene26751_JJ;Unigene18017_JJ;Unigene27_JJ;CL3083.Contig1_JJ;CL10483.Contig1_JJ;CL9691.Contig1_JJ;CL9691.Contig2_JJ;Unigene7086_JJ;CL5514.Contig2_JJ;Unigene33109_JJ;CL3028.Contig4_JJ;Unigene9579_JJ;Unigene44991_JJ;CL7006.Contig3_JJ;CL4197.Contig2_JJ;CL3604.Contig1_JJ;Unigene5648_JJ;Unigene42773_JJ;Unigene18205_JJ;Unigene50365_JJ;Unigene26977_JJ;U…
	biological_process	cellular process	1296	Unigene12430_JJ;CL8394.Contig2_JJ;CL7903.Contig1_JJ;Unigene7156_JJ;CL8743.Contig2_JJ;CL1928.Contig5_JJ;Unigene42463_JJ;Unigene40707_JJ;Unigene29076_JJ;CL1328.Contig2_JJ;CL4263.Contig3_JJ;CL1667.Contig3_JJ;Unigene10069_JJ;CL4607.Contig2_JJ;CL3458.Contig1_JJ;CL9881.Contig2_JJ;CL2065.Contig3_JJ;CL7641.Contig1_JJ;Unigene16579_JJ;CL4839.Contig1_JJ;CL4708.Contig1_JJ;CL7096.Contig2_JJ;CL110.Contig1_JJ;C…
	biological_process	detoxification	6	CL7096.Contig2_JJ;CL3616.Contig1_JJ;CL3055.Contig1_JJ;CL3055.Contig2_JJ;Unigene10859_JJ;CL5761.Contig2_JJ
	biological_process	developmental process	31	CL10483.Contig1_JJ;Unigene33109_JJ;CL3028.Contig4_JJ;CL9512.Contig1_JJ;Unigene9982_JJ;CL4197.Contig2_JJ;CL8635.Contig1_JJ;CL2476.Contig2_JJ;Unigene21085_JJ;Unigene16854_JJ;Unigene10165_JJ;CL10391.Contig2_JJ;CL10018.Contig2_JJ;CL10391.Contig1_JJ;CL9621.Contig2_JJ;Unigene23275_JJ;CL5777.Contig2_JJ;Unigene35569_JJ;Unigene6311_JJ;CL8346.Contig2_JJ;Unigene24203_JJ;CL5794.Contig1_JJ;Unigene46626_JJ;CL1…
	biological_process	growth	7	CL3028.Contig4_JJ;Unigene18205_JJ;Unigene26977_JJ;CL2476.Contig2_JJ;CL10391.Contig2_JJ;CL10391.Contig1_JJ;CL421.Contig3_JJ
	biological_process	immune system process	9	CL4663.Contig3_JJ;Unigene4712_JJ;Unigene46445_JJ;CL971.Contig2_JJ;Unigene25800_JJ;CL7267.Contig1_JJ;CL7267.Contig2_JJ;CL5081.Contig2_JJ;Unigene11624_JJ
	biological_process	localization	396	CL7903.Contig1_JJ;CL6048.Contig4_JJ;CL803.Contig5_JJ;CL6839.Contig2_JJ;CL2546.Contig2_JJ;CL5353.Contig1_JJ;CL5353.Contig2_JJ;CL5353.Contig4_JJ;CL473.Contig1_JJ;Unigene18044_JJ;CL293.Contig1_JJ;Unigene44271_JJ;CL2491.Contig2_JJ;Unigene31718_JJ;Unigene3703_JJ;CL7157.Contig1_JJ;CL7530.Contig1_JJ;Unigene2008_JJ;CL834.Contig1_JJ;CL3476.Contig6_JJ;Unigene40138_JJ;CL5976.Contig2_JJ;CL5162.Contig3_JJ;CL9…
	biological_process	metabolic process	1420	Unigene12430_JJ;CL8394.Contig2_JJ;Unigene34994_JJ;Unigene7156_JJ;CL8743.Contig2_JJ;Unigene47259_JJ;CL1928.Contig5_JJ;Unigene42463_JJ;Unigene40707_JJ;Unigene29076_JJ;Unigene10135_JJ;CL1328.Contig2_JJ;Unigene7469_JJ;CL8238.Contig2_JJ;CL4263.Contig3_JJ;Unigene4246_JJ;CL1667.Contig3_JJ;Unigene10069_JJ;CL4607.Contig2_JJ;CL9881.Contig2_JJ;CL5052.Contig1_JJ;Unigene16579_JJ;CL4839.Contig1_JJ;CL4708.Conti…
	biological_process	multi-organism process	12	Unigene4712_JJ;Unigene46445_JJ;Unigene16854_JJ;CL10391.Contig2_JJ;CL7945.Contig1_JJ;CL10391.Contig1_JJ;CL391.Contig11_JJ;Unigene35569_JJ;Unigene25800_JJ;Unigene7472_JJ;Unigene4279_JJ;CL391.Contig8_JJ
	biological_process	multicellular organismal process	24	CL10483.Contig1_JJ;Unigene9982_JJ;CL4197.Contig2_JJ;CL8635.Contig1_JJ;CL2476.Contig2_JJ;Unigene21085_JJ;Unigene16854_JJ;Unigene10165_JJ;CL10391.Contig2_JJ;CL10018.Contig2_JJ;CL10391.Contig1_JJ;CL9621.Contig2_JJ;Unigene23275_JJ;CL8346.Contig2_JJ;Unigene24203_JJ;CL5794.Contig1_JJ;Unigene46626_JJ;CL1470.Contig3_JJ;CL3660.Contig5_JJ;CL9609.Contig2_JJ;Unigene8936_JJ;Unigene8938_JJ;Unigene21945_JJ;CL73…
	biological_process	negative regulation of biological process	16	Unigene10609_JJ;CL2813.Contig3_JJ;CL9691.Contig1_JJ;CL9691.Contig2_JJ;Unigene33109_JJ;Unigene25691_JJ;CL3588.Contig3_JJ;Unigene17962_JJ;CL3588.Contig1_JJ;Unigene10565_JJ;Unigene4451_JJ;CL709.Contig7_JJ;CL7029.Contig2_JJ;Unigene41061_JJ;Unigene40826_JJ;CL2585.Contig2_JJ
	biological_process	positive regulation of biological process	10	CL4663.Contig3_JJ;Unigene35538_JJ;Unigene20809_JJ;CL10018.Contig2_JJ;Unigene19622_JJ;CL7114.Contig1_JJ;CL7114.Contig2_JJ;Unigene25800_JJ;Unigene39924_JJ;Unigene50682_JJ
	biological_process	regulation of biological process	191	CL8394.Contig2_JJ;CL1667.Contig3_JJ;CL3458.Contig1_JJ;CL8426.Contig2_JJ;Unigene10609_JJ;CL4663.Contig3_JJ;Unigene48834_JJ;CL10351.Contig2_JJ;Unigene43948_JJ;CL4581.Contig4_JJ;CL2813.Contig3_JJ;CL9691.Contig1_JJ;CL9691.Contig2_JJ;CL792.Contig4_JJ;Unigene13462_JJ;Unigene48161_JJ;Unigene33109_JJ;CL9554.Contig1_JJ;Unigene39303_JJ;CL8115.Contig1_JJ;CL633.Contig3_JJ;Unigene13809_JJ;CL9512.Contig1_JJ;Un…
	biological_process	reproduction	15	Unigene18017_JJ;CL10483.Contig1_JJ;CL8635.Contig1_JJ;Unigene21085_JJ;Unigene16854_JJ;Unigene10165_JJ;CL10391.Contig2_JJ;CL10391.Contig1_JJ;Unigene23275_JJ;Unigene35569_JJ;Unigene46626_JJ;Unigene4279_JJ;Unigene8936_JJ;Unigene8938_JJ;Unigene21945_JJ
	biological_process	reproductive process	15	Unigene18017_JJ;CL10483.Contig1_JJ;CL8635.Contig1_JJ;Unigene21085_JJ;Unigene16854_JJ;Unigene10165_JJ;CL10391.Contig2_JJ;CL10391.Contig1_JJ;Unigene23275_JJ;Unigene35569_JJ;Unigene46626_JJ;Unigene4279_JJ;Unigene8936_JJ;Unigene8938_JJ;Unigene21945_JJ
	biological_process	response to stimulus	184	Unigene11245_JJ;CL1667.Contig3_JJ;Unigene22678_JJ;CL4708.Contig1_JJ;CL5353.Contig1_JJ;CL5353.Contig2_JJ;CL5353.Contig4_JJ;CL7096.Contig2_JJ;CL8426.Contig2_JJ;CL4663.Contig3_JJ;CL10351.Contig2_JJ;Unigene43948_JJ;CL8800.Contig1_JJ;Unigene47257_JJ;CL792.Contig4_JJ;CL7157.Contig1_JJ;CL3616.Contig1_JJ;CL5024.Contig1_JJ;CL10532.Contig2_JJ;CL8115.Contig1_JJ;Unigene13809_JJ;Unigene9982_JJ;Unigene35059_JJ…
	biological_process	rhythmic process	1	Unigene23110_JJ
	biological_process	signaling	70	CL8426.Contig2_JJ;CL4663.Contig3_JJ;Unigene43948_JJ;CL792.Contig4_JJ;CL8115.Contig1_JJ;Unigene13809_JJ;Unigene9982_JJ;Unigene35059_JJ;Unigene25691_JJ;Unigene50750_JJ;CL351.Contig1_JJ;Unigene14165_JJ;Unigene46445_JJ;Unigene14762_JJ;CL9856.Contig2_JJ;CL6757.Contig2_JJ;CL6757.Contig3_JJ;Unigene28379_JJ;CL1926.Contig1_JJ;Unigene27635_JJ;Unigene28326_JJ;CL2332.Contig3_JJ;CL2332.Contig4_JJ;Unigene35538…
	biological_process	single-organism process	744	Unigene12430_JJ;CL7903.Contig1_JJ;Unigene34994_JJ;Unigene29076_JJ;Unigene10135_JJ;Unigene4246_JJ;CL1667.Contig3_JJ;CL3458.Contig1_JJ;CL2065.Contig3_JJ;CL7641.Contig1_JJ;CL5052.Contig1_JJ;CL4839.Contig1_JJ;CL5353.Contig1_JJ;CL5353.Contig2_JJ;CL5353.Contig4_JJ;Unigene24972_JJ;CL7096.Contig2_JJ;CL5804.Contig2_JJ;CL473.Contig1_JJ;CL8426.Contig2_JJ;Unigene10609_JJ;CL7047.Contig1_JJ;CL2433.Contig2_JJ;C…
	cellular_component	cell	999	Unigene7156_JJ;Unigene29076_JJ;Unigene38822_JJ;CL2065.Contig3_JJ;CL7641.Contig1_JJ;Unigene16579_JJ;CL4839.Contig1_JJ;CL4708.Contig1_JJ;CL110.Contig1_JJ;CL9710.Contig3_JJ;CL473.Contig1_JJ;Unigene25365_JJ;Unigene10609_JJ;CL7784.Contig2_JJ;Unigene10462_JJ;CL1853.Contig3_JJ;Unigene44335_JJ;Unigene48834_JJ;CL7911.Contig2_JJ;CL2442.Contig9_JJ;CL4011.Contig2_JJ;CL4011.Contig3_JJ;CL4581.Contig4_JJ;CL2813…
	cellular_component	cell junction	12	CL4775.Contig4_JJ;Unigene16236_JJ;CL8325.Contig2_JJ;CL202.Contig1_JJ;Unigene283_JJ;CL3726.Contig2_JJ;Unigene47876_JJ;CL4068.Contig3_JJ;Unigene25026_JJ;CL2978.Contig2_JJ;Unigene10705_JJ;Unigene14746_JJ
	cellular_component	cell part	991	Unigene7156_JJ;Unigene29076_JJ;Unigene38822_JJ;CL2065.Contig3_JJ;CL7641.Contig1_JJ;Unigene16579_JJ;CL4839.Contig1_JJ;CL4708.Contig1_JJ;CL110.Contig1_JJ;CL9710.Contig3_JJ;CL473.Contig1_JJ;Unigene25365_JJ;Unigene10609_JJ;CL7784.Contig2_JJ;Unigene10462_JJ;CL1853.Contig3_JJ;Unigene44335_JJ;CL7911.Contig2_JJ;CL2442.Contig9_JJ;CL4011.Contig2_JJ;CL4011.Contig3_JJ;CL4581.Contig4_JJ;CL2813.Contig3_JJ;CL32…
	cellular_component	extracellular region	20	Unigene41874_JJ;CL2476.Contig2_JJ;CL10167.Contig2_JJ;CL3629.Contig2_JJ;Unigene77_JJ;CL3825.Contig2_JJ;CL5872.Contig2_JJ;CL10007.Contig1_JJ;Unigene9509_JJ;CL298.Contig4_JJ;Unigene35569_JJ;CL5735.Contig1_JJ;CL5735.Contig2_JJ;Unigene47876_JJ;CL5864.Contig2_JJ;Unigene38724_JJ;Unigene38725_JJ;CL5490.Contig3_JJ;CL298.Contig2_JJ;CL298.Contig3_JJ
	cellular_component	extracellular region part	1	CL5490.Contig3_JJ
	cellular_component	macromolecular complex	261	Unigene7156_JJ;Unigene16579_JJ;CL4839.Contig1_JJ;CL4708.Contig1_JJ;CL110.Contig1_JJ;Unigene10609_JJ;Unigene10462_JJ;CL1853.Contig3_JJ;CL2813.Contig3_JJ;Unigene27_JJ;CL6922.Contig3_JJ;CL10483.Contig1_JJ;CL9691.Contig1_JJ;CL9691.Contig2_JJ;Unigene30386_JJ;Unigene9204_JJ;CL5652.Contig1_JJ;Unigene4052_JJ;Unigene42231_JJ;CL262.Contig2_JJ;CL262.Contig3_JJ;CL9984.Contig2_JJ;CL3376.Contig2_JJ;CL9955.Cont…
	cellular_component	membrane	996	Unigene12430_JJ;CL7903.Contig1_JJ;Unigene34994_JJ;Unigene7156_JJ;CL8743.Contig2_JJ;Unigene47259_JJ;CL6048.Contig4_JJ;CL803.Contig5_JJ;CL6839.Contig2_JJ;CL3142.Contig2_JJ;CL2546.Contig2_JJ;CL5353.Contig1_JJ;CL5353.Contig2_JJ;CL5353.Contig4_JJ;CL8426.Contig2_JJ;CL6030.Contig1_JJ;Unigene10462_JJ;CL6759.Contig2_JJ;CL6759.Contig1_JJ;Unigene18044_JJ;Unigene44335_JJ;CL293.Contig1_JJ;Unigene8671_JJ;Unige…
	cellular_component	membrane part	754	Unigene12430_JJ;CL7903.Contig1_JJ;Unigene34994_JJ;Unigene7156_JJ;CL8743.Contig2_JJ;Unigene47259_JJ;CL803.Contig5_JJ;CL6839.Contig2_JJ;CL3142.Contig2_JJ;CL2546.Contig2_JJ;CL5353.Contig1_JJ;CL5353.Contig4_JJ;CL8426.Contig2_JJ;CL6030.Contig1_JJ;Unigene10462_JJ;CL6759.Contig2_JJ;CL6759.Contig1_JJ;Unigene18044_JJ;Unigene44335_JJ;CL293.Contig1_JJ;Unigene8671_JJ;Unigene44271_JJ;CL5912.Contig2_JJ;CL7563.…
	cellular_component	membrane-enclosed lumen	35	Unigene10609_JJ;CL10483.Contig1_JJ;CL9691.Contig1_JJ;CL9691.Contig2_JJ;Unigene42231_JJ;Unigene4167_JJ;Unigene20511_JJ;Unigene3018_JJ;Unigene25618_JJ;Unigene46972_JJ;CL2781.Contig2_JJ;CL6883.Contig1_JJ;CL6883.Contig2_JJ;CL6517.Contig1_JJ;CL2991.Contig1_JJ;CL2991.Contig3_JJ;CL2175.Contig5_JJ;CL3024.Contig3_JJ;Unigene10165_JJ;CL7320.Contig2_JJ;CL10018.Contig2_JJ;CL5940.Contig1_JJ;CL5940.Contig2_JJ;C…
	cellular_component	nucleoid	1	Unigene47863_JJ
	cellular_component	organelle	617	Unigene29076_JJ;Unigene38822_JJ;CL2065.Contig3_JJ;CL7641.Contig1_JJ;CL4708.Contig1_JJ;CL110.Contig1_JJ;CL9710.Contig3_JJ;CL473.Contig1_JJ;Unigene25365_JJ;Unigene10609_JJ;CL7784.Contig2_JJ;Unigene10462_JJ;CL1853.Contig3_JJ;Unigene44335_JJ;CL7911.Contig2_JJ;CL2442.Contig9_JJ;CL4011.Contig2_JJ;CL4011.Contig3_JJ;CL4581.Contig4_JJ;CL2813.Contig3_JJ;Unigene3828_JJ;Unigene26751_JJ;CL4270.Contig1_JJ;Unig…
	cellular_component	organelle part	267	Unigene29076_JJ;CL7641.Contig1_JJ;CL110.Contig1_JJ;Unigene10609_JJ;CL7784.Contig2_JJ;Unigene10462_JJ;CL1853.Contig3_JJ;Unigene44335_JJ;CL2442.Contig9_JJ;CL4011.Contig2_JJ;CL4011.Contig3_JJ;Unigene27_JJ;CL6922.Contig3_JJ;CL10483.Contig1_JJ;CL9691.Contig1_JJ;CL9691.Contig2_JJ;Unigene16689_JJ;CL7530.Contig1_JJ;Unigene42231_JJ;Unigene40138_JJ;Unigene32421_JJ;Unigene16368_JJ;CL8628.Contig1_JJ;CL6344.C…
	cellular_component	supramolecular fiber	10	CL7641.Contig1_JJ;Unigene352_JJ;Unigene7892_JJ;CL3343.Contig2_JJ;Unigene12167_JJ;Unigene45012_JJ;Unigene45013_JJ;CL3882.Contig4_JJ;Unigene20809_JJ;Unigene6967_JJ
	cellular_component	symplast	12	Unigene26624_JJ;Unigene47254_JJ;CL202.Contig1_JJ;CL202.Contig3_JJ;Unigene35361_JJ;Unigene35569_JJ;Unigene29829_JJ;Unigene20710_JJ;CL6670.Contig1_JJ;CL1453.Contig3_JJ;Unigene15521_JJ;CL7329.Contig1_JJ
	cellular_component	virion	4	CL3982.Contig2_JJ;CL9958.Contig2_JJ;CL7675.Contig2_JJ;CL2331.Contig4_JJ
	cellular_component	virion part	4	CL3982.Contig2_JJ;CL9958.Contig2_JJ;CL7675.Contig2_JJ;CL2331.Contig4_JJ
	molecular_function	antioxidant activity	6	CL7096.Contig2_JJ;CL3616.Contig1_JJ;CL3055.Contig1_JJ;CL3055.Contig2_JJ;Unigene10859_JJ;CL5761.Contig2_JJ
	molecular_function	binding	1239	Unigene12430_JJ;CL8394.Contig2_JJ;Unigene44983_JJ;Unigene34994_JJ;CL1928.Contig5_JJ;Unigene40707_JJ;Unigene10135_JJ;CL1328.Contig2_JJ;Unigene11245_JJ;Unigene7469_JJ;CL4263.Contig3_JJ;Unigene10069_JJ;CL4607.Contig2_JJ;CL3961.Contig2_JJ;CL6839.Contig2_JJ;Unigene256_JJ;Unigene21068_JJ;CL3458.Contig1_JJ;CL9881.Contig2_JJ;Unigene38822_JJ;CL7641.Contig1_JJ;Unigene16579_JJ;CL4839.Contig1_JJ;CL4708.Conti…
	molecular_function	catalytic activity	1531	Unigene12430_JJ;CL8394.Contig2_JJ;CL7903.Contig1_JJ;Unigene44983_JJ;Unigene34994_JJ;Unigene7156_JJ;Unigene47259_JJ;CL1928.Contig5_JJ;Unigene42463_JJ;Unigene40707_JJ;CL1328.Contig2_JJ;Unigene11245_JJ;CL8238.Contig2_JJ;CL803.Contig5_JJ;CL4607.Contig2_JJ;Unigene256_JJ;Unigene21068_JJ;CL3458.Contig1_JJ;CL3142.Contig2_JJ;CL2065.Contig3_JJ;CL5052.Contig1_JJ;Unigene16579_JJ;CL4708.Contig1_JJ;CL5353.Cont…
	molecular_function	electron carrier activity	8	Unigene9505_JJ;Unigene17425_JJ;CL7070.Contig2_JJ;Unigene12225_JJ;CL3993.Contig2_JJ;CL3993.Contig3_JJ;Unigene33187_JJ;CL7070.Contig1_JJ
	molecular_function	metallochaperone activity	1	Unigene3018_JJ
	molecular_function	molecular function regulator	22	Unigene11245_JJ;CL4581.Contig4_JJ;Unigene34035_JJ;Unigene43604_JJ;CL7082.Contig1_JJ;CL3857.Contig3_JJ;CL2332.Contig3_JJ;CL2332.Contig4_JJ;Unigene50485_JJ;CL6329.Contig1_JJ;CL4977.Contig4_JJ;CL4977.Contig5_JJ;CL10391.Contig2_JJ;Unigene15419_JJ;Unigene32718_JJ;CL7082.Contig2_JJ;CL8413.Contig1_JJ;CL8413.Contig2_JJ;Unigene23492_JJ;CL9936.Contig1_JJ;CL9936.Contig2_JJ;Unigene27853_JJ
	molecular_function	molecular transducer activity	4	CL2423.Contig9_JJ;CL2423.Contig10_JJ;CL2423.Contig11_JJ;Unigene45337_JJ
	molecular_function	nucleic acid binding transcription factor activity	11	CL8394.Contig2_JJ;CL633.Contig3_JJ;CL1091.Contig2_JJ;Unigene34041_JJ;Unigene14762_JJ;Unigene39607_JJ;CL3410.Contig1_JJ;CL1091.Contig1_JJ;Unigene37559_JJ;CL2978.Contig2_JJ;CL3410.Contig3_JJ
	molecular_function	nutrient reservoir activity	3	Unigene77_JJ;CL5735.Contig1_JJ;CL5735.Contig2_JJ
	molecular_function	protein tag	2	Unigene10899_JJ;Unigene17925_JJ
	molecular_function	signal transducer activity	21	CL792.Contig4_JJ;CL351.Contig1_JJ;Unigene14165_JJ;Unigene28379_JJ;CL7125.Contig3_JJ;Unigene35538_JJ;CL2423.Contig9_JJ;CL2423.Contig10_JJ;CL2423.Contig11_JJ;Unigene45337_JJ;CL792.Contig2_JJ;CL792.Contig3_JJ;Unigene36022_JJ;CL351.Contig4_JJ;CL351.Contig5_JJ;CL8455.Contig1_JJ;CL8455.Contig2_JJ;CL10016.Contig5_JJ;Unigene39924_JJ;Unigene50682_JJ;CL4007.Contig1_JJ
	molecular_function	structural molecule activity	77	CL7641.Contig1_JJ;CL110.Contig1_JJ;CL1853.Contig3_JJ;Unigene30386_JJ;Unigene9204_JJ;Unigene42231_JJ;CL3476.Contig6_JJ;CL3376.Contig2_JJ;Unigene2982_JJ;Unigene2050_JJ;Unigene2150_JJ;Unigene352_JJ;Unigene28887_JJ;Unigene35159_JJ;Unigene5648_JJ;Unigene48651_JJ;Unigene42773_JJ;Unigene23271_JJ;Unigene33471_JJ;Unigene46611_JJ;Unigene7892_JJ;Unigene11253_JJ;Unigene40806_JJ;Unigene29237_JJ;Unigene9367_JJ…
	molecular_function	transcription factor activity, protein binding	3	Unigene391_JJ;CL2781.Contig2_JJ;CL6517.Contig1_JJ
	molecular_function	transporter activity	191	CL7903.Contig1_JJ;CL6048.Contig4_JJ;CL6839.Contig2_JJ;CL2546.Contig2_JJ;CL5353.Contig1_JJ;CL5353.Contig2_JJ;CL5353.Contig4_JJ;CL473.Contig1_JJ;Unigene18044_JJ;CL293.Contig1_JJ;Unigene44271_JJ;CL2491.Contig2_JJ;Unigene31718_JJ;CL7157.Contig1_JJ;CL7530.Contig1_JJ;CL834.Contig1_JJ;CL5162.Contig3_JJ;CL10532.Contig2_JJ;CL1967.Contig1_JJ;CL1967.Contig2_JJ;CL4320.Contig1_JJ;CL8234.Contig2_JJ;CL9554.Cont…
Jhn-VS-JJD	biological_process	biological adhesion	2	CL91.Contig4_JJD;Unigene6850_JJD
	biological_process	biological regulation	155	CL5439.Contig3_JJD;CL8277.Contig3_JJD;CL6480.Contig2_JJD;Unigene21841_JJD;CL10189.Contig1_JJD;CL4762.Contig6_JJD;Unigene16173_JJD;CL5720.Contig2_JJD;CL5732.Contig2_JJD;CL10459.Contig1_JJD;CL7435.Contig3_JJD;CL310.Contig1_JJD;Unigene17782_JJD;Unigene49827_JJD;CL138.Contig5_JJD;CL2860.Contig1_JJD;CL2860.Contig2_JJD;Unigene47592_JJD;Unigene21906_JJD;CL2255.Contig2_JJD;CL6226.Contig2_JJD;CL6489.Conti…
	biological_process	cellular component organization or biogenesis	141	Unigene38867_JJD;CL4319.Contig1_JJD;CL5453.Contig1_JJD;CL3938.Contig1_JJD;CL4242.Contig2_JJD;CL8951.Contig2_JJD;CL5156.Contig2_JJD;CL5156.Contig3_JJD;Unigene23836_JJD;CL6959.Contig1_JJD;CL2182.Contig2_JJD;Unigene15569_JJD;Unigene34658_JJD;CL6730.Contig2_JJD;CL5597.Contig1_JJD;CL5093.Contig1_JJD;CL10459.Contig1_JJD;CL4480.Contig1_JJD;CL4480.Contig3_JJD;Unigene4383_JJD;CL1550.Contig1_JJD;CL5156.Con…
	biological_process	cellular process	1008	Unigene5812_JJD;CL5439.Contig3_JJD;CL7857.Contig2_JJD;Unigene38867_JJD;CL241.Contig1_JJD;Unigene17986_JJD;CL3950.Contig1_JJD;Unigene24284_JJD;CL4001.Contig1_JJD;Unigene33060_JJD;CL7267.Contig3_JJD;CL681.Contig1_JJD;Unigene19382_JJD;CL4319.Contig1_JJD;Unigene3310_JJD;Unigene32702_JJD;CL469.Contig3_JJD;CL5453.Contig1_JJD;Unigene398_JJD;CL7728.Contig1_JJD;CL3938.Contig1_JJD;CL4120.Contig2_JJD;Unigen…
	biological_process	detoxification	10	CL5665.Contig1_JJD;CL7025.Contig1_JJD;Unigene40439_JJD;CL6226.Contig2_JJD;CL9990.Contig1_JJD;CL7025.Contig2_JJD;Unigene10455_JJD;Unigene44683_JJD;Unigene26251_JJD;CL3417.Contig2_JJD
	biological_process	developmental process	47	Unigene38867_JJD;CL1811.Contig1_JJD;CL1811.Contig2_JJD;CL5156.Contig2_JJD;CL5156.Contig3_JJD;Unigene46074_JJD;Unigene396_JJD;CL6959.Contig1_JJD;Unigene15439_JJD;CL5156.Contig1_JJD;CL10630.Contig1_JJD;Unigene39421_JJD;Unigene9882_JJD;Unigene22755_JJD;Unigene41343_JJD;Unigene33339_JJD;Unigene3488_JJD;CL1217.Contig1_JJD;CL1217.Contig5_JJD;CL1217.Contig6_JJD;CL1217.Contig9_JJD;CL1917.Contig4_JJD;CL77…
	biological_process	growth	4	CL5156.Contig2_JJD;CL5156.Contig3_JJD;CL5093.Contig1_JJD;CL5156.Contig1_JJD
	biological_process	immune system process	1	CL973.Contig1_JJD
	biological_process	localization	261	Unigene229_JJD;Unigene10552_JJD;CL9489.Contig1_JJD;CL4001.Contig1_JJD;Unigene33060_JJD;CL3660.Contig2_JJD;Unigene8685_JJD;CL9251.Contig1_JJD;Unigene9384_JJD;Unigene11766_JJD;CL212.Contig4_JJD;CL212.Contig1_JJD;CL3938.Contig1_JJD;Unigene9675_JJD;CL4120.Contig2_JJD;CL2615.Contig1_JJD;CL1673.Contig1_JJD;CL1673.Contig2_JJD;CL3639.Contig2_JJD;Unigene4153_JJD;CL6480.Contig2_JJD;CL6695.Contig2_JJD;CL729…
	biological_process	metabolic process	1151	Unigene5812_JJD;Unigene5438_JJD;CL5439.Contig3_JJD;CL2024.Contig3_JJD;CL7857.Contig2_JJD;CL9896.Contig2_JJD;CL241.Contig1_JJD;Unigene17986_JJD;CL3950.Contig1_JJD;Unigene24284_JJD;CL4001.Contig1_JJD;Unigene4490_JJD;CL5555.Contig3_JJD;CL7267.Contig3_JJD;CL681.Contig1_JJD;Unigene19382_JJD;Unigene5204_JJD;CL4319.Contig1_JJD;CL7135.Contig2_JJD;Unigene3310_JJD;Unigene32702_JJD;CL5396.Contig2_JJD;CL469.…
	biological_process	multi-organism process	10	Unigene396_JJD;Unigene3576_JJD;CL173.Contig5_JJD;CL173.Contig6_JJD;CL173.Contig8_JJD;CL173.Contig9_JJD;CL973.Contig1_JJD;CL2426.Contig1_JJD;CL2426.Contig3_JJD;CL7793.Contig1_JJD
	biological_process	multicellular organismal process	47	Unigene38867_JJD;CL1811.Contig1_JJD;CL1811.Contig2_JJD;Unigene46074_JJD;Unigene396_JJD;CL6959.Contig1_JJD;Unigene15439_JJD;CL10630.Contig1_JJD;Unigene39421_JJD;Unigene9882_JJD;Unigene22755_JJD;Unigene41343_JJD;Unigene33339_JJD;Unigene3488_JJD;CL1217.Contig1_JJD;CL1217.Contig5_JJD;CL1217.Contig6_JJD;CL1217.Contig9_JJD;CL1917.Contig4_JJD;CL7769.Contig2_JJD;CL7769.Contig3_JJD;CL1811.Contig4_JJD;Unig…
	biological_process	negative regulation of biological process	13	CL6799.Contig2_JJD;CL4630.Contig1_JJD;CL6046.Contig2_JJD;CL3822.Contig3_JJD;CL3822.Contig5_JJD;CL1125.Contig4_JJD;CL1125.Contig2_JJD;CL2796.Contig4_JJD;CL8916.Contig2_JJD;CL1009.Contig3_JJD;CL119.Contig1_JJD;Unigene430_JJD;CL6367.Contig2_JJD
	biological_process	positive regulation of biological process	6	CL5732.Contig2_JJD;CL10459.Contig1_JJD;Unigene39421_JJD;CL8654.Contig1_JJD;Unigene22969_JJD;Unigene41165_JJD
	biological_process	regulation of biological process	136	CL8277.Contig3_JJD;Unigene21841_JJD;CL10189.Contig1_JJD;CL4762.Contig6_JJD;CL5720.Contig2_JJD;CL5732.Contig2_JJD;CL10459.Contig1_JJD;CL7435.Contig3_JJD;CL310.Contig1_JJD;Unigene17782_JJD;Unigene49827_JJD;CL138.Contig5_JJD;CL2860.Contig1_JJD;CL2860.Contig2_JJD;Unigene47592_JJD;Unigene21906_JJD;CL2255.Contig2_JJD;CL6226.Contig2_JJD;CL6489.Contig1_JJD;Unigene47916_JJD;CL7420.Contig1_JJD;CL7420.Conti…
	biological_process	reproduction	20	Unigene38867_JJD;Unigene46074_JJD;Unigene396_JJD;CL10630.Contig1_JJD;Unigene39421_JJD;Unigene9882_JJD;Unigene41343_JJD;Unigene33339_JJD;CL7769.Contig2_JJD;CL7769.Contig3_JJD;Unigene3576_JJD;CL5126.Contig1_JJD;CL5126.Contig3_JJD;CL173.Contig5_JJD;CL173.Contig6_JJD;CL173.Contig8_JJD;CL173.Contig9_JJD;CL3300.Contig2_JJD;Unigene27796_JJD;CL2499.Contig2_JJD
	biological_process	reproductive process	20	Unigene38867_JJD;Unigene46074_JJD;Unigene396_JJD;CL10630.Contig1_JJD;Unigene39421_JJD;Unigene9882_JJD;Unigene41343_JJD;Unigene33339_JJD;CL7769.Contig2_JJD;CL7769.Contig3_JJD;Unigene3576_JJD;CL5126.Contig1_JJD;CL5126.Contig3_JJD;CL173.Contig5_JJD;CL173.Contig6_JJD;CL173.Contig8_JJD;CL173.Contig9_JJD;CL3300.Contig2_JJD;Unigene27796_JJD;CL2499.Contig2_JJD
	biological_process	response to stimulus	137	CL241.Contig1_JJD;Unigene396_JJD;Unigene15439_JJD;Unigene21841_JJD;CL4762.Contig6_JJD;Unigene16173_JJD;CL5720.Contig2_JJD;CL5732.Contig2_JJD;CL6725.Contig2_JJD;CL5665.Contig1_JJD;Unigene13224_JJD;CL4750.Contig2_JJD;CL4750.Contig1_JJD;CL7025.Contig1_JJD;CL7435.Contig3_JJD;CL310.Contig1_JJD;Unigene17782_JJD;Unigene49827_JJD;CL138.Contig5_JJD;Unigene40439_JJD;CL3263.Contig2_JJD;CL6226.Contig2_JJD;CL…
	biological_process	rhythmic process	1	CL1919.Contig5_JJD
	biological_process	signaling	50	Unigene21841_JJD;CL5732.Contig2_JJD;CL310.Contig1_JJD;Unigene17782_JJD;Unigene49827_JJD;CL138.Contig5_JJD;CL7420.Contig1_JJD;CL7420.Contig2_JJD;CL6241.Contig1_JJD;CL4984.Contig2_JJD;CL6.Contig2_JJD;CL6.Contig3_JJD;Unigene36439_JJD;Unigene39421_JJD;Unigene11776_JJD;Unigene5749_JJD;CL2723.Contig2_JJD;Unigene31983_JJD;Unigene601_JJD;CL3127.Contig9_JJD;CL4762.Contig9_JJD;CL4762.Contig8_JJD;CL1888.Con…
	biological_process	single-organism process	628	Unigene5438_JJD;CL5439.Contig3_JJD;CL2024.Contig3_JJD;CL7857.Contig2_JJD;Unigene10552_JJD;Unigene38867_JJD;Unigene24284_JJD;CL7267.Contig3_JJD;CL681.Contig1_JJD;Unigene19382_JJD;Unigene5204_JJD;CL4319.Contig1_JJD;Unigene32702_JJD;CL469.Contig3_JJD;CL3938.Contig1_JJD;CL4120.Contig2_JJD;CL1811.Contig1_JJD;CL1811.Contig2_JJD;CL8277.Contig3_JJD;CL2036.Contig2_JJD;Unigene10180_JJD;CL5156.Contig2_JJD;C…
	cellular_component	cell	812	Unigene3628_JJD;CL5439.Contig3_JJD;Unigene229_JJD;Unigene10552_JJD;Unigene38867_JJD;CL241.Contig1_JJD;CL3950.Contig1_JJD;CL5555.Contig3_JJD;Unigene33060_JJD;CL9030.Contig2_JJD;CL681.Contig1_JJD;Unigene19382_JJD;CL2155.Contig2_JJD;CL4319.Contig1_JJD;CL3618.Contig5_JJD;Unigene32702_JJD;CL5396.Contig2_JJD;CL5453.Contig1_JJD;CL212.Contig4_JJD;Unigene398_JJD;CL212.Contig1_JJD;CL3938.Contig1_JJD;CL4120…
	cellular_component	cell junction	8	CL2362.Contig1_JJD;CL7594.Contig1_JJD;CL7594.Contig3_JJD;Unigene21866_JJD;Unigene1739_JJD;CL4256.Contig1_JJD;CL4256.Contig2_JJD;CL4550.Contig2_JJD
	cellular_component	cell part	801	Unigene3628_JJD;CL5439.Contig3_JJD;Unigene229_JJD;Unigene10552_JJD;Unigene38867_JJD;CL241.Contig1_JJD;CL3950.Contig1_JJD;CL5555.Contig3_JJD;Unigene33060_JJD;CL9030.Contig2_JJD;CL681.Contig1_JJD;Unigene19382_JJD;CL2155.Contig2_JJD;CL4319.Contig1_JJD;CL3618.Contig5_JJD;Unigene32702_JJD;CL5396.Contig2_JJD;CL5453.Contig1_JJD;CL212.Contig4_JJD;Unigene398_JJD;CL212.Contig1_JJD;CL3938.Contig1_JJD;CL4120…
	cellular_component	extracellular region	16	CL7768.Contig2_JJD;Unigene45882_JJD;Unigene6584_JJD;CL5971.Contig2_JJD;CL111.Contig1_JJD;CL4526.Contig4_JJD;CL4526.Contig1_JJD;CL4526.Contig2_JJD;CL4526.Contig3_JJD;CL5921.Contig2_JJD;CL8298.Contig2_JJD;CL9391.Contig1_JJD;CL7740.Contig3_JJD;CL5971.Contig1_JJD;CL10608.Contig3_JJD;CL8501.Contig3_JJD
	cellular_component	extracellular region part	3	Unigene45882_JJD;CL8298.Contig2_JJD;CL8501.Contig3_JJD
	cellular_component	macromolecular complex	189	Unigene26368_JJD;Unigene38867_JJD;CL3660.Contig2_JJD;CL681.Contig1_JJD;Unigene45068_JJD;Unigene11766_JJD;CL212.Contig4_JJD;Unigene398_JJD;CL7728.Contig1_JJD;CL4120.Contig2_JJD;Unigene47926_JJD;Unigene3685_JJD;CL2937.Contig2_JJD;CL4503.Contig1_JJD;Unigene15569_JJD;CL6245.Contig1_JJD;CL5315.Contig2_JJD;CL1205.Contig6_JJD;CL3217.Contig3_JJD;Unigene1938_JJD;CL6152.Contig1_JJD;CL2622.Contig3_JJD;CL713…
	cellular_component	membrane	798	CL9382.Contig1_JJD;CL7773.Contig1_JJD;Unigene10552_JJD;Unigene26368_JJD;Unigene17986_JJD;CL9489.Contig1_JJD;CL4001.Contig1_JJD;CL5478.Contig3_JJD;CL3660.Contig2_JJD;Unigene5204_JJD;CL2155.Contig2_JJD;Unigene6433_JJD;Unigene8685_JJD;CL3618.Contig5_JJD;CL9251.Contig1_JJD;Unigene32702_JJD;Unigene9384_JJD;CL5396.Contig2_JJD;Unigene45068_JJD;Unigene11766_JJD;CL212.Contig4_JJD;CL212.Contig1_JJD;CL3938.…
	cellular_component	membrane part	590	CL9382.Contig1_JJD;CL7773.Contig1_JJD;Unigene10552_JJD;Unigene26368_JJD;Unigene17986_JJD;CL9489.Contig1_JJD;CL4001.Contig1_JJD;CL5478.Contig3_JJD;CL3660.Contig2_JJD;Unigene5204_JJD;Unigene8685_JJD;CL9251.Contig1_JJD;Unigene9384_JJD;CL5396.Contig2_JJD;Unigene45068_JJD;Unigene11766_JJD;CL212.Contig4_JJD;CL212.Contig1_JJD;CL3938.Contig1_JJD;Unigene9675_JJD;CL4120.Contig2_JJD;CL2615.Contig1_JJD;CL827…
	cellular_component	membrane-enclosed lumen	34	Unigene38867_JJD;CL5453.Contig1_JJD;Unigene45198_JJD;CL333.Contig6_JJD;CL2202.Contig3_JJD;Unigene47759_JJD;CL3700.Contig3_JJD;CL7503.Contig1_JJD;CL5924.Contig1_JJD;Unigene20693_JJD;Unigene9882_JJD;CL5472.Contig1_JJD;Unigene7134_JJD;CL455.Contig1_JJD;CL3916.Contig3_JJD;CL3700.Contig2_JJD;CL5126.Contig1_JJD;CL5126.Contig3_JJD;CL452.Contig1_JJD;Unigene5192_JJD;Unigene5195_JJD;Unigene5196_JJD;CL100.C…
	cellular_component	nucleoid	1	Unigene21893_JJD
	cellular_component	organelle	523	Unigene38867_JJD;CL241.Contig1_JJD;CL3950.Contig1_JJD;CL5555.Contig3_JJD;CL3618.Contig5_JJD;Unigene32702_JJD;CL5396.Contig2_JJD;CL5453.Contig1_JJD;CL212.Contig4_JJD;Unigene398_JJD;CL212.Contig1_JJD;CL3938.Contig1_JJD;CL4120.Contig2_JJD;Unigene42089_JJD;CL7174.Contig1_JJD;CL7897.Contig2_JJD;Unigene45198_JJD;CL6695.Contig2_JJD;CL4503.Contig1_JJD;CL4503.Contig2_JJD;CL2182.Contig2_JJD;Unigene27077_JJ…
	cellular_component	organelle part	234	Unigene38867_JJD;CL241.Contig1_JJD;CL3618.Contig5_JJD;Unigene32702_JJD;CL5396.Contig2_JJD;CL5453.Contig1_JJD;CL212.Contig4_JJD;CL212.Contig1_JJD;CL3938.Contig1_JJD;Unigene42089_JJD;Unigene45198_JJD;CL6695.Contig2_JJD;CL4503.Contig1_JJD;CL4503.Contig2_JJD;CL2182.Contig2_JJD;Unigene34658_JJD;CL10189.Contig1_JJD;Unigene4157_JJD;Unigene31395_JJD;Unigene41589_JJD;CL10459.Contig1_JJD;CL333.Contig6_JJD;…
	cellular_component	supramolecular fiber	12	Unigene34658_JJD;CL8469.Contig2_JJD;CL235.Contig9_JJD;CL6722.Contig2_JJD;CL235.Contig10_JJD;Unigene11430_JJD;CL5125.Contig3_JJD;CL645.Contig2_JJD;Unigene27796_JJD;CL235.Contig7_JJD;Unigene9671_JJD;CL5708.Contig4_JJD
	cellular_component	symplast	8	CL2362.Contig1_JJD;CL7594.Contig1_JJD;CL7594.Contig3_JJD;Unigene21866_JJD;Unigene1739_JJD;CL4256.Contig1_JJD;CL4256.Contig2_JJD;CL4550.Contig2_JJD
	cellular_component	virion	4	Unigene17918_JJD;Unigene17920_JJD;CL8244.Contig5_JJD;CL9458.Contig2_JJD
	cellular_component	virion part	4	Unigene17918_JJD;Unigene17920_JJD;CL8244.Contig5_JJD;CL9458.Contig2_JJD
	molecular_function	antioxidant activity	10	CL5665.Contig1_JJD;CL7025.Contig1_JJD;Unigene40439_JJD;CL6226.Contig2_JJD;CL9990.Contig1_JJD;CL7025.Contig2_JJD;Unigene10455_JJD;Unigene44683_JJD;Unigene26251_JJD;CL3417.Contig2_JJD
	molecular_function	binding	930	Unigene5812_JJD;Unigene5438_JJD;CL2024.Contig3_JJD;CL7857.Contig2_JJD;CL2554.Contig1_JJD;CL1769.Contig2_JJD;CL4524.Contig1_JJD;Unigene15327_JJD;CL9700.Contig3_JJD;CL571.Contig3_JJD;CL9166.Contig1_JJD;Unigene38867_JJD;CL241.Contig1_JJD;Unigene17986_JJD;Unigene7163_JJD;CL10155.Contig1_JJD;CL759.Contig2_JJD;CL8446.Contig1_JJD;Unigene1944_JJD;Unigene5204_JJD;CL4319.Contig1_JJD;CL9251.Contig1_JJD;Unig…
	molecular_function	catalytic activity	1230	Unigene5812_JJD;Unigene5438_JJD;CL2024.Contig3_JJD;CL7857.Contig2_JJD;CL2554.Contig1_JJD;CL9896.Contig2_JJD;Unigene19480_JJD;CL571.Contig3_JJD;Unigene17986_JJD;CL3950.Contig1_JJD;CL3698.Contig2_JJD;Unigene24284_JJD;Unigene4490_JJD;Unigene35723_JJD;Unigene3743_JJD;CL6570.Contig1_JJD;CL5555.Contig3_JJD;CL7267.Contig3_JJD;CL2912.Contig4_JJD;CL681.Contig1_JJD;Unigene19382_JJD;Unigene5204_JJD;CL9251.C…
	molecular_function	electron carrier activity	9	Unigene49565_JJD;CL1390.Contig1_JJD;CL7774.Contig2_JJD;CL966.Contig1_JJD;CL8425.Contig2_JJD;CL4067.Contig1_JJD;CL6478.Contig2_JJD;Unigene3809_JJD;CL9570.Contig1_JJD
	molecular_function	metallochaperone activity	1	Unigene7134_JJD
	molecular_function	molecular function regulator	12	Unigene16173_JJD;CL2860.Contig1_JJD;CL2860.Contig2_JJD;Unigene47592_JJD;Unigene45596_JJD;CL8537.Contig1_JJD;Unigene32789_JJD;Unigene4847_JJD;Unigene12237_JJD;CL8124.Contig2_JJD;Unigene18170_JJD;Unigene18312_JJD
	molecular_function	molecular transducer activity	2	CL1562.Contig3_JJD;CL7740.Contig3_JJD
	molecular_function	nucleic acid binding transcription factor activity	11	CL6489.Contig1_JJD;Unigene39809_JJD;CL7783.Contig2_JJD;CL7783.Contig1_JJD;CL855.Contig3_JJD;CL2870.Contig1_JJD;CL3600.Contig1_JJD;CL3600.Contig2_JJD;Unigene4264_JJD;Unigene40094_JJD;CL7186.Contig1_JJD
	molecular_function	nutrient reservoir activity	4	CL4526.Contig4_JJD;CL4526.Contig1_JJD;CL4526.Contig2_JJD;CL4526.Contig3_JJD
	molecular_function	signal transducer activity	8	CL7420.Contig1_JJD;CL7420.Contig2_JJD;Unigene42048_JJD;CL7458.Contig2_JJD;CL1562.Contig3_JJD;CL843.Contig1_JJD;CL9999.Contig2_JJD;CL7740.Contig3_JJD
	molecular_function	structural molecule activity	62	CL4001.Contig1_JJD;Unigene398_JJD;Unigene42089_JJD;Unigene206_JJD;CL4850.Contig3_JJD;Unigene47759_JJD;CL3700.Contig3_JJD;Unigene26108_JJD;CL3012.Contig9_JJD;CL3012.Contig3_JJD;CL4631.Contig2_JJD;CL5430.Contig2_JJD;CL8116.Contig2_JJD;Unigene15063_JJD;CL235.Contig9_JJD;Unigene47305_JJD;Unigene40253_JJD;Unigene48020_JJD;CL7234.Contig2_JJD;CL992.Contig3_JJD;Unigene6571_JJD;Unigene25363_JJD;CL3700.Con…
	molecular_function	transcription factor activity, protein binding	5	Unigene20693_JJD;CL6046.Contig2_JJD;CL100.Contig2_JJD;CL2796.Contig4_JJD;CL8109.Contig3_JJD
	molecular_function	transporter activity	127	Unigene10552_JJD;CL9251.Contig1_JJD;Unigene9384_JJD;CL3938.Contig1_JJD;Unigene9675_JJD;CL4120.Contig2_JJD;CL1673.Contig1_JJD;CL1673.Contig2_JJD;CL3639.Contig2_JJD;CL6480.Contig2_JJD;CL6695.Contig2_JJD;CL729.Contig2_JJD;Unigene36507_JJD;CL6389.Contig1_JJD;CL6335.Contig2_JJD;CL9579.Contig1_JJD;CL6389.Contig2_JJD;CL7168.Contig1_JJD;Unigene46259_JJD;CL1440.Contig1_JJD;CL2561.Contig4_JJD;CL6695.Contig…
Jh-VS-JJD	biological_process	biological adhesion	1	CL91.Contig4_JJD
	biological_process	biological regulation	218	CL3903.Contig8_JJD;CL3903.Contig14_JJD;Unigene42382_JJD;CL3699.Contig1_JJD;Unigene35229_JJD;Unigene45314_JJD;CL4327.Contig2_JJD;CL10189.Contig1_JJD;CL4762.Contig6_JJD;CL6489.Contig2_JJD;Unigene16173_JJD;CL5720.Contig2_JJD;Unigene37285_JJD;CL6362.Contig2_JJD;Unigene8182_JJD;Unigene46241_JJD;CL7435.Contig3_JJD;CL310.Contig1_JJD;Unigene1837_JJD;Unigene47592_JJD;CL6226.Contig2_JJD;CL5619.Contig2_JJD;…
	biological_process	cellular component organization or biogenesis	177	Unigene8675_JJD;Unigene42382_JJD;Unigene28341_JJD;Unigene262_JJD;CL5156.Contig2_JJD;Unigene35229_JJD;CL6959.Contig1_JJD;CL5463.Contig1_JJD;CL6730.Contig2_JJD;Unigene8182_JJD;Unigene1837_JJD;Unigene45009_JJD;CL5619.Contig2_JJD;CL7590.Contig4_JJD;Unigene33431_JJD;CL10733.Contig1_JJD;CL10733.Contig5_JJD;Unigene9737_JJD;CL3777.Contig1_JJD;CL8366.Contig2_JJD;CL5156.Contig1_JJD;Unigene25457_JJD;Unigene…
	biological_process	cellular process	1286	Unigene9843_JJD;Unigene42770_JJD;CL3903.Contig8_JJD;CL3903.Contig14_JJD;Unigene5458_JJD;Unigene8675_JJD;Unigene7341_JJD;Unigene17986_JJD;CL5732.Contig5_JJD;Unigene42382_JJD;Unigene97_JJD;CL4567.Contig1_JJD;CL3699.Contig1_JJD;Unigene28341_JJD;Unigene41436_JJD;CL7174.Contig1_JJD;Unigene262_JJD;CL5156.Contig2_JJD;CL333.Contig1_JJD;CL333.Contig2_JJD;Unigene35229_JJD;Unigene45198_JJD;CL5155.Contig2_JJ…
	biological_process	detoxification	11	CL5665.Contig1_JJD;CL6226.Contig2_JJD;Unigene44683_JJD;Unigene12070_JJD;CL9990.Contig1_JJD;CL7025.Contig1_JJD;CL7025.Contig2_JJD;Unigene10455_JJD;CL3417.Contig2_JJD;Unigene33246_JJD;CL4424.Contig2_JJD
	biological_process	developmental process	47	CL3699.Contig1_JJD;CL5156.Contig2_JJD;CL6959.Contig1_JJD;Unigene33431_JJD;CL5156.Contig1_JJD;CL3699.Contig2_JJD;CL1647.Contig1_JJD;Unigene37989_JJD;Unigene41343_JJD;Unigene26971_JJD;Unigene46437_JJD;Unigene18290_JJD;Unigene3805_JJD;CL1217.Contig1_JJD;CL1217.Contig5_JJD;CL1217.Contig6_JJD;CL173.Contig3_JJD;CL1917.Contig4_JJD;Unigene9793_JJD;CL7769.Contig2_JJD;CL7769.Contig3_JJD;CL3699.Contig3_JJD;…
	biological_process	growth	5	CL5156.Contig2_JJD;CL5156.Contig1_JJD;Unigene26971_JJD;CL8452.Contig1_JJD;CL8452.Contig2_JJD
	biological_process	immune system process	5	CL333.Contig1_JJD;CL333.Contig2_JJD;Unigene35680_JJD;Unigene34391_JJD;Unigene11242_JJD
	biological_process	localization	327	CL8281.Contig2_JJD;CL6845.Contig4_JJD;Unigene10552_JJD;Unigene42382_JJD;CL3660.Contig2_JJD;Unigene35514_JJD;Unigene8685_JJD;CL3012.Contig2_JJD;CL3012.Contig4_JJD;CL2561.Contig3_JJD;CL8249.Contig1_JJD;Unigene45314_JJD;Unigene17239_JJD;CL4209.Contig1_JJD;CL3064.Contig1_JJD;CL6335.Contig2_JJD;CL3831.Contig2_JJD;CL1298.Contig1_JJD;CL1298.Contig6_JJD;CL6861.Contig2_JJD;CL6861.Contig3_JJD;CL7840.Contig…
	biological_process	metabolic process	1458	Unigene5438_JJD;CL2024.Contig3_JJD;Unigene9843_JJD;Unigene42770_JJD;CL3903.Contig8_JJD;CL3903.Contig14_JJD;CL5104.Contig1_JJD;CL9896.Contig2_JJD;CL9896.Contig4_JJD;Unigene5458_JJD;Unigene9354_JJD;Unigene7341_JJD;Unigene17986_JJD;CL5732.Contig5_JJD;Unigene4490_JJD;Unigene38708_JJD;CL9821.Contig1_JJD;Unigene97_JJD;CL4567.Contig1_JJD;Unigene15714_JJD;CL3699.Contig1_JJD;Unigene28341_JJD;Unigene41436_…
	biological_process	multi-organism process	13	Unigene35680_JJD;Unigene34391_JJD;CL7793.Contig1_JJD;CL173.Contig3_JJD;Unigene3576_JJD;Unigene17197_JJD;CL173.Contig5_JJD;CL173.Contig6_JJD;CL173.Contig8_JJD;CL173.Contig9_JJD;CL8452.Contig1_JJD;CL8452.Contig2_JJD;Unigene11242_JJD
	biological_process	multicellular organismal process	45	CL6959.Contig1_JJD;Unigene33431_JJD;CL1647.Contig1_JJD;Unigene37989_JJD;Unigene41343_JJD;Unigene26971_JJD;Unigene46437_JJD;CL1217.Contig1_JJD;CL1217.Contig5_JJD;CL1217.Contig6_JJD;CL173.Contig3_JJD;CL1917.Contig4_JJD;Unigene9793_JJD;CL7769.Contig2_JJD;CL7769.Contig3_JJD;CL1811.Contig4_JJD;Unigene3576_JJD;Unigene17197_JJD;Unigene46074_JJD;Unigene19790_JJD;CL8597.Contig2_JJD;CL5126.Contig1_JJD;CL51…
	biological_process	negative regulation of biological process	17	Unigene35229_JJD;Unigene8182_JJD;CL10733.Contig1_JJD;CL10733.Contig5_JJD;CL1009.Contig2_JJD;Unigene16324_JJD;CL6046.Contig2_JJD;CL3822.Contig3_JJD;CL3822.Contig5_JJD;CL3822.Contig7_JJD;CL1125.Contig4_JJD;CL2796.Contig4_JJD;CL6799.Contig1_JJD;CL6799.Contig2_JJD;Unigene22822_JJD;CL1009.Contig3_JJD;CL119.Contig1_JJD
	biological_process	positive regulation of biological process	8	CL6887.Contig1_JJD;CL6887.Contig2_JJD;CL3216.Contig1_JJD;CL8654.Contig2_JJD;CL8654.Contig1_JJD;Unigene22969_JJD;Unigene11242_JJD;Unigene6059_JJD
	biological_process	regulation of biological process	196	CL3903.Contig8_JJD;CL3903.Contig14_JJD;CL3699.Contig1_JJD;Unigene35229_JJD;Unigene45314_JJD;CL4327.Contig2_JJD;CL10189.Contig1_JJD;CL4762.Contig6_JJD;CL6489.Contig2_JJD;CL5720.Contig2_JJD;Unigene37285_JJD;CL6362.Contig2_JJD;Unigene8182_JJD;Unigene46241_JJD;CL7435.Contig3_JJD;CL310.Contig1_JJD;Unigene1837_JJD;Unigene47592_JJD;CL6226.Contig2_JJD;CL3903.Contig5_JJD;CL3903.Contig7_JJD;CL10733.Contig1…
	biological_process	reproduction	22	Unigene45009_JJD;Unigene33431_JJD;Unigene41343_JJD;CL173.Contig3_JJD;CL7769.Contig2_JJD;CL7769.Contig3_JJD;Unigene3576_JJD;Unigene17197_JJD;Unigene46074_JJD;CL5126.Contig1_JJD;CL5126.Contig3_JJD;CL173.Contig5_JJD;CL173.Contig6_JJD;CL173.Contig8_JJD;CL173.Contig9_JJD;CL7905.Contig3_JJD;CL8452.Contig1_JJD;CL8452.Contig2_JJD;CL3300.Contig2_JJD;Unigene27796_JJD;Unigene5033_JJD;CL2499.Contig2_JJD
	biological_process	reproductive process	22	Unigene45009_JJD;Unigene33431_JJD;Unigene41343_JJD;CL173.Contig3_JJD;CL7769.Contig2_JJD;CL7769.Contig3_JJD;Unigene3576_JJD;Unigene17197_JJD;Unigene46074_JJD;CL5126.Contig1_JJD;CL5126.Contig3_JJD;CL173.Contig5_JJD;CL173.Contig6_JJD;CL173.Contig8_JJD;CL173.Contig9_JJD;CL7905.Contig3_JJD;CL8452.Contig1_JJD;CL8452.Contig2_JJD;CL3300.Contig2_JJD;Unigene27796_JJD;Unigene5033_JJD;CL2499.Contig2_JJD
	biological_process	response to stimulus	185	CL3903.Contig8_JJD;CL3903.Contig14_JJD;CL333.Contig1_JJD;CL333.Contig2_JJD;Unigene45314_JJD;CL4327.Contig2_JJD;CL4762.Contig6_JJD;Unigene25504_JJD;Unigene16173_JJD;CL5720.Contig2_JJD;CL9589.Contig3_JJD;Unigene668_JJD;CL6725.Contig2_JJD;CL1298.Contig1_JJD;CL5665.Contig1_JJD;CL6362.Contig2_JJD;CL4750.Contig2_JJD;CL4750.Contig1_JJD;CL5738.Contig1_JJD;CL7435.Contig3_JJD;CL310.Contig1_JJD;CL6226.Conti…
	biological_process	rhythmic process	1	CL1919.Contig5_JJD
	biological_process	signaling	72	CL3903.Contig8_JJD;CL3903.Contig14_JJD;Unigene45314_JJD;CL4327.Contig2_JJD;CL6362.Contig2_JJD;CL310.Contig1_JJD;CL3903.Contig5_JJD;CL3903.Contig7_JJD;CL7051.Contig2_JJD;CL7583.Contig1_JJD;CL6241.Contig1_JJD;CL1647.Contig1_JJD;CL2595.Contig1_JJD;Unigene43982_JJD;CL10647.Contig2_JJD;CL10056.Contig2_JJD;Unigene36439_JJD;Unigene29072_JJD;Unigene11776_JJD;Unigene5749_JJD;Unigene29226_JJD;Unigene29225_…
	biological_process	single-organism process	780	Unigene5438_JJD;CL2024.Contig3_JJD;CL8281.Contig2_JJD;CL3903.Contig8_JJD;CL3903.Contig14_JJD;Unigene10552_JJD;Unigene42382_JJD;Unigene97_JJD;CL3699.Contig1_JJD;CL5156.Contig2_JJD;CL333.Contig1_JJD;CL333.Contig2_JJD;Unigene35229_JJD;CL6959.Contig1_JJD;Unigene45314_JJD;CL4327.Contig2_JJD;CL10189.Contig1_JJD;CL1016.Contig5_JJD;Unigene48512_JJD;Unigene25504_JJD;CL8301.Contig1_JJD;CL4209.Contig1_JJD;C…
	cellular_component	cell	1001	Unigene3628_JJD;Unigene42770_JJD;CL3903.Contig8_JJD;CL3903.Contig14_JJD;CL5104.Contig1_JJD;Unigene10552_JJD;Unigene8675_JJD;Unigene7341_JJD;Unigene42382_JJD;Unigene12_JJD;Unigene28341_JJD;Unigene41436_JJD;CL7174.Contig1_JJD;Unigene17215_JJD;Unigene262_JJD;CL2693.Contig2_JJD;CL5156.Contig2_JJD;Unigene35229_JJD;Unigene45198_JJD;CL3012.Contig2_JJD;CL3012.Contig4_JJD;CL9807.Contig2_JJD;CL6325.Contig1…
	cellular_component	cell junction	12	Unigene35229_JJD;CL3793.Contig2_JJD;CL2362.Contig1_JJD;Unigene18907_JJD;Unigene10430_JJD;Unigene10488_JJD;Unigene25105_JJD;CL7594.Contig1_JJD;CL7594.Contig2_JJD;CL7594.Contig3_JJD;Unigene1739_JJD;CL4550.Contig2_JJD
	cellular_component	cell part	985	Unigene3628_JJD;Unigene42770_JJD;CL3903.Contig8_JJD;CL3903.Contig14_JJD;CL5104.Contig1_JJD;Unigene10552_JJD;Unigene8675_JJD;Unigene7341_JJD;Unigene42382_JJD;Unigene12_JJD;Unigene28341_JJD;Unigene41436_JJD;CL7174.Contig1_JJD;Unigene17215_JJD;Unigene262_JJD;CL2693.Contig2_JJD;CL5156.Contig2_JJD;Unigene35229_JJD;Unigene45198_JJD;CL3012.Contig2_JJD;CL3012.Contig4_JJD;CL9807.Contig2_JJD;CL6325.Contig1…
	cellular_component	extracellular region	22	CL4526.Contig1_JJD;CL6325.Contig1_JJD;CL4526.Contig2_JJD;CL8301.Contig1_JJD;CL4526.Contig3_JJD;CL5971.Contig2_JJD;Unigene26971_JJD;Unigene21490_JJD;CL4526.Contig4_JJD;CL335.Contig1_JJD;CL7768.Contig2_JJD;CL5921.Contig2_JJD;CL10473.Contig1_JJD;CL8298.Contig2_JJD;Unigene16149_JJD;CL9391.Contig1_JJD;CL7740.Contig3_JJD;CL10608.Contig1_JJD;CL10608.Contig2_JJD;CL10608.Contig3_JJD;Unigene22776_JJD;Unige…
	cellular_component	extracellular region part	2	CL335.Contig1_JJD;CL8298.Contig2_JJD
	cellular_component	macromolecular complex	267	Unigene42770_JJD;Unigene7341_JJD;Unigene12_JJD;Unigene28341_JJD;CL2693.Contig2_JJD;Unigene45198_JJD;CL3012.Contig2_JJD;CL3012.Contig4_JJD;Unigene27077_JJD;CL522.Contig3_JJD;CL10189.Contig1_JJD;CL2788.Contig1_JJD;CL4525.Contig1_JJD;CL7175.Contig1_JJD;Unigene15_JJD;Unigene22_JJD;Unigene17_JJD;Unigene47321_JJD;CL10438.Contig2_JJD;Unigene4475_JJD;Unigene8182_JJD;CL4942.Contig5_JJD;Unigene24756_JJD;CL…
	cellular_component	membrane	1013	CL8281.Contig2_JJD;CL9382.Contig1_JJD;CL6845.Contig4_JJD;Unigene10552_JJD;Unigene17986_JJD;Unigene42382_JJD;CL3660.Contig2_JJD;Unigene35514_JJD;Unigene6433_JJD;Unigene15714_JJD;Unigene8685_JJD;CL476.Contig5_JJD;CL476.Contig6_JJD;Unigene41436_JJD;CL333.Contig1_JJD;CL333.Contig2_JJD;CL3012.Contig2_JJD;CL3012.Contig4_JJD;CL2561.Contig3_JJD;Unigene45177_JJD;Unigene27077_JJD;CL8249.Contig1_JJD;Unigene…
	cellular_component	membrane part	735	CL8281.Contig2_JJD;CL9382.Contig1_JJD;CL6845.Contig4_JJD;Unigene10552_JJD;Unigene17986_JJD;Unigene42382_JJD;CL3660.Contig2_JJD;Unigene35514_JJD;Unigene8685_JJD;CL476.Contig5_JJD;CL476.Contig6_JJD;Unigene41436_JJD;CL333.Contig1_JJD;CL333.Contig2_JJD;CL3012.Contig2_JJD;CL3012.Contig4_JJD;CL2561.Contig3_JJD;Unigene27077_JJD;CL8249.Contig1_JJD;Unigene43106_JJD;CL522.Contig3_JJD;Unigene45314_JJD;Unige…
	cellular_component	membrane-enclosed lumen	45	Unigene28341_JJD;Unigene45198_JJD;CL9807.Contig2_JJD;CL9589.Contig3_JJD;Unigene8182_JJD;CL2202.Contig3_JJD;Unigene33431_JJD;CL10733.Contig1_JJD;CL10733.Contig5_JJD;CL3700.Contig3_JJD;Unigene47945_JJD;CL5924.Contig1_JJD;Unigene18908_JJD;CL7599.Contig1_JJD;CL7599.Contig2_JJD;Unigene20693_JJD;CL6523.Contig1_JJD;Unigene6995_JJD;Unigene34668_JJD;Unigene7134_JJD;CL9104.Contig2_JJD;CL7503.Contig2_JJD;CL…
	cellular_component	nucleoid	1	Unigene21893_JJD
	cellular_component	organelle	630	Unigene42770_JJD;Unigene8675_JJD;Unigene7341_JJD;Unigene42382_JJD;Unigene12_JJD;Unigene28341_JJD;CL7174.Contig1_JJD;Unigene17215_JJD;Unigene262_JJD;CL2693.Contig2_JJD;Unigene35229_JJD;Unigene45198_JJD;CL3012.Contig2_JJD;CL3012.Contig4_JJD;CL9807.Contig2_JJD;CL6325.Contig1_JJD;Unigene27077_JJD;CL8249.Contig1_JJD;CL522.Contig3_JJD;CL10189.Contig1_JJD;Unigene4157_JJD;Unigene32767_JJD;CL1016.Contig5_…
	cellular_component	organelle part	285	Unigene42770_JJD;Unigene42382_JJD;Unigene12_JJD;Unigene28341_JJD;Unigene262_JJD;CL2693.Contig2_JJD;Unigene35229_JJD;Unigene45198_JJD;CL3012.Contig2_JJD;CL3012.Contig4_JJD;CL9807.Contig2_JJD;CL6325.Contig1_JJD;CL8249.Contig1_JJD;CL522.Contig3_JJD;CL10189.Contig1_JJD;Unigene4157_JJD;CL7175.Contig1_JJD;CL2747.Contig1_JJD;CL2747.Contig2_JJD;Unigene15_JJD;Unigene22_JJD;Unigene17_JJD;CL9589.Contig3_JJD…
	cellular_component	supramolecular fiber	12	CL6134.Contig3_JJD;Unigene8985_JJD;CL3780.Contig2_JJD;CL235.Contig9_JJD;CL436.Contig2_JJD;CL235.Contig10_JJD;CL5125.Contig3_JJD;CL645.Contig2_JJD;Unigene27796_JJD;CL235.Contig7_JJD;Unigene9671_JJD;CL5708.Contig4_JJD
	cellular_component	symplast	12	Unigene35229_JJD;CL3793.Contig2_JJD;CL2362.Contig1_JJD;Unigene18907_JJD;Unigene10430_JJD;Unigene10488_JJD;Unigene25105_JJD;CL7594.Contig1_JJD;CL7594.Contig2_JJD;CL7594.Contig3_JJD;Unigene1739_JJD;CL4550.Contig2_JJD
	cellular_component	virion	5	Unigene17918_JJD;Unigene17920_JJD;Unigene17922_JJD;CL8244.Contig5_JJD;CL9458.Contig2_JJD
	cellular_component	virion part	5	Unigene17918_JJD;Unigene17920_JJD;Unigene17922_JJD;CL8244.Contig5_JJD;CL9458.Contig2_JJD
	molecular_function	antioxidant activity	11	CL5665.Contig1_JJD;CL6226.Contig2_JJD;Unigene44683_JJD;Unigene12070_JJD;CL9990.Contig1_JJD;CL7025.Contig1_JJD;CL7025.Contig2_JJD;Unigene10455_JJD;CL3417.Contig2_JJD;Unigene33246_JJD;CL4424.Contig2_JJD
	molecular_function	binding	1152	Unigene5438_JJD;CL2024.Contig3_JJD;Unigene9843_JJD;Unigene42770_JJD;CL3903.Contig8_JJD;CL3903.Contig14_JJD;CL5104.Contig1_JJD;CL2554.Contig1_JJD;CL4524.Contig1_JJD;CL9700.Contig3_JJD;Unigene5458_JJD;Unigene8675_JJD;Unigene7341_JJD;Unigene17986_JJD;Unigene1944_JJD;Unigene12_JJD;CL4567.Contig1_JJD;CL1854.Contig1_JJD;CL3699.Contig1_JJD;CL2654.Contig2_JJD;Unigene28341_JJD;CL6840.Contig1_JJD;Unigene41…
	molecular_function	catalytic activity	1493	Unigene5438_JJD;CL2024.Contig3_JJD;Unigene9843_JJD;CL3903.Contig8_JJD;CL3903.Contig14_JJD;CL5104.Contig1_JJD;CL2554.Contig1_JJD;CL9896.Contig2_JJD;CL9896.Contig4_JJD;CL2757.Contig2_JJD;Unigene5458_JJD;Unigene9354_JJD;Unigene17986_JJD;CL5732.Contig5_JJD;Unigene4490_JJD;Unigene38708_JJD;CL9821.Contig1_JJD;Unigene97_JJD;CL4567.Contig1_JJD;Unigene15714_JJD;CL476.Contig5_JJD;CL476.Contig6_JJD;CL6840.C…
	molecular_function	electron carrier activity	12	CL8425.Contig2_JJD;Unigene44446_JJD;CL1390.Contig1_JJD;CL1390.Contig3_JJD;CL1390.Contig2_JJD;CL7774.Contig2_JJD;CL966.Contig1_JJD;CL4067.Contig1_JJD;Unigene6227_JJD;CL6478.Contig2_JJD;Unigene3809_JJD;Unigene867_JJD
	molecular_function	metallochaperone activity	1	Unigene7134_JJD
	molecular_function	molecular function regulator	18	CL4327.Contig2_JJD;Unigene16173_JJD;Unigene47592_JJD;Unigene34375_JJD;CL8537.Contig1_JJD;CL8537.Contig2_JJD;CL10526.Contig1_JJD;Unigene731_JJD;CL2008.Contig1_JJD;CL8452.Contig1_JJD;Unigene32789_JJD;CL1797.Contig3_JJD;CL1797.Contig5_JJD;CL8452.Contig2_JJD;Unigene4847_JJD;Unigene10175_JJD;CL8124.Contig2_JJD;Unigene18170_JJD
	molecular_function	molecular transducer activity	7	Unigene45314_JJD;Unigene43982_JJD;CL1562.Contig3_JJD;CL1562.Contig1_JJD;CL1562.Contig2_JJD;CL7740.Contig3_JJD;Unigene41874_JJD
	molecular_function	nucleic acid binding transcription factor activity	16	CL6489.Contig2_JJD;CL2961.Contig1_JJD;Unigene40481_JJD;Unigene2114_JJD;Unigene39809_JJD;CL7783.Contig2_JJD;CL7783.Contig1_JJD;CL855.Contig3_JJD;CL2870.Contig1_JJD;Unigene38191_JJD;CL3600.Contig1_JJD;Unigene3733_JJD;Unigene4264_JJD;Unigene40094_JJD;CL7186.Contig1_JJD;CL7186.Contig2_JJD
	molecular_function	nutrient reservoir activity	5	CL4526.Contig1_JJD;CL4526.Contig2_JJD;CL4526.Contig3_JJD;CL4526.Contig4_JJD;Unigene16149_JJD
	molecular_function	protein tag	1	Unigene12498_JJD
	molecular_function	signal transducer activity	15	Unigene45314_JJD;Unigene43982_JJD;CL5797.Contig3_JJD;Unigene29226_JJD;Unigene29225_JJD;Unigene21854_JJD;CL3216.Contig1_JJD;Unigene42048_JJD;CL1562.Contig3_JJD;CL843.Contig1_JJD;CL9999.Contig2_JJD;CL1562.Contig1_JJD;CL1562.Contig2_JJD;CL7740.Contig3_JJD;Unigene41874_JJD
	molecular_function	structural molecule activity	91	Unigene42770_JJD;Unigene7341_JJD;CL3012.Contig2_JJD;CL3012.Contig4_JJD;CL8249.Contig1_JJD;CL522.Contig3_JJD;CL2788.Contig1_JJD;CL6134.Contig3_JJD;Unigene4475_JJD;CL4942.Contig5_JJD;Unigene8985_JJD;CL4759.Contig1_JJD;CL3700.Contig3_JJD;Unigene49517_JJD;CL5373.Contig1_JJD;Unigene47945_JJD;CL9922.Contig1_JJD;CL3012.Contig3_JJD;CL6524.Contig2_JJD;CL5197.Contig1_JJD;Unigene29348_JJD;CL522.Contig2_JJD;…
	molecular_function	transcription factor activity, protein binding	4	CL4526.Contig1_JJD;CL4526.Contig2_JJD;CL4526.Contig3_JJD;CL4526.Contig4_JJD;Unigene16149_JJDUnigene12498_JJDUnigene45314_JJD;Unigene43982_JJD;CL5797.Contig3_JJD;Unigene29226_JJD;Unigene29225_JJD;Unigene21854_JJD;CL3216.Contig1_JJD;Unigene42048_JJD;CL1562.Contig3_JJD;CL843.Contig1_JJD;CL9999.Contig2_JJD;CL1562.Contig1_JJD;CL1562.Contig2_JJD;CL7740.Contig3_JJD;Unigene41874_JJDUnigene42770_JJD;Unige…
	molecular_function	transporter activity	168	CL8281.Contig2_JJD;Unigene10552_JJD;Unigene42382_JJD;Unigene35514_JJD;CL2561.Contig3_JJD;Unigene45314_JJD;Unigene17239_JJD;CL4209.Contig1_JJD;CL6335.Contig2_JJD;CL3831.Contig2_JJD;CL1298.Contig1_JJD;CL1298.Contig6_JJD;CL6861.Contig2_JJD;CL6861.Contig3_JJD;Unigene41900_JJD;CL5371.Contig2_JJD;CL1440.Contig2_JJD;CL3576.Contig2_JJD;CL2561.Contig4_JJD;CL7109.Contig3_JJD;Unigene4378_JJD;CL3774.Contig1_…
Jhn: C. nankingense, Jh: T. vulgare, JJ: Hybrid, JJD: Allopolyploid.
