# Supplementary material for: Genomic and transcriptomic alterations following intergeneric hybridization and polyploidization in the Chrysanthemum nankingense×Tanacetum vulgare hybrid and allopolyploid (Asteraceae)
Source: Hortic Res. 2018 Feb 7;5:5. doi: 10.1038/s41438-017-0003-0 (PMC5802763; doi:10.1038/s41438-017-0003-0)
Supplement: Supplementary file 9 — Table S6 [file 41438_2017_3_MOESM9_ESM.xlsx]

## Sheet: Sheet1
Table S6 Pathway classification of the DEGs in each comprison
#	Pathway ID	Pathway definition	Jhn-Jh-JJ			Jhn-Jh-JJD
			DEGs with pathway annotation		All genes with pathway annotation (9436)	DEGs with pathway annotation		All genes with pathway annotation (9274)
			Jhn-VS-JJ (3041)	Jh-VS-JJ (3898)		Jhn-VS-JJD (3034)	Jh-VS-JJD (3821)
1	ko01100	Metabolic pathways	1264 (17.31%)	1577 (17.26%)	3681 (16.36%)	1313 (18.37%)	1614 (18.09%)	3670 (16.76%)
2	ko01110	Biosynthesis of secondary metabolites	673 (9.22%)	846 (9.26%)	1892 (8.41%)	730 (10.21%)	904 (10.13%)	1915 (8.75%)
3	ko03013	RNA transport	177 (2.42%)	230 (2.52%)	550 (2.44%)	167 (2.34%)	207 (2.32%)	561 (2.56%)
4	ko01200	Carbon metabolism	176 (2.41%)	212 (2.32%)	499 (2.22%)	198 (2.77%)	217 (2.43%)	487 (2.22%)
5	ko01230	Biosynthesis of amino acids	168 (2.30%)	210 (2.30%)	476 (2.12%)	183 (2.56%)	211 (2.36%)	479 (2.19%)
6	ko03040	Spliceosome	162 (2.22%)	198 (2.17%)	495 (2.20%)	149 (2.08%)	207 (2.32%)	485 (2.22%)
7	ko00500	Starch and sucrose metabolism	160 (2.19%)	217 (2.37%)	476 (2.12%)	158 (2.21%)	214 (2.40%)	446 (2.04%)
8	ko04144	Endocytosis	158 (2.16%)	195 (2.13%)	517 (2.30%)	171 (2.39%)	197 (2.21%)	515 (2.35%)
9	ko04626	Plant-pathogen interaction	146 (2.00%)	171 (1.87%)	460 (2.04%)	151 (2.11%)	185 (2.07%)	467 (2.13%)
10	ko04141	Protein processing in endoplasmic reticulum	135 (1.85%)	195 (2.13%)	452 (2.01%)	158 (2.21%)	197 (2.21%)	477 (2.18%)
11	ko04075	Plant hormone signal transduction	132 (1.81%)	148 (1.62%)	473 (2.10%)	137 (1.92%)	201 (2.25%)	467 (2.13%)
12	ko03015	mRNA surveillance pathway	129 (1.77%)	152 (1.66%)	406 (1.80%)	122 (1.71%)	156 (1.75%)	400 (1.83%)
13	ko04120	Ubiquitin mediated proteolysis	123 (1.68%)	162 (1.77%)	332 (1.48%)	83 (1.16%)	102 (1.14%)	269 (1.23%)
14	ko00240	Pyrimidine metabolism	119 (1.63%)	150 (1.64%)	314 (1.40%)	115 (1.61%)	138 (1.55%)	306 (1.40%)
15	ko00230	Purine metabolism	108 (1.48%)	140 (1.53%)	323 (1.43%)	97 (1.36%)	131 (1.47%)	313 (1.43%)
16	ko03018	RNA degradation	100 (1.37%)	131 (1.43%)	315 (1.40%)	83 (1.16%)	97 (1.09%)	275 (1.26%)
17	ko00520	Amino sugar and nucleotide sugar metabolism	85 (1.16%)	121 (1.32%)	280 (1.24%)	78 (1.09%)	102 (1.14%)	252 (1.15%)
18	ko00564	Glycerophospholipid metabolism	83 (1.14%)	88 (0.96%)	214 (0.95%)	95 (1.33%)	96 (1.08%)	231 (1.06%)
19	ko03010	Ribosome	82 (1.12%)	132 (1.44%)	441 (1.96%)	112 (1.57%)	162 (1.82%)	462 (2.11%)
20	ko00561	Glycerolipid metabolism	80 (1.09%)	95 (1.04%)	219 (0.97%)	71 (0.99%)	85 (0.95%)	212 (0.97%)
21	ko00010	Glycolysis / Gluconeogenesis	77 (1.05%)	100 (1.09%)	241 (1.07%)	83 (1.16%)	104 (1.17%)	238 (1.09%)
22	ko00940	Phenylpropanoid biosynthesis	76 (1.04%)	95 (1.04%)	192 (0.85%)	75 (1.05%)	101 (1.13%)	190 (0.87%)
23	ko04712	Circadian rhythm - plant	74 (1.01%)	79 (0.86%)	187 (0.83%)	58 (0.81%)	70 (0.78%)	169 (0.77%)
24	ko02010	ABC transporters	67 (0.92%)	93 (1.02%)	170 (0.76%)	53 (0.74%)	59 (0.66%)	144 (0.66%)
25	ko04146	Peroxisome	66 (0.90%)	110 (1.20%)	217 (0.96%)	68 (0.95%)	104 (1.17%)	208 (0.95%)
26	ko00270	Cysteine and methionine metabolism	61 (0.83%)	85 (0.93%)	162 (0.72%)	47 (0.66%)	61 (0.68%)	148 (0.68%)
27	ko00860	Porphyrin and chlorophyll metabolism	60 (0.82%)	77 (0.84%)	142 (0.63%)	76 (1.06%)	80 (0.90%)	154 (0.70%)
28	ko00040	Pentose and glucuronate interconversions	59 (0.81%)	73 (0.80%)	176 (0.78%)	65 (0.91%)	72 (0.81%)	181 (0.83%)
29	ko03008	Ribosome biogenesis in eukaryotes	58 (0.79%)	74 (0.81%)	210 (0.93%)	66 (0.92%)	77 (0.86%)	212 (0.97%)
30	ko00710	Carbon fixation in photosynthetic organisms	57 (0.78%)	70 (0.77%)	162 (0.72%)	76 (1.06%)	79 (0.89%)	169 (0.77%)
31	ko00190	Oxidative phosphorylation	56 (0.77%)	68 (0.74%)	208 (0.92%)	60 (0.84%)	76 (0.85%)	218 (0.99%)
32	ko00260	Glycine, serine and threonine metabolism	55 (0.75%)	64 (0.70%)	150 (0.67%)	57 (0.80%)	73 (0.82%)	140 (0.64%)
33	ko00511	Other glycan degradation	54 (0.74%)	66 (0.72%)	137 (0.61%)	38 (0.53%)	52 (0.58%)	125 (0.57%)
34	ko00620	Pyruvate metabolism	53 (0.72%)	63 (0.69%)	159 (0.71%)	51 (0.71%)	60 (0.67%)	146 (0.67%)
35	ko01210	2-Oxocarboxylic acid metabolism	53 (0.72%)	65 (0.71%)	150 (0.67%)	43 (0.60%)	54 (0.61%)	140 (0.64%)
36	ko00970	Aminoacyl-tRNA biosynthesis	51 (0.70%)	59 (0.64%)	145 (0.64%)	47 (0.66%)	55 (0.62%)	144 (0.66%)
37	ko00630	Glyoxylate and dicarboxylate metabolism	51 (0.70%)	64 (0.70%)	145 (0.64%)	59 (0.83%)	69 (0.77%)	135 (0.62%)
38	ko00051	Fructose and mannose metabolism	48 (0.66%)	61 (0.67%)	139 (0.62%)	48 (0.67%)	62 (0.69%)	136 (0.62%)
39	ko04145	Phagosome	45 (0.62%)	51 (0.56%)	139 (0.62%)	43 (0.60%)	51 (0.57%)	135 (0.62%)
40	ko00030	Pentose phosphate pathway	45 (0.62%)	54 (0.59%)	122 (0.54%)	52 (0.73%)	52 (0.58%)	131 (0.60%)
41	ko03420	Nucleotide excision repair	42 (0.57%)	55 (0.60%)	129 (0.57%)	46 (0.64%)	64 (0.72%)	137 (0.63%)
42	ko03030	DNA replication	42 (0.58%)	54 (0.59%)	99 (0.44%)	41 (0.57%)	47 (0.53%)	93 (0.42%)
43	ko01212	Fatty acid metabolism	42 (0.57%)	56 (0.61%)	135 (0.60%)	46 (0.64%)	65 (0.73%)	139 (0.63%)
44	ko00052	Galactose metabolism	41 (0.56%)	51 (0.56%)	123 (0.55%)	36 (0.50%)	37 (0.41%)	114 (0.52%)
45	ko00480	Glutathione metabolism	40 (0.55%)	42 (0.46%)	103 (0.46%)	44 (0.62%)	47 (0.53%)	111 (0.51%)
46	ko03410	Base excision repair	40 (0.55%)	51 (0.56%)	102 (0.45%)	36 (0.50%)	37 (0.41%)	94 (0.43%)
47	ko04140	Regulation of autophagy	39 (0.53%)	41 (0.45%)	123 (0.55%)	40 (0.56%)	45 (0.50%)	125 (0.57%)
48	ko03020	RNA polymerase	38 (0.52%)	52 (0.57%)	108 (0.48%)	35 (0.49%)	47 (0.53%)	113 (0.52%)
49	ko00900	Terpenoid backbone biosynthesis	37 (0.51%)	59 (0.64%)	134 (0.59%)	37 (0.52%)	63 (0.71%)	123 (0.56%)
50	ko00280	Valine, leucine and isoleucine degradation	37 (0.51%)	47 (0.51%)	106 (0.47%)	39 (0.55%)	49 (0.55%)	99 (0.45%)
51	ko00460	Cyanoamino acid metabolism	36 (0.49%)	49 (0.54%)	95 (0.42%)	47 (0.66%)	61 (0.68%)	104 (0.48%)
52	ko03022	Basal transcription factors	36 (0.49%)	44 (0.48%)	125 (0.55%)	35 (0.49%)	50 (0.56%)	125 (0.57%)
53	ko00400	Phenylalanine, tyrosine and tryptophan biosynthesis	36 (0.49%)	36 (0.39%)	83 (0.37%)	38 (0.53%)	39 (0.44%)	87 (0.40%)
54	ko00020	Citrate cycle (TCA cycle)	35 (0.48%)	36 (0.39%)	96 (0.43%)	29 (0.41%)	31 (0.35%)	84 (0.38%)
55	ko00130	Ubiquinone and other terpenoid-quinone biosynthesis	35 (0.48%)	30 (0.33%)	76 (0.34%)	37 (0.52%)	41 (0.46%)	79 (0.36%)
56	ko04070	Phosphatidylinositol signaling system	34 (0.46%)	39 (0.43%)	130 (0.58%)	41 (0.57%)	50 (0.56%)	125 (0.57%)
57	ko00350	Tyrosine metabolism	33 (0.45%)	43 (0.47%)	86 (0.38%)	28 (0.39%)	53 (0.59%)	89 (0.41%)
58	ko00565	Ether lipid metabolism	33 (0.45%)	56 (0.61%)	87 (0.39%)	42 (0.59%)	51 (0.57%)	93 (0.42%)
59	ko00360	Phenylalanine metabolism	33 (0.45%)	37 (0.40%)	77 (0.34%)	23 (0.32%)	41 (0.46%)	1 (0.004%)
60	ko00195	Photosynthesis	33 (0.45%)	34 (0.37%)	98 (0.44%)	39 (0.55%)	42 (0.47%)	110 (0.50%)
61	ko00906	Carotenoid biosynthesis	32 (0.44%)	32 (0.35%)	69 (0.31%)	38 (0.53%)	50 (0.56%)	45 (0.21%)
62	ko00053	Ascorbate and aldarate metabolism	31 (0.42%)	47 (0.51%)	96 (0.43%)	44 (0.62%)	45 (0.50%)	107 (0.49%)
63	ko00592	alpha-Linolenic acid metabolism	31 (0.42%)	47 (0.51%)	76 (0.34%)	38 (0.53%)	49 (0.55%)	78 (0.36%)
64	ko00562	Inositol phosphate metabolism	31 (0.42%)	39 (0.43%)	122 (0.54%)	38 (0.53%)	50 (0.56%)	117 (0.53%)
65	ko03440	Homologous recombination	30 (0.41%)	43 (0.47%)	85 (0.38%)	32 (0.45%)	38 (0.43%)	85 (0.39%)
66	ko00531	Glycosaminoglycan degradation	30 (0.41%)	26 (0.28%)	66 (0.29%)	23 (0.32%)	23 (0.26%)	67 (0.31%)
67	ko00941	Flavonoid biosynthesis	29 (0.40%)	37 (0.40%)	67 (0.30%)	22 (0.31%)	26 (0.29%)	51 (0.23%)
68	ko03430	Mismatch repair	28 (0.38%)	31 (0.34%)	74 (0.33%)	26 (0.36%)	29 (0.32%)	78 (0.36%)
69	ko00600	Sphingolipid metabolism	28 (0.38%)	45 (0.49%)	100 (0.44%)	34 (0.48%)	46 (0.52%)	109 (0.50%)
70	ko00510	N-Glycan biosynthesis	28 (0.38%)	46 (0.50%)	104 (0.46%)	36 (0.50%)	45 (0.50%)	110 (0.50%)
71	ko00950	Isoquinoline alkaloid biosynthesis	28 (0.38%)	29 (0.32%)	57 (0.25%)	16 (0.22%)	29 (0.32%)	51 (0.23%)
72	ko03050	Proteasome	27 (0.37%)	34 (0.37%)	97 (0.43%)	13 (0.18%)	25 (0.28%)	82 (0.37%)
73	ko00330	Arginine and proline metabolism	26 (0.36%)	38 (0.41%)	77 (0.34%)	33 (0.46%)	44 (0.49%)	94 (0.43%)
74	ko00250	Alanine, aspartate and glutamate metabolism	26 (0.36%)	33 (0.36%)	97 (0.43%)	30 (0.42%)	34 (0.38%)	77 (0.35%)
75	ko00910	Nitrogen metabolism	26 (0.36%)	28 (0.31%)	56 (0.25%)	28 (0.39%)	26 (0.29%)	52 (0.24%)
76	ko00061	Fatty acid biosynthesis	25 (0.34%)	30 (0.33%)	81 (0.36%)	28 (0.39%)	33 (0.37%)	83 (0.38%)
77	ko00220	Arginine biosynthesis	24 (0.33%)	33 (0.36%)	80 (0.35%)	30 (0.42%)	34 (0.38%)	79 (0.36%)
78	ko00640	Propanoate metabolism	24 (0.33%)	30 (0.33%)	77 (0.34%)	31 (0.43%)	34 (0.38%)	69 (0.32%)
79	ko00410	beta-Alanine metabolism	23 (0.31%)	36 (0.39%)	75 (0.33%)	26 (0.36%)	39 (0.44%)	79 (0.36%)
80	ko00760	Nicotinate and nicotinamide metabolism	23 (0.31%)	32 (0.35%)	65 (0.29%)	24 (0.34%)	28 (0.31%)	58 (0.26%)
81	ko00310	Lysine degradation	22 (0.30%)	20 (0.22%)	70 (0.31%)	22 (0.31%)	20 (0.22%)	68 (0.31%)
82	ko00100	Steroid biosynthesis	22 (0.30%)	26 (0.28%)	69 (0.31%)	16 (0.22%)	22 (0.25%)	60 (0.27%)
83	ko00960	Tropane, piperidine and pyridine alkaloid biosynthesis	22 (0.30%)	26 (0.28%)	54 (0.24%)	13 (0.18%)	26 (0.29%)	50 (0.23%)
84	ko00071	Fatty acid degradation	21 (0.29%)	38 (0.41%)	76 (0.34%)	29 (0.41%)	50 (0.56%)	86 (0.39%)
85	ko00604	Glycosphingolipid biosynthesis - ganglio series	21 (0.28%)	23 (0.25%)	52 (0.23%)	20 (0.28%)	20 (0.22%)	54 (0.25%)
86	ko00650	Butanoate metabolism	21 (0.28%)	23 (0.25%)	51 (0.23%)	14 (0.20%)	19 (0.21%)	42 (0.19%)
87	ko00770	Pantothenate and CoA biosynthesis	20 (0.27%)	25 (0.27%)	65 (0.29%)	17 (0.24%)	23 (0.26%)	64 (0.29%)
88	ko00563	Glycosylphosphatidylinositol(GPI)-anchor biosynthesis	20 (0.27%)	24 (0.26%)	51 (0.23%)	13 (0.18%)	18 (0.20%)	45 (0.21%)
89	ko00945	Stilbenoid, diarylheptanoid and gingerol biosynthesis	19 (0.26%)	24 (0.26%)	46 (0.20%)	20 (0.28%)	21(0.24%)	38 (0.17%)
90	ko00920	Sulfur metabolism	18 (0.25%)	24 (0.26%)	58 (0.26%)	20 (0.28%)	23 (0.26%)	58 (0.26%)
91	ko00740	Riboflavin metabolism	18 (0.25%)	15 (0.16%)	36 (0.16%)	13 (0.18%)	16 (0.18%)	34 (0.16%)
92	ko00380	Tryptophan metabolism	17 (0.23%)	30 (0.33%)	59 (0.26%)	11 (0.15%)	24 (0.27%)	56 (0.26%)
93	ko00590	Arachidonic acid metabolism	17 (0.23%)	22 (0.24%)	53 (0.24%)	19 (0.27%)	28 (0.31%)	60 (0.27%)
94	ko00591	Linoleic acid metabolism	17 (0.23%)	28 (0.31%)	42 (0.19%)	15 (0.21%)	19 (0.21%)	39 (0.18%)
95	ko00908	Zeatin biosynthesis	17 (0.23%)	22 (0.24%)	39 (0.17%)	14 (0.20%)	16 (0.18%)	33 (0.15%)
96	ko00073	Cutin, suberine and wax biosynthesis	16 (0.22%)	23 (0.25%)	45 (0.20%)	15 (0.21%)	17 (0.19%)	38 (0.17%)
97	ko03060	Protein export	16 (0.22%)	23 (0.25%)	72 (0.32%)	17 (0.24%)	32 (0.36%)	74 (0.34%)
98	ko00290	Valine, leucine and isoleucine biosynthesis	15 (0.21%)	16 (0.17%)	46 (0.20%)	17 (0.24%)	17 (0.19%)	48 (0.22%)
99	ko00790	Folate biosynthesis	14 (0.19%)	17 (0.19%)	41 (0.18%)	8 (0.11%)	9 (0.10%)	30 (0.14%)
100	ko00196	Photosynthesis - antenna proteins	13 (0.18%)	13 (0.14%)	44 (0.19%)	15 (0.21%)	15 (0.17%)	48 (0.22%)
101	ko04130	SNARE interactions in vesicular transport	13 (0.18%)	16 (0.17%)	49 (0.22%)	11 (0.15%)	17 (0.19%)	47 (0.21%)
102	ko00750	Vitamin B6 metabolism	13 (0.18%)	15 (0.16%)	30 (0.13%)	15 (0.21%)	19 (0.21%)	30 (0.14%)
103	ko00780	Biotin metabolism	12 (0.16%)	14 (0.15%)	45 (0.20%)	19 (0.27%)	12 (0.13%)	49 (0.22%)
104	ko00062	Fatty acid elongation	11 (0.15%)	16 (0.17%)	47 (0.21%)	8 (0.11%)	18 (0.20%)	41 (0.19%)
105	ko00903	Limonene and pinene degradation	11 (0.15%)	16 (0.18%)	32 (0.14%)	17 (0.24%)	16 (0.18%)	33 (0.15%)
106	ko00340	Histidine metabolism	11 (0.15%)	15 (0.16%)	34 (0.15%)	17 (0.24%)	23 (0.26%)	43 (0.20%)
107	ko01040	Biosynthesis of unsaturated fatty acids	10 (0.14%)	21 (0.23%)	39 (0.17%)	12 (0.17%)	28 (0.31%)	46 (0.21%)
108	ko00450	Selenocompound metabolism	10 (0.14%)	15 (0.16%)	29 (0.13%)	9 (0.13%)	14 (0.16%)	30 (0.14%)
109	ko00261	Monobactam biosynthesis	10 (0.14%)	17 (0.19%)	31 (0.14%)	11 (0.15%)	19 (0.21%)	30 (0.14%)
110	ko00904	Diterpenoid biosynthesis	9 (0.12%)	10 (0.11%)	19 (0.08%)	9 (0.13%)	15 (0.17%)	28 (0.13%)
111	ko00300	Lysine biosynthesis	9 (0.12%)	16 (0.17%)	31 (0.14%)	11 (0.15%)	18 (0.20%)	29 (0.13%)
112	ko00660	C5-Branched dibasic acid metabolism	9 (0.12%)	9 (0.09%)	26 (0.12%)	8 (0.11%)	8 (0.09%)	25 (0.11%)
113	ko00909	Sesquiterpenoid and triterpenoid biosynthesis	8 (0.11%)	14 (0.15%)	22 (0.10%)	13 (0.18%)	15 (0.17%)	27 (0.12%)
114	ko00603	Glycosphingolipid biosynthesis - globo series	8 (0.11%)	8 (0.09%)	20 (0.09%)	5 (0.07%)	6 (0.07%)	19 (0.09%)
115	ko00670	One carbon pool by folate	7 (0.09%)	9 (0.09%)	26 (0.12%)	11 (0.15%)	9 (0.10%)	28 (0.13%)
116	ko00902	Monoterpenoid biosynthesis	6 (0.08%)	14 (0.15%)	35 (0.16%)	10 (0.14%)	12 (0.13%)	37 (0.17%)
117	ko00966	Glucosinolate biosynthesis	6 (0.08%)	10 (0.11%)	22 (0.10%)	6 (0.08%)	6 (0.07%)	21 (0.10%)
118	ko00072	Synthesis and degradation of ketone bodies	6 (0.08%)	9 (0.09%)	17 (0.08%)	3 (0.04%)	5 (0.06%)	11 (0.05%)
119	ko00785	Lipoic acid metabolism	6 (0.08%)	7 (0.08%)	11 (0.05%)	2 (0.03%)	2 (0.02%)	6 (0.03%)
120	ko00943	Isoflavonoid biosynthesis	5 (0.07%)	11 (0.12%)	15 (0.07%)	6 (0.08%)	11 (0.12%)	16 (0.07%)
121	ko00944	Flavone and flavonol biosynthesis	5 (0.07%)	15 (0.16%)	24 (0.11%)	8 (0.11%)	11 (0.12%)	19 (0.09%)
122	ko00730	Thiamine metabolism	5 (0.07%)	7 (0.08%)	26 (0.12%)	9 (0.13%)	10 (0.11%)	25 (0.11%)
123	ko00402	Benzoxazinoid biosynthesis	5 (0.07%)	8 (0.09%)	11 (0.05%)	3 (0.04%)	3 (0.03%)	6 (0.03%)
124	ko00514	Other types of O-glycan biosynthesis	4 (0.05%)	5 (0.05%)	21 (0.09%)	5 (0.07%)	10 (0.11%)	25 (0.11%)
125	ko04122	Sulfur relay system	3 (0.04%)	4 (0.04%)	21 (0.09%)	4 (0.06%)	5 (0.06%)	20 (0.09%)
126	ko00942	Anthocyanin biosynthesis	3 (0.04%)	10 (0.11%)	13 (0.06%)	3 (0.04%)	10 (0.11%)	16 (0.07%)
127	ko00905	Brassinosteroid biosynthesis	3 (0.04%)	5 (0.05%)	12 (0.05%)	1 (0.01%)	7 (0.08%)	12 (0.05%)
128	ko00430	Taurine and hypotaurine metabolism	2 (0.03%)	4 (0.04%)	8 (0.04%)	2 (0.03%)	8 (0.09%)	10 (0.05%)
129	ko01502	Vancomycin resistance	2 (0.03%)	1 (0.01%)	5 (0.02%)	1 (0.01%)	0 (0.00%)	7 (0.03%)
130	ko03450	Non-homologous end-joining	1 (0.01%)	8 (0.09%)	15 (0.07%)	1 (0.01%)	7 (0.08%)	13 (0.06%)
131	ko00232	Caffeine metabolism	1 (0.01%)	6 (0.06%)	11 (0.05%)	3 (0.04%)	6 (0.07%)	12 (0.05%)
132	ko00901	Indole alkaloid biosynthesis	1 (0.01%)	4 (0.04%)	4 (0.02%)	3 (0.04%)	7 (0.08%)	7 (0.03%)
133	ko00965	Betalain biosynthesis	0 (0.00%)	0 (0.00%)	1 (0.004%)	0 (0.00%)	0 (0.00%)	1 (0.004%)
Jhn: C. nankingense, Jh: T. vulgare, JJ: Hybrid, JJD: Allopolyploid.
