# Supplementary material for: Genomic and transcriptomic alterations following intergeneric hybridization and polyploidization in the Chrysanthemum nankingense×Tanacetum vulgare hybrid and allopolyploid (Asteraceae)
Source: Hortic Res. 2018 Feb 7;5:5. doi: 10.1038/s41438-017-0003-0 (PMC5802763; doi:10.1038/s41438-017-0003-0)
Supplement: Supplementary file 10 — Table S7 [file 41438_2017_3_MOESM10_ESM.xlsx]

## Sheet: Sheet1
Table S7 A list of differentially expressed genes in clusters 1, 2, 3, and 4
For the 4,854 DEGs significantly differently expressed in both comparisons of JJ-VS-Jhn and JJ-VS-Jh, we classified them into four expression patterns via two-dimensional hierarchical clustering. There were 3,787, 179, 270, and 618 genes in clusters 1, 2, 3, and 4, respectively.
Cluster 1				Cluster 2				Cluster 3				Cluster 4
Gene	JJ-VS-Jhn	JJ-VS-Jh		Gene	JJ-VS-Jhn	JJ-VS-Jh		Gene	JJ-VS-Jhn	JJ-VS-Jh		Gene	JJ-VS-Jhn	JJ-VS-Jh
CL5437.Contig5_JJ	7.96	11.1984		CL8628.Contig1_JJ	3.83124	-1		Unigene43174_JJ	-1.14384	8.49159		CL7649.Contig1_JJ	-1.19484	-1.00881
CL1399.Contig1_JJ	7.48382	10.2143		CL5537.Contig3_JJ	1.13445	-1		Unigene48144_JJ	-1.09602	6.53127		CL5361.Contig1_JJ	-1.09394	-1.00894
CL10064.Contig2_JJ	10.8834	9.87549		CL376.Contig3_JJ	1.35405	-1.00959		CL9048.Contig1_JJ	-1.65368	4.49508		CL6839.Contig2_JJ	-1.72214	-1.00918
CL1668.Contig3_JJ	10.1408	9.74819		CL2347.Contig3_JJ	1.6111	-1.01056		Unigene20468_JJ	-1.55722	4.26668		Unigene43249_JJ	-1.78668	-1.0106
CL4376.Contig5_JJ	8.70529	9.28956		CL768.Contig1_JJ	1.37845	-1.01273		Unigene7851_JJ	-1.63113	4.11395		Unigene15243_JJ	-1.6251	-1.01135
CL7606.Contig3_JJ	8.82337	9.28771		CL1496.Contig4_JJ	3.83946	-1.0199		Unigene26861_JJ	-2.61891	4.04439		Unigene20997_JJ	-1.23943	-1.01245
CL1591.Contig1_JJ	7.94105	9.16867		Unigene50475_JJ	1.30128	-1.02385		CL6494.Contig1_JJ	-2.60204	4.02106		Unigene14720_JJ	-1.99153	-1.01474
Unigene20466_JJ	9.14466	8.90087		CL5537.Contig1_JJ	1.10133	-1.03312		CL10237.Contig1_JJ	-1.22948	3.84015		CL6443.Contig1_JJ	-1.25873	-1.01685
CL8826.Contig2_JJ	8.31477	8.84967		Unigene5894_JJ	1.00442	-1.03437		CL4362.Contig3_JJ	-1.2384	3.81891		CL2263.Contig1_JJ	-1.68794	-1.01937
CL4376.Contig2_JJ	5.98706	8.84639		Unigene40844_JJ	1.6815	-1.05832		CL1379.Contig2_JJ	-1.22588	3.80436		Unigene40193_JJ	-1.21285	-1.02576
CL6848.Contig2_JJ	9.02237	8.79928		CL1328.Contig2_JJ	1.83374	-1.07767		CL7492.Contig1_JJ	-2.19401	3.72666		Unigene21129_JJ	-1.13278	-1.02823
CL2735.Contig1_JJ	8.04712	8.77149		CL199.Contig2_JJ	1.73592	-1.08092		Unigene50729_JJ	-1.13245	3.70433		Unigene19698_JJ	-1.00321	-1.02915
CL1593.Contig8_JJ	7.13955	8.54593		Unigene39375_JJ	3.28746	-1.08246		Unigene35245_JJ	-1.48543	3.6319		Unigene31797_JJ	-1.63086	-1.03182
CL1787.Contig6_JJ	5.67243	8.54303		CL7199.Contig1_JJ	1.00434	-1.08964		CL7262.Contig7_JJ	-1.39046	3.58991		Unigene6814_JJ	-1.45698	-1.0411
Unigene18129_JJ	11.1408	8.0607		CL7606.Contig2_JJ	1.1178	-1.09125		Unigene3058_JJ	-2.15987	3.57907		CL9199.Contig1_JJ	-1.67211	-1.04194
CL391.Contig8_JJ	7.16993	7.93369		Unigene9818_JJ	1.34713	-1.09342		CL1399.Contig3_JJ	-4.79442	3.4199		Unigene20192_JJ	-1.31504	-1.04711
CL804.Contig3_JJ	7.82909	7.76818		Unigene45579_JJ	1.22743	-1.09473		CL5436.Contig2_JJ	-1.04731	3.40837		Unigene29656_JJ	-1.06755	-1.0475
CL687.Contig6_JJ	6.26679	7.76155		CL5277.Contig1_JJ	2.55949	-1.1059		CL1916.Contig3_JJ	-1.32193	3.33424		Unigene898_JJ	-1.60177	-1.04878
CL6368.Contig2_JJ	7.08958	7.71836		Unigene15094_JJ	1.35669	-1.10962		Unigene48158_JJ	-1.28498	3.22191		Unigene50217_JJ	-2.30698	-1.04891
CL1349.Contig4_JJ	5.87564	7.53916		CL1926.Contig1_JJ	1.84327	-1.12063		CL5436.Contig3_JJ	-1.23995	3.21573		Unigene27597_JJ	-1.0249	-1.05058
CL804.Contig5_JJ	7.56605	7.50515		CL4327.Contig11_JJ	3.02646	-1.13124		Unigene675_JJ	-1.20163	3.20889		Unigene15910_JJ	-1.25972	-1.05063
CL3111.Contig2_JJ	6.91528	7.44045		Unigene23552_JJ	1.66375	-1.14048		Unigene43480_JJ	-2.53201	3.20105		CL5826.Contig2_JJ	-1.4868	-1.05171
CL7262.Contig1_JJ	2.4021	7.38247		CL3222.Contig3_JJ	1.10496	-1.14763		CL6191.Contig1_JJ	-1.56188	3.19046		CL7541.Contig2_JJ	-2.0918	-1.05294
CL7492.Contig3_JJ	5.11466	7.36529		CL4947.Contig5_JJ	2.12876	-1.15403		Unigene29650_JJ	-5.80806	3.15735		CL5943.Contig1_JJ	-1.33991	-1.05365
CL5364.Contig3_JJ	2.89947	7.23473		CL3081.Contig2_JJ	1.02722	-1.15812		Unigene14727_JJ	-2.87192	3.13005		CL10446.Contig1_JJ	-1.05107	-1.05541
Unigene43202_JJ	3.51096	7.2211		CL7948.Contig3_JJ	2.31251	-1.16115		Unigene19846_JJ	-3.36565	3.08746		CL6873.Contig2_JJ	-2.00932	-1.05601
CL1973.Contig1_JJ	5.71549	7.21122		CL6668.Contig2_JJ	1.55667	-1.20537		CL305.Contig3_JJ	-3.48938	2.96373		Unigene50358_JJ	-1.65727	-1.05942
CL72.Contig1_JJ	7.19111	7.14754		Unigene33272_JJ	1.27482	-1.20929		CL1969.Contig1_JJ	-1.18545	2.94784		CL10093.Contig1_JJ	-1.47786	-1.0597
CL5146.Contig3_JJ	6.07963	7.08355		Unigene16781_JJ	1.1911	-1.21481		Unigene11016_JJ	-1.15355	2.92557		Unigene2018_JJ	-1.06848	-1.06562
CL975.Contig4_JJ	9.14083	7.06609		CL8601.Contig2_JJ	1.84547	-1.21786		Unigene26569_JJ	-2.98706	2.90891		Unigene20190_JJ	-2.60682	-1.06658
CL1487.Contig2_JJ	5.91545	7.02948		Unigene46489_JJ	1.49511	-1.22001		Unigene7853_JJ	-2.84212	2.90296		Unigene4246_JJ	-1.92191	-1.06875
CL2215.Contig3_JJ	5.32193	7.00843		Unigene4066_JJ	2.86695	-1.22417		Unigene10193_JJ	-4.36257	2.88264		CL8823.Contig1_JJ	-1.58236	-1.06935
CL1226.Contig3_JJ	4.23038	7.00046		CL6088.Contig4_JJ	1.49099	-1.24202		CL4835.Contig1_JJ	-1.16227	2.87168		CL7128.Contig4_JJ	-1.64531	-1.07081
CL567.Contig3_JJ	6.08746	6.91289		Unigene43657_JJ	1.06237	-1.24327		CL4456.Contig2_JJ	-6.90689	2.82273		Unigene13172_JJ	-1.11635	-1.07971
Unigene49443_JJ	6.02929	6.90162		Unigene35109_JJ	1.5425	-1.24616		CL9160.Contig1_JJ	-1.39519	2.80609		CL8285.Contig3_JJ	-1.91023	-1.09005
CL1664.Contig3_JJ	7.0026	6.86037		CL4288.Contig2_JJ	2.24132	-1.24659		CL1915.Contig2_JJ	-1.06238	2.78282		Unigene37735_JJ	-1.07992	-1.09376
CL7558.Contig2_JJ	5.83473	6.83744		Unigene41967_JJ	1.70708	-1.25154		Unigene16198_JJ	-1.35973	2.77356		Unigene10047_JJ	-1.21579	-1.09516
CL606.Contig6_JJ	4.94996	6.79913		CL5078.Contig2_JJ	1.34357	-1.25154		Unigene29965_JJ	-1.80852	2.73755		Unigene37493_JJ	-1.47671	-1.09686
CL3587.Contig2_JJ	5.0176	6.71228		Unigene35065_JJ	1.17664	-1.25617		Unigene24042_JJ	-1.1936	2.72348		Unigene49041_JJ	-1.41675	-1.09758
CL4802.Contig1_JJ	3.34169	6.6865		Unigene3941_JJ	3.86101	-1.29123		CL553.Contig4_JJ	-2.24249	2.70337		CL3721.Contig3_JJ	-1.42832	-1.09912
CL5651.Contig3_JJ	8.45927	6.66515		Unigene42463_JJ	2.21164	-1.29336		CL8226.Contig1_JJ	-4.5502	2.69502		Unigene50637_JJ	-1.41674	-1.10026
CL1626.Contig2_JJ	5.92344	6.65711		CL7442.Contig2_JJ	1.70879	-1.29941		Unigene14831_JJ	-1.83906	2.69145		Unigene16854_JJ	-2.70342	-1.10241
CL7521.Contig3_JJ	5.16613	6.6493		Unigene602_JJ	1.51156	-1.30497		CL264.Contig3_JJ	-3.46877	2.66932		Unigene13466_JJ	-1.08399	-1.10251
CL10143.Contig2_JJ	5.41913	6.61158		CL8580.Contig2_JJ	1.37514	-1.3065		CL3884.Contig3_JJ	-1.01342	2.65079		Unigene21774_JJ	-1.2932	-1.10309
CL2157.Contig2_JJ	3.03148	6.60428		CL2866.Contig4_JJ	1.07415	-1.31609		Unigene212_JJ	-1.82506	2.63032		CL1653.Contig1_JJ	-1.17297	-1.10336
CL1919.Contig6_JJ	3.27302	6.57994		CL5414.Contig3_JJ	1.45982	-1.31979		Unigene8646_JJ	-1.22628	2.56937		CL3594.Contig1_JJ	-1.36804	-1.10398
CL9160.Contig3_JJ	2.37388	6.57516		Unigene49991_JJ	1.40742	-1.32193		CL4698.Contig1_JJ	-1.15393	2.56816		Unigene8537_JJ	-1.07543	-1.10424
CL2873.Contig2_JJ	7.07454	6.56328		CL8624.Contig9_JJ	2.04679	-1.32789		CL3869.Contig2_JJ	-2.27807	2.55981		CL10216.Contig1_JJ	-2.21002	-1.10487
CL3152.Contig1_JJ	5.22159	6.56256		CL4411.Contig2_JJ	1.12424	-1.32835		CL1232.Contig1_JJ	-4.92811	2.55122		CL7956.Contig2_JJ	-1.12133	-1.10778
CL1921.Contig5_JJ	4.63333	6.55319		CL6088.Contig2_JJ	1.40451	-1.3285		Unigene5105_JJ	-1.14202	2.54268		CL3637.Contig1_JJ	-1.02346	-1.10985
CL197.Contig2_JJ	5.65208	6.54623		CL328.Contig1_JJ	1.62863	-1.3322		CL10363.Contig2_JJ	-2.07923	2.54212		Unigene22550_JJ	-1.00276	-1.1118
CL3973.Contig3_JJ	5.1236	6.50692		CL7586.Contig2_JJ	2.63189	-1.33742		CL2450.Contig4_JJ	-1.19778	2.54203		CL3031.Contig1_JJ	-1.74148	-1.11483
CL1530.Contig2_JJ	6.36121	6.48985		CL338.Contig2_JJ	1.08301	-1.33942		Unigene14208_JJ	-1.39378	2.52331		CL6455.Contig2_JJ	-1.17124	-1.12075
CL2574.Contig2_JJ	6.92441	6.4764		Unigene393_JJ	1.20847	-1.34638		CL3610.Contig2_JJ	-1.10277	2.51837		CL3892.Contig4_JJ	-1.27423	-1.12228
CL3386.Contig2_JJ	6.6198	6.43847		CL8952.Contig1_JJ	1.29447	-1.35314		CL5737.Contig2_JJ	-1.54762	2.51734		CL4095.Contig2_JJ	-1.7422	-1.12553
CL2351.Contig2_JJ	5.82634	6.43382		Unigene47620_JJ	1.27619	-1.3556		Unigene43824_JJ	-1.0595	2.49735		Unigene28326_JJ	-1.21512	-1.13045
CL1220.Contig2_JJ	5.41447	6.41236		CL232.Contig1_JJ	1.52568	-1.3636		Unigene43225_JJ	-1.08946	2.47306		CL1490.Contig3_JJ	-2.24736	-1.13271
CL3013.Contig4_JJ	5.85798	6.39538		Unigene31718_JJ	1.95936	-1.37737		CL3091.Contig3_JJ	-1.0706	2.47268		CL6907.Contig1_JJ	-1.07287	-1.13684
CL1167.Contig1_JJ	3.52982	6.37851		CL6865.Contig1_JJ	1.1495	-1.38069		Unigene38743_JJ	-3.14886	2.462		Unigene37961_JJ	-1.01854	-1.13916
CL2687.Contig1_JJ	3.58958	6.37838		CL2877.Contig2_JJ	1.89499	-1.38639		Unigene8074_JJ	-1.02934	2.45502		Unigene10596_JJ	-1.1629	-1.14202
CL7255.Contig2_JJ	6.98381	6.36132		CL1094.Contig6_JJ	1.06669	-1.39466		CL7199.Contig4_JJ	-1.67619	2.43108		Unigene7892_JJ	-1.40756	-1.14472
CL5286.Contig3_JJ	3.06485	6.32824		Unigene17219_JJ	1.32714	-1.39652		CL4030.Contig2_JJ	-3.17897	2.42347		CL5665.Contig2_JJ	-1.73793	-1.14546
CL2867.Contig4_JJ	4.45421	6.26721		CL9122.Contig3_JJ	1.64253	-1.41871		CL1921.Contig3_JJ	-1.11189	2.37944		CL7323.Contig1_JJ	-2.20084	-1.14741
CL2833.Contig8_JJ	6.04283	6.25131		CL4947.Contig2_JJ	1.86269	-1.42011		CL2834.Contig1_JJ	-2.97223	2.36248		Unigene38726_JJ	-2.1485	-1.15217
CL9384.Contig1_JJ	4.01432	6.23983		CL6759.Contig1_JJ	1.17284	-1.42381		CL1961.Contig6_JJ	-1.73329	2.31583		Unigene43948_JJ	-1.14563	-1.15558
CL487.Contig2_JJ	5.27269	6.21815		CL1567.Contig3_JJ	1.95369	-1.43192		Unigene558_JJ	-1.82278	2.28731		Unigene47280_JJ	-1.80265	-1.15785
CL2340.Contig3_JJ	6.38547	6.19837		CL9122.Contig2_JJ	2.0466	-1.43953		Unigene21345_JJ	-1.11396	2.26797		CL7481.Contig1_JJ	-1.80735	-1.15826
CL64.Contig1_JJ	5.11002	6.19616		CL2490.Contig1_JJ	2.1976	-1.44626		CL3251.Contig1_JJ	-1.49064	2.26358		CL2012.Contig1_JJ	-1.88482	-1.15933
CL1342.Contig4_JJ	5.79928	6.14593		Unigene39660_JJ	1.41437	-1.46211		CL3380.Contig1_JJ	-2.45442	2.25573		Unigene33710_JJ	-1.37909	-1.16057
CL4376.Contig4_JJ	3.27085	6.13018		CL8018.Contig2_JJ	1.4402	-1.46461		Unigene48242_JJ	-1.05638	2.24872		Unigene9812_JJ	-1.11076	-1.16304
CL7355.Contig2_JJ	1.46609	6.1032		Unigene9126_JJ	1.49296	-1.46566		CL8551.Contig2_JJ	-2.18497	2.2241		Unigene25757_JJ	-1.13335	-1.16798
CL804.Contig4_JJ	6.15102	6.09011		CL1032.Contig1_JJ	3.76	-1.46653		Unigene9013_JJ	-2.52253	2.22401		Unigene50750_JJ	-1.0649	-1.1695
CL5767.Contig7_JJ	3.13465	6.08192		CL3666.Contig1_JJ	2.72146	-1.47883		CL3707.Contig2_JJ	-1.9007	2.21986		Unigene50511_JJ	-2.12409	-1.17459
Unigene39379_JJ	2.87213	6.0812		CL853.Contig1_JJ	1.1438	-1.49837		CL862.Contig4_JJ	-3.52356	2.21537		Unigene9080_JJ	-1.04495	-1.17547
CL5617.Contig2_JJ	4.10323	6.07692		CL1496.Contig5_JJ	3.35686	-1.5025		CL7540.Contig6_JJ	-1.40014	2.1903		CL8141.Contig2_JJ	-1.01019	-1.17719
CL5348.Contig4_JJ	4.76818	6.06932		CL5719.Contig2_JJ	1.01911	-1.51732		CL186.Contig3_JJ	-1.38844	2.1888		Unigene16151_JJ	-1.2061	-1.17996
CL2873.Contig3_JJ	6.57588	6.06461		Unigene47183_JJ	1.09913	-1.51748		Unigene10616_JJ	-2.19502	2.16993		CL156.Contig1_JJ	-1.79116	-1.18383
CL1553.Contig10_JJ	3.26521	6.04202		CL3992.Contig3_JJ	1.36646	-1.51785		CL5437.Contig4_JJ	-1.07617	2.16227		Unigene8420_JJ	-1.02909	-1.18741
CL1608.Contig5_JJ	4.60392	6.03048		CL2813.Contig4_JJ	1.28308	-1.51991		CL7877.Contig2_JJ	-1.01926	2.15152		Unigene45007_JJ	-1.10492	-1.18819
CL9235.Contig2_JJ	4.927	6		CL3506.Contig3_JJ	1.05983	-1.53075		CL911.Contig4_JJ	-1.43584	2.14563		Unigene39846_JJ	-1.46542	-1.18853
CL2016.Contig3_JJ	5.92566	5.98399		CL7136.Contig3_JJ	2.22999	-1.54171		Unigene888_JJ	-1.07122	2.0948		Unigene38534_JJ	-1.36846	-1.18965
Unigene15815_JJ	5.40273	5.96327		Unigene19775_JJ	1.36551	-1.55286		CL5436.Contig1_JJ	-2.36257	2.09311		Unigene41713_JJ	-1.14344	-1.1897
CL9195.Contig1_JJ	6.70012	5.96068		Unigene2683_JJ	1.36409	-1.55448		CL3387.Contig1_JJ	-1.03572	2.08122		Unigene16464_JJ	-1.74087	-1.19113
CL4117.Contig5_JJ	6.12611	5.9536		Unigene46970_JJ	3.00376	-1.55513		CL745.Contig2_JJ	-1.51906	2.07076		Unigene677_JJ	-1.21469	-1.19182
CL988.Contig3_JJ	5.13314	5.94544		Unigene49059_JJ	2.22287	-1.55873		Unigene49998_JJ	-1.8548	2.06228		Unigene1895_JJ	-2.13647	-1.19283
Unigene3694_JJ	5.7209	5.92939		Unigene3670_JJ	1.47592	-1.58496		Unigene19389_JJ	-2.4021	2.05358		Unigene25582_JJ	-2.32498	-1.19373
CL9278.Contig2_JJ	3.43227	5.92344		Unigene43198_JJ	1.06299	-1.5887		CL7925.Contig1_JJ	-1.63784	2.04877		Unigene16462_JJ	-2.3305	-1.19773
CL300.Contig5_JJ	4.56847	5.92103		CL1459.Contig2_JJ	1.12759	-1.60486		Unigene12423_JJ	-1.58066	2.04661		Unigene48356_JJ	-1.07553	-1.19807
CL840.Contig2_JJ	3.99225	5.91374		CL4011.Contig3_JJ	1.24793	-1.60858		Unigene45763_JJ	-1.64304	2.02843		CL4291.Contig1_JJ	-1.43792	-1.19885
CL2307.Contig4_JJ	4.47055	5.89301		CL550.Contig1_JJ	1.09338	-1.63291		CL1919.Contig1_JJ	-1.28362	2.02331		CL1467.Contig5_JJ	-2.54692	-1.19923
CL5935.Contig1_JJ	5.91355	5.88196		CL2633.Contig1_JJ	3.97724	-1.63501		Unigene4257_JJ	-1.461	2.0164		Unigene16236_JJ	-2.64773	-1.20083
CL5810.Contig3_JJ	6.69529	5.8441		CL7147.Contig1_JJ	1.9709	-1.65118		Unigene42237_JJ	-1.23868	1.99038		CL2694.Contig1_JJ	-1.39889	-1.20613
CL7278.Contig2_JJ	5.82927	5.8371		CL3446.Contig2_JJ	1.15697	-1.66158		CL3538.Contig1_JJ	-2.83757	1.98874		Unigene30134_JJ	-1.41387	-1.20618
Unigene24335_JJ	5.2382	5.83665		CL2476.Contig2_JJ	1.06112	-1.66503		CL1399.Contig2_JJ	-2.77419	1.9807		CL5848.Contig2_JJ	-1.27998	-1.20708
CL1765.Contig2_JJ	3.62796	5.82472		CL6455.Contig3_JJ	1.41309	-1.67258		Unigene35980_JJ	-2.91886	1.96785		Unigene30000_JJ	-1.30547	-1.20758
CL9145.Contig1_JJ	6.28204	5.81203		CL6035.Contig2_JJ	1.42485	-1.67807		CL7967.Contig2_JJ	-1.6376	1.96344		CL5911.Contig5_JJ	-1.47783	-1.21126
CL1593.Contig6_JJ	2.95936	5.79104		CL4288.Contig5_JJ	1.8051	-1.68281		Unigene4663_JJ	-1.06559	1.94694		Unigene10266_JJ	-2.3858	-1.22239
CL486.Contig1_JJ	4.30518	5.78035		Unigene7115_JJ	1.22644	-1.691		Unigene16028_JJ	-1.09115	1.94406		CL6940.Contig1_JJ	-1.66034	-1.22268
CL871.Contig4_JJ	4.95109	5.765		Unigene43476_JJ	1.76083	-1.72646		Unigene18288_JJ	-3.51493	1.92183		CL4674.Contig1_JJ	-1.19417	-1.22382
CL9034.Contig1_JJ	5.84777	5.75893		CL279.Contig3_JJ	2.09889	-1.72857		CL298.Contig3_JJ	-1.16889	1.92165		CL9776.Contig1_JJ	-1.77141	-1.23038
CL3103.Contig2_JJ	7.64145	5.75489		CL7455.Contig1_JJ	2.00237	-1.732		Unigene4061_JJ	-2.96963	1.91709		Unigene15857_JJ	-1.76656	-1.23602
Unigene3830_JJ	5.53398	5.75248		Unigene47259_JJ	1.95311	-1.7564		CL1921.Contig1_JJ	-1.59077	1.90057		CL2102.Contig1_JJ	-1.48713	-1.23811
CL91.Contig10_JJ	5.06988	5.74384		CL2490.Contig4_JJ	1.87832	-1.76553		CL1096.Contig1_JJ	-1.47307	1.8963		CL1286.Contig17_JJ	-1.76752	-1.2384
CL640.Contig12_JJ	3.64172	5.73697		CL7785.Contig2_JJ	2.14771	-1.79837		CL2646.Contig2_JJ	-2.33258	1.89268		CL3294.Contig3_JJ	-1.19681	-1.24143
CL6453.Contig4_JJ	5.63743	5.73094		CL4327.Contig5_JJ	2.55056	-1.80145		Unigene5653_JJ	-1.79928	1.87776		CL4992.Contig2_JJ	-3.38898	-1.24417
CL5593.Contig1_JJ	4.99537	5.72022		CL4327.Contig1_JJ	2.53001	-1.822		Unigene11044_JJ	-1.26512	1.87352		Unigene1962_JJ	-2.38098	-1.25771
CL8645.Contig1_JJ	2.16294	5.71842		Unigene24907_JJ	1.05174	-1.89077		CL1248.Contig2_JJ	-1.02513	1.86352		CL5335.Contig3_JJ	-2.51643	-1.25836
CL2086.Contig5_JJ	4.43045	5.71467		CL1588.Contig2_JJ	4.23997	-1.89616		CL9756.Contig2_JJ	-4.48339	1.84705		CL1264.Contig11_JJ	-3.85899	-1.26555
Unigene28665_JJ	2.70308	5.71392		Unigene6232_JJ	1.10839	-1.9023		CL3270.Contig2_JJ	-1.0752	1.83063		Unigene43818_JJ	-1.16993	-1.26579
CL2858.Contig6_JJ	5.40662	5.68736		Unigene7469_JJ	1.49676	-1.91464		Unigene7884_JJ	-2.92859	1.8263		Unigene623_JJ	-1.03258	-1.26805
CL7272.Contig3_JJ	4.5644	5.68465		CL9454.Contig1_JJ	1.62623	-1.9369		CL6503.Contig1_JJ	-1.95957	1.81585		CL1579.Contig2_JJ	-1.62434	-1.27194
CL7511.Contig2_JJ	5.31257	5.6836		Unigene7995_JJ	1.22083	-1.93787		CL5767.Contig9_JJ	-1.13295	1.81432		CL3968.Contig2_JJ	-1.17613	-1.27875
CL4608.Contig2_JJ	6.0726	5.66727		Unigene16075_JJ	3.02331	-1.97982		CL4068.Contig2_JJ	-1.69032	1.80735		Unigene40853_JJ	-1.74395	-1.28071
CL1487.Contig7_JJ	4.55288	5.66691		CL4327.Contig2_JJ	2.35717	-1.99484		Unigene14774_JJ	-1.92191	1.80638		Unigene34994_JJ	-1.07671	-1.28177
CL2104.Contig3_JJ	5.95565	5.66		CL5353.Contig4_JJ	5.41926	-2		CL3300.Contig4_JJ	-1.94596	1.77393		Unigene23500_JJ	-1.47199	-1.28177
CL357.Contig4_JJ	1.64874	5.65926		CL4775.Contig4_JJ	1.10317	-2.00456		CL2157.Contig6_JJ	-3.69165	1.75216		Unigene10573_JJ	-2.49291	-1.28217
CL1226.Contig2_JJ	2.88524	5.65532		CL1943.Contig1_JJ	4.19699	-2.01012		CL3387.Contig2_JJ	-1.36764	1.7493		Unigene2409_JJ	-1.03508	-1.28398
CL1703.Contig1_JJ	3.38286	5.64065		CL7612.Contig5_JJ	1.29105	-2.01707		CL1291.Contig2_JJ	-1.21239	1.74531		Unigene37469_JJ	-1.9349	-1.2854
Unigene49559_JJ	6.80919	5.6389		CL334.Contig1_JJ	1.03897	-2.03855		Unigene7657_JJ	-2.17333	1.74375		CL7304.Contig2_JJ	-1.16612	-1.28854
Unigene4338_JJ	4.90046	5.63614		CL8512.Contig2_JJ	1.52699	-2.05469		CL5992.Contig3_JJ	-1.76899	1.743		Unigene26106_JJ	-1.00462	-1.29002
Unigene30939_JJ	5.9554	5.6273		CL4327.Contig6_JJ	2.06621	-2.0915		CL486.Contig4_JJ	-8.74483	1.73596		CL10437.Contig2_JJ	-1.41874	-1.29105
CL3954.Contig2_JJ	4.79627	5.61891		CL2511.Contig2_JJ	1.64908	-2.13053		CL357.Contig3_JJ	-2.28026	1.73026		Unigene37808_JJ	-1.28668	-1.29291
CL10443.Contig1_JJ	5.27734	5.61343		CL3053.Contig2_JJ	1.73408	-2.14136		CL6636.Contig2_JJ	-2.82415	1.72792		Unigene21185_JJ	-1.15725	-1.29476
CL1140.Contig2_JJ	2.85798	5.60881		Unigene26751_JJ	1.57978	-2.17219		CL4501.Contig3_JJ	-1.95765	1.7206		CL820.Contig1_JJ	-1.36389	-1.299
Unigene50709_JJ	5.2255	5.60759		Unigene33572_JJ	1.52955	-2.17306		Unigene16293_JJ	-1.03926	1.71157		Unigene47499_JJ	-1.10923	-1.29956
CL8545.Contig2_JJ	4.99341	5.60671		CL803.Contig5_JJ	3.12013	-2.17544		CL357.Contig10_JJ	-2.32349	1.68703		CL10614.Contig3_JJ	-3.79813	-1.30162
CL9405.Contig3_JJ	4.61661	5.60216		CL5879.Contig1_JJ	1.53969	-2.1963		CL186.Contig2_JJ	-1.89252	1.68472		Unigene16717_JJ	-1.00718	-1.30354
CL3486.Contig3_JJ	5.2815	5.60017		Unigene18314_JJ	1.47066	-2.22503		CL5820.Contig1_JJ	-1.11035	1.68267		CL9742.Contig1_JJ	-1.04547	-1.30613
CL4703.Contig2_JJ	6.0616	5.59867		CL8438.Contig4_JJ	1.95475	-2.23386		CL8625.Contig1_JJ	-1.24903	1.67862		Unigene22525_JJ	-1.25011	-1.30806
CL3531.Contig2_JJ	6.67713	5.59495		CL6680.Contig3_JJ	1.50763	-2.23704		CL5366.Contig1_JJ	-2.69804	1.67637		Unigene34136_JJ	-1.2854	-1.30812
Unigene35186_JJ	4.0321	5.59335		Unigene34561_JJ	2.479	-2.26562		Unigene29056_JJ	-1.39477	1.67439		CL4095.Contig5_JJ	-1.9283	-1.31163
CL8107.Contig4_JJ	2.152	5.57994		Unigene47036_JJ	1.30336	-2.26591		CL163.Contig2_JJ	-2.29866	1.67035		Unigene23475_JJ	-1.72114	-1.31268
CL9910.Contig1_JJ	5.25877	5.57387		CL626.Contig2_JJ	1.02177	-2.27872		CL2157.Contig9_JJ	-1.90343	1.66938		CL8000.Contig3_JJ	-3.38375	-1.31894
CL2104.Contig6_JJ	5.86819	5.57253		CL2332.Contig4_JJ	1.47824	-2.38606		Unigene10289_JJ	-1.13019	1.66322		CL2765.Contig2_JJ	-1.44257	-1.32293
CL649.Contig3_JJ	4.40888	5.56201		Unigene15677_JJ	1.01489	-2.42104		CL7901.Contig1_JJ	-1.07985	1.65711		CL1542.Contig2_JJ	-1.23625	-1.32482
Unigene28106_JJ	3.52319	5.55059		CL1146.Contig5_JJ	2.25591	-2.45943		Unigene5989_JJ	-1.17111	1.64916		Unigene37981_JJ	-3.8158	-1.32614
CL8054.Contig2_JJ	5.47249	5.54432		CL10527.Contig3_JJ	2.93605	-2.46301		CL3884.Contig2_JJ	-2.02175	1.64246		CL7080.Contig1_JJ	-1.34936	-1.3272
CL7163.Contig1_JJ	5.60572	5.53578		Unigene9147_JJ	2.12305	-2.51099		CL10604.Contig2_JJ	-1.92559	1.63233		CL10073.Contig1_JJ	-1.64322	-1.3296
CL2552.Contig2_JJ	5.2817	5.53294		CL19.Contig2_JJ	2.45437	-2.55313		Unigene5175_JJ	-1.30451	1.62463		Unigene37409_JJ	-1.05772	-1.33003
CL5518.Contig1_JJ	4.69336	5.52299		CL7429.Contig2_JJ	1.21008	-2.60334		CL7806.Contig2_JJ	-1.67102	1.61359		CL2584.Contig2_JJ	-1.01097	-1.33015
CL3587.Contig3_JJ	3.82496	5.51964		Unigene2016_JJ	5.15411	-2.61738		Unigene37559_JJ	-1.46736	1.61108		CL7819.Contig2_JJ	-2.35122	-1.33284
CL2873.Contig1_JJ	6.02873	5.51747		CL803.Contig1_JJ	2.61439	-2.68118		Unigene42334_JJ	-1.50826	1.61049		Unigene26926_JJ	-1.48426	-1.33344
CL4235.Contig2_JJ	5.67328	5.51498		Unigene16874_JJ	1.0036	-2.68966		CL527.Contig2_JJ	-1.87447	1.59946		Unigene5678_JJ	-1.46802	-1.33724
CL3309.Contig2_JJ	3.77069	5.51165		Unigene46287_JJ	1.37504	-2.69681		CL8339.Contig2_JJ	-1.18229	1.58622		CL6935.Contig1_JJ	-1.25017	-1.33817
CL4544.Contig3_JJ	3.8413	5.50368		CL9141.Contig1_JJ	1.28693	-2.70704		CL2795.Contig3_JJ	-1.46403	1.57883		Unigene29109_JJ	-1.36843	-1.34072
CL2842.Contig1_JJ	4.68811	5.49998		CL8438.Contig1_JJ	1.44722	-2.74139		Unigene35353_JJ	-1.25662	1.57761		CL9222.Contig2_JJ	-1.52038	-1.34466
CL3763.Contig2_JJ	4.26926	5.49849		CL6357.Contig2_JJ	2.20641	-2.78825		CL9233.Contig2_JJ	-1.22321	1.57673		Unigene14703_JJ	-1.65053	-1.34713
CL606.Contig4_JJ	4.89575	5.49678		CL6260.Contig5_JJ	2.18835	-2.78958		Unigene29860_JJ	-2.24793	1.56799		Unigene42874_JJ	-1.22907	-1.3563
CL3973.Contig1_JJ	4.10388	5.4872		CL19.Contig6_JJ	2.16141	-2.84609		CL2073.Contig3_JJ	-2.57374	1.56796		CL7032.Contig2_JJ	-1.79088	-1.35635
CL1513.Contig4_JJ	4.33813	5.46787		CL972.Contig1_JJ	1.87361	-2.95487		Unigene43650_JJ	-1.81173	1.56737		Unigene7153_JJ	-1.19381	-1.35755
CL5301.Contig2_JJ	5.40339	5.46713		CL5652.Contig1_JJ	1.17417	-2.9622		Unigene2820_JJ	-1.37529	1.56603		Unigene13303_JJ	-1.35102	-1.35772
Unigene49444_JJ	4.31215	5.46297		CL4085.Contig3_JJ	2.49109	-3.00692		Unigene45144_JJ	-1.9349	1.56548		CL7676.Contig1_JJ	-1.01207	-1.35845
Unigene35408_JJ	3.91472	5.46211		Unigene27280_JJ	2.65833	-3.08453		CL217.Contig4_JJ	-1.68314	1.55297		CL10483.Contig1_JJ	-1.21857	-1.36056
CL2160.Contig1_JJ	5.80559	5.44771		CL19.Contig8_JJ	1.84907	-3.15843		CL152.Contig2_JJ	-1.9343	1.55007		CL6411.Contig1_JJ	-1.58726	-1.36224
CL7932.Contig1_JJ	4.96655	5.44405		Unigene30892_JJ	2.17805	-3.1822		CL3514.Contig1_JJ	-2.17697	1.54564		CL9114.Contig1_JJ	-1.18843	-1.37334
CL2301.Contig1_JJ	4.19212	5.43482		CL19.Contig7_JJ	1.77959	-3.2279		CL7967.Contig1_JJ	-2.06155	1.54422		Unigene9030_JJ	-8.77479	-1.37391
CL2873.Contig4_JJ	5.94552	5.43426		Unigene2864_JJ	2.37385	-3.2384		CL115.Contig2_JJ	-2.08481	1.53945		Unigene7506_JJ	-2.17805	-1.3742
CL4768.Contig2_JJ	2.9542	5.43059		Unigene12676_JJ	1.17764	-3.28602		CL3419.Contig4_JJ	-1.37685	1.53827		Unigene30913_JJ	-1.46273	-1.38027
CL2160.Contig3_JJ	5.78596	5.42808		CL3146.Contig5_JJ	1.00786	-3.45768		Unigene38857_JJ	-3.54273	1.53819		CL10610.Contig6_JJ	-1.36544	-1.38913
CL6152.Contig3_JJ	5.62803	5.40359		CL5637.Contig3_JJ	1.11709	-3.46787		CL6009.Contig4_JJ	-1.46963	1.53639		Unigene35605_JJ	-1.54192	-1.38985
CL4432.Contig2_JJ	2.43582	5.39783		CL2533.Contig1_JJ	1.15448	-3.51455		Unigene19390_JJ	-2.92057	1.53511		Unigene50506_JJ	-2.22791	-1.39026
CL6714.Contig3_JJ	5.17185	5.3963		CL6260.Contig1_JJ	1.35233	-3.6256		CL5019.Contig1_JJ	-1.14792	1.53487		Unigene35159_JJ	-1.03329	-1.39239
Unigene3972_JJ	4.70463	5.39218		Unigene226_JJ	1.44351	-3.68904		Unigene28970_JJ	-3.11548	1.5155		Unigene46469_JJ	-1.1676	-1.39698
Unigene39001_JJ	2.94804	5.38647		CL2633.Contig2_JJ	1.59576	-4.0165		CL9233.Contig1_JJ	-1.28584	1.5141		Unigene8732_JJ	-1.689	-1.40149
CL883.Contig5_JJ	3.90241	5.37787		CL5353.Contig1_JJ	3.17133	-4.24793		CL5722.Contig2_JJ	-2.30117	1.49979		Unigene231_JJ	-2.3207	-1.40173
Unigene579_JJ	1.89655	5.37395		CL1588.Contig3_JJ	1.62658	-4.50956		CL8365.Contig1_JJ	-1.06358	1.49705		Unigene39926_JJ	-1.3024	-1.4028
CL9208.Contig3_JJ	5.42875	5.36016		CL5353.Contig2_JJ	2.8957	-4.52356		Unigene14339_JJ	-1.29747	1.49608		Unigene2888_JJ	-1.94823	-1.40398
CL4734.Contig5_JJ	3.99624	5.34282		Unigene10477_JJ	1.14729	-4.63161		Unigene19341_JJ	-1.07926	1.4947		CL4939.Contig1_JJ	-2.16046	-1.40423
Unigene3798_JJ	5.30189	5.34152		CL8606.Contig6_JJ	5.31231	-4.77103		CL1048.Contig3_JJ	-4.07909	1.48802		Unigene24976_JJ	-1.26103	-1.40506
CL3671.Contig4_JJ	4.94049	5.33246		CL7985.Contig1_JJ	1.0425	-4.8842		Unigene29971_JJ	-1.90711	1.47181		Unigene48820_JJ	-1.48707	-1.40649
CL9431.Contig1_JJ	4.79161	5.32793		CL4011.Contig2_JJ	1.84583	-4.99081		Unigene8286_JJ	-2.68182	1.46405		Unigene384_JJ	-1.12338	-1.41241
CL2175.Contig5_JJ	6.11449	5.31987		Unigene5848_JJ	2.36751	-5.09808		Unigene14974_JJ	-1.53722	1.46067		Unigene38848_JJ	-1.57711	-1.41294
Unigene3323_JJ	4.04924	5.31087		CL8606.Contig5_JJ	4.60413	-5.47922		CL5634.Contig1_JJ	-1.45096	1.4389		CL473.Contig1_JJ	-1.4972	-1.41448
CL6067.Contig2_JJ	5.30417	5.30028		CL9552.Contig1_JJ	1.39974	-5.83889		Unigene34053_JJ	-1.09114	1.43832		CL8583.Contig7_JJ	-2.75803	-1.42427
CL3401.Contig6_JJ	3.79796	5.29546		Unigene16366_JJ	1.58065	-5.86458		Unigene21257_JJ	-1.97279	1.42917		CL7523.Contig1_JJ	-1.69313	-1.42484
CL8647.Contig1_JJ	4.17243	5.26327		Unigene12975_JJ	1.27589	-6.3339		CL8726.Contig3_JJ	-1.62589	1.42759		CL8476.Contig1_JJ	-1.48988	-1.43648
CL3889.Contig2_JJ	5.74925	5.25192		CL1949.Contig1_JJ	2.00488	-7.26061		Unigene3115_JJ	-1.07298	1.42407		CL7819.Contig1_JJ	-2.77614	-1.4381
Unigene29995_JJ	5.74226	5.23672		CL2347.Contig1_JJ	1.44057	-7.30662		CL4424.Contig1_JJ	-1.81943	1.41761		CL9710.Contig3_JJ	-1.51803	-1.43942
CL4952.Contig4_JJ	4.18133	5.22607		CL1949.Contig2_JJ	1.84986	-7.41563		CL9048.Contig2_JJ	-1.1113	1.41487		Unigene48403_JJ	-1.09215	-1.44023
CL5496.Contig8_JJ	4.20387	5.21501						Unigene42107_JJ	-1.06724	1.40416		CL48.Contig5_JJ	-1.01929	-1.44175
CL1800.Contig2_JJ	5.68475	5.20945						CL5258.Contig1_JJ	-4.22239	1.4021		CL8394.Contig3_JJ	-2.81888	-1.44622
CL5649.Contig1_JJ	6.01598	5.20535						Unigene21945_JJ	-1.02823	1.39119		Unigene50444_JJ	-1.13111	-1.44804
Unigene35155_JJ	3.71737	5.20055						CL915.Contig2_JJ	-1.55325	1.38807		Unigene48518_JJ	-1.12429	-1.45425
CL3198.Contig1_JJ	5.39076	5.19699						CL7879.Contig1_JJ	-2.03092	1.38135		CL9421.Contig2_JJ	-2.23372	-1.45612
CL1030.Contig2_JJ	4.03103	5.17976						CL486.Contig9_JJ	-1.24077	1.36965		Unigene13456_JJ	-1.55763	-1.4573
CL2076.Contig1_JJ	5.78039	5.17733						Unigene33187_JJ	-1.37274	1.36082		Unigene39469_JJ	-1.03068	-1.45767
CL5146.Contig6_JJ	4.15763	5.16155						Unigene5242_JJ	-1.22239	1.36056		Unigene20196_JJ	-1.0803	-1.4645
CL5506.Contig1_JJ	4.92312	5.1607						Unigene4451_JJ	-3.20471	1.35784		Unigene17453_JJ	-1.00156	-1.46841
Unigene31925_JJ	2.84187	5.15147						Unigene7492_JJ	-1.71772	1.34811		Unigene26043_JJ	-1.31681	-1.46971
CL3362.Contig2_JJ	4.74425	5.14723						CL6949.Contig2_JJ	-2.22965	1.3435		CL8041.Contig1_JJ	-1.56454	-1.47696
CL5062.Contig1_JJ	4.56914	5.14666						CL8777.Contig4_JJ	-1.48339	1.34282		Unigene11872_JJ	-1.12481	-1.47748
CL1591.Contig2_JJ	3.91868	5.1463						CL928.Contig1_JJ	-1.59961	1.3345		Unigene27480_JJ	-1.32193	-1.48966
CL2668.Contig1_JJ	2.73412	5.1451						CL1699.Contig2_JJ	-1.11198	1.32874		CL703.Contig2_JJ	-1.48323	-1.48984
CL5891.Contig4_JJ	4.59722	5.14411						Unigene47088_JJ	-1.00412	1.31616		Unigene45751_JJ	-3.92033	-1.49112
CL4413.Contig2_JJ	4.56884	5.1334						Unigene47236_JJ	-1.32193	1.31213		Unigene50515_JJ	-1.35852	-1.49138
CL7521.Contig1_JJ	3.63412	5.11729						CL9933.Contig2_JJ	-6.3159	1.30859		Unigene41369_JJ	-1.53187	-1.49207
CL6249.Contig1_JJ	3.90689	5.11406						Unigene11966_JJ	-1.73191	1.27689		Unigene37743_JJ	-1.47385	-1.49745
CL526.Contig2_JJ	3.98562	5.11349						CL3246.Contig1_JJ	-1.23704	1.27507		Unigene23928_JJ	-1.15082	-1.49788
CL5864.Contig2_JJ	6.15771	5.113						CL915.Contig3_JJ	-1.66791	1.27342		Unigene40138_JJ	-1.90339	-1.50211
CL169.Contig3_JJ	3.74286	5.11194						CL4734.Contig2_JJ	-1.99646	1.25889		Unigene7242_JJ	-1.42806	-1.50728
CL2439.Contig11_JJ	5.2994	5.10351						CL8645.Contig2_JJ	-2.29934	1.25614		CL4618.Contig1_JJ	-1.07588	-1.51287
CL2086.Contig1_JJ	3.81574	5.09996						CL9710.Contig2_JJ	-2.37168	1.25178		Unigene23644_JJ	-1.12591	-1.51487
CL4860.Contig2_JJ	3.48938	5.09668						Unigene43369_JJ	-1.33867	1.25096		Unigene21044_JJ	-1.06522	-1.52026
CL2858.Contig8_JJ	4.81187	5.09261						CL3918.Contig2_JJ	-3.10487	1.24316		Unigene18044_JJ	-1.61215	-1.52195
CL1187.Contig2_JJ	5.37075	5.08562						Unigene33626_JJ	-1.47434	1.23872		Unigene22301_JJ	-1.15958	-1.52215
Unigene31924_JJ	2.77032	5.07991						Unigene42229_JJ	-1.15565	1.23545		Unigene10697_JJ	-1.44727	-1.533
CL6883.Contig2_JJ	3.98383	5.06892						Unigene21493_JJ	-1.18921	1.23458		CL2447.Contig1_JJ	-1.75085	-1.53485
CL7314.Contig1_JJ	4.33023	5.06443						Unigene10022_JJ	-1.29251	1.23392		Unigene352_JJ	-1.76692	-1.53734
CL4663.Contig5_JJ	4.26411	5.05665						Unigene24604_JJ	-1.6435	1.23079		Unigene45332_JJ	-1.84072	-1.53883
CL9201.Contig2_JJ	5.12756	5.05347						CL1461.Contig4_JJ	-1.94159	1.22203		CL2029.Contig1_JJ	-1.77472	-1.53956
CL204.Contig2_JJ	4.45205	5.04974						CL6934.Contig1_JJ	-1.42914	1.2213		CL6230.Contig1_JJ	-1.19725	-1.54123
CL718.Contig7_JJ	4.00334	5.04924						CL6494.Contig2_JJ	-1.37218	1.21734		Unigene45608_JJ	-2.37935	-1.54133
CL1413.Contig8_JJ	4.99525	5.04669						CL6873.Contig1_JJ	-1.18338	1.21169		CL238.Contig2_JJ	-1.90578	-1.54137
CL7539.Contig2_JJ	2.85872	5.04374						Unigene11134_JJ	-1.01819	1.20838		CL4839.Contig2_JJ	-1.32059	-1.54522
CL7844.Contig2_JJ	1.76886	5.04194						CL10088.Contig2_JJ	-1.81187	1.20816		Unigene25713_JJ	-2.81076	-1.54682
CL486.Contig6_JJ	3.3302	5.03785						CL3043.Contig2_JJ	-1.23185	1.203		Unigene6867_JJ	-1.296	-1.54704
CL7891.Contig2_JJ	4.82041	5.0268						CL9968.Contig1_JJ	-2.59818	1.19839		CL8786.Contig1_JJ	-1.01188	-1.55467
Unigene13794_JJ	5.16248	5.0133						Unigene37178_JJ	-1.00212	1.19767		Unigene18771_JJ	-1.01687	-1.55702
CL3724.Contig1_JJ	4.01242	5.00096						Unigene43240_JJ	-1.35982	1.19675		Unigene36685_JJ	-1.37906	-1.55957
CL8090.Contig2_JJ	4.63743	5						Unigene44434_JJ	-1.03242	1.19465		Unigene49727_JJ	-2.61183	-1.56205
CL6926.Contig2_JJ	4.3833	4.99493						CL4287.Contig4_JJ	-1	1.18249		Unigene44294_JJ	-1.3604	-1.56343
CL8777.Contig3_JJ	3.96239	4.98668						Unigene13670_JJ	-2.17659	1.17066		CL5496.Contig11_JJ	-2.69903	-1.56541
Unigene33591_JJ	5.91976	4.98504						Unigene289_JJ	-1.84373	1.16755		Unigene27175_JJ	-3.0767	-1.56707
Unigene33707_JJ	4.05619	4.98134						Unigene14147_JJ	-1.28471	1.16496		Unigene11245_JJ	-1.63538	-1.57117
CL8339.Contig1_JJ	2.21268	4.9812						CL152.Contig3_JJ	-2.31995	1.16442		CL3260.Contig4_JJ	-1.74084	-1.57212
CL4516.Contig4_JJ	4.81639	4.97114						Unigene5405_JJ	-1.53147	1.16258		CL7125.Contig3_JJ	-1.13815	-1.57217
CL7465.Contig1_JJ	4.909	4.96639						CL9275.Contig1_JJ	-1.49033	1.16175		CL2917.Contig1_JJ	-1.4397	-1.5743
CL1773.Contig2_JJ	5.61229	4.96635						CL8829.Contig3_JJ	-1.24906	1.15347		Unigene39731_JJ	-1.29496	-1.58224
Unigene33320_JJ	3.96379	4.96618						CL7019.Contig2_JJ	-2.44968	1.15298		CL1667.Contig3_JJ	-1.17402	-1.58348
CL3973.Contig4_JJ	3.5789	4.96222						CL2275.Contig2_JJ	-1.02857	1.14958		CL1250.Contig1_JJ	-1.57842	-1.58893
CL2252.Contig10_JJ	4.61973	4.96212						Unigene36695_JJ	-1.25495	1.14939		Unigene4932_JJ	-1.21435	-1.5891
CL8243.Contig3_JJ	3.86561	4.95777						Unigene36023_JJ	-2.44151	1.1479		CL5156.Contig2_JJ	-1.85626	-1.59185
CL2600.Contig1_JJ	3.94307	4.9386						Unigene3116_JJ	-1.48662	1.1451		Unigene32747_JJ	-1.05542	-1.59223
CL1567.Contig7_JJ	6.89751	4.93336						CL3055.Contig1_JJ	-1.20922	1.13928		CL448.Contig1_JJ	-1.41762	-1.59236
Unigene791_JJ	2.70695	4.93074						Unigene39226_JJ	-2.64318	1.13602		CL4216.Contig1_JJ	-1.77876	-1.59304
CL10368.Contig1_JJ	3.97229	4.92971						CL8459.Contig2_JJ	-1.2123	1.13289		CL9554.Contig1_JJ	-1.39201	-1.59672
Unigene26455_JJ	3.30331	4.91427						Unigene5667_JJ	-1.1003	1.13113		CL2084.Contig3_JJ	-3.0537	-1.59869
CL3801.Contig1_JJ	5.06916	4.91032						CL4546.Contig2_JJ	-1.29228	1.12886		Unigene30386_JJ	-1.30743	-1.59961
CL3603.Contig2_JJ	2.84075	4.90255						CL2163.Contig1_JJ	-1.95733	1.11495		Unigene35406_JJ	-1.10973	-1.60039
CL5146.Contig4_JJ	4.35391	4.88853						CL1263.Contig2_JJ	-2.18122	1.10829		CL7032.Contig1_JJ	-2.04165	-1.60712
CL10034.Contig2_JJ	4.95944	4.88658						CL8274.Contig1_JJ	-1.13888	1.10286		Unigene12297_JJ	-1.30824	-1.61019
CL606.Contig5_JJ	4.27426	4.87529						CL2915.Contig1_JJ	-1.18681	1.09734		CL5843.Contig5_JJ	-2.65772	-1.61122
CL1198.Contig3_JJ	3.87228	4.8657						CL1475.Contig6_JJ	-3.24313	1.0956		Unigene9402_JJ	-1.27991	-1.62005
CL4884.Contig2_JJ	4.01777	4.86568						CL1083.Contig1_JJ	-1.1078	1.09491		Unigene36417_JJ	-2.85108	-1.62552
CL3094.Contig2_JJ	4.13029	4.85839						Unigene39297_JJ	-1.63279	1.08869		CL5522.Contig1_JJ	-1.50526	-1.6274
CL1069.Contig3_JJ	3.53219	4.84765						Unigene14359_JJ	-3.9386	1.08525		Unigene35325_JJ	-1.07044	-1.63257
Unigene18586_JJ	5.01919	4.84668						Unigene45370_JJ	-1.04772	1.07619		Unigene46936_JJ	-3.67147	-1.6334
Unigene6751_JJ	3.70972	4.83752						CL9456.Contig2_JJ	-2.37504	1.06956		CL1495.Contig1_JJ	-1.4873	-1.63639
CL5206.Contig4_JJ	5.55683	4.83351						CL7649.Contig2_JJ	-1.71193	1.06104		CL3476.Contig6_JJ	-2.80993	-1.64804
CL1816.Contig1_JJ	1.43172	4.82758						Unigene44502_JJ	-1.89191	1.06097		CL3439.Contig1_JJ	-1.74633	-1.65088
Unigene12144_JJ	4.26598	4.82329						CL4734.Contig8_JJ	-2.84491	1.0605		CL6696.Contig1_JJ	-1.57506	-1.6595
CL2989.Contig1_JJ	2.37218	4.81061						Unigene38546_JJ	-1.38713	1.05844		CL3633.Contig1_JJ	-2.39232	-1.66081
CL2921.Contig2_JJ	6.80607	4.80735						Unigene29089_JJ	-2.73335	1.05585		CL6935.Contig6_JJ	-1.57354	-1.66153
Unigene27562_JJ	2.69479	4.80473						CL75.Contig1_JJ	-2.69008	1.05233		Unigene49058_JJ	-1.7639	-1.66215
CL3018.Contig3_JJ	5.39993	4.78427						Unigene35814_JJ	-1.50343	1.05082		CL3066.Contig1_JJ	-1.11366	-1.66742
CL10254.Contig1_JJ	3.67062	4.78024						Unigene9110_JJ	-2.43472	1.04617		Unigene7081_JJ	-1.16249	-1.67725
CL2501.Contig2_JJ	5.39539	4.77613						CL1750.Contig7_JJ	-1.6598	1.03446		Unigene44519_JJ	-1	-1.67908
CL4204.Contig1_JJ	1.23185	4.77409						CL6376.Contig1_JJ	-1.94945	1.03207		Unigene4947_JJ	-1.24956	-1.67911
CL3401.Contig4_JJ	2.7028	4.76593						Unigene46749_JJ	-1.22413	1.031		Unigene34326_JJ	-1.19986	-1.67985
CL1934.Contig1_JJ	3.78039	4.76377						Unigene48624_JJ	-1.98313	1.0294		Unigene38953_JJ	-1.47584	-1.68818
Unigene7855_JJ	3.45457	4.76278						Unigene3915_JJ	-1.08716	1.02871		Unigene48161_JJ	-1.13313	-1.69656
Unigene4537_JJ	1.88465	4.75025						CL2209.Contig2_JJ	-1.95102	1.02279		CL9931.Contig1_JJ	-2.24897	-1.69732
Unigene4993_JJ	1.28506	4.72179						CL5359.Contig2_JJ	-1.34042	1.02279		Unigene4159_JJ	-1.11901	-1.70331
Unigene38113_JJ	4.59756	4.71641						CL995.Contig2_JJ	-1.07825	1.021		Unigene31611_JJ	-1.14005	-1.70443
CL7400.Contig2_JJ	3.10093	4.71405						CL5495.Contig1_JJ	-2.1773	1.01829		Unigene5930_JJ	-1.35766	-1.70538
CL974.Contig1_JJ	5.05733	4.71239						Unigene23913_JJ	-1.27563	1.01617		CL8804.Contig1_JJ	-1.85361	-1.70922
CL8936.Contig2_JJ	4.23266	4.70782						CL6767.Contig3_JJ	-1.23899	1.01613		Unigene14092_JJ	-1.23573	-1.70966
CL7867.Contig2_JJ	3.91208	4.70418						CL3542.Contig3_JJ	-1.12245	1.01169		CL3493.Contig1_JJ	-1.09897	-1.71194
CL3309.Contig4_JJ	5.28711	4.69873						CL1232.Contig3_JJ	-6.47393	1.0054		CL8635.Contig1_JJ	-1.53752	-1.71701
CL1794.Contig1_JJ	5.00694	4.69783						CL8278.Contig2_JJ	-1.48182	1.00257		Unigene4138_JJ	-1.56412	-1.71799
CL2080.Contig6_JJ	4.85086	4.69727										CL2766.Contig1_JJ	-1.04863	-1.72953
CL4040.Contig2_JJ	4.44432	4.69407										CL6759.Contig2_JJ	-1.62059	-1.73306
CL9963.Contig2_JJ	4.18544	4.69241										Unigene5346_JJ	-1.0707	-1.73339
CL1393.Contig2_JJ	4.18149	4.68711										Unigene3018_JJ	-1.55795	-1.73593
CL8348.Contig2_JJ	4.44294	4.6865										CL2839.Contig1_JJ	-1.51994	-1.73867
CL6266.Contig2_JJ	1.43275	4.68478										CL2358.Contig2_JJ	-1.26657	-1.74132
CL640.Contig13_JJ	2.58925	4.6845										CL7096.Contig2_JJ	-1.38821	-1.74179
CL897.Contig1_JJ	1.97102	4.67114										Unigene9787_JJ	-1.19436	-1.74442
CL5904.Contig2_JJ	1.19187	4.67047										Unigene32421_JJ	-1.06858	-1.74449
CL4178.Contig1_JJ	4.11548	4.6677										Unigene42558_JJ	-1.46616	-1.74647
CL3787.Contig4_JJ	4.41954	4.66448										CL3066.Contig3_JJ	-1.19511	-1.74887
CL2046.Contig1_JJ	1.07039	4.66249										Unigene15755_JJ	-1.04272	-1.75107
CL687.Contig1_JJ	4.68182	4.65662										CL1818.Contig2_JJ	-1.07762	-1.76005
CL9208.Contig5_JJ	4.7242	4.65561										Unigene21745_JJ	-1.23549	-1.76033
CL379.Contig3_JJ	4.2854	4.64386										CL10610.Contig5_JJ	-5.67948	-1.763
CL5702.Contig1_JJ	5.45073	4.63958										Unigene49209_JJ	-1.02754	-1.77052
CL2699.Contig5_JJ	4.31453	4.63757										Unigene16369_JJ	-1.50036	-1.77557
CL6269.Contig2_JJ	2.69277	4.62885										CL1323.Contig10_JJ	-1.41153	-1.77657
CL5119.Contig2_JJ	4.41299	4.62272										CL5484.Contig2_JJ	-1.19994	-1.78003
Unigene43588_JJ	4.01716	4.60843										CL8583.Contig4_JJ	-3.12102	-1.78725
CL5126.Contig3_JJ	3.02888	4.60602										CL2089.Contig3_JJ	-2.92738	-1.78829
CL7220.Contig2_JJ	3.7604	4.60452										CL2570.Contig4_JJ	-1.65337	-1.7903
Unigene35654_JJ	4.78045	4.58289										Unigene25882_JJ	-1.09585	-1.79159
CL217.Contig2_JJ	1.34239	4.57851										Unigene45295_JJ	-1.00147	-1.796
CL6321.Contig1_JJ	4.57356	4.57827										Unigene11917_JJ	-1.20557	-1.79849
CL1700.Contig3_JJ	5.37346	4.57812										Unigene26776_JJ	-1.15049	-1.79875
CL995.Contig1_JJ	2.47505	4.5743										Unigene21085_JJ	-1.77455	-1.80415
CL8662.Contig1_JJ	4.66503	4.57315										CL5976.Contig2_JJ	-2.13516	-1.80501
Unigene38785_JJ	4.32643	4.57137										CL1797.Contig8_JJ	-5.04529	-1.80513
Unigene10441_JJ	4.03555	4.57044										CL9280.Contig1_JJ	-1.2045	-1.81512
CL3596.Contig7_JJ	4.28085	4.56799										Unigene31394_JJ	-1.03065	-1.81735
Unigene48147_JJ	4.60615	4.56257										CL5032.Contig1_JJ	-5.22497	-1.81897
CL6117.Contig1_JJ	3.32193	4.55319										Unigene10928_JJ	-1.72548	-1.82236
CL2423.Contig2_JJ	3.37448	4.5531										Unigene1054_JJ	-1.79023	-1.82357
CL1794.Contig4_JJ	4.85979	4.55068										Unigene50778_JJ	-1.63185	-1.82635
CL1048.Contig5_JJ	1.57091	4.54994										CL2977.Contig2_JJ	-1.11109	-1.82921
CL2165.Contig1_JJ	3.9542	4.54867										Unigene513_JJ	-3.03066	-1.83029
CL7549.Contig1_JJ	3.92566	4.54855										Unigene24602_JJ	-1.86869	-1.83834
CL10621.Contig5_JJ	4.31982	4.54504										CL946.Contig3_JJ	-1.39191	-1.84442
CL6179.Contig1_JJ	3.70966	4.53916										Unigene35046_JJ	-1.65655	-1.85075
Unigene19625_JJ	1.50919	4.53576										CL2580.Contig3_JJ	-1.1712	-1.85386
Unigene50238_JJ	6.63904	4.53282										Unigene34711_JJ	-1.10547	-1.85962
Unigene26806_JJ	3.99118	4.53221										Unigene256_JJ	-1.03348	-1.86122
CL1703.Contig2_JJ	2.27392	4.53171										Unigene35169_JJ	-1.03659	-1.86301
CL1879.Contig4_JJ	4.14191	4.53078										Unigene49252_JJ	-1.48955	-1.86737
CL1302.Contig3_JJ	3.07311	4.53038										CL5934.Contig1_JJ	-1.2482	-1.86905
Unigene26484_JJ	2.5483	4.52491										CL2116.Contig1_JJ	-1.28647	-1.86927
CL1159.Contig2_JJ	3.56071	4.51649										Unigene14825_JJ	-1.88476	-1.87178
CL8874.Contig2_JJ	2.87036	4.51521										Unigene20316_JJ	-1.79548	-1.87447
CL1604.Contig1_JJ	5.97082	4.51426										CL6935.Contig2_JJ	-1.79757	-1.88556
Unigene42645_JJ	2.75421	4.5116										CL2445.Contig1_JJ	-3.49302	-1.88571
Unigene2817_JJ	1.56937	4.51069										Unigene7623_JJ	-1.81685	-1.8883
CL420.Contig3_JJ	3.90689	4.50807										Unigene9760_JJ	-2.17239	-1.89088
CL2176.Contig1_JJ	2.71187	4.50396										Unigene26724_JJ	-2.15781	-1.89284
Unigene16052_JJ	4.77808	4.49852										CL2064.Contig2_JJ	-4.73997	-1.89867
CL1742.Contig1_JJ	2.57075	4.49266										Unigene3333_JJ	-1.66221	-1.90679
CL1919.Contig5_JJ	5.04439	4.48684										Unigene35540_JJ	-1.49254	-1.90757
Unigene33689_JJ	1.17991	4.48684										CL673.Contig1_JJ	-1.50274	-1.90974
CL6255.Contig2_JJ	3.39682	4.48395										CL4270.Contig1_JJ	-1.08599	-1.90984
CL4654.Contig2_JJ	3.9544	4.48329										Unigene40912_JJ	-1.22732	-1.91059
CL8459.Contig1_JJ	2.9	4.48036										Unigene9499_JJ	-1.76206	-1.91079
Unigene5315_JJ	4.45099	4.47003										Unigene46754_JJ	-1.18688	-1.91874
CL5301.Contig1_JJ	4.40339	4.46713										CL592.Contig4_JJ	-1.97252	-1.92434
CL1487.Contig1_JJ	3.34777	4.4618										Unigene17858_JJ	-1.02846	-1.9277
CL5364.Contig1_JJ	4.05077	4.45943										Unigene25726_JJ	-2.04545	-1.93466
Unigene45341_JJ	2.93904	4.45943										CL6575.Contig5_JJ	-1.97563	-1.93512
CL3309.Contig3_JJ	2.71335	4.45431										CL1469.Contig1_JJ	-1.15433	-1.9386
CL2695.Contig4_JJ	1.07477	4.44963										CL2876.Contig5_JJ	-1.43741	-1.94912
CL3.Contig4_JJ	3.57215	4.44946										CL4813.Contig1_JJ	-1.02055	-1.95128
CL2379.Contig2_JJ	2.51641	4.44652										Unigene21967_JJ	-1.21308	-1.95131
Unigene25139_JJ	3.29458	4.43837										Unigene47853_JJ	-1.63156	-1.95193
CL1825.Contig2_JJ	4.59217	4.43811										CL10399.Contig1_JJ	-2.38827	-1.95217
CL7205.Contig2_JJ	5.61845	4.43417										Unigene31844_JJ	-1.93429	-1.95466
CL4582.Contig4_JJ	4.55032	4.43347										Unigene17322_JJ	-1.2669	-1.96661
CL4773.Contig3_JJ	5.27873	4.43296										CL2089.Contig5_JJ	-1.31956	-1.9685
CL809.Contig3_JJ	2.654	4.42824										CL2445.Contig2_JJ	-3.16842	-1.97352
CL3982.Contig1_JJ	3.55158	4.42692										CL3179.Contig3_JJ	-2.76035	-1.97682
Unigene27475_JJ	5.13911	4.42115										Unigene42723_JJ	-1.10062	-1.99404
CL9899.Contig2_JJ	4.18797	4.41939										Unigene32169_JJ	-1.33716	-1.99516
CL792.Contig3_JJ	2.05285	4.41571										CL7006.Contig3_JJ	-1.1168	-2.01034
CL957.Contig1_JJ	3.3531	4.41504										Unigene7731_JJ	-3.03347	-2.01082
CL3243.Contig2_JJ	3.53434	4.40881										CL6622.Contig1_JJ	-1.74108	-2.01238
CL2157.Contig5_JJ	3.80206	4.40634										Unigene17020_JJ	-1.47653	-2.01569
CL1890.Contig2_JJ	4.75207	4.40528										Unigene46594_JJ	-2.59035	-2.01721
CL4773.Contig4_JJ	5.25016	4.40439										Unigene50198_JJ	-1.53352	-2.02496
CL640.Contig16_JJ	2.30914	4.40439										Unigene31794_JJ	-1.35889	-2.02538
CL6132.Contig1_JJ	3.61281	4.38718										Unigene4923_JJ	-3.38623	-2.02846
CL6310.Contig1_JJ	4.34613	4.38455										CL8960.Contig1_JJ	-1.18683	-2.03255
CL4085.Contig5_JJ	5.36889	4.38421										Unigene34035_JJ	-2.29739	-2.03822
CL300.Contig2_JJ	4.61379	4.38046										Unigene8428_JJ	-1.67651	-2.04075
CL1816.Contig4_JJ	2.23406	4.37938										CL5482.Contig2_JJ	-1.11831	-2.05002
CL6419.Contig3_JJ	3.69636	4.37711										CL3748.Contig1_JJ	-1.23696	-2.05212
Unigene43621_JJ	3.63559	4.37669										CL3439.Contig2_JJ	-2.14836	-2.0529
CL3201.Contig1_JJ	2.35845	4.37638										Unigene41639_JJ	-1.09274	-2.05523
CL3849.Contig2_JJ	3.8606	4.37046										Unigene23647_JJ	-1.70953	-2.0721
CL8785.Contig3_JJ	4.05295	4.36575										Unigene8013_JJ	-1.46325	-2.07963
Unigene22114_JJ	4.26218	4.36087										Unigene3960_JJ	-1.00808	-2.08172
CL8655.Contig1_JJ	3.63922	4.35924										Unigene2008_JJ	-1.52708	-2.09592
CL852.Contig3_JJ	3.00765	4.34929										Unigene48414_JJ	-1.42496	-2.096
Unigene31711_JJ	2.78088	4.34534										CL1967.Contig3_JJ	-1.21914	-2.0993
Unigene26091_JJ	1.33385	4.34468										Unigene8123_JJ	-1.56013	-2.10017
Unigene5658_JJ	1.32971	4.34129										CL1668.Contig4_JJ	-1.71404	-2.10668
CL10455.Contig1_JJ	3.50894	4.33857										CL4939.Contig7_JJ	-2.28882	-2.11755
CL804.Contig7_JJ	4.39613	4.33522										Unigene47846_JJ	-1.98072	-2.11791
CL236.Contig3_JJ	3.87122	4.33473										CL703.Contig1_JJ	-2.11311	-2.11972
CL7672.Contig4_JJ	2.76028	4.33323										Unigene9735_JJ	-1.33679	-2.12847
CL3270.Contig7_JJ	1.42394	4.32976										CL8375.Contig2_JJ	-1.55435	-2.12938
Unigene38653_JJ	2.34326	4.32576										Unigene37687_JJ	-1.05671	-2.13031
CL4068.Contig4_JJ	2.05703	4.32483										Unigene2982_JJ	-1.37378	-2.13198
Unigene13132_JJ	4.54625	4.32418										CL4581.Contig4_JJ	-1.77075	-2.14259
CL1349.Contig2_JJ	2.66063	4.32415										Unigene17955_JJ	-1.08472	-2.1441
CL4205.Contig1_JJ	3.7109	4.32095										CL1315.Contig3_JJ	-1.20895	-2.14623
CL1124.Contig2_JJ	3.4681	4.31801										CL3028.Contig4_JJ	-1.79832	-2.14911
CL7297.Contig2_JJ	3.98507	4.31512										Unigene35190_JJ	-1.6941	-2.15213
CL1792.Contig1_JJ	4.59382	4.31288										CL8420.Contig1_JJ	-1.60425	-2.15908
CL9740.Contig1_JJ	4.02975	4.30922										Unigene4627_JJ	-1.02387	-2.16023
CL5526.Contig1_JJ	5.58066	4.30899										Unigene14864_JJ	-1.50339	-2.16076
Unigene38914_JJ	2.85148	4.30722										CL4663.Contig3_JJ	-1.40798	-2.16231
CL8624.Contig10_JJ	4.36476	4.30103										Unigene43138_JJ	-1.03191	-2.16263
CL6044.Contig2_JJ	4.0439	4.3007										CL2915.Contig3_JJ	-2.23794	-2.16418
CL4516.Contig5_JJ	4.14427	4.29903										Unigene43634_JJ	-1.87325	-2.16947
Unigene38724_JJ	1.09259	4.29825										Unigene8387_JJ	-1.23993	-2.18327
Unigene43845_JJ	1.43262	4.29822										CL10067.Contig5_JJ	-2.29449	-2.18487
CL1683.Contig3_JJ	3.5028	4.29546										Unigene38734_JJ	-1.04264	-2.18825
CL10090.Contig1_JJ	6.31288	4.29462										CL9670.Contig1_JJ	-1.04902	-2.18852
CL7963.Contig3_JJ	3.26651	4.29449										Unigene42394_JJ	-1.5359	-2.19049
CL6616.Contig1_JJ	2.3773	4.2854										CL2192.Contig2_JJ	-5.53439	-2.19401
Unigene17565_JJ	5.23906	4.28083										CL2813.Contig3_JJ	-1.80434	-2.19502
Unigene29960_JJ	3.50779	4.27951										CL5517.Contig3_JJ	-1.01871	-2.19652
CL2019.Contig4_JJ	5.02279	4.27728										Unigene31820_JJ	-1.13853	-2.2009
CL3671.Contig6_JJ	3.87961	4.27158										CL746.Contig1_JJ	-1.22684	-2.21133
CL4025.Contig3_JJ	3.49033	4.26946										Unigene16575_JJ	-1.31217	-2.21155
CL5602.Contig3_JJ	2.29278	4.26946										CL2855.Contig2_JJ	-1.20245	-2.21373
CL2659.Contig2_JJ	3.74863	4.26752										CL1233.Contig1_JJ	-1.27298	-2.21764
CL6436.Contig3_JJ	3.53842	4.25873										Unigene21038_JJ	-1.06346	-2.22013
CL6596.Contig1_JJ	3.27495	4.25308										Unigene729_JJ	-1.02857	-2.24616
CL3202.Contig1_JJ	4.69107	4.24366										Unigene35145_JJ	-4.28906	-2.24984
CL10606.Contig4_JJ	4.36757	4.24249										Unigene3600_JJ	-1.41736	-2.25412
Unigene41533_JJ	4.2509	4.24196										CL7118.Contig2_JJ	-1.35233	-2.25563
CL5345.Contig3_JJ	2.85647	4.23869										CL9807.Contig2_JJ	-3.87691	-2.25657
CL2946.Contig2_JJ	3.06621	4.2374										Unigene27063_JJ	-1.92901	-2.26053
CL6754.Contig1_JJ	3.43241	4.23313										CL9122.Contig1_JJ	-1.29893	-2.26634
CL91.Contig7_JJ	3.55743	4.23139										Unigene44271_JJ	-1.06986	-2.26889
CL4965.Contig1_JJ	3.12254	4.23114										Unigene6855_JJ	-2	-2.27057
CL9455.Contig2_JJ	4.24842	4.22657										Unigene41755_JJ	-1.12439	-2.27357
CL6211.Contig1_JJ	4.08201	4.22336										Unigene42444_JJ	-1.6961	-2.27882
CL7230.Contig3_JJ	4.31159	4.21501										CL3961.Contig2_JJ	-1.54129	-2.27998
CL2317.Contig4_JJ	3.97437	4.21096										CL7393.Contig1_JJ	-1.64075	-2.28509
CL9285.Contig3_JJ	3.99702	4.20978										Unigene42832_JJ	-2.64785	-2.28605
CL27.Contig2_JJ	3.27707	4.20945										Unigene5573_JJ	-1.16397	-2.29209
CL5886.Contig3_JJ	3.37606	4.20486										Unigene50218_JJ	-1.27344	-2.2981
Unigene32431_JJ	4.46831	4.20311										CL6657.Contig1_JJ	-1.47672	-2.29888
Unigene20179_JJ	3.33092	4.19804										CL7210.Contig1_JJ	-1.59463	-2.30278
CL7855.Contig1_JJ	3.27302	4.19794										CL2154.Contig2_JJ	-1.93726	-2.30863
CL9939.Contig3_JJ	4.25177	4.19307										CL587.Contig1_JJ	-1.82984	-2.31275
CL3869.Contig6_JJ	1.54778	4.18816										CL1135.Contig1_JJ	-1.28661	-2.31598
CL1432.Contig1_JJ	1.95818	4.18496										Unigene2114_JJ	-1.29698	-2.3239
CL2307.Contig12_JJ	2.75835	4.18081										Unigene30230_JJ	-1.16812	-2.32997
CL2316.Contig2_JJ	4.25481	4.17477										Unigene40797_JJ	-1.43139	-2.33488
CL5467.Contig2_JJ	3.52901	4.16993										Unigene39607_JJ	-3.21699	-2.33844
CL3013.Contig6_JJ	2.30865	4.16931										Unigene6527_JJ	-1.71323	-2.3391
CL1111.Contig4_JJ	3.72311	4.1652										Unigene1775_JJ	-1.35827	-2.34246
CL7523.Contig2_JJ	4.95122	4.16309										CL3343.Contig2_JJ	-1.0438	-2.34682
CL6010.Contig4_JJ	2.77649	4.1586										Unigene40858_JJ	-3.17333	-2.35723
CL9907.Contig1_JJ	1.50541	4.15731										CL948.Contig1_JJ	-2.04941	-2.38313
CL8142.Contig1_JJ	1.63387	4.15418										Unigene20679_JJ	-1.71003	-2.38395
CL10261.Contig2_JJ	4.33434	4.1515										CL1853.Contig3_JJ	-1.39855	-2.38598
CL748.Contig3_JJ	2.36405	4.1505										Unigene5869_JJ	-1.91408	-2.39119
CL2991.Contig1_JJ	2.62852	4.14764										Unigene3281_JJ	-1.08635	-2.39295
CL9034.Contig2_JJ	4.23395	4.14511										Unigene6320_JJ	-2.38061	-2.4097
CL10401.Contig6_JJ	2.39352	4.14439										CL7973.Contig4_JJ	-1.04601	-2.42586
CL656.Contig2_JJ	3.64306	4.14421										Unigene45304_JJ	-3.36071	-2.4271
CL804.Contig2_JJ	4.19682	4.13592										Unigene33005_JJ	-1.42734	-2.43802
CL4759.Contig2_JJ	6.28318	4.13532										CL1773.Contig3_JJ	-1.15438	-2.43813
Unigene17628_JJ	1.35887	4.13201										Unigene49190_JJ	-2.02143	-2.44427
Unigene36254_JJ	4.07039	4.13066										CL138.Contig2_JJ	-3.02796	-2.44787
CL7950.Contig1_JJ	5.08701	4.12739										CL48.Contig4_JJ	-1.71062	-2.45943
CL7039.Contig2_JJ	4.83688	4.12711										Unigene35166_JJ	-2.08575	-2.46926
CL2821.Contig3_JJ	1.59826	4.1247										Unigene48651_JJ	-1.55297	-2.47897
CL4079.Contig1_JJ	3.13174	4.12294										Unigene17290_JJ	-2.42155	-2.48055
CL7886.Contig2_JJ	3.80735	4.12276										Unigene21925_JJ	-1.08669	-2.48262
CL3055.Contig2_JJ	1.77229	4.12079										Unigene7560_JJ	-1.60658	-2.48378
Unigene14912_JJ	1.06158	4.11918										Unigene34068_JJ	-2.62583	-2.48382
CL6076.Contig1_JJ	3.80566	4.11229										Unigene11103_JJ	-3.07881	-2.48411
CL8215.Contig2_JJ	4.80783	4.11085										Unigene661_JJ	-2.15953	-2.48426
Unigene18010_JJ	3.65951	4.11042										Unigene32830_JJ	-2.00637	-2.48472
CL4921.Contig1_JJ	3.56159	4.10261										Unigene19889_JJ	-1.29647	-2.4901
CL1487.Contig9_JJ	2.9881	4.10213										Unigene33288_JJ	-1.54593	-2.49071
CL2745.Contig6_JJ	4.48678	4.09859										CL2491.Contig2_JJ	-1.19956	-2.49181
CL6092.Contig2_JJ	3.99451	4.09547										CL5545.Contig2_JJ	-1.52967	-2.49781
CL10481.Contig1_JJ	3.55612	4.09487										Unigene26304_JJ	-1.97446	-2.50723
CL8824.Contig4_JJ	4.19068	4.09482										Unigene46972_JJ	-2.16457	-2.52457
CL3386.Contig10_JJ	4.27584	4.09452										Unigene39664_JJ	-1.41677	-2.53225
Unigene10065_JJ	3.28345	4.09304										CL1233.Contig2_JJ	-1.58857	-2.53324
Unigene27353_JJ	3.12569	4.08931										Unigene1867_JJ	-1.10118	-2.53414
CL1383.Contig2_JJ	3.83818	4.08549										Unigene45480_JJ	-1.35428	-2.5482
Unigene44315_JJ	4.78224	4.08518										CL685.Contig4_JJ	-1.06587	-2.57886
Unigene35598_JJ	4.01749	4.08435										CL2919.Contig3_JJ	-1.87101	-2.60167
CL2152.Contig3_JJ	3.72172	4.08166										CL1967.Contig7_JJ	-1.72613	-2.60629
CL2553.Contig1_JJ	4.60834	4.07793										CL6375.Contig1_JJ	-1.99678	-2.6126
CL3973.Contig6_JJ	2.69457	4.07789										Unigene21322_JJ	-1.14209	-2.63093
Unigene10337_JJ	1.49057	4.07639										CL9881.Contig1_JJ	-1.74456	-2.63344
CL439.Contig9_JJ	3.95678	4.07444										CL6696.Contig2_JJ	-2.16027	-2.63818
CL3452.Contig1_JJ	3.89257	4.0742										Unigene2560_JJ	-3.67223	-2.63829
CL4853.Contig3_JJ	3.17134	4.07312										Unigene29985_JJ	-1.26971	-2.64514
Unigene243_JJ	3.56689	4.07098										Unigene36896_JJ	-1.20652	-2.6544
Unigene7850_JJ	2.76099	4.06921										Unigene7931_JJ	-1.3877	-2.66477
CL2613.Contig5_JJ	4.93092	4.06213										Unigene15874_JJ	-1.11716	-2.67484
CL3596.Contig6_JJ	3.77389	4.06103										Unigene24597_JJ	-1.39256	-2.67715
Unigene33871_JJ	3.5275	4.05864										Unigene94_JJ	-1.96384	-2.67777
CL7746.Contig2_JJ	4.35896	4.05853										Unigene1848_JJ	-1.00527	-2.68018
CL4721.Contig1_JJ	3.69054	4.05311										Unigene33473_JJ	-1.17335	-2.68682
CL8826.Contig3_JJ	3.51603	4.05092										CL5344.Contig4_JJ	-1.03699	-2.71694
CL5195.Contig3_JJ	3.97607	4.05014										Unigene9801_JJ	-3.96867	-2.73985
CL8965.Contig1_JJ	3.64503	4.04707										CL8001.Contig1_JJ	-1.20927	-2.74431
CL4913.Contig2_JJ	2.01763	4.04272										CL10257.Contig1_JJ	-1.92629	-2.75452
Unigene20718_JJ	4.35602	4.04249										CL2711.Contig4_JJ	-2.61914	-2.75966
CL6548.Contig2_JJ	3.72154	4.03974										CL2855.Contig1_JJ	-2.49077	-2.77115
Unigene46368_JJ	3.36191	4.03896										Unigene16680_JJ	-1.78347	-2.78347
CL6680.Contig4_JJ	3.02847	4.03741										Unigene50302_JJ	-1.16907	-2.78772
CL759.Contig6_JJ	1.82254	4.03138										Unigene14091_JJ	-2.38498	-2.79301
CL3945.Contig3_JJ	1.558	4.02852										Unigene43917_JJ	-1.08763	-2.79433
CL7935.Contig3_JJ	3.76708	4.02698										Unigene24975_JJ	-1.15969	-2.80179
CL6749.Contig5_JJ	3.94536	4.02656										Unigene40686_JJ	-1.17826	-2.83344
CL4637.Contig1_JJ	4.93467	4.02606										CL8541.Contig1_JJ	-1.7502	-2.83548
CL4862.Contig5_JJ	2.39486	4.02319										CL5221.Contig2_JJ	-2.56259	-2.85704
CL1432.Contig3_JJ	3.09722	4.02237										Unigene41874_JJ	-2.13715	-2.86417
CL9105.Contig1_JJ	1.15141	4.01982										Unigene6183_JJ	-3.13357	-2.86511
CL5128.Contig1_JJ	3.50486	4.01825										CL10437.Contig1_JJ	-2.39849	-2.86769
CL8719.Contig1_JJ	3.44084	4.01767										Unigene40809_JJ	-1.58496	-2.8904
CL4586.Contig2_JJ	5.56505	4.01553										CL4872.Contig2_JJ	-2.10369	-2.90575
CL6200.Contig2_JJ	2.66549	4.01346										Unigene3967_JJ	-1.16405	-2.90689
Unigene4741_JJ	3.43576	4.01328										Unigene685_JJ	-1.18744	-2.90724
CL553.Contig5_JJ	2.46799	4.01175										Unigene43869_JJ	-1.38435	-2.91194
CL5896.Contig1_JJ	4.6222	4.00826										Unigene11918_JJ	-1.23622	-2.92427
Unigene34637_JJ	2.26167	4.00817										CL7178.Contig2_JJ	-1.64019	-2.93799
CL2423.Contig11_JJ	4.47393	4.00334										Unigene37940_JJ	-3.03354	-2.94847
Unigene283_JJ	3.24332	4.00273										CL10215.Contig1_JJ	-1.3663	-2.9542
CL2687.Contig2_JJ	3.71679	4.002										Unigene34041_JJ	-1.13131	-2.96578
CL4327.Contig7_JJ	7.08898	4										CL7923.Contig2_JJ	-2.17401	-2.97104
CL7100.Contig2_JJ	1.61992	3.99789										Unigene34549_JJ	-3.06148	-2.97782
CL2812.Contig6_JJ	2.5002	3.99756										CL8314.Contig2_JJ	-1.39905	-2.98765
CL8127.Contig1_JJ	3.56188	3.99452										Unigene26624_JJ	-1.53658	-2.99444
CL5156.Contig3_JJ	3.8392	3.99284										Unigene44183_JJ	-1.24477	-3.00316
CL5928.Contig2_JJ	3.89794	3.99067										CL5052.Contig1_JJ	-2.95315	-3.02544
CL6447.Contig3_JJ	3.1389	3.98844										Unigene46647_JJ	-1.88162	-3.0319
CL7039.Contig1_JJ	3.09552	3.98272										CL7215.Contig3_JJ	-1.70151	-3.05154
CL3868.Contig2_JJ	3.7252	3.97957										CL544.Contig3_JJ	-1.77846	-3.0674
CL903.Contig1_JJ	2.40463	3.97636										Unigene7167_JJ	-3.04582	-3.09365
CL6521.Contig3_JJ	4.00196	3.97628										CL6935.Contig5_JJ	-3.02013	-3.10813
CL3960.Contig3_JJ	1.13532	3.97575										Unigene23099_JJ	-1.06661	-3.11193
CL2252.Contig8_JJ	3.98587	3.97413										Unigene14819_JJ	-1.93082	-3.13296
CL9466.Contig2_JJ	5.40603	3.96887										Unigene2928_JJ	-2.91464	-3.1418
Unigene29963_JJ	3.02767	3.96453										Unigene39387_JJ	-2.36003	-3.15222
CL100.Contig2_JJ	3.82018	3.96097										Unigene27_JJ	-3.76636	-3.15503
CL8543.Contig1_JJ	3.25683	3.95966										CL7198.Contig2_JJ	-1.92268	-3.16165
CL1649.Contig3_JJ	3.86102	3.95704										CL5505.Contig3_JJ	-1.09575	-3.17647
Unigene22505_JJ	1.52195	3.95061										Unigene4167_JJ	-1.05195	-3.18485
CL5964.Contig3_JJ	4.47275	3.94562										CL536.Contig2_JJ	-1.05361	-3.19822
CL10401.Contig2_JJ	1.50185	3.94386										Unigene48429_JJ	-2.90163	-3.20601
CL7733.Contig2_JJ	1.36323	3.94293										CL4503.Contig2_JJ	-1.23224	-3.2362
CL4710.Contig3_JJ	3.4297	3.94221										Unigene21499_JJ	-1.44632	-3.25515
CL7172.Contig2_JJ	4.08377	3.94132										CL3103.Contig4_JJ	-1.6623	-3.26003
CL4768.Contig1_JJ	1.45718	3.93357										CL4.Contig2_JJ	-2.02781	-3.30472
CL6900.Contig2_JJ	3.79684	3.93354										Unigene29994_JJ	-2.60559	-3.31883
CL3389.Contig2_JJ	3.96917	3.93213										Unigene40769_JJ	-1.55881	-3.3278
CL3146.Contig1_JJ	3.25141	3.9272										Unigene26985_JJ	-1.6686	-3.3331
CL1698.Contig6_JJ	3.30743	3.926										Unigene49516_JJ	-1.62358	-3.36535
CL1073.Contig4_JJ	4.76736	3.92481										CL1029.Contig1_JJ	-1.17085	-3.39603
CL1379.Contig3_JJ	2.65877	3.9242										CL7198.Contig1_JJ	-1.38571	-3.39985
CL7099.Contig2_JJ	3.92778	3.91687										CL7741.Contig1_JJ	-1.15189	-3.42012
CL3037.Contig4_JJ	2.66779	3.91038										Unigene6965_JJ	-1.71538	-3.42194
Unigene11827_JJ	1.2713	3.90634										CL1635.Contig2_JJ	-5.31872	-3.47072
CL2821.Contig4_JJ	3.32536	3.9023										Unigene7520_JJ	-1.43156	-3.47992
CL3927.Contig1_JJ	4.06333	3.90195										CL5032.Contig4_JJ	-1.06457	-3.4864
CL4251.Contig2_JJ	3.50973	3.89984										Unigene4397_JJ	-1.72514	-3.49855
CL2910.Contig2_JJ	3.30799	3.89947										Unigene5192_JJ	-1.03128	-3.53221
CL2811.Contig1_JJ	3.35271	3.89268										CL2632.Contig4_JJ	-2.92761	-3.54161
CL337.Contig3_JJ	3.43117	3.89215										Unigene28321_JJ	-2.5769	-3.55514
CL1816.Contig8_JJ	2.58496	3.88853										CL5135.Contig2_JJ	-1.79334	-3.60704
CL3004.Contig3_JJ	4.24053	3.88264										CL5199.Contig3_JJ	-1.2537	-3.62922
CL9832.Contig3_JJ	4.08916	3.87774										Unigene38565_JJ	-1.03163	-3.64393
CL300.Contig3_JJ	2.52011	3.87267										CL2468.Contig1_JJ	-1.33883	-3.64525
Unigene5056_JJ	1.57511	3.87011										CL9317.Contig2_JJ	-3.59914	-3.67564
CL4941.Contig1_JJ	4.22723	3.86935										CL8396.Contig4_JJ	-1.31709	-3.75035
Unigene36956_JJ	2.28648	3.86857										Unigene33990_JJ	-1.3248	-3.764
CL9226.Contig2_JJ	3.41928	3.86475										CL2185.Contig2_JJ	-2.22408	-3.79727
CL6114.Contig2_JJ	3.65535	3.86295										Unigene13206_JJ	-1.20821	-3.81808
CL7553.Contig1_JJ	4.60218	3.86184										CL2357.Contig1_JJ	-1.04356	-3.83833
CL8519.Contig3_JJ	4.55966	3.86133										CL2182.Contig5_JJ	-1.17108	-3.84188
CL2898.Contig8_JJ	2.39121	3.85452										Unigene93_JJ	-3.12854	-3.84247
CL718.Contig1_JJ	2.09565	3.84993										Unigene6035_JJ	-1.1855	-3.84623
CL267.Contig3_JJ	3.93244	3.84924										CL889.Contig1_JJ	-1.60955	-3.8666
Unigene2359_JJ	3.74078	3.84878										CL2781.Contig2_JJ	-3.47776	-3.87997
CL2363.Contig3_JJ	3.59131	3.84859										CL262.Contig3_JJ	-1.21128	-3.88613
CL5478.Contig2_JJ	2.91978	3.84645										CL4872.Contig1_JJ	-3.70026	-3.94962
CL6330.Contig2_JJ	1.19908	3.84192										CL68.Contig2_JJ	-1.09838	-3.9542
CL886.Contig1_JJ	3.94017	3.84046										Unigene3042_JJ	-1.75207	-3.96758
CL4734.Contig6_JJ	2.49374	3.84032										Unigene44983_JJ	-3.34993	-4.00082
Unigene6068_JJ	4.00537	3.8393										CL4663.Contig8_JJ	-3.7908	-4.04069
Unigene45013_JJ	4.55459	3.8385										Unigene33987_JJ	-3.33356	-4.07818
CL10196.Contig1_JJ	3.31745	3.83073										Unigene34622_JJ	-1.59966	-4.10841
CL3928.Contig1_JJ	5.84871	3.83072										CL2182.Contig2_JJ	-1.74367	-4.15091
CL10371.Contig2_JJ	3.27907	3.8298										CL3124.Contig2_JJ	-1.59206	-4.16208
CL2252.Contig9_JJ	3.48543	3.82782										CL9734.Contig2_JJ	-1.03213	-4.24159
Unigene20243_JJ	3.03562	3.82782										CL1990.Contig2_JJ	-1.87744	-4.27384
CL8716.Contig1_JJ	4.53179	3.82488										CL7082.Contig1_JJ	-1.16032	-4.36843
CL5386.Contig1_JJ	3.61244	3.82378										CL3260.Contig1_JJ	-1.0004	-4.43622
CL2067.Contig3_JJ	3.39911	3.8234										CL6966.Contig1_JJ	-2.84318	-4.46137
CL5303.Contig6_JJ	1.26865	3.82115										Unigene34599_JJ	-3.3447	-4.50946
CL8647.Contig4_JJ	2.72948	3.82033										Unigene43855_JJ	-1.70972	-4.52566
CL5208.Contig1_JJ	3.89297	3.81953										Unigene20991_JJ	-1.3446	-4.53348
CL1998.Contig1_JJ	3.45335	3.81934										Unigene23135_JJ	-1.06114	-4.53947
CL641.Contig5_JJ	3.13245	3.81841										CL206.Contig3_JJ	-3.72431	-4.54476
CL5771.Contig3_JJ	3.55761	3.81748										Unigene8234_JJ	-2.78002	-4.5516
CL1668.Contig2_JJ	4.21009	3.81746										Unigene39575_JJ	-1.83491	-4.66007
Unigene40006_JJ	4.58033	3.81745										Unigene26632_JJ	-1.04053	-4.83622
CL4186.Contig3_JJ	1.57129	3.81511										CL5293.Contig4_JJ	-3.64013	-4.99074
CL303.Contig3_JJ	3.52306	3.81388										CL3222.Contig1_JJ	-1.28057	-4.99278
CL6867.Contig2_JJ	2.58337	3.80872										CL3222.Contig5_JJ	-2.83883	-5.09142
CL9942.Contig1_JJ	4.34741	3.8002										CL811.Contig3_JJ	-2.1382	-5.37851
CL7211.Contig1_JJ	1.71516	3.79961										CL5293.Contig3_JJ	-2.99215	-5.53598
CL567.Contig6_JJ	3.1883	3.79941										CL2533.Contig3_JJ	-1.15144	-5.82048
CL180.Contig1_JJ	3.01444	3.79427										CL5124.Contig3_JJ	-3.30938	-5.98859
CL2218.Contig2_JJ	4.04551	3.78874										CL6344.Contig2_JJ	-1.05335	-6.05184
CL1010.Contig3_JJ	5.61331	3.78593										Unigene29004_JJ	-2.45883	-6.09992
CL4299.Contig3_JJ	2.44231	3.78489										Unigene38777_JJ	-1.31676	-6.20647
CL3270.Contig4_JJ	3.05528	3.78315										CL193.Contig1_JJ	-6.70185	-6.59547
CL2508.Contig1_JJ	6.0634	3.78136										CL5124.Contig2_JJ	-3.82211	-6.70485
CL4488.Contig2_JJ	2.59756	3.7774										CL1089.Contig2_JJ	-1.02268	-6.73152
Unigene14799_JJ	3.50688	3.77623										CL10321.Contig2_JJ	-1.6553	-7.31197
Unigene13143_JJ	3.97807	3.77501										CL5588.Contig4_JJ	-3.18995	-7.37653
CL2201.Contig2_JJ	4.35501	3.77295										CL5588.Contig5_JJ	-3.30202	-7.4886
CL251.Contig4_JJ	1.77444	3.77259										Unigene13092_JJ	-1.5126	-7.53497
Unigene7343_JJ	3.4192	3.7698										Unigene2626_JJ	-5.86451	-7.66288
CL2929.Contig2_JJ	3.99166	3.76959										CL1943.Contig3_JJ	-1.85556	-8.06267
CL742.Contig1_JJ	3.75547	3.76949										Unigene10335_JJ	-2.54131	-8.30751
CL3309.Contig5_JJ	2.02594	3.7669										CL5124.Contig1_JJ	-5.64048	-8.52323
CL8608.Contig3_JJ	1.74808	3.76225										Unigene47157_JJ	-1.96095	-8.53375
CL1177.Contig2_JJ	2.82792	3.76159										CL8417.Contig1_JJ	-9.32549	-8.60055
CL2080.Contig4_JJ	3.91405	3.76046										CL9186.Contig2_JJ	-1.04146	-8.69811
CL993.Contig5_JJ	3.79865	3.75994										CL4814.Contig3_JJ	-1.84914	-8.86354
CL5940.Contig1_JJ	3.46378	3.75967										CL9170.Contig1_JJ	-3.33417	-8.96127
CL6365.Contig2_JJ	4.20815	3.75845										Unigene167_JJ	-1.1647	-8.97567
CL7806.Contig1_JJ	1.55497	3.75687										Unigene13814_JJ	-1.49732	-9.14795
CL7368.Contig2_JJ	3.223	3.75647										Unigene3741_JJ	-1.28189	-9.3801
Unigene10757_JJ	3.62299	3.75626										CL10321.Contig1_JJ	-3.8707	-9.52736
CL2946.Contig1_JJ	2.58306	3.75425										CL380.Contig7_JJ	-1.60897	-9.60928
CL425.Contig4_JJ	3.47402	3.74669
CL5210.Contig4_JJ	4.42198	3.74462
Unigene22155_JJ	2.37851	3.74416
Unigene45337_JJ	4.21387	3.74327
CL845.Contig9_JJ	5.07647	3.7358
Unigene20038_JJ	1.71843	3.73235
CL8555.Contig2_JJ	3.55776	3.72886
CL2493.Contig2_JJ	3.55387	3.72855
CL5553.Contig9_JJ	7.04212	3.72792
CL1960.Contig2_JJ	4.53587	3.72534
CL5725.Contig9_JJ	3.52607	3.72465
CL5725.Contig10_JJ	3.52607	3.72465
CL7056.Contig3_JJ	3.19125	3.72239
Unigene28105_JJ	1.69045	3.71785
CL7536.Contig2_JJ	3.67016	3.71699
CL6606.Contig2_JJ	3.5161	3.71168
CL3367.Contig2_JJ	2.34717	3.7102
CL7863.Contig2_JJ	3.87379	3.70786
CL1026.Contig3_JJ	2.40489	3.70665
CL3324.Contig1_JJ	4.73013	3.70643
CL2310.Contig1_JJ	3.2999	3.7038
CL2235.Contig2_JJ	2.33333	3.7022
CL6436.Contig1_JJ	2.97654	3.69686
Unigene311_JJ	1.32365	3.69622
CL6139.Contig2_JJ	3.19832	3.69618
CL5725.Contig11_JJ	3.4975	3.69608
Unigene42994_JJ	1.37156	3.69488
Unigene35785_JJ	3.54465	3.69431
Unigene13189_JJ	2.12311	3.68891
CL6522.Contig1_JJ	3.48293	3.68822
CL3596.Contig1_JJ	3.3995	3.68663
CL1966.Contig2_JJ	2.44931	3.68262
CL5105.Contig2_JJ	2.30097	3.68083
Unigene14852_JJ	4.37701	3.67868
Unigene20808_JJ	3.46648	3.67496
CL1921.Contig2_JJ	2.078	3.67277
Unigene23216_JJ	3.41198	3.67195
CL1646.Contig3_JJ	3.44323	3.67094
CL1483.Contig3_JJ	3.7939	3.66903
CL5070.Contig4_JJ	2.8901	3.66045
CL4941.Contig2_JJ	4.01813	3.66025
Unigene21022_JJ	4.66964	3.65388
CL4568.Contig4_JJ	3.87596	3.65083
CL6883.Contig1_JJ	2.56461	3.6497
Unigene30736_JJ	1.1969	3.64759
CL6659.Contig2_JJ	2.94718	3.64574
CL10298.Contig1_JJ	2.82421	3.64459
CL3602.Contig3_JJ	4.11214	3.64342
Unigene25586_JJ	3.2817	3.64241
CL5725.Contig8_JJ	3.442	3.64059
CL5891.Contig1_JJ	3.08962	3.6365
Unigene40178_JJ	1.35811	3.63559
Unigene41061_JJ	2.3346	3.63307
CL2571.Contig1_JJ	2.86558	3.6329
CL6113.Contig2_JJ	1.19794	3.63021
CL8461.Contig2_JJ	4.11212	3.62583
CL9463.Contig1_JJ	4.16938	3.62278
CL7072.Contig3_JJ	3.24145	3.62261
CL4067.Contig1_JJ	1.50717	3.62049
Unigene3733_JJ	2.33418	3.6204
CL7780.Contig2_JJ	1.37072	3.61827
CL5303.Contig8_JJ	1.5277	3.61695
CL1263.Contig1_JJ	2.08854	3.61508
CL7114.Contig1_JJ	2.77259	3.61505
CL1513.Contig3_JJ	2.48497	3.61471
CL3603.Contig3_JJ	1.55232	3.61412
CL3319.Contig2_JJ	3.82153	3.61399
CL10420.Contig1_JJ	3.54633	3.61255
CL4042.Contig2_JJ	3.58047	3.60616
CL6088.Contig3_JJ	6.33787	3.60486
CL1506.Contig6_JJ	2.80735	3.60366
CL4833.Contig8_JJ	3.76278	3.60266
CL5391.Contig1_JJ	2.18692	3.6009
CL440.Contig2_JJ	2.08746	3.59991
CL4516.Contig2_JJ	3.44154	3.5963
CL391.Contig9_JJ	2.83007	3.59384
CL567.Contig5_JJ	2.76553	3.59096
CL2070.Contig4_JJ	1.9426	3.59092
CL4886.Contig1_JJ	2.26206	3.59082
CL6848.Contig1_JJ	3.81291	3.58983
CL7059.Contig1_JJ	3.42418	3.58815
CL7216.Contig1_JJ	2.18409	3.58728
CL2872.Contig7_JJ	4.03105	3.58724
Unigene29779_JJ	3.3345	3.58496
CL3338.Contig2_JJ	3.04566	3.58496
CL236.Contig1_JJ	3.12004	3.58355
Unigene8687_JJ	3.23301	3.58289
CL7823.Contig3_JJ	4.8914	3.58263
CL5699.Contig1_JJ	2.66183	3.58137
CL4735.Contig2_JJ	1.97768	3.57968
CL6504.Contig2_JJ	3.83357	3.57662
CL978.Contig2_JJ	2.01495	3.57575
CL1961.Contig5_JJ	2.84745	3.57556
CL2073.Contig1_JJ	3.14471	3.56944
CL5752.Contig2_JJ	2.73926	3.56853
CL2758.Contig4_JJ	3.76086	3.56671
Unigene23190_JJ	1.70545	3.56611
CL2061.Contig3_JJ	3.72858	3.5628
Unigene47459_JJ	3.49562	3.56179
CL2036.Contig1_JJ	4.24272	3.55837
Unigene50745_JJ	3.44652	3.55639
CL6101.Contig3_JJ	3.31519	3.55615
Unigene28446_JJ	1.9778	3.55529
CL7539.Contig3_JJ	2.13715	3.55524
CL3033.Contig1_JJ	3.7152	3.55508
CL3849.Contig3_JJ	3.91833	3.5523
CL2989.Contig2_JJ	3.24511	3.55215
CL8778.Contig1_JJ	4.62232	3.55193
CL4842.Contig3_JJ	5.45109	3.5479
Unigene42332_JJ	1.1909	3.54719
CL3800.Contig5_JJ	3.62077	3.54628
CL947.Contig2_JJ	4.75814	3.54575
CL8469.Contig1_JJ	4.86592	3.54432
CL641.Contig4_JJ	3.85104	3.54328
CL2578.Contig4_JJ	4.29019	3.54318
CL5668.Contig2_JJ	3.91439	3.54303
CL3993.Contig1_JJ	3.26959	3.54045
CL2235.Contig5_JJ	2.17106	3.53993
CL2724.Contig2_JJ	5.27597	3.53907
CL5897.Contig2_JJ	3.24	3.53787
CL718.Contig2_JJ	2.49144	3.53734
CL6091.Contig3_JJ	4.68638	3.53682
CL9201.Contig4_JJ	3.604	3.52991
CL5767.Contig5_JJ	1.69137	3.52866
CL4143.Contig2_JJ	1.3583	3.52445
CL622.Contig1_JJ	3.38989	3.52135
CL718.Contig8_JJ	1.76445	3.51873
CL6999.Contig3_JJ	3.18019	3.51624
CL9208.Contig4_JJ	3.58372	3.51513
CL9825.Contig2_JJ	4.14505	3.51457
CL3553.Contig1_JJ	3.83764	3.51103
Unigene37969_JJ	3.04103	3.50832
CL7220.Contig1_JJ	2.66419	3.50831
Unigene37100_JJ	2.39744	3.50566
CL738.Contig4_JJ	2.17275	3.50437
CL4569.Contig2_JJ	2.40549	3.50276
CL3217.Contig1_JJ	1.12553	3.50057
CL4248.Contig1_JJ	2.50218	3.49927
Unigene16274_JJ	1.04867	3.49875
CL9584.Contig2_JJ	3.47889	3.49809
CL2044.Contig3_JJ	3.88973	3.49737
CL7789.Contig1_JJ	3.32741	3.49724
CL3152.Contig3_JJ	2.1555	3.49647
CL6009.Contig1_JJ	3.25165	3.49512
CL5816.Contig6_JJ	3.71786	3.49129
CL391.Contig5_JJ	5.21482	3.49075
Unigene29060_JJ	3.53488	3.48907
CL10038.Contig2_JJ	5.29879	3.48894
CL4501.Contig4_JJ	4.00847	3.4886
CL6666.Contig1_JJ	2.36877	3.48691
CL1961.Contig4_JJ	2.75765	3.48576
CL384.Contig2_JJ	3.49914	3.48134
Unigene20809_JJ	3.27276	3.48124
Unigene22320_JJ	6.15023	3.47935
CL1363.Contig2_JJ	2.82597	3.47675
CL4205.Contig3_JJ	2.86507	3.47512
CL5450.Contig2_JJ	3.46713	3.47287
Unigene43589_JJ	2.87827	3.46953
CL7733.Contig1_JJ	2.91923	3.46887
CL3860.Contig1_JJ	3.09898	3.46639
Unigene8936_JJ	3.77259	3.46515
CL2898.Contig1_JJ	2.00147	3.46477
CL8110.Contig2_JJ	3.64105	3.46325
CL9092.Contig1_JJ	3.33512	3.45943
Unigene45342_JJ	1.93904	3.45943
Unigene48103_JJ	1.73481	3.45943
CL2351.Contig1_JJ	2.8498	3.45728
CL9042.Contig2_JJ	4.23218	3.4536
CL4992.Contig3_JJ	3.00768	3.45288
CL8727.Contig1_JJ	2.19758	3.45241
CL3888.Contig2_JJ	3.86716	3.45066
CL1486.Contig3_JJ	1.74543	3.44997
Unigene2743_JJ	1.1981	3.44689
Unigene48768_JJ	3.42381	3.44335
Unigene30690_JJ	2.15883	3.44123
CL4365.Contig3_JJ	2.82081	3.44104
CL91.Contig4_JJ	2.76503	3.43899
CL3152.Contig2_JJ	2.09574	3.43672
CL7798.Contig2_JJ	2.3599	3.43652
CL84.Contig2_JJ	2.75234	3.43614
Unigene31803_JJ	3.52633	3.43603
CL4143.Contig3_JJ	1.26903	3.43518
CL2812.Contig3_JJ	2.21799	3.43442
CL2501.Contig1_JJ	4.0534	3.43414
CL3436.Contig1_JJ	1.34147	3.43159
CL2325.Contig1_JJ	3.37041	3.43093
CL3973.Contig5_JJ	2.04629	3.42962
CL7553.Contig2_JJ	4.16829	3.42794
CL3006.Contig2_JJ	3.4345	3.42509
CL871.Contig1_JJ	2.61005	3.42397
CL4432.Contig1_JJ	3.01549	3.42382
CL5261.Contig3_JJ	3.50901	3.42368
CL1703.Contig3_JJ	1.16451	3.4223
CL3091.Contig1_JJ	3.22876	3.42191
CL1195.Contig1_JJ	4.30275	3.42183
CL5622.Contig2_JJ	2.77987	3.42132
CL3853.Contig1_JJ	1.42183	3.42119
CL1488.Contig1_JJ	3.16236	3.41954
CL9110.Contig3_JJ	2	3.41918
CL5583.Contig2_JJ	2.70758	3.41867
CL8983.Contig3_JJ	3.62124	3.41691
Unigene50758_JJ	2.77444	3.41588
Unigene45303_JJ	2.15308	3.4147
CL8624.Contig4_JJ	1.30301	3.414
CL6780.Contig2_JJ	2.26875	3.41246
CL3905.Contig2_JJ	1.70415	3.41093
CL324.Contig1_JJ	3.71805	3.41082
CL175.Contig3_JJ	3.51271	3.40881
CL2502.Contig2_JJ	4.49586	3.40785
CL4700.Contig1_JJ	1.96897	3.40251
Unigene7729_JJ	4.15458	3.4021
CL6186.Contig5_JJ	2.64247	3.39789
CL7039.Contig5_JJ	4.10753	3.39776
CL5735.Contig2_JJ	2.17333	3.39524
CL7417.Contig2_JJ	3.17671	3.39297
Unigene16242_JJ	3.88365	3.38834
CL8696.Contig5_JJ	2.40299	3.38663
CL266.Contig2_JJ	3.36699	3.38651
CL2541.Contig3_JJ	2.37851	3.38543
Unigene33797_JJ	2.40103	3.38103
CL1118.Contig3_JJ	1.9971	3.38096
CL5204.Contig3_JJ	1.62065	3.37995
CL4930.Contig1_JJ	2.64357	3.37962
CL177.Contig2_JJ	1.70884	3.37922
Unigene43627_JJ	3.06392	3.37888
CL9110.Contig5_JJ	3.18194	3.37747
CL2104.Contig1_JJ	3.67025	3.37459
CL8157.Contig1_JJ	3.63872	3.37078
CL5210.Contig1_JJ	4.04583	3.36847
Unigene33583_JJ	1.4934	3.36703
CL6072.Contig1_JJ	2.14677	3.36492
CL8747.Contig3_JJ	1.53303	3.36367
CL5180.Contig2_JJ	4.56675	3.36329
CL1664.Contig1_JJ	3.50337	3.36114
CL3762.Contig1_JJ	4.09442	3.36092
Unigene13662_JJ	2.84927	3.36034
CL7069.Contig1_JJ	4.22693	3.35824
Unigene22877_JJ	2.18668	3.35787
CL3381.Contig1_JJ	2.8316	3.35576
Unigene49426_JJ	3.47232	3.35547
CL9695.Contig6_JJ	3.67368	3.35475
Unigene26785_JJ	1.85338	3.3543
CL2932.Contig2_JJ	4.0603	3.35325
CL10600.Contig4_JJ	3.05889	3.35168
CL765.Contig2_JJ	2.63694	3.34928
Unigene160_JJ	3.7054	3.34751
CL5204.Contig4_JJ	1.58768	3.34698
CL9092.Contig2_JJ	3.22191	3.34622
CL1608.Contig3_JJ	1.91806	3.34463
CL5146.Contig7_JJ	2.33887	3.34279
Unigene36157_JJ	3.0257	3.34066
Unigene32701_JJ	2.0543	3.33991
Unigene33596_JJ	2.36613	3.3347
CL2157.Contig3_JJ	1.64245	3.33419
CL7924.Contig1_JJ	2.5571	3.33136
CL4551.Contig2_JJ	1.72466	3.32693
CL5127.Contig3_JJ	2.21452	3.32677
CL5761.Contig2_JJ	2.795	3.32408
CL10118.Contig1_JJ	3.98408	3.32263
CL3657.Contig3_JJ	3.76002	3.32193
CL7438.Contig3_JJ	3.44697	3.31998
CL8397.Contig2_JJ	4.06093	3.31755
CL6740.Contig1_JJ	2.2196	3.31541
CL5148.Contig1_JJ	1.61404	3.31531
CL136.Contig1_JJ	3.55419	3.31406
Unigene26761_JJ	2.48278	3.31327
CL6656.Contig1_JJ	4.27878	3.31159
CL2334.Contig1_JJ	2.94111	3.31117
CL117.Contig5_JJ	4.2362	3.31079
CL1414.Contig8_JJ	4.51536	3.30616
CL4260.Contig2_JJ	3.27302	3.30256
CL6937.Contig1_JJ	3.2909	3.30028
Unigene49431_JJ	3.36348	3.29832
CL170.Contig2_JJ	2.86219	3.29478
CL2842.Contig3_JJ	2.48185	3.29372
CL6010.Contig3_JJ	1.9108	3.2929
CL962.Contig3_JJ	2.53439	3.29082
CL8933.Contig2_JJ	3.18192	3.28835
CL9647.Contig1_JJ	3.0187	3.28765
CL6282.Contig2_JJ	2.9226	3.28761
CL658.Contig10_JJ	3.95166	3.28742
Unigene26144_JJ	3.33628	3.28688
Unigene11368_JJ	1.33101	3.28267
Unigene1846_JJ	2.14315	3.28202
Unigene29328_JJ	1.71359	3.28099
Unigene18501_JJ	3.22807	3.27818
CL7329.Contig1_JJ	1.09954	3.27818
CL8240.Contig3_JJ	3.41932	3.27775
CL6580.Contig1_JJ	1.22443	3.27695
Unigene40604_JJ	3.32747	3.27684
CL8525.Contig1_JJ	2.82291	3.27542
CL6789.Contig1_JJ	3.41181	3.27479
CL10061.Contig2_JJ	3.32643	3.27413
Unigene9035_JJ	1.56408	3.27388
CL2250.Contig3_JJ	2.25407	3.26932
CL5465.Contig4_JJ	3.51536	3.26796
CL9550.Contig3_JJ	1.05135	3.26434
Unigene44758_JJ	1.84022	3.26255
Unigene22349_JJ	1.98477	3.26
Unigene42333_JJ	1.23412	3.25921
Unigene9997_JJ	1.04722	3.25854
Unigene16067_JJ	1.17286	3.25776
CL3807.Contig1_JJ	2.04439	3.25739
CL480.Contig2_JJ	3.50855	3.25708
CL8784.Contig1_JJ	2.5321	3.25627
CL178.Contig3_JJ	3.40151	3.2514
CL3230.Contig1_JJ	2.59368	3.24931
CL2114.Contig1_JJ	4.2156	3.24926
CL3362.Contig3_JJ	2.84613	3.24911
CL9574.Contig2_JJ	4.46997	3.24793
Unigene29065_JJ	3.41056	3.2477
CL6377.Contig1_JJ	1.4452	3.24757
CL3714.Contig5_JJ	6	3.24616
CL8507.Contig2_JJ	2.00813	3.2432
CL664.Contig4_JJ	2.49325	3.24131
CL8293.Contig2_JJ	3.50421	3.23984
CL3800.Contig4_JJ	3.31265	3.23816
CL7471.Contig2_JJ	2.95977	3.23726
Unigene17017_JJ	3.75087	3.23649
Unigene2498_JJ	3.30353	3.23563
CL391.Contig7_JJ	4.95733	3.23325
CL3270.Contig1_JJ	1.41504	3.23309
CL5250.Contig3_JJ	4.71652	3.23293
CL3524.Contig3_JJ	2.05567	3.23204
Unigene23071_JJ	3.56463	3.23054
CL2235.Contig4_JJ	1.8594	3.22827
CL8661.Contig3_JJ	2.17788	3.22821
CL9846.Contig1_JJ	2.30855	3.22793
CL487.Contig3_JJ	2.28221	3.22767
CL9166.Contig1_JJ	3.37183	3.2257
CL7792.Contig3_JJ	3.00951	3.22511
CL91.Contig1_JJ	1.90046	3.22398
CL4299.Contig2_JJ	1.8783	3.22088
CL6490.Contig2_JJ	2.85097	3.21556
CL6316.Contig2_JJ	1.62059	3.21464
CL55.Contig2_JJ	3.24081	3.21198
Unigene48796_JJ	2.60434	3.2117
Unigene10157_JJ	1.65121	3.211
CL6391.Contig1_JJ	2.09538	3.21086
Unigene8100_JJ	1.66395	3.20692
CL391.Contig1_JJ	2.442	3.20577
CL9341.Contig2_JJ	3.38074	3.20461
CL6173.Contig3_JJ	2.34417	3.20452
Unigene46967_JJ	3.58443	3.20317
Unigene9656_JJ	2.05697	3.20076
CL2015.Contig1_JJ	1.51847	3.19994
CL8353.Contig2_JJ	2.79481	3.19878
Unigene7235_JJ	4.05796	3.19844
Unigene43489_JJ	1.93187	3.19813
CL9630.Contig2_JJ	2.76314	3.19805
CL6947.Contig1_JJ	2.1668	3.19772
CL2252.Contig5_JJ	3.20716	3.19541
CL5146.Contig2_JJ	2.6573	3.19193
Unigene9660_JJ	2.407	3.1888
CL3556.Contig1_JJ	2.90215	3.1882
CL2629.Contig2_JJ	3.02341	3.18759
CL172.Contig8_JJ	2.66079	3.18511
Unigene38841_JJ	2.91698	3.18392
CL1781.Contig1_JJ	1.55031	3.18129
CL1734.Contig5_JJ	4.38638	3.17819
CL1488.Contig3_JJ	2.9207	3.17788
Unigene39002_JJ	1.52814	3.17772
CL5895.Contig2_JJ	3.29043	3.17755
CL3175.Contig3_JJ	5.4368	3.17688
CL759.Contig3_JJ	3.53952	3.17365
CL2184.Contig2_JJ	2.48002	3.17277
Unigene213_JJ	2.02175	3.17258
CL2086.Contig3_JJ	1.87971	3.16393
CL7229.Contig1_JJ	1.66297	3.16346
CL178.Contig2_JJ	3.31311	3.163
CL1621.Contig1_JJ	1.76326	3.16284
CL5259.Contig2_JJ	2.84753	3.16058
CL1126.Contig9_JJ	3.75398	3.15902
CL439.Contig6_JJ	3.03924	3.1569
CL8691.Contig2_JJ	4.38927	3.15567
CL6075.Contig3_JJ	3.4611	3.15458
CL5422.Contig4_JJ	2.37587	3.15303
CL5223.Contig3_JJ	2	3.15292
CL9901.Contig2_JJ	2.79964	3.15066
CL425.Contig3_JJ	2.87778	3.15046
Unigene29163_JJ	3.86825	3.1503
CL10241.Contig1_JJ	4.09303	3.14946
CL4017.Contig10_JJ	2.72929	3.14632
CL4539.Contig1_JJ	3.50711	3.14444
Unigene48090_JJ	2.46699	3.14405
CL9779.Contig1_JJ	3.79038	3.14326
Unigene35534_JJ	3.78367	3.1422
CL3769.Contig3_JJ	1.19202	3.14182
CL5171.Contig1_JJ	2.75835	3.14048
Unigene22438_JJ	3.55522	3.14018
CL993.Contig2_JJ	3.17868	3.13997
CL3955.Contig2_JJ	4.07642	3.13993
CL2439.Contig9_JJ	1.38211	3.13951
CL2700.Contig5_JJ	2.78383	3.13627
Unigene14786_JJ	3.37944	3.13313
CL4842.Contig4_JJ	5.03605	3.13286
Unigene24085_JJ	2.32193	3.13245
CL9430.Contig1_JJ	1.56605	3.13186
CL883.Contig3_JJ	2.89838	3.13171
CL1004.Contig3_JJ	2.63493	3.13093
CL1644.Contig3_JJ	1.5663	3.13038
CL10484.Contig1_JJ	2.62913	3.12833
Unigene43115_JJ	4.31235	3.12807
CL2235.Contig1_JJ	1.75602	3.12489
Unigene23332_JJ	2.21501	3.12169
CL3843.Contig2_JJ	3.31609	3.12051
CL4248.Contig2_JJ	2.12324	3.12034
CL5891.Contig5_JJ	2.57138	3.11827
CL9208.Contig1_JJ	3.18364	3.11504
CL204.Contig3_JJ	2.51602	3.1137
CL1790.Contig1_JJ	1.59002	3.11314
CL8471.Contig1_JJ	2.7268	3.11249
CL838.Contig2_JJ	2.68078	3.11165
Unigene27509_JJ	1.18197	3.10892
CL2439.Contig3_JJ	3.30449	3.1086
CL5568.Contig2_JJ	2.67596	3.10852
CL9195.Contig2_JJ	3.84561	3.10617
CL4862.Contig4_JJ	1.361	3.10565
Unigene40501_JJ	1.40836	3.10416
Unigene44214_JJ	2.4432	3.10305
Unigene30018_JJ	2.99632	3.10282
CL2541.Contig2_JJ	2.09558	3.1025
CL6136.Contig3_JJ	2.47942	3.10121
Unigene28219_JJ	1.38802	3.09935
CL6041.Contig1_JJ	3.08641	3.09894
CL9260.Contig1_JJ	2.39892	3.09769
Unigene31847_JJ	3.37201	3.09546
CL3849.Contig5_JJ	3.46086	3.09482
Unigene30518_JJ	2.44878	3.09369
Unigene41792_JJ	1.39314	3.09325
CL4544.Contig2_JJ	1.42961	3.09198
CL7476.Contig2_JJ	1.09169	3.08991
Unigene6039_JJ	1.92081	3.08823
Unigene31407_JJ	1.30619	3.08812
CL8172.Contig3_JJ	4.51257	3.08791
CL862.Contig2_JJ	2.31617	3.08788
CL10195.Contig2_JJ	1.02915	3.08642
Unigene38625_JJ	1.97595	3.08536
CL6947.Contig2_JJ	2.80458	3.08532
CL4643.Contig2_JJ	2.9226	3.0845
CL1464.Contig1_JJ	2.54418	3.08377
CL4539.Contig4_JJ	3.4464	3.08373
CL2758.Contig1_JJ	3.27455	3.0804
CL804.Contig1_JJ	3.13979	3.07889
CL2439.Contig1_JJ	1.32093	3.07833
CL1088.Contig6_JJ	2.42765	3.07549
Unigene4524_JJ	1.09878	3.07538
Unigene31734_JJ	2.18634	3.07477
CL2961.Contig1_JJ	2.28146	3.07477
CL9068.Contig1_JJ	2.97763	3.07303
Unigene11155_JJ	1.92149	3.07301
CL2432.Contig2_JJ	3.25017	3.07122
CL6680.Contig5_JJ	6.81506	3.07039
CL2157.Contig14_JJ	1.37795	3.06969
Unigene22779_JJ	3.56302	3.06931
CL1741.Contig1_JJ	2.90836	3.0673
CL3745.Contig3_JJ	2.57139	3.06633
CL8172.Contig1_JJ	4.48985	3.06519
Unigene11683_JJ	2.32747	3.06111
Unigene6312_JJ	2.04567	3.06092
CL879.Contig2_JJ	3.17576	3.06025
Unigene14680_JJ	2.49705	3.05933
CL10401.Contig7_JJ	1.30755	3.05842
CL3505.Contig2_JJ	1.95098	3.05603
CL3217.Contig3_JJ	1.7929	3.05453
CL8392.Contig2_JJ	3.06405	3.05311
CL3004.Contig2_JJ	3.41045	3.05257
Unigene49806_JJ	2.97434	3.05222
CL472.Contig1_JJ	1.20696	3.05089
Unigene16710_JJ	2.54525	3.05077
Unigene14615_JJ	1.00337	3.05051
CL2764.Contig2_JJ	2.55061	3.05004
CL7729.Contig2_JJ	1.65934	3.0497
CL10111.Contig1_JJ	3.6905	3.04959
CL4516.Contig3_JJ	2.89373	3.04849
Unigene39231_JJ	2.8795	3.04551
CL3312.Contig1_JJ	2.02125	3.04539
CL2104.Contig4_JJ	3.34094	3.04529
CL3580.Contig4_JJ	3.13394	3.0451
CL1919.Contig4_JJ	1.24005	3.04389
Unigene17616_JJ	1.28331	3.04357
CL5579.Contig2_JJ	1.43888	3.04342
CL7043.Contig3_JJ	1.88486	3.04241
CL8122.Contig6_JJ	2.68806	3.04196
CL6647.Contig2_JJ	1.12697	3.04124
CL6370.Contig1_JJ	1.23502	3.04103
CL5321.Contig2_JJ	2.4951	3.03995
CL5198.Contig3_JJ	1.38031	3.0389
CL6001.Contig1_JJ	1.71473	3.03873
Unigene31653_JJ	3.01197	3.03855
Unigene43094_JJ	2.60496	3.03848
CL7314.Contig2_JJ	2.30275	3.03695
CL2889.Contig2_JJ	2.10512	3.03658
CL6376.Contig2_JJ	1.68703	3.03604
CL5821.Contig3_JJ	3.55582	3.03562
Unigene29074_JJ	2.11103	3.03562
CL8244.Contig1_JJ	1.12751	3.03472
Unigene29312_JJ	2.96701	3.03413
CL2489.Contig3_JJ	1.01517	3.03205
CL175.Contig1_JJ	3.13547	3.03157
CL1794.Contig3_JJ	3.34041	3.0313
CL1591.Contig5_JJ	1.8015	3.02912
CL172.Contig3_JJ	2.50467	3.02899
CL10011.Contig1_JJ	2.30052	3.02632
Unigene13467_JJ	3.40103	3.02385
Unigene7922_JJ	4.40888	3.0217
CL5268.Contig3_JJ	2.69039	3.02153
Unigene42446_JJ	2.75291	3.0199
Unigene12167_JJ	2.48668	3.01956
CL2311.Contig2_JJ	3.01299	3.01815
CL10175.Contig1_JJ	1.71251	3.01807
CL5544.Contig2_JJ	2.39164	3.01775
CL91.Contig3_JJ	2.34357	3.01753
CL8798.Contig1_JJ	1.08734	3.01752
CL3860.Contig2_JJ	2.6496	3.01701
CL6150.Contig4_JJ	3.0199	3.0166
Unigene25869_JJ	1.18157	3.0166
CL4404.Contig1_JJ	2.45488	3.01555
CL8782.Contig1_JJ	4.54161	3.01534
CL9077.Contig3_JJ	2.89613	3.01454
Unigene47431_JJ	3.45943	3.0144
CL6659.Contig4_JJ	2.31583	3.01439
CL1734.Contig6_JJ	4.222	3.01381
CL3805.Contig2_JJ	3.25927	3.01123
CL9932.Contig3_JJ	3.64514	3.00799
Unigene14871_JJ	1.23432	3.00746
CL1870.Contig2_JJ	3.13145	3.00631
Unigene4901_JJ	2.47619	3.00508
CL4722.Contig3_JJ	3.11247	3.00487
Unigene27905_JJ	2.64832	3.00223
CL2579.Contig3_JJ	2.50408	3.00103
CL3637.Contig2_JJ	3.08639	3
Unigene33495_JJ	2.52356	3
CL4627.Contig2_JJ	5.26065	2.99826
CL6699.Contig2_JJ	2.75643	2.99687
CL3083.Contig4_JJ	2.61641	2.99602
CL7388.Contig2_JJ	1.14759	2.99481
CL8572.Contig1_JJ	4.47526	2.99395
CL2836.Contig4_JJ	2.56237	2.99387
CL1305.Contig2_JJ	3.52427	2.99386
CL9387.Contig2_JJ	3.5325	2.99354
CL9948.Contig2_JJ	4.28688	2.99277
CL7542.Contig2_JJ	1.30905	2.98793
CL6566.Contig1_JJ	2.84978	2.98631
CL7182.Contig1_JJ	1.69168	2.98575
Unigene3770_JJ	3.52356	2.98569
CL828.Contig5_JJ	2.85244	2.98562
CL1879.Contig2_JJ	2.59442	2.98329
CL2408.Contig2_JJ	2.62075	2.98302
Unigene48734_JJ	3.15451	2.98247
CL2729.Contig2_JJ	2.28011	2.98105
CL3103.Contig6_JJ	4.57862	2.98089
CL5982.Contig2_JJ	3.62727	2.98055
CL331.Contig2_JJ	3.6256	2.97782
Unigene15430_JJ	3.11177	2.97779
CL2439.Contig4_JJ	3.17302	2.97713
CL3869.Contig5_JJ	2.89592	2.97603
CL1265.Contig1_JJ	1.70083	2.97558
Unigene42462_JJ	3.17742	2.97441
Unigene10743_JJ	2.10055	2.97308
CL6306.Contig1_JJ	2.67783	2.97214
Unigene15419_JJ	2.32193	2.97154
CL4365.Contig5_JJ	2.35066	2.9709
CL384.Contig4_JJ	2.98742	2.96963
Unigene29061_JJ	3.01505	2.96924
Unigene36966_JJ	2.90357	2.96857
CL5653.Contig1_JJ	1.8864	2.96845
CL1651.Contig2_JJ	4.25499	2.96754
CL1425.Contig2_JJ	2.48144	2.96578
CL2743.Contig2_JJ	3.89949	2.96476
Unigene19697_JJ	1.94529	2.96433
CL4859.Contig2_JJ	2.51896	2.964
CL4877.Contig2_JJ	4.07311	2.96384
Unigene26394_JJ	1.4665	2.96172
CL1998.Contig2_JJ	2.59515	2.96113
Unigene497_JJ	1.04858	2.9595
Unigene40841_JJ	3.78943	2.95707
CL2621.Contig4_JJ	3.03982	2.95628
CL3386.Contig3_JJ	3.13536	2.95404
CL4117.Contig4_JJ	3.12611	2.9536
CL8821.Contig2_JJ	3.78079	2.9505
Unigene35577_JJ	3.08851	2.95017
CL1755.Contig5_JJ	2.18722	2.94967
CL6747.Contig1_JJ	2.16358	2.94929
Unigene8157_JJ	2.12121	2.94884
Unigene43346_JJ	2.4239	2.94828
CL5602.Contig1_JJ	2.44057	2.94753
Unigene6674_JJ	3.29221	2.94635
Unigene41121_JJ	1.03496	2.9445
CL7963.Contig4_JJ	1.91561	2.94358
CL1390.Contig6_JJ	1.47075	2.94353
Unigene46614_JJ	3.64607	2.93981
Unigene17141_JJ	1.69779	2.93972
Unigene5138_JJ	2.17919	2.9386
CL3660.Contig7_JJ	4.20294	2.93809
CL687.Contig3_JJ	3.13943	2.93712
CL4647.Contig3_JJ	1.83613	2.93649
CL1069.Contig2_JJ	1.61978	2.93524
CL2803.Contig2_JJ	4.0605	2.93511
Unigene10176_JJ	2.68215	2.93388
CL1934.Contig3_JJ	2.15313	2.93369
CL56.Contig1_JJ	4.41709	2.93289
CL4007.Contig1_JJ	1.28613	2.93214
CL8525.Contig2_JJ	2.47925	2.93177
CL2215.Contig4_JJ	1.24511	2.93161
CL5980.Contig1_JJ	3.72292	2.93152
CL197.Contig1_JJ	2.03653	2.93068
CL8798.Contig2_JJ	1.24296	2.92943
Unigene41883_JJ	1.25902	2.92916
CL6523.Contig2_JJ	3.23478	2.92829
CL238.Contig1_JJ	3.67478	2.92679
Unigene32806_JJ	2.1789	2.92515
CL779.Contig4_JJ	3.45775	2.92161
CL2284.Contig1_JJ	2.44098	2.92027
CL4344.Contig2_JJ	3.24447	2.91995
CL1056.Contig8_JJ	2.35885	2.91842
Unigene3684_JJ	2.27973	2.91811
Unigene41984_JJ	5.35177	2.91789
CL3939.Contig1_JJ	1.34206	2.91777
Unigene10662_JJ	3.86899	2.91754
CL10020.Contig1_JJ	2.50011	2.91713
CL4117.Contig1_JJ	3.08958	2.91707
CL8152.Contig2_JJ	1.4875	2.917
Unigene18313_JJ	2.60749	2.91635
CL1608.Contig2_JJ	1.4892	2.91576
CL5237.Contig2_JJ	1.72294	2.91514
CL1487.Contig6_JJ	1.80097	2.915
CL8108.Contig1_JJ	3.30812	2.9145
CL2453.Contig2_JJ	1.75051	2.91232
Unigene11787_JJ	2.97591	2.91134
Unigene36205_JJ	2.77562	2.91134
CL386.Contig3_JJ	3.56768	2.90885
Unigene44038_JJ	1.33475	2.90843
CL3013.Contig3_JJ	2.37072	2.90812
CL3103.Contig5_JJ	4.50462	2.90689
CL5910.Contig2_JJ	2.84938	2.90689
Unigene5943_JJ	2.11363	2.90582
CL8872.Contig2_JJ	1.42959	2.90371
CL861.Contig2_JJ	3.21025	2.90362
CL10085.Contig1_JJ	1.58697	2.90286
Unigene48753_JJ	3.81881	2.90132
CL6105.Contig3_JJ	2.22769	2.8998
CL9963.Contig1_JJ	2.39194	2.89892
CL1858.Contig5_JJ	3.59121	2.89684
Unigene26808_JJ	3.16833	2.89602
CL2439.Contig5_JJ	3.0916	2.8957
CL439.Contig8_JJ	2.77798	2.89564
CL582.Contig1_JJ	2.27886	2.89553
CL1572.Contig2_JJ	1.49709	2.89548
CL5437.Contig1_JJ	1.73514	2.89466
CL3847.Contig1_JJ	2.42567	2.89426
Unigene49427_JJ	3.00772	2.89087
CL5062.Contig3_JJ	2.3121	2.88962
CL9416.Contig1_JJ	2.6591	2.88874
CL7789.Contig2_JJ	1.48092	2.88755
CL2472.Contig1_JJ	2.84609	2.88536
CL7220.Contig3_JJ	2.04096	2.88507
CL7145.Contig4_JJ	2.97147	2.88117
CL9383.Contig2_JJ	2.88295	2.87803
Unigene39898_JJ	2.59724	2.87783
CL9963.Contig3_JJ	2.37034	2.87731
Unigene35071_JJ	3.5452	2.87727
CL4919.Contig3_JJ	2.50756	2.87643
CL9958.Contig2_JJ	3.30801	2.87469
CL5223.Contig1_JJ	1.71989	2.87281
CL3081.Contig6_JJ	5.0566	2.87127
CL6583.Contig2_JJ	1.33065	2.87049
CL10422.Contig1_JJ	2.6767	2.86938
Unigene49548_JJ	3.09179	2.86631
CL3959.Contig2_JJ	2.79849	2.86507
CL281.Contig1_JJ	1.99826	2.86371
Unigene39908_JJ	1.61494	2.86306
CL2061.Contig5_JJ	1.12262	2.86279
CL2037.Contig1_JJ	2.59536	2.86229
CL7360.Contig4_JJ	2.76846	2.86038
CL3304.Contig3_JJ	1.86777	2.8602
CL3431.Contig1_JJ	3	2.85926
CL1059.Contig2_JJ	2.06295	2.85588
CL2758.Contig3_JJ	3.04899	2.85484
CL8659.Contig1_JJ	1.07358	2.85456
CL4407.Contig2_JJ	1.24833	2.85139
Unigene50802_JJ	2.52812	2.84891
Unigene45054_JJ	1.5115	2.84629
Unigene30902_JJ	1.82839	2.84537
CL2262.Contig1_JJ	4.08746	2.84327
CL1794.Contig2_JJ	3.15197	2.84286
CL2590.Contig3_JJ	2.91504	2.84196
CL3590.Contig5_JJ	2.21363	2.84187
CL3693.Contig4_JJ	2.78593	2.8413
CL1004.Contig2_JJ	2.34467	2.84067
CL6553.Contig2_JJ	3.11695	2.83975
CL1383.Contig5_JJ	2.59202	2.83933
Unigene26957_JJ	1.50779	2.8392
CL9936.Contig2_JJ	1.00605	2.8382
Unigene11904_JJ	1.79497	2.83527
Unigene22574_JJ	2.2196	2.83494
Unigene25359_JJ	1.70794	2.83339
CL1357.Contig3_JJ	2.51776	2.83298
CL911.Contig2_JJ	1.28805	2.83258
Unigene49455_JJ	4.2711	2.83094
CL8736.Contig2_JJ	1.41761	2.83072
CL997.Contig2_JJ	1.29278	2.82975
Unigene39280_JJ	1.28314	2.82927
CL6552.Contig2_JJ	4.30238	2.82899
CL1563.Contig5_JJ	2.51141	2.82889
CL3825.Contig2_JJ	1.87841	2.82889
CL8714.Contig1_JJ	2.34402	2.82619
Unigene22055_JJ	4.56749	2.82556
CL4874.Contig2_JJ	3.67409	2.82543
CL2252.Contig12_JJ	2.47743	2.81983
Unigene17334_JJ	1.7328	2.8192
CL9630.Contig1_JJ	2.38404	2.81895
CL2032.Contig2_JJ	2.74894	2.81876
CL9348.Contig2_JJ	2.21953	2.81687
CL9079.Contig2_JJ	3.0769	2.81585
CL4263.Contig1_JJ	4.17914	2.81526
CL6246.Contig2_JJ	2.18655	2.81492
CL1470.Contig1_JJ	3.20918	2.81464
Unigene26375_JJ	1.81695	2.81408
CL10521.Contig5_JJ	2.38009	2.81321
CL8134.Contig1_JJ	1.54997	2.81273
CL8728.Contig1_JJ	3.33053	2.81071
CL4825.Contig1_JJ	2.19207	2.81057
CL5209.Contig2_JJ	2.244	2.80929
CL931.Contig2_JJ	2.58166	2.80605
CL2276.Contig2_JJ	2.67106	2.8046
CL4056.Contig2_JJ	2.13927	2.80457
CL9529.Contig1_JJ	1.20353	2.80402
Unigene19156_JJ	1.56281	2.80382
Unigene49948_JJ	1.54683	2.80377
CL3984.Contig2_JJ	2.12595	2.80301
CL2262.Contig5_JJ	4.04564	2.80145
Unigene20631_JJ	2.00214	2.80073
CL8872.Contig3_JJ	1.32515	2.79927
Unigene34062_JJ	2.16405	2.79853
CL8046.Contig1_JJ	2.66063	2.79781
CL6647.Contig5_JJ	3.3023	2.79757
CL975.Contig5_JJ	2.83705	2.79688
CL6517.Contig1_JJ	2.68401	2.79685
CL9784.Contig1_JJ	3.24828	2.79667
Unigene46697_JJ	2.04629	2.79611
CL1663.Contig1_JJ	2.17178	2.79457
CL4852.Contig1_JJ	2.20276	2.7943
Unigene42540_JJ	1.35223	2.79405
Unigene17450_JJ	2.19147	2.79314
CL6211.Contig4_JJ	2.65162	2.79297
CL3113.Contig2_JJ	2.65992	2.79296
CL1851.Contig2_JJ	3.80801	2.79293
CL4404.Contig3_JJ	2.23129	2.79197
CL5602.Contig2_JJ	2.28445	2.79141
CL4211.Contig2_JJ	2.11694	2.79099
Unigene30302_JJ	2.4924	2.78801
CL4310.Contig1_JJ	2.7568	2.78775
CL7998.Contig2_JJ	3.21994	2.78759
CL5539.Contig2_JJ	3.46617	2.78675
CL8523.Contig3_JJ	3.40393	2.78604
CL1015.Contig1_JJ	4.52969	2.78557
CL9700.Contig3_JJ	2.68087	2.78465
CL2699.Contig9_JJ	1.47534	2.78404
Unigene14058_JJ	2.54612	2.78189
CL1681.Contig1_JJ	1.33085	2.78156
CL5891.Contig3_JJ	2.23417	2.78105
Unigene34347_JJ	1.89577	2.77961
Unigene15816_JJ	2.21894	2.77948
CL3754.Contig2_JJ	2.40155	2.77931
Unigene18201_JJ	2.82018	2.77917
CL2111.Contig1_JJ	1.94006	2.77866
CL1769.Contig1_JJ	1.35888	2.77773
CL5417.Contig3_JJ	3.45685	2.77742
CL2508.Contig7_JJ	4.30851	2.77649
Unigene36172_JJ	3.39944	2.77487
CL6606.Contig3_JJ	2.57856	2.77415
CL3118.Contig1_JJ	2.61738	2.77323
Unigene3420_JJ	3.10858	2.77306
CL1487.Contig8_JJ	1.65672	2.77075
CL284.Contig4_JJ	3.70648	2.76939
CL2317.Contig2_JJ	2.17272	2.76862
CL7665.Contig2_JJ	3.00362	2.76852
CL5308.Contig2_JJ	2.2893	2.76843
CL6372.Contig2_JJ	2.10487	2.76755
CL1493.Contig1_JJ	2.63429	2.76738
Unigene35063_JJ	2.36195	2.76599
CL3390.Contig2_JJ	4.84728	2.7625
CL1349.Contig3_JJ	1.09803	2.76155
Unigene21247_JJ	2.51178	2.76142
CL982.Contig1_JJ	3.15022	2.76105
CL1379.Contig6_JJ	3.37272	2.75845
CL7257.Contig2_JJ	1.77836	2.75832
CL3869.Contig3_JJ	1.08135	2.75813
Unigene29993_JJ	1.30999	2.75789
CL8413.Contig1_JJ	2.40951	2.75743
Unigene7252_JJ	2.78499	2.75571
Unigene48943_JJ	1.98005	2.7543
Unigene30103_JJ	5.76381	2.75299
Unigene25525_JJ	2.61314	2.74887
CL2152.Contig1_JJ	2.38674	2.74668
Unigene17039_JJ	2.49102	2.74564
CL9242.Contig1_JJ	2.08269	2.74525
CL6889.Contig2_JJ	2.09414	2.74273
Unigene31791_JJ	1.57009	2.7425
Unigene5582_JJ	1.47158	2.74241
CL1390.Contig5_JJ	1.70802	2.74239
CL1232.Contig2_JJ	2.42962	2.74237
CL595.Contig2_JJ	1.70237	2.73982
CL9206.Contig2_JJ	1.5087	2.7396
CL993.Contig4_JJ	2.77605	2.73734
Unigene11091_JJ	2.158	2.73697
Unigene36664_JJ	1.07645	2.73697
CL6823.Contig1_JJ	2.92533	2.73626
CL8971.Contig1_JJ	3.77739	2.73613
Unigene47448_JJ	1.03772	2.73601
CL7223.Contig3_JJ	2.76639	2.73488
CL455.Contig2_JJ	2.54649	2.7345
CL3759.Contig2_JJ	3.65309	2.73429
Unigene41976_JJ	1.50834	2.73073
CL8498.Contig1_JJ	2.24431	2.73008
Unigene46303_JJ	1.825	2.72965
Unigene48178_JJ	1.97742	2.72905
CL1790.Contig2_JJ	1.20568	2.7288
CL3457.Contig2_JJ	2.82742	2.72845
Unigene16672_JJ	1.11664	2.72821
CL3641.Contig2_JJ	2.97159	2.72509
CL8619.Contig2_JJ	2.39064	2.72371
CL9919.Contig1_JJ	1.45325	2.72184
CL1768.Contig2_JJ	2.50042	2.71985
CL4959.Contig2_JJ	1.82392	2.71687
CL430.Contig2_JJ	3.43385	2.71589
CL7291.Contig2_JJ	1.54889	2.71516
CL1649.Contig1_JJ	3.0816	2.71377
CL10457.Contig1_JJ	3.09493	2.71344
Unigene38530_JJ	2.03694	2.71099
CL5725.Contig6_JJ	2.51171	2.71029
Unigene43530_JJ	2.16627	2.70856
CL605.Contig2_JJ	1.22146	2.70849
CL10179.Contig2_JJ	1.77166	2.70772
Unigene45497_JJ	2.11028	2.70768
CL707.Contig2_JJ	2.40673	2.70722
CL1073.Contig1_JJ	3.54819	2.70564
Unigene43962_JJ	2.89052	2.70555
CL828.Contig4_JJ	1.86932	2.70551
CL9628.Contig2_JJ	1.44619	2.70362
CL7299.Contig1_JJ	2.65852	2.70125
Unigene18587_JJ	2.87235	2.69984
CL9806.Contig5_JJ	3.80069	2.69865
CL3922.Contig5_JJ	3.20053	2.69849
CL1109.Contig1_JJ	2.83217	2.69488
CL2371.Contig1_JJ	1.76553	2.69467
Unigene37841_JJ	1.46435	2.69375
CL1203.Contig2_JJ	3.04849	2.69349
CL1152.Contig2_JJ	2.32193	2.6923
Unigene46960_JJ	3.1391	2.69059
CL180.Contig3_JJ	1.91049	2.69032
CL493.Contig2_JJ	4.6105	2.68983
Unigene48181_JJ	1.05424	2.68977
CL3684.Contig2_JJ	2.02866	2.68875
CL7401.Contig1_JJ	1.85996	2.6869
CL1342.Contig6_JJ	2.33985	2.6865
CL2879.Contig3_JJ	2.68171	2.68642
CL3770.Contig2_JJ	2.87149	2.68625
CL3037.Contig3_JJ	1.44352	2.68612
CL391.Contig11_JJ	4.40984	2.68576
Unigene10276_JJ	2.63344	2.68569
Unigene32928_JJ	1.79355	2.68557
Unigene34720_JJ	5.48691	2.68499
CL9090.Contig1_JJ	3.07028	2.68411
CL4957.Contig4_JJ	3.12176	2.68395
CL6552.Contig4_JJ	4.15732	2.68394
CL3759.Contig4_JJ	2.66202	2.6831
CL8822.Contig1_JJ	1.06916	2.68249
Unigene47446_JJ	1.37851	2.68167
Unigene9877_JJ	1.21454	2.68159
CL363.Contig1_JJ	2.46408	2.68127
CL5495.Contig2_JJ	2.09202	2.6788
Unigene36331_JJ	2.04566	2.6777
Unigene13431_JJ	2.80432	2.67741
CL6224.Contig2_JJ	1.8368	2.67679
CL8911.Contig2_JJ	3.90898	2.67611
Unigene32029_JJ	1.54684	2.67608
CL5146.Contig9_JJ	1.66934	2.67327
CL4930.Contig4_JJ	1.93707	2.67312
CL5009.Contig3_JJ	2.08989	2.67162
Unigene20807_JJ	2.46217	2.67065
Unigene43535_JJ	1.47768	2.67014
CL6822.Contig1_JJ	2.33378	2.66921
Unigene32688_JJ	2.74883	2.66626
CL10560.Contig2_JJ	2.73057	2.66565
CL9430.Contig2_JJ	2.45275	2.66425
Unigene41102_JJ	3.14993	2.66364
CL8359.Contig1_JJ	2.4775	2.66259
CL3201.Contig3_JJ	1.43892	2.66214
CL672.Contig8_JJ	2.19353	2.66178
CL9110.Contig2_JJ	1.2423	2.66149
CL7886.Contig3_JJ	2.34562	2.66103
Unigene39670_JJ	1.1362	2.6592
CL7399.Contig2_JJ	3.13297	2.65757
CL3312.Contig3_JJ	3.96597	2.65753
CL6293.Contig1_JJ	2.71989	2.65737
CL4833.Contig5_JJ	2.90874	2.65711
CL1591.Contig4_JJ	1.42929	2.65692
CL8566.Contig2_JJ	1.02761	2.65635
CL4017.Contig11_JJ	2.2385	2.65552
CL3386.Contig9_JJ	2.83642	2.6551
CL10173.Contig3_JJ	2.067	2.65438
Unigene18687_JJ	1.00529	2.654
Unigene6485_JJ	2.06828	2.65091
Unigene35678_JJ	2.44392	2.65063
Unigene38081_JJ	3.57719	2.64943
CL6438.Contig2_JJ	1.88088	2.64867
Unigene46354_JJ	1.48597	2.64778
CL1429.Contig3_JJ	3.39359	2.64625
CL4855.Contig2_JJ	1.80124	2.64514
CL4268.Contig3_JJ	3.51124	2.64134
CL913.Contig2_JJ	2.68946	2.63816
Unigene16658_JJ	1.3594	2.63777
Unigene6876_JJ	2.43435	2.63613
Unigene1917_JJ	1.86284	2.6346
Unigene4324_JJ	2.69862	2.63405
CL5907.Contig1_JJ	2.37878	2.63021
CL8098.Contig2_JJ	2.67326	2.62979
CL8459.Contig4_JJ	3.56458	2.6295
CL8193.Contig1_JJ	2.1781	2.62902
CL8739.Contig2_JJ	2.29768	2.62891
CL9547.Contig1_JJ	1.35823	2.62885
Unigene49617_JJ	1.80735	2.62868
CL2032.Contig3_JJ	2.55741	2.62723
CL7876.Contig2_JJ	3.50519	2.62635
CL10389.Contig4_JJ	2.86853	2.62474
Unigene36867_JJ	1.0133	2.62449
Unigene25589_JJ	2.70266	2.62293
CL4061.Contig1_JJ	2.2713	2.62281
Unigene37968_JJ	2.62871	2.61976
Unigene9362_JJ	1.15479	2.6191
CL2261.Contig3_JJ	2.49054	2.61832
Unigene31008_JJ	1.54993	2.61738
Unigene50813_JJ	1.59916	2.6172
Unigene8613_JJ	2.61945	2.61471
CL4358.Contig2_JJ	1.38672	2.61401
CL10565.Contig13_JJ	2.39107	2.61203
CL7371.Contig2_JJ	2.94001	2.61173
CL6521.Contig2_JJ	2.18567	2.61143
Unigene34958_JJ	2.01044	2.61067
Unigene9976_JJ	2.56673	2.60946
CL8277.Contig1_JJ	2.76671	2.60925
Unigene43243_JJ	1.90013	2.60556
CL9631.Contig2_JJ	2.69532	2.60438
CL5725.Contig12_JJ	2.40174	2.60032
CL414.Contig2_JJ	1.3369	2.59818
Unigene13687_JJ	2.04915	2.598
CL2148.Contig2_JJ	1.38851	2.597
CL8322.Contig1_JJ	2.49878	2.59546
Unigene5772_JJ	3.43976	2.59516
Unigene5990_JJ	1.54689	2.5937
CL5348.Contig3_JJ	1.29245	2.59358
CL2160.Contig4_JJ	2.95102	2.59314
CL2416.Contig2_JJ	1.04614	2.59096
CL9742.Contig2_JJ	2.57103	2.59082
CL7827.Contig2_JJ	2.63441	2.58922
CL10404.Contig2_JJ	3.205	2.588
CL8195.Contig2_JJ	2.3167	2.58641
CL4002.Contig3_JJ	1.73091	2.58622
Unigene9573_JJ	2.00351	2.58613
Unigene37608_JJ	2.65548	2.58365
CL1177.Contig3_JJ	1.64755	2.58123
Unigene40235_JJ	1.29782	2.58097
CL8594.Contig2_JJ	1.70494	2.57909
CL1668.Contig5_JJ	2.9709	2.57827
CL2189.Contig4_JJ	2.91991	2.57821
Unigene35409_JJ	1.05665	2.57779
CL9148.Contig2_JJ	2.65938	2.57772
CL4833.Contig4_JJ	2.73631	2.57619
CL8448.Contig2_JJ	3.71409	2.57502
CL1813.Contig2_JJ	2.28951	2.57392
CL57.Contig2_JJ	2.45345	2.57253
CL1961.Contig3_JJ	2.75452	2.57225
CL6044.Contig4_JJ	2.31507	2.57186
CL6851.Contig1_JJ	2.97278	2.57142
Unigene8641_JJ	1.30033	2.56977
CL9567.Contig2_JJ	1.49143	2.56893
Unigene31977_JJ	3.18858	2.56753
CL2858.Contig4_JJ	2.28662	2.56736
CL2354.Contig3_JJ	3.57289	2.5656
CL5810.Contig1_JJ	3.41676	2.56556
CL4625.Contig3_JJ	2.36549	2.56553
Unigene25553_JJ	2.75604	2.56405
Unigene7004_JJ	2.36984	2.56294
CL2699.Contig10_JJ	1.25395	2.56266
CL3836.Contig2_JJ	1.78309	2.5622
CL1947.Contig1_JJ	1.5057	2.5621
CL9606.Contig2_JJ	1.49916	2.56206
CL7280.Contig2_JJ	1.49714	2.56167
CL3552.Contig2_JJ	2.74814	2.56154
CL4523.Contig2_JJ	3.29983	2.56039
CL488.Contig4_JJ	2.24417	2.55913
Unigene5676_JJ	3.74399	2.55818
CL10107.Contig2_JJ	1.66649	2.55673
Unigene48854_JJ	1.17148	2.55667
CL7886.Contig5_JJ	2.23937	2.55477
CL2307.Contig5_JJ	1.13032	2.55278
Unigene33506_JJ	2.54267	2.55254
Unigene34095_JJ	1.4885	2.5523
CL9972.Contig1_JJ	1.94665	2.55205
CL1925.Contig1_JJ	1.8118	2.55172
CL6310.Contig3_JJ	2.51267	2.55109
CL10143.Contig3_JJ	1.35762	2.55007
CL4302.Contig8_JJ	2.10273	2.54903
CL4230.Contig1_JJ	3.71931	2.54902
CL561.Contig7_JJ	1.91343	2.5483
Unigene16706_JJ	2.91691	2.54774
CL2935.Contig2_JJ	2.56166	2.54749
CL4975.Contig1_JJ	1.30032	2.54543
CL9700.Contig4_JJ	2.44161	2.54539
CL5967.Contig2_JJ	1.81786	2.54528
CL4230.Contig2_JJ	3.71448	2.54418
CL713.Contig1_JJ	1.85582	2.54409
CL8180.Contig2_JJ	2.29784	2.54332
CL6322.Contig3_JJ	3.32637	2.54319
Unigene50682_JJ	1.61852	2.54189
CL2110.Contig2_JJ	1.57779	2.54141
CL6906.Contig3_JJ	2.40453	2.53916
CL5576.Contig3_JJ	1.7028	2.53852
CL706.Contig3_JJ	1.15273	2.53825
CL4248.Contig3_JJ	1.5411	2.53819
Unigene26118_JJ	2.10771	2.53759
CL5178.Contig1_JJ	3.20931	2.53751
Unigene369_JJ	1.92811	2.53686
Unigene8938_JJ	2.84327	2.53584
CL2651.Contig1_JJ	2.49766	2.53425
CL2297.Contig1_JJ	2.07621	2.53417
CL3204.Contig2_JJ	1.87497	2.53251
CL2568.Contig1_JJ	1.7014	2.53172
CL1648.Contig1_JJ	1.61695	2.53144
CL3696.Contig1_JJ	2.49737	2.52788
Unigene45623_JJ	2.72551	2.52753
CL10389.Contig3_JJ	2.76962	2.52583
CL3714.Contig4_JJ	2.54444	2.52446
CL3974.Contig2_JJ	4.61244	2.52195
CL4964.Contig2_JJ	2.55097	2.52164
Unigene36631_JJ	1.89129	2.52154
Unigene32700_JJ	1.23568	2.52129
CL1905.Contig2_JJ	2.25123	2.52083
Unigene12153_JJ	1.94285	2.51906
Unigene31251_JJ	1.84713	2.5181
CL3715.Contig1_JJ	2.15628	2.51725
CL8719.Contig2_JJ	1.93954	2.51637
CL5308.Contig1_JJ	2.03714	2.51627
CL3578.Contig2_JJ	3.04688	2.51476
CL7145.Contig1_JJ	2.60505	2.51474
Unigene4148_JJ	3.08602	2.51468
CL8806.Contig2_JJ	2.77187	2.51371
CL6447.Contig2_JJ	1.66374	2.51328
Unigene15105_JJ	1.23502	2.51291
CL9232.Contig1_JJ	1.55228	2.51205
CL5414.Contig2_JJ	2.80114	2.50982
Unigene6999_JJ	3.16146	2.50963
CL10403.Contig2_JJ	1.50997	2.50873
CL9232.Contig2_JJ	1.5484	2.50818
CL7698.Contig2_JJ	1.5515	2.50788
CL3671.Contig1_JJ	2.11548	2.50745
Unigene22618_JJ	1.23212	2.50526
CL5290.Contig1_JJ	2.60988	2.50398
CL1069.Contig1_JJ	1.18723	2.50269
Unigene26605_JJ	2.04904	2.50069
CL1971.Contig1_JJ	1.81041	2.49778
Unigene9766_JJ	1.89947	2.4976
CL5303.Contig1_JJ	1.1488	2.49753
CL4393.Contig2_JJ	2.33884	2.49674
CL4233.Contig2_JJ	1.27152	2.49533
CL1784.Contig2_JJ	2.77565	2.49387
CL9005.Contig1_JJ	1.37346	2.49371
CL2989.Contig4_JJ	2.1853	2.49234
CL2664.Contig4_JJ	3.73593	2.49024
CL1951.Contig5_JJ	1.79135	2.49003
CL8413.Contig2_JJ	2.14157	2.4895
CL1506.Contig2_JJ	1.69284	2.48915
Unigene35539_JJ	3.51139	2.48673
CL3618.Contig2_JJ	2.66985	2.48455
CL2317.Contig1_JJ	2.2478	2.48439
CL6246.Contig4_JJ	1.8558	2.48417
CL5847.Contig3_JJ	2.78356	2.48411
Unigene32236_JJ	1.40083	2.48334
CL1170.Contig1_JJ	1.94231	2.48174
CL6374.Contig2_JJ	2.31999	2.48127
CL7245.Contig2_JJ	2.59882	2.48104
CL7271.Contig2_JJ	1.97636	2.47897
Unigene16627_JJ	1.84874	2.47873
CL3226.Contig1_JJ	3.12957	2.4783
CL3093.Contig2_JJ	2.06254	2.47758
CL4218.Contig2_JJ	2.23193	2.47724
CL5153.Contig3_JJ	1.97978	2.47599
CL10400.Contig1_JJ	1.60935	2.47573
CL8131.Contig2_JJ	1.99804	2.47315
CL1610.Contig6_JJ	2.05343	2.46969
Unigene12912_JJ	2.11818	2.469
CL37.Contig2_JJ	1.10947	2.46885
CL8532.Contig2_JJ	1.70472	2.46841
CL6057.Contig2_JJ	1.2655	2.46839
Unigene40056_JJ	2.48412	2.46771
CL1325.Contig3_JJ	1	2.46659
CL9845.Contig2_JJ	2.99314	2.4644
CL1755.Contig6_JJ	1.7018	2.46424
CL2022.Contig3_JJ	2.39878	2.46355
CL9341.Contig3_JJ	2.63957	2.46344
CL557.Contig3_JJ	1.91026	2.46173
CL5725.Contig3_JJ	2.26303	2.46162
CL6168.Contig1_JJ	3.1287	2.46128
Unigene50485_JJ	2.00873	2.4607
Unigene46013_JJ	2.98749	2.46029
CL9723.Contig2_JJ	1.51395	2.45678
CL478.Contig3_JJ	1.33617	2.4567
CL1059.Contig3_JJ	1.66324	2.45616
CL2307.Contig8_JJ	1.43159	2.45608
Unigene19436_JJ	1.86586	2.45575
Unigene31461_JJ	2.05553	2.45531
CL5062.Contig2_JJ	1.87744	2.45496
CL9903.Contig3_JJ	1.93242	2.45275
Unigene2240_JJ	3.6594	2.45121
CL3993.Contig2_JJ	2.17931	2.45016
CL8023.Contig1_JJ	3.88725	2.4495
CL9420.Contig1_JJ	2.44376	2.44838
CL4796.Contig3_JJ	3.07893	2.44682
CL2830.Contig3_JJ	1.16709	2.44675
CL3947.Contig1_JJ	1.87447	2.4466
CL8924.Contig1_JJ	1.11711	2.44587
Unigene12515_JJ	1.59577	2.44456
CL1300.Contig2_JJ	1.5063	2.44287
CL8382.Contig2_JJ	1.55403	2.44264
Unigene31120_JJ	1.62963	2.442
CL3106.Contig2_JJ	3.62936	2.43962
CL3486.Contig5_JJ	2.12004	2.43871
CL107.Contig1_JJ	1.30594	2.43863
CL1591.Contig3_JJ	1.20973	2.43735
Unigene22375_JJ	2.74312	2.4361
Unigene1776_JJ	1.96683	2.43506
Unigene37446_JJ	1.96683	2.43506
CL1585.Contig1_JJ	2.10367	2.4349
CL8455.Contig1_JJ	1.76212	2.43484
Unigene3320_JJ	2.3242	2.43338
CL4905.Contig2_JJ	3.92804	2.43188
CL2425.Contig1_JJ	2.76601	2.43175
Unigene16352_JJ	1.44954	2.43064
CL1730.Contig7_JJ	2.59619	2.43045
CL5923.Contig1_JJ	2.49282	2.42931
CL3130.Contig2_JJ	1.04755	2.42799
CL7739.Contig1_JJ	2.76489	2.427
CL6767.Contig2_JJ	1	2.42696
CL7540.Contig2_JJ	1.13322	2.42565
CL664.Contig1_JJ	1.67138	2.42502
CL11.Contig2_JJ	3.51514	2.42494
Unigene12494_JJ	1.15152	2.42469
CL3476.Contig3_JJ	2.49713	2.42464
CL2605.Contig3_JJ	3.93653	2.42436
CL323.Contig2_JJ	3.25054	2.42434
Unigene14528_JJ	2.51259	2.42411
Unigene45299_JJ	2.12433	2.42306
Unigene4572_JJ	2.65601	2.42223
CL6774.Contig2_JJ	1.19885	2.42213
CL2793.Contig4_JJ	2.25407	2.42172
CL10143.Contig1_JJ	1.22751	2.41996
CL6205.Contig2_JJ	2.89233	2.41938
CL3395.Contig4_JJ	1.09192	2.4183
Unigene4542_JJ	2.76296	2.41802
Unigene35498_JJ	2.52112	2.41796
CL2359.Contig4_JJ	2.13503	2.41794
Unigene39143_JJ	1.00827	2.41296
CL779.Contig1_JJ	2.94874	2.4126
CL10058.Contig3_JJ	2.21176	2.41251
Unigene2402_JJ	2.14909	2.41213
Unigene45105_JJ	1.6993	2.41131
CL3204.Contig1_JJ	1.72271	2.41026
CL6693.Contig1_JJ	2.1086	2.40898
Unigene25337_JJ	1.47143	2.40673
CL4873.Contig1_JJ	2.94897	2.40226
CL3206.Contig3_JJ	1.29978	2.40153
Unigene7900_JJ	3.08746	2.39931
CL3671.Contig8_JJ	2.00731	2.39928
Unigene26202_JJ	1.152	2.39876
CL6440.Contig2_JJ	2.19153	2.39824
Unigene30676_JJ	1.92224	2.39824
Unigene29079_JJ	2.0282	2.39773
Unigene33215_JJ	1.60443	2.39754
CL1741.Contig2_JJ	2.23527	2.39421
Unigene16338_JJ	1.01937	2.39417
Unigene44989_JJ	2.18431	2.39366
Unigene17924_JJ	2.74436	2.39296
CL9337.Contig2_JJ	2.42344	2.39296
CL9700.Contig2_JJ	2.28896	2.39275
CL2494.Contig1_JJ	2.07195	2.39232
CL871.Contig2_JJ	1.57814	2.39205
CL1648.Contig2_JJ	1.47592	2.39042
CL8520.Contig1_JJ	2.07871	2.39039
Unigene2351_JJ	2.04654	2.38893
Unigene6917_JJ	1.16518	2.388
CL754.Contig2_JJ	1.45342	2.38737
CL2160.Contig2_JJ	2.88428	2.38672
CL682.Contig2_JJ	2.4674	2.38565
CL3237.Contig2_JJ	2.81374	2.38519
CL10135.Contig1_JJ	2.02252	2.38509
CL1755.Contig1_JJ	1.04389	2.38407
Unigene25349_JJ	2.29183	2.38387
CL5206.Contig2_JJ	1.05373	2.3837
Unigene17324_JJ	1.953	2.38348
Unigene31462_JJ	2.7401	2.38333
CL6036.Contig2_JJ	1.39132	2.38333
Unigene42247_JJ	3.22027	2.38308
Unigene12238_JJ	1.94287	2.38292
Unigene24074_JJ	2.93717	2.38187
Unigene9247_JJ	1.77031	2.38163
Unigene26403_JJ	2.01681	2.38154
Unigene46488_JJ	1.51457	2.38115
Unigene34145_JJ	2.57371	2.37909
CL7230.Contig1_JJ	2.47508	2.37851
CL332.Contig4_JJ	1.42096	2.37778
Unigene13180_JJ	2.53773	2.377
CL5111.Contig2_JJ	2.59924	2.3757
Unigene43628_JJ	1.34179	2.37521
CL9513.Contig2_JJ	1.33141	2.37485
Unigene39848_JJ	2.19659	2.37364
CL1858.Contig2_JJ	3.06765	2.37327
CL6620.Contig2_JJ	2.9911	2.37304
CL2530.Contig5_JJ	2.2236	2.37197
CL5956.Contig1_JJ	2.64957	2.37172
CL7914.Contig1_JJ	2.28152	2.37056
Unigene34097_JJ	2.74359	2.37046
CL3783.Contig2_JJ	2.23872	2.37026
CL10078.Contig2_JJ	2.79764	2.36955
CL3561.Contig3_JJ	1.52622	2.36905
Unigene29990_JJ	2.50429	2.36796
Unigene44268_JJ	2.12371	2.36685
CL4271.Contig1_JJ	2.2953	2.36615
CL4721.Contig3_JJ	2.00249	2.36506
Unigene31949_JJ	1.64211	2.365
Unigene21767_JJ	2.86	2.36469
CL1916.Contig5_JJ	1.38857	2.3633
CL1280.Contig1_JJ	3.16348	2.36284
CL3127.Contig6_JJ	1.85244	2.36146
Unigene30942_JJ	1.33356	2.36141
CL1229.Contig5_JJ	1.34129	2.36135
CL9593.Contig1_JJ	2.61043	2.36104
CL6095.Contig1_JJ	2.3457	2.35961
CL8608.Contig4_JJ	1.76145	2.35821
Unigene35704_JJ	1.84289	2.35497
CL7810.Contig2_JJ	3.23586	2.35476
CL5274.Contig2_JJ	1.6306	2.35398
Unigene1741_JJ	2.06259	2.35341
Unigene11693_JJ	1.07039	2.35267
CL5246.Contig1_JJ	1.0441	2.35116
CL2114.Contig2_JJ	1.29527	2.35105
Unigene16763_JJ	1.17634	2.34966
CL5468.Contig4_JJ	2.26374	2.34883
CL391.Contig10_JJ	1.58496	2.34873
CL1091.Contig1_JJ	2.71913	2.34858
Unigene5341_JJ	1.91115	2.34149
CL3548.Contig2_JJ	3.47219	2.34005
CL3564.Contig3_JJ	1.50093	2.33992
CL9953.Contig1_JJ	1.76268	2.33888
CL5751.Contig2_JJ	2.74737	2.3379
CL595.Contig3_JJ	1.29959	2.33705
CL3226.Contig2_JJ	1.66562	2.33628
CL5911.Contig4_JJ	2.06954	2.33611
CL332.Contig3_JJ	1.37887	2.33569
CL4205.Contig2_JJ	1.7256	2.33565
Unigene44918_JJ	1.42968	2.33512
CL3618.Contig1_JJ	2.51457	2.32927
CL2307.Contig9_JJ	1.30417	2.32866
Unigene31976_JJ	2.94957	2.32852
CL3345.Contig3_JJ	1.98943	2.32823
CL10298.Contig3_JJ	1.50777	2.32815
CL1329.Contig2_JJ	1.55545	2.32731
CL3201.Contig5_JJ	1.10368	2.32691
CL3553.Contig2_JJ	2.65337	2.32676
CL6286.Contig2_JJ	1.74528	2.32609
Unigene48131_JJ	2.55987	2.3259
Unigene47281_JJ	1.70162	2.32295
CL2222.Contig3_JJ	1.37066	2.32193
CL8715.Contig3_JJ	3.36134	2.32193
Unigene18452_JJ	2.53478	2.32193
CL2831.Contig1_JJ	2.88572	2.32002
Unigene13286_JJ	2.50452	2.31964
CL613.Contig1_JJ	1.89745	2.31879
CL1283.Contig2_JJ	1.23351	2.3186
CL5905.Contig3_JJ	1.94365	2.31727
CL8633.Contig3_JJ	2.06882	2.31689
CL3687.Contig1_JJ	3.37212	2.31668
CL803.Contig4_JJ	2.66073	2.31646
CL10054.Contig2_JJ	3.39561	2.31615
Unigene8221_JJ	2.56732	2.3159
Unigene47596_JJ	3.03331	2.31536
CL4064.Contig4_JJ	2.05543	2.31518
Unigene13489_JJ	2.58808	2.31441
CL439.Contig7_JJ	2.19597	2.31363
Unigene23607_JJ	1.74939	2.31254
CL2299.Contig1_JJ	1.94322	2.31221
CL6644.Contig1_JJ	1.86899	2.31187
Unigene4928_JJ	2.5155	2.31079
CL9619.Contig2_JJ	1.75417	2.31034
Unigene20040_JJ	1.39506	2.31034
CL197.Contig3_JJ	1.41504	2.30919
Unigene43105_JJ	1.41504	2.30919
CL2153.Contig1_JJ	3.41793	2.30888
CL8075.Contig2_JJ	1.24827	2.30881
CL4788.Contig1_JJ	1.05404	2.30865
CL8209.Contig2_JJ	1.67718	2.30853
Unigene37677_JJ	2.41101	2.30808
CL7924.Contig2_JJ	1.53364	2.3079
CL1259.Contig5_JJ	3.00295	2.30767
CL3172.Contig2_JJ	1.86653	2.30612
CL305.Contig1_JJ	1.01423	2.30549
Unigene7541_JJ	2.08989	2.30535
CL4429.Contig3_JJ	3.24101	2.30433
CL8779.Contig2_JJ	2.61193	2.30428
Unigene16669_JJ	2.70141	2.3041
Unigene48360_JJ	2.01737	2.30402
CL2541.Contig4_JJ	1.05297	2.30364
Unigene5449_JJ	1.84653	2.30328
Unigene5265_JJ	2.60281	2.30325
CL935.Contig2_JJ	1.96404	2.30223
CL9895.Contig1_JJ	1.89982	2.30208
Unigene50757_JJ	2.99397	2.30091
Unigene45943_JJ	1.45305	2.30029
CL862.Contig1_JJ	1.52843	2.30014
CL5905.Contig2_JJ	1.9263	2.29992
CL1157.Contig1_JJ	3.36369	2.29986
CL2709.Contig2_JJ	1.617	2.29866
Unigene39367_JJ	3.42307	2.29768
CL6401.Contig1_JJ	1.52962	2.29752
CL8435.Contig4_JJ	2.1678	2.29723
CL4853.Contig2_JJ	1.39533	2.29711
Unigene43652_JJ	1.20258	2.29707
Unigene37095_JJ	1.71621	2.29593
Unigene35008_JJ	1.28414	2.29318
Unigene49838_JJ	1.75121	2.29301
CL7943.Contig2_JJ	1.02131	2.29243
CL2804.Contig1_JJ	1.76314	2.29237
CL8817.Contig2_JJ	1.79103	2.29209
Unigene45029_JJ	2.40582	2.29034
CL4554.Contig2_JJ	2.69674	2.29033
Unigene41720_JJ	1.91695	2.28969
CL3580.Contig3_JJ	2.37844	2.2896
CL3344.Contig3_JJ	1.83508	2.28951
CL5223.Contig2_JJ	1.13628	2.2892
CL2305.Contig3_JJ	2.18235	2.28872
CL2430.Contig1_JJ	1.26123	2.28803
CL6860.Contig1_JJ	3.13592	2.28779
Unigene15401_JJ	2.59528	2.28699
CL2447.Contig2_JJ	2.3095	2.2859
CL5108.Contig1_JJ	3.41102	2.28484
CL3416.Contig2_JJ	2.34915	2.28481
CL7682.Contig3_JJ	3.58567	2.2841
Unigene45376_JJ	1.10486	2.28171
Unigene46872_JJ	2.88753	2.28096
CL3882.Contig4_JJ	3.3292	2.28054
Unigene33706_JJ	2.27944	2.27986
Unigene26748_JJ	3.05963	2.27889
CL5549.Contig1_JJ	3.39097	2.27886
Unigene29378_JJ	2.6022	2.27677
Unigene20209_JJ	3.14471	2.27621
Unigene14212_JJ	1.32739	2.27524
CL9141.Contig3_JJ	3.9832	2.27486
CL1506.Contig4_JJ	1.47792	2.27422
Unigene2332_JJ	2.2255	2.27388
CL2114.Contig3_JJ	1.21718	2.27296
Unigene3231_JJ	1.52956	2.27268
CL8670.Contig2_JJ	3.2161	2.2718
CL3410.Contig3_JJ	1.86609	2.26985
CL117.Contig6_JJ	3.19517	2.26976
CL6566.Contig2_JJ	2.13218	2.26871
CL9402.Contig1_JJ	2.42231	2.26849
CL5651.Contig1_JJ	4.06256	2.26844
CL5441.Contig5_JJ	2.13719	2.26679
CL253.Contig1_JJ	1	2.26663
CL1882.Contig2_JJ	1.19623	2.26612
CL4085.Contig4_JJ	3.35832	2.2661
Unigene13800_JJ	2.23499	2.26514
CL5496.Contig2_JJ	1.13482	2.26514
CL91.Contig6_JJ	2.15617	2.265
CL7716.Contig2_JJ	1.97054	2.26495
CL2898.Contig3_JJ	1.31216	2.26442
CL4411.Contig3_JJ	4.7167	2.26411
[truncated: 1,792 more rows]
