# Supplementary material for: Genomic and transcriptomic alterations following intergeneric hybridization and polyploidization in the Chrysanthemum nankingense×Tanacetum vulgare hybrid and allopolyploid (Asteraceae)
Source: Hortic Res. 2018 Feb 7;5:5. doi: 10.1038/s41438-017-0003-0 (PMC5802763; doi:10.1038/s41438-017-0003-0)
Supplement: Supplementary file 11 — Table S8 [file 41438_2017_3_MOESM11_ESM.xlsx]

## Sheet: Sheet1
Table S8 A list of differentially expressed genes in clusters 1, 2, 3 and 4
For the 4,665 DEGs significantly differently expressed in both comparisons of JJD-VS-Jhn and JJD-VS-Jh, we classified them into four expression patterns via two-dimensional hierarchical clustering. There were 3,611, 205, 219, and 630 genes in clusters 1, 2, 3, and 4, respectively.
Cluster 1				Cluster 2				Cluster 3				Cluster 4
Gene	Jhn-VS-JJD	Jh-VS-JJD		Gene	Jhn-VS-JJD	Jh-VS-JJD		Gene	Jhn-VS-JJD	Jh-VS-JJD		Gene	Jhn-VS-JJD	Jh-VS-JJD
CL709.Contig9_JJD	9	10.6917		CL5953.Contig1_JJD	2.23527	-1.00585		Unigene41646_JJD	-1.20263	8.39054		Unigene23335_JJD	-1.21299	-1
CL8760.Contig1_JJD	7.30858	10.5817		CL8427.Contig2_JJD	1.06967	-1.01511		Unigene19508_JJD	-1.36257	7.99527		Unigene11577_JJD	-1.97835	-1.00156
CL1077.Contig2_JJD	1.42824	10.3936		Unigene47837_JJD	1.71964	-1.01613		CL5425.Contig1_JJD	-1.96578	4.54646		Unigene43420_JJD	-2.23184	-1.00467
CL6082.Contig2_JJD	7.87652	9.48985		CL7923.Contig1_JJD	1.0674	-1.02531		CL657.Contig5_JJD	-1.11661	4.47218		Unigene23340_JJD	-1.23879	-1.0049
CL431.Contig4_JJD	10.5098	9.32867		CL10685.Contig9_JJD	1.12395	-1.02975		CL339.Contig8_JJD	-1.75644	4.24553		CL710.Contig3_JJD	-1.38074	-1.00916
CL1327.Contig4_JJD	6.87036	9.30264		Unigene33595_JJD	2.37476	-1.03806		CL339.Contig4_JJD	-1.40579	4.18464		Unigene17411_JJD	-1.28838	-1.01022
CL2512.Contig4_JJD	7.16993	9.27146		CL2144.Contig5_JJD	1.67436	-1.04008		CL4912.Contig5_JJD	-2.09622	4.1641		Unigene3298_JJD	-1.98072	-1.013
CL962.Contig7_JJD	9.91588	9.1472		CL276.Contig2_JJD	1.75017	-1.04854		CL10314.Contig2_JJD	-1.50399	3.86627		CL2319.Contig1_JJD	-1.38548	-1.01478
CL8953.Contig2_JJD	9.61957	8.87963		CL85.Contig7_JJD	1.54779	-1.05612		CL3618.Contig5_JJD	-1.06413	3.6477		Unigene40853_JJD	-1.03093	-1.02203
CL3918.Contig2_JJD	8.30378	8.8392		CL148.Contig1_JJD	2.05445	-1.05658		CL143.Contig2_JJD	-1.72294	3.59744		CL5860.Contig2_JJD	-2.74655	-1.02311
CL2624.Contig2_JJD	7.94544	8.81858		Unigene44575_JJD	1.24793	-1.05772		CL212.Contig1_JJD	-3.66025	3.58496		Unigene41236_JJD	-1.47785	-1.02738
Unigene9763_JJD	6.02996	8.79656		Unigene8377_JJD	2.24351	-1.06667		CL469.Contig3_JJD	-2.07943	3.523		Unigene6978_JJD	-1.02404	-1.03192
Unigene14547_JJD	3.80735	8.64157		CL2726.Contig3_JJD	1.28709	-1.06731		CL8476.Contig2_JJD	-3.15843	3.50487		CL10189.Contig1_JJD	-1.78643	-1.03279
Unigene30120_JJD	9.42626	8.60363		Unigene21504_JJD	1.16993	-1.06971		CL3674.Contig4_JJD	-2.48165	3.26343		Unigene4490_JJD	-1.76593	-1.03442
Unigene21881_JJD	8.57238	8.55459		Unigene22725_JJD	1.0296	-1.07029		Unigene5794_JJD	-2.06216	3.03621		CL1997.Contig1_JJD	-1.01519	-1.04041
CL2485.Contig6_JJD	8.61471	8.49586		Unigene7150_JJD	1.86421	-1.07631		CL4999.Contig2_JJD	-1.18888	2.9765		Unigene3680_JJD	-1.31034	-1.04731
CL4727.Contig5_JJD	5.08746	8.34282		Unigene46328_JJD	1.53532	-1.08129		CL2347.Contig1_JJD	-1.75275	2.97354		Unigene36439_JJD	-1.42223	-1.04817
CL1024.Contig2_JJD	7.01681	8.29921		CL8225.Contig1_JJD	1.1433	-1.08139		CL2799.Contig4_JJD	-3.78598	2.90955		Unigene35884_JJD	-1.05322	-1.04852
CL9532.Contig3_JJD	8.58871	8.17382		Unigene28702_JJD	1.04891	-1.08791		CL238.Contig4_JJD	-2.16175	2.8685		CL235.Contig9_JJD	-1.27961	-1.05003
CL946.Contig3_JJD	3.59495	8.17106		CL8278.Contig1_JJD	1.17191	-1.09226		Unigene44313_JJD	-1.02254	2.72264		CL5171.Contig2_JJD	-1.75267	-1.05026
CL1777.Contig5_JJD	7.81164	8.12928		CL8007.Contig2_JJD	2.37307	-1.09295		CL4727.Contig2_JJD	-1.1968	2.70861		CL2362.Contig1_JJD	-1.82504	-1.05148
CL8226.Contig3_JJD	7.60416	8.09653		Unigene46414_JJD	1.56649	-1.10269		CL4120.Contig2_JJD	-1.43812	2.67198		CL840.Contig2_JJD	-2.62598	-1.0523
CL3558.Contig9_JJD	8.33762	8.06429		Unigene32713_JJD	1.13969	-1.1036		CL1961.Contig3_JJD	-3.80735	2.64576		CL2905.Contig2_JJD	-2.00619	-1.05288
CL3079.Contig1_JJD	5.80442	7.98444		CL2561.Contig3_JJD	1.4949	-1.10692		Unigene5643_JJD	-1.26573	2.61388		CL1913.Contig3_JJD	-2.2246	-1.05381
Unigene19432_JJD	7.54381	7.89482		CL6861.Contig2_JJD	2.31307	-1.12286		CL1196.Contig1_JJD	-1.82362	2.59463		CL7763.Contig2_JJD	-1.5325	-1.05445
CL2042.Contig3_JJD	7.94544	7.75989		CL5032.Contig2_JJD	2.5289	-1.12847		Unigene41337_JJD	-1.61405	2.58723		Unigene2023_JJD	-1.25741	-1.05565
CL9532.Contig5_JJD	8.17368	7.75878		CL3897.Contig3_JJD	1.35486	-1.12926		CL3561.Contig1_JJD	-1.88194	2.57374		CL7170.Contig1_JJD	-1.12141	-1.05844
CL165.Contig1_JJD	7.2384	7.70275		Unigene22704_JJD	1.41092	-1.13927		CL3217.Contig3_JJD	-7.90989	2.5709		Unigene17769_JJD	-1.06037	-1.06346
CL7773.Contig2_JJD	4.47131	7.61404		CL685.Contig10_JJD	2.76967	-1.15592		Unigene3666_JJD	-1.80735	2.55759		Unigene3628_JJD	-1.22549	-1.06365
CL657.Contig7_JJD	4.61471	7.60918		CL2425.Contig2_JJD	1.1738	-1.1637		Unigene48538_JJD	-1.59436	2.48476		Unigene11776_JJD	-1.75177	-1.06483
CL4592.Contig2_JJD	8.21634	7.52931		CL137.Contig4_JJD	2.40892	-1.16419		CL8929.Contig2_JJD	-1.02137	2.47287		Unigene7112_JJD	-1.19883	-1.06572
Unigene5192_JJD	6.4101	7.49519		CL2747.Contig2_JJD	1.11821	-1.16471		CL6685.Contig4_JJD	-1.67659	2.45201		Unigene19368_JJD	-2.05182	-1.0668
CL3629.Contig1_JJD	6.53538	7.47354		Unigene5186_JJD	1.28099	-1.16474		CL7367.Contig1_JJD	-3.47131	2.44936		Unigene6704_JJD	-3.40339	-1.06815
CL1165.Contig7_JJD	7.74147	7.40088		Unigene472_JJD	1.15165	-1.17348		CL1970.Contig3_JJD	-1.13968	2.44179		CL2285.Contig2_JJD	-1.19364	-1.07144
CL4988.Contig3_JJD	7.34696	7.39985		Unigene4790_JJD	1.64166	-1.17487		CL2029.Contig2_JJD	-1.33202	2.40779		Unigene37772_JJD	-1.16577	-1.07225
CL4604.Contig3_JJD	6.75043	7.36048		CL2473.Contig6_JJD	1.53794	-1.18111		CL9854.Contig6_JJD	-1.1112	2.37681		Unigene19410_JJD	-1.8987	-1.07487
CL5985.Contig5_JJD	8.14975	7.35755		CL5029.Contig8_JJD	3.16841	-1.1836		Unigene8494_JJD	-1.31061	2.36643		Unigene21947_JJD	-2.61546	-1.07523
CL1390.Contig1_JJD	4.30378	7.31162		CL4629.Contig2_JJD	1.6806	-1.18688		CL10498.Contig1_JJD	-1.52327	2.32193		CL6498.Contig2_JJD	-7.35315	-1.07702
CL189.Contig12_JJD	4.86542	7.26632		CL10474.Contig3_JJD	7.43256	-1.19794		CL5579.Contig2_JJD	-1.31159	2.31569		Unigene24588_JJD	-1.96233	-1.07843
CL3537.Contig9_JJD	4.19878	7.23144		Unigene46110_JJD	2.33341	-1.20067		CL2661.Contig6_JJD	-2.53665	2.30123		CL4231.Contig1_JJD	-1.90038	-1.0802
CL657.Contig4_JJD	4.38466	7.22622		Unigene21922_JJD	1.69266	-1.20207		CL5453.Contig1_JJD	-1.47712	2.2983		CL5145.Contig2_JJD	-1.91904	-1.08101
CL4838.Contig3_JJD	4.40939	7.21432		CL10405.Contig2_JJD	1.38761	-1.20297		Unigene15569_JJD	-1.26935	2.29779		CL358.Contig1_JJD	-1.07852	-1.08182
CL4838.Contig4_JJD	4.40939	7.21432		CL2555.Contig3_JJD	1.29206	-1.20375		Unigene10837_JJD	-1.32103	2.26879		Unigene25513_JJD	-1.05618	-1.08186
CL453.Contig3_JJD	7.21501	6.99193		CL161.Contig4_JJD	1.82368	-1.22027		CL6160.Contig3_JJD	-5.2854	2.19393		CL4762.Contig6_JJD	-1.65775	-1.08324
CL2990.Contig11_JJD	6.94586	6.92905		CL5796.Contig6_JJD	1.60874	-1.24187		CL811.Contig2_JJD	-1.26303	2.18157		Unigene2214_JJD	-1.7014	-1.08765
CL705.Contig8_JJD	3.38198	6.85938		Unigene21512_JJD	1.1438	-1.24345		CL4498.Contig1_JJD	-1.24701	2.15876		Unigene9585_JJD	-1.06413	-1.08862
CL8760.Contig2_JJD	3.57771	6.85079		Unigene597_JJD	1.15117	-1.24793		Unigene8522_JJD	-1.15391	2.15168		CL2822.Contig3_JJD	-1.57605	-1.08872
CL1165.Contig4_JJD	7.1565	6.81592		CL3486.Contig4_JJD	1.42043	-1.25442		CL2883.Contig1_JJD	-3.54273	2.15129		CL3829.Contig3_JJD	-2.36551	-1.09244
CL7370.Contig3_JJD	3.97182	6.81225		Unigene37783_JJD	1.55716	-1.26685		CL1678.Contig11_JJD	-1.5645	2.14994		Unigene17747_JJD	-1.18615	-1.09412
CL2627.Contig1_JJD	3.9752	6.77778		CL1911.Contig3_JJD	1.7165	-1.28818		Unigene24157_JJD	-1.3542	2.14618		Unigene22060_JJD	-1.86405	-1.09425
Unigene10187_JJD	4.79212	6.72231		CL5976.Contig1_JJD	1.52075	-1.30612		CL4001.Contig1_JJD	-1.45943	2.13267		Unigene13095_JJD	-1.35275	-1.095
CL9795.Contig4_JJD	6.23231	6.70924		Unigene2751_JJD	1.82224	-1.31183		CL9030.Contig2_JJD	-2.28331	2.12576		Unigene23047_JJD	-1.26639	-1.09535
CL7897.Contig1_JJD	6.82927	6.67545		CL1068.Contig8_JJD	1.14083	-1.32052		CL8476.Contig1_JJD	-4.5502	2.11311		CL4416.Contig1_JJD	-1.33471	-1.09843
Unigene14897_JJD	6.74303	6.61334		CL5693.Contig4_JJD	2.27817	-1.34074		CL2463.Contig1_JJD	-1.47482	2.10242		Unigene12791_JJD	-1.0908	-1.1016
CL3686.Contig2_JJD	6.62205	6.54946		Unigene44788_JJD	1.44176	-1.34815		CL5845.Contig1_JJD	-1.04619	2.09245		Unigene7275_JJD	-1.03586	-1.11548
CL4511.Contig1_JJD	4.66797	6.503		CL5053.Contig3_JJD	1.08406	-1.34982		CL3020.Contig2_JJD	-1.32629	2.08361		CL7137.Contig2_JJD	-2.07316	-1.11628
CL4762.Contig3_JJD	6.58434	6.49785		CL685.Contig9_JJD	2.57263	-1.35295		Unigene13501_JJD	-1.50161	2.05524		Unigene7180_JJD	-1.16993	-1.11652
CL1678.Contig2_JJD	8.4315	6.47978		Unigene10137_JJD	1.35858	-1.35653		CL1979.Contig1_JJD	-1.23483	2.05468		Unigene26112_JJD	-1.1382	-1.11999
CL3561.Contig2_JJD	2.01381	6.46949		CL10403.Contig2_JJD	4.42494	-1.36528		CL5520.Contig1_JJD	-1.04887	2.0523		CL2886.Contig1_JJD	-2.56259	-1.12008
Unigene42732_JJD	5.43567	6.45276		CL5393.Contig1_JJD	1.00884	-1.37529		CL5525.Contig1_JJD	-1.04363	2.01982		Unigene25431_JJD	-1.2471	-1.12185
CL8443.Contig2_JJD	5.86994	6.43031		Unigene25119_JJD	1.16783	-1.38702		Unigene15414_JJD	-1.61566	2.01698		Unigene4800_JJD	-1.43981	-1.12369
CL3545.Contig3_JJD	6.20219	6.42339		CL10119.Contig16_JJD	1.52403	-1.39453		Unigene5845_JJD	-1.48089	2		Unigene35039_JJD	-1.1459	-1.12585
CL79.Contig3_JJD	6.56377	6.41278		Unigene15643_JJD	1.01086	-1.39505		CL9347.Contig1_JJD	-1.68132	1.99493		Unigene30859_JJD	-2.00629	-1.13274
CL79.Contig10_JJD	6.56377	6.41278		CL629.Contig2_JJD	2.49275	-1.39635		CL3303.Contig2_JJD	-3.21917	1.97066		CL5924.Contig1_JJD	-1.43526	-1.13937
CL2021.Contig1_JJD	6.72859	6.36948		CL2473.Contig4_JJD	1.31318	-1.40587		CL10681.Contig2_JJD	-1.67094	1.95253		Unigene11229_JJD	-1.58127	-1.14361
CL7144.Contig1_JJD	6.24793	6.35114		CL10119.Contig17_JJD	1.50936	-1.40921		CL4912.Contig2_JJD	-4.31694	1.94337		CL1415.Contig2_JJD	-2.1168	-1.14507
CL2527.Contig11_JJD	5.79685	6.33148		CL8957.Contig2_JJD	1.81488	-1.42681		CL4670.Contig2_JJD	-1.51863	1.92979		Unigene32735_JJD	-1.69843	-1.14869
CL10117.Contig2_JJD	6.20783	6.31666		CL2347.Contig6_JJD	1.64451	-1.4278		CL4594.Contig1_JJD	-2.62647	1.91959		Unigene27558_JJD	-1.00571	-1.1501
CL1031.Contig2_JJD	6.23965	6.29502		Unigene5197_JJD	1.47854	-1.44003		Unigene14057_JJD	-1.17487	1.9187		CL4942.Contig6_JJD	-1.2598	-1.15021
CL2415.Contig2_JJD	2.91561	6.27866		CL4526.Contig1_JJD	1.34134	-1.44468		CL8951.Contig2_JJD	-2.41761	1.91049		Unigene25115_JJD	-1.25535	-1.1508
CL2002.Contig1_JJD	5.4327	6.245		CL5042.Contig2_JJD	1.14713	-1.45323		CL9974.Contig1_JJD	-1.1501	1.89276		Unigene19363_JJD	-1.07266	-1.15587
Unigene11908_JJD	5.70939	6.24401		CL2011.Contig5_JJD	1.09203	-1.46416		CL240.Contig2_JJD	-1.83615	1.88593		Unigene48020_JJD	-1.19836	-1.15723
CL4149.Contig4_JJD	7.55357	6.24286		CL137.Contig18_JJD	2.09969	-1.47342		Unigene26028_JJD	-1.00456	1.88025		Unigene23127_JJD	-1.65279	-1.16024
Unigene45255_JJD	1.15024	6.19672		CL5693.Contig2_JJD	1.21929	-1.49692		CL1028.Contig1_JJD	-1.50578	1.86551		CL6335.Contig2_JJD	-1.87334	-1.16038
CL3045.Contig5_JJD	7.28643	6.19421		CL564.Contig3_JJD	1.81169	-1.5025		CL4719.Contig3_JJD	-2.14575	1.86477		Unigene41597_JJD	-2.5901	-1.16258
CL1800.Contig6_JJD	5.12452	6.16684		Unigene43106_JJD	1.33212	-1.52484		CL7838.Contig1_JJD	-4.82564	1.83766		Unigene48016_JJD	-1.19621	-1.1654
CL3865.Contig3_JJD	5.7973	6.16323		Unigene25108_JJD	1.25898	-1.54294		Unigene15696_JJD	-1.91806	1.82927		CL3433.Contig1_JJD	-1.37112	-1.16912
CL4753.Contig2_JJD	6.77846	6.13699		CL1911.Contig2_JJD	1.45489	-1.54979		CL5293.Contig3_JJD	-1.04064	1.82443		Unigene947_JJD	-1.77777	-1.16935
CL1421.Contig4_JJD	5.2204	6.12045		CL253.Contig1_JJD	1.83062	-1.55499		CL3595.Contig4_JJD	-2.38904	1.81359		CL7174.Contig1_JJD	-1.85368	-1.17195
CL85.Contig6_JJD	5.33787	6.1062		CL5481.Contig2_JJD	1.04239	-1.56502		CL3209.Contig3_JJD	-1.35887	1.80475		Unigene30858_JJD	-2.10657	-1.17552
CL9037.Contig2_JJD	6.22217	6.1013		Unigene22753_JJD	1.49252	-1.5708		Unigene637_JJD	-2.53359	1.80251		CL5531.Contig1_JJD	-1.30945	-1.17791
CL2222.Contig1_JJD	5.1062	6.09174		CL3486.Contig3_JJD	1.10369	-1.57116		Unigene8287_JJD	-3.822	1.80249		CL4041.Contig1_JJD	-1.97585	-1.17819
CL3900.Contig2_JJD	6.24422	6.07612		CL9587.Contig1_JJD	2.40869	-1.57511		CL7713.Contig2_JJD	-2.75576	1.79631		CL118.Contig5_JJD	-1.1287	-1.17991
CL4892.Contig3_JJD	8.40088	6.04439		CL4196.Contig2_JJD	1.09874	-1.58291		CL10137.Contig1_JJD	-1.00209	1.79146		CL3071.Contig2_JJD	-1.59961	-1.1809
CL6176.Contig1_JJD	4.75489	6.03842		CL6603.Contig2_JJD	1.91915	-1.58996		Unigene41591_JJD	-3.65849	1.77826		CL1116.Contig2_JJD	-1.52519	-1.18101
CL6065.Contig4_JJD	5.46007	6.03759		Unigene11743_JJD	1.02675	-1.6041		Unigene4673_JJD	-1.00827	1.77726		CL6241.Contig1_JJD	-1.03729	-1.18558
CL1800.Contig5_JJD	4.99207	6.03439		Unigene20762_JJD	1.35985	-1.61207		CL9414.Contig1_JJD	-2.57347	1.77456		Unigene4653_JJD	-1.10267	-1.19199
CL10608.Contig3_JJD	2.82399	6.02965		Unigene3796_JJD	1.02432	-1.62737		CL5478.Contig3_JJD	-1.21681	1.75861		CL7687.Contig1_JJD	-1.27387	-1.19328
CL3080.Contig4_JJD	5.33526	6.01601		CL7051.Contig2_JJD	1.514	-1.63136		Unigene13566_JJD	-1.59368	1.74908		CL7583.Contig3_JJD	-1.94037	-1.1997
CL7587.Contig1_JJD	4.79198	6.00633		CL1967.Contig1_JJD	1.32784	-1.63524		Unigene26950_JJD	-1.07857	1.73798		CL302.Contig2_JJD	-1.26942	-1.19981
CL946.Contig2_JJD	1.41741	5.99352		Unigene26193_JJD	1.4918	-1.65025		CL5579.Contig1_JJD	-1.88961	1.73766		Unigene6433_JJD	-1.15491	-1.20043
Unigene47589_JJD	1.67894	5.98803		CL2812.Contig2_JJD	1.54551	-1.65227		CL1205.Contig7_JJD	-2.98809	1.73625		Unigene1944_JJD	-1.96956	-1.20055
CL339.Contig9_JJD	1.86696	5.97422		CL4259.Contig2_JJD	1.22239	-1.65737		Unigene4138_JJD	-2.53127	1.69991		Unigene18949_JJD	-2.4675	-1.20356
CL10426.Contig1_JJD	5.41923	5.97248		CL1875.Contig1_JJD	1.57116	-1.66985		Unigene319_JJD	-1.89377	1.69564		Unigene12235_JJD	-1.43747	-1.20414
Unigene41971_JJD	1.59538	5.96979		Unigene13913_JJD	1.89882	-1.67045		CL7727.Contig1_JJD	-2.02697	1.69564		Unigene4275_JJD	-2.14931	-1.20566
CL5801.Contig3_JJD	5.8275	5.96867		CL6603.Contig3_JJD	1.19999	-1.67243		CL2769.Contig2_JJD	-1.24683	1.6945		CL3933.Contig1_JJD	-1.12645	-1.20568
CL2768.Contig6_JJD	6.48583	5.95128		CL7920.Contig2_JJD	1.40629	-1.69017		Unigene5204_JJD	-1.33246	1.69002		Unigene39796_JJD	-1.18553	-1.20913
CL79.Contig8_JJD	6.07834	5.92735		CL3149.Contig2_JJD	1.03866	-1.70474		CL9065.Contig2_JJD	-1.04319	1.68298		Unigene35687_JJD	-1.74813	-1.21759
CL9493.Contig2_JJD	5.748	5.91545		CL2232.Contig2_JJD	1.7217	-1.71741		CL10155.Contig1_JJD	-1.58496	1.67938		Unigene10039_JJD	-1.24175	-1.21888
CL3051.Contig2_JJD	6.16294	5.89324		Unigene4921_JJD	1.08144	-1.72206		Unigene15143_JJD	-1.83954	1.67409		Unigene15749_JJD	-1.17529	-1.22155
CL1678.Contig5_JJD	3.74147	5.86419		CL3243.Contig2_JJD	3.09932	-1.7282		Unigene17316_JJD	-1.02829	1.67215		Unigene8466_JJD	-2.07866	-1.22239
CL5464.Contig3_JJD	6.75043	5.85521		CL5029.Contig9_JJD	2.61711	-1.7349		CL1673.Contig1_JJD	-2.12701	1.66956		Unigene5903_JJD	-1.02918	-1.22338
Unigene9377_JJD	3.24961	5.85521		Unigene42155_JJD	2.4852	-1.73909		CL3950.Contig1_JJD	-1.7228	1.65612		Unigene27571_JJD	-1.04904	-1.22422
Unigene17800_JJD	3.05166	5.85331		CL1325.Contig2_JJD	1.02478	-1.73935		Unigene15658_JJD	-1.71658	1.65279		CL6256.Contig1_JJD	-1.09377	-1.22663
CL10512.Contig2_JJD	6.27572	5.83069		CL3286.Contig2_JJD	1.72411	-1.74093		CL5555.Contig3_JJD	-1.84617	1.6515		Unigene28317_JJD	-1.85639	-1.22817
Unigene12684_JJD	5.32958	5.82241		Unigene43627_JJD	1.17436	-1.744		CL6799.Contig2_JJD	-2.91299	1.64956		Unigene4144_JJD	-2.58598	-1.22821
CL1079.Contig2_JJD	2.13245	5.81985		CL4321.Contig1_JJD	1.53472	-1.74666		CL7367.Contig2_JJD	-4.28652	1.63415		CL103.Contig3_JJD	-1.25449	-1.22822
CL1404.Contig5_JJD	4.90288	5.79008		Unigene10792_JJD	3.46689	-1.75963		CL3698.Contig2_JJD	-2.70158	1.63367		Unigene19478_JJD	-1.05899	-1.22832
CL3020.Contig1_JJD	2.40285	5.7758		CL4005.Contig1_JJD	1.09644	-1.76006		CL4319.Contig1_JJD	-1.57719	1.63353		Unigene38112_JJD	-1.37335	-1.22911
CL3136.Contig1_JJD	6.1628	5.75747		CL9382.Contig2_JJD	1.32954	-1.83432		CL6152.Contig1_JJD	-2.51625	1.62544		Unigene17899_JJD	-1.0475	-1.22955
CL1686.Contig6_JJD	3.7049	5.7323		CL8238.Contig3_JJD	1.16912	-1.83909		CL4990.Contig3_JJD	-1.37223	1.6234		Unigene10552_JJD	-1.06736	-1.23001
CL7630.Contig2_JJD	6.10933	5.72478		Unigene10820_JJD	1.23512	-1.84153		CL6.Contig2_JJD	-1.70044	1.62149		CL6949.Contig1_JJD	-3.77745	-1.23137
CL8296.Contig1_JJD	6.13589	5.71849		CL4674.Contig1_JJD	1.0411	-1.84321		CL7281.Contig1_JJD	-1.09163	1.61643		CL9491.Contig1_JJD	-2.28209	-1.23231
CL7257.Contig3_JJD	7.02554	5.70834		CL3072.Contig4_JJD	1.45251	-1.85561		Unigene27549_JJD	-2.5325	1.61338		CL9412.Contig1_JJD	-1.06737	-1.23311
CL8966.Contig4_JJD	6.36257	5.69135		CL2447.Contig3_JJD	1.02674	-1.85659		CL4406.Contig2_JJD	-1.37525	1.6079		Unigene30819_JJD	-1.15714	-1.2356
CL3254.Contig1_JJD	6.53027	5.6845		CL5029.Contig3_JJD	2.48977	-1.86224		CL4350.Contig2_JJD	-1.80512	1.60715		Unigene19367_JJD	-1.00562	-1.23575
CL2906.Contig4_JJD	4.74685	5.68089		CL2973.Contig2_JJD	1.46395	-1.88529		Unigene2761_JJD	-2.82362	1.59463		Unigene35467_JJD	-1.40428	-1.23807
CL2169.Contig3_JJD	4.13955	5.67021		Unigene6676_JJD	1.84441	-1.89158		CL2086.Contig1_JJD	-2.09221	1.59441		Unigene3199_JJD	-1.66797	-1.24289
CL9273.Contig1_JJD	5.51838	5.66804		CL5693.Contig1_JJD	1.76074	-1.89199		Unigene10158_JJD	-1.24132	1.59292		CL6920.Contig2_JJD	-1.26638	-1.24422
Unigene8365_JJD	5.71983	5.64919		CL1776.Contig3_JJD	2.28441	-1.9042		CL9797.Contig1_JJD	-2.20908	1.59188		Unigene21409_JJD	-1.29148	-1.24537
CL4513.Contig1_JJD	4.74624	5.63919		Unigene44708_JJD	1.43684	-1.91239		CL4594.Contig3_JJD	-2.95656	1.58951		CL1551.Contig2_JJD	-1.51629	-1.24836
CL7741.Contig1_JJD	2.86129	5.63614		CL7793.Contig2_JJD	2.14524	-1.93742		Unigene32431_JJD	-1.81868	1.58328		Unigene46775_JJD	-2.04614	-1.25537
CL9125.Contig1_JJD	4.63421	5.6313		CL8942.Contig2_JJD	1.71727	-1.94404		CL1073.Contig1_JJD	-1.865	1.56239		Unigene7111_JJD	-2	-1.25733
CL6501.Contig4_JJD	4.44718	5.63105		CL760.Contig2_JJD	1.17688	-1.96897		CL147.Contig1_JJD	-1.28011	1.55784		Unigene13121_JJD	-1.0316	-1.25876
CL3254.Contig7_JJD	6.46315	5.61738		CL1125.Contig5_JJD	2.6204	-1.97665		Unigene11545_JJD	-2.05927	1.5465		Unigene24707_JJD	-1.12876	-1.26042
Unigene14898_JJD	6.63178	5.60856		Unigene29240_JJD	1.71683	-1.98579		CL10486.Contig5_JJD	-2.05729	1.54537		Unigene27123_JJD	-3.31342	-1.27535
CL3537.Contig8_JJD	4.51802	5.60341		Unigene7529_JJD	1.79168	-1.98793		CL4821.Contig1_JJD	-1.02981	1.53081		Unigene38857_JJD	-1.19607	-1.28068
CL4849.Contig2_JJD	5.09741	5.59378		CL1776.Contig1_JJD	2.19669	-1.99192		CL2110.Contig4_JJD	-1.49185	1.52681		Unigene21100_JJD	-1	-1.28379
CL7217.Contig2_JJD	5.16781	5.57862		CL9873.Contig1_JJD	1.01713	-2.08579		CL1372.Contig1_JJD	-1.26833	1.50019		Unigene6468_JJD	-1.84273	-1.28804
CL7257.Contig2_JJD	7.24793	5.56986		CL7793.Contig1_JJD	1.99359	-2.08906		CL2301.Contig1_JJD	-1.27225	1.49654		CL5429.Contig2_JJD	-1.01609	-1.29212
CL7185.Contig1_JJD	5.46654	5.56523		Unigene5518_JJD	2.90163	-2.10893		CL541.Contig1_JJD	-1.86661	1.48097		CL10086.Contig1_JJD	-2.01067	-1.29907
CL1646.Contig1_JJD	5.0816	5.56513		Unigene42718_JJD	1.25724	-2.12063		CL10208.Contig1_JJD	-1.82634	1.47926		CL7643.Contig3_JJD	-1.79968	-1.30252
CL7963.Contig2_JJD	5.0274	5.55854		Unigene7319_JJD	2.17636	-2.12102		CL6847.Contig2_JJD	-1.02686	1.46981		CL5546.Contig1_JJD	-1.76932	-1.30314
Unigene21880_JJD	5.57238	5.55459		CL476.Contig2_JJD	2.23607	-2.12262		CL7859.Contig1_JJD	-5.59877	1.4698		CL9297.Contig1_JJD	-2.08636	-1.30875
CL3822.Contig6_JJD	4.79658	5.54946		CL476.Contig4_JJD	2.22542	-2.13327		Unigene20270_JJD	-1.07039	1.46129		CL6417.Contig4_JJD	-1.47431	-1.31014
CL9515.Contig3_JJD	3.5319	5.54638		CL5029.Contig4_JJD	2.01572	-2.14199		CL1950.Contig1_JJD	-1.47321	1.45444		CL1604.Contig5_JJD	-1.09178	-1.31098
CL10330.Contig6_JJD	4.88708	5.53492		CL4707.Contig1_JJD	1.30177	-2.14266		CL4983.Contig5_JJD	-1.03552	1.45021		CL2129.Contig3_JJD	-2.14187	-1.31482
CL5497.Contig1_JJD	3.26521	5.523		CL2053.Contig1_JJD	2.27555	-2.14568		CL1094.Contig3_JJD	-2.10925	1.44957		Unigene3433_JJD	-1.05323	-1.31718
CL10527.Contig1_JJD	6.34481	5.5221		CL9821.Contig2_JJD	1.31411	-2.15338		CL529.Contig5_JJD	-1.60554	1.44337		CL6373.Contig2_JJD	-1.56382	-1.32193
CL7394.Contig7_JJD	4.89356	5.5138		CL2347.Contig5_JJD	2.28922	-2.17632		Unigene1938_JJD	-2.53605	1.43296		Unigene23355_JJD	-1.20074	-1.32289
CL8001.Contig2_JJD	5.31288	5.5025		CL3361.Contig6_JJD	2.2143	-2.17659		Unigene36956_JJD	-2.34062	1.42814		CL3915.Contig2_JJD	-1.38479	-1.3238
CL3257.Contig5_JJD	4.09516	5.50154		Unigene10053_JJD	1.04351	-2.18078		CL3792.Contig1_JJD	-1.04687	1.42366		Unigene7350_JJD	-1.4209	-1.32544
CL5096.Contig2_JJD	4.39152	5.49966		Unigene5590_JJD	1.30478	-2.18251		CL4503.Contig1_JJD	-1.3816	1.41834		Unigene18387_JJD	-1.45519	-1.32618
CL5656.Contig3_JJD	3.83289	5.49309		CL5029.Contig1_JJD	2.16841	-2.1836		CL1708.Contig3_JJD	-1.3155	1.40442		Unigene21946_JJD	-1.44833	-1.32751
CL202.Contig11_JJD	3.79837	5.48487		CL2269.Contig3_JJD	1.16619	-2.20387		CL1648.Contig1_JJD	-1.0453	1.40027		CL3011.Contig6_JJD	-1.59764	-1.33107
CL6106.Contig1_JJD	4.05021	5.48059		Unigene10392_JJD	1.56898	-2.21261		CL801.Contig4_JJD	-1.19105	1.39816		Unigene33537_JJD	-2.46415	-1.33138
Unigene11987_JJD	4.90913	5.46324		CL1298.Contig1_JJD	5.19687	-2.22239		CL7768.Contig2_JJD	-1.69782	1.39273		Unigene48698_JJD	-2.11943	-1.3322
CL1294.Contig1_JJD	3.83233	5.45103		CL4526.Contig3_JJD	1.03361	-2.24626		CL7431.Contig7_JJD	-2.05025	1.39145		Unigene6770_JJD	-1.64181	-1.33842
CL2185.Contig2_JJD	4.72886	5.44523		CL8931.Contig1_JJD	1.12145	-2.26823		CL684.Contig7_JJD	-1.62432	1.38666		Unigene32227_JJD	-1.15489	-1.33931
CL4411.Contig4_JJD	3.25239	5.43741		Unigene5589_JJD	2.78546	-2.36678		CL2415.Contig3_JJD	-1.98251	1.38054		CL940.Contig2_JJD	-1.33631	-1.33997
CL1489.Contig6_JJD	2.3167	5.41043		CL6684.Contig2_JJD	2.61512	-2.36839		CL7857.Contig2_JJD	-5.7211	1.37956		Unigene40100_JJD	-1.28833	-1.34094
Unigene64_JJD	4.61129	5.40988		CL476.Contig6_JJD	2.19931	-2.38565		CL2329.Contig2_JJD	-2.68695	1.36217		Unigene9733_JJD	-1.08278	-1.34505
CL7722.Contig3_JJD	3.30905	5.39917		CL2232.Contig4_JJD	1.05209	-2.38702		Unigene1956_JJD	-1.00381	1.36172		CL2202.Contig3_JJD	-1.23958	-1.34688
CL8401.Contig1_JJD	4.31325	5.39643		Unigene6165_JJD	1.78064	-2.40797		CL4242.Contig2_JJD	-1.68141	1.35552		Unigene30882_JJD	-1.31753	-1.34712
CL5700.Contig1_JJD	5.73697	5.39017		CL7244.Contig2_JJD	1.10251	-2.42626		Unigene37593_JJD	-1.47163	1.35231		CL8095.Contig1_JJD	-1.74782	-1.34713
Unigene17087_JJD	4.69894	5.3872		CL5501.Contig1_JJD	1.76053	-2.43976		CL7267.Contig3_JJD	-1.13719	1.34787		Unigene21155_JJD	-1.25052	-1.3474
Unigene4225_JJD	6.42106	5.37669		CL5029.Contig5_JJD	1.86291	-2.4891		Unigene46074_JJD	-1.09098	1.32843		Unigene7928_JJD	-1.63065	-1.34914
Unigene19593_JJD	1.44658	5.36696		Unigene10819_JJD	1.03791	-2.51959		Unigene15693_JJD	-2.4116	1.31669		CL10676.Contig5_JJD	-1.28965	-1.35225
Unigene5196_JJD	4.28081	5.36591		CL7036.Contig1_JJD	1.52919	-2.54131		CL997.Contig3_JJD	-2.19907	1.31292		Unigene2449_JJD	-1.36427	-1.35408
CL772.Contig1_JJD	4.68833	5.35946		Unigene45182_JJD	1.49367	-2.558		CL5311.Contig1_JJD	-1.25701	1.30126		CL618.Contig1_JJD	-4.37687	-1.35684
CL4166.Contig1_JJD	2.77091	5.35308		Unigene22866_JJD	1.76644	-2.61229		CL5653.Contig3_JJD	-1.03755	1.29662		Unigene7134_JJD	-1.18084	-1.35882
CL521.Contig3_JJD	2.64186	5.34251		Unigene44683_JJD	1.41069	-2.61659		CL3330.Contig2_JJD	-1.03192	1.29607		CL2702.Contig1_JJD	-1.23062	-1.36812
CL6375.Contig1_JJD	3.39219	5.33116		CL4526.Contig2_JJD	1.53794	-2.62145		CL1098.Contig1_JJD	-1.37156	1.2952		CL5601.Contig1_JJD	-1.60853	-1.36946
CL4696.Contig3_JJD	5.68741	5.32474		Unigene32613_JJD	1.82108	-2.64259		Unigene6811_JJD	-2.27915	1.2936		Unigene36783_JJD	-1.52346	-1.36973
CL2162.Contig1_JJD	3.26793	5.32046		CL4882.Contig2_JJD	1.64191	-2.64364		Unigene35057_JJD	-1.66082	1.29206		Unigene7416_JJD	-1.19855	-1.37058
CL1109.Contig3_JJD	5.06432	5.30368		CL5940.Contig3_JJD	1.70029	-2.654		Unigene7966_JJD	-1.00802	1.28066		Unigene9661_JJD	-2.70435	-1.37059
CL745.Contig3_JJD	4.45313	5.28007		CL5029.Contig2_JJD	2.71714	-2.70361		CL4727.Contig4_JJD	-1.98221	1.27314		Unigene8685_JJD	-2.00078	-1.37061
CL2195.Contig3_JJD	4.56854	5.25681		CL9264.Contig2_JJD	2.10887	-2.71961		CL6389.Contig2_JJD	-2.54253	1.27153		CL592.Contig1_JJD	-1.65694	-1.37068
CL4283.Contig5_JJD	3.41756	5.24819		Unigene513_JJD	2.82725	-2.77791		CL2182.Contig2_JJD	-8.45943	1.27019		Unigene25113_JJD	-1.29083	-1.37354
CL4601.Contig5_JJD	4.29956	5.245		CL5893.Contig1_JJD	1.76296	-2.79647		CL6160.Contig2_JJD	-6.21162	1.26771		Unigene16171_JJD	-1.19424	-1.37481
CL10473.Contig2_JJD	4.50855	5.24249		CL5752.Contig3_JJD	2.14951	-2.85798		Unigene32694_JJD	-1.0434	1.26381		Unigene35602_JJD	-1.11991	-1.37718
Unigene49629_JJD	5.20945	5.23156		CL3361.Contig2_JJD	1.49203	-2.89885		Unigene15436_JJD	-1.44636	1.26169		Unigene15157_JJD	-1.0554	-1.37832
CL7101.Contig1_JJD	4.73825	5.22147		Unigene11131_JJD	1.71852	-2.91552		Unigene19330_JJD	-2.02787	1.25675		Unigene20778_JJD	-2.02801	-1.37851
CL1799.Contig1_JJD	3.53605	5.22067		CL5981.Contig1_JJD	1.0511	-2.91908		Unigene35481_JJD	-1.63628	1.25237		Unigene11239_JJD	-1.53128	-1.38045
CL1094.Contig2_JJD	3.383	5.20734		Unigene43108_JJD	1.39999	-2.95869		CL4863.Contig1_JJD	-1.91754	1.22595		CL1642.Contig3_JJD	-2.00796	-1.38198
CL1404.Contig7_JJD	4.31792	5.20511		CL3690.Contig3_JJD	2.9774	-3.0689		CL855.Contig4_JJD	-1.26073	1.22322		Unigene272_JJD	-2.24096	-1.38565
CL709.Contig1_JJD	1.62709	5.19989		Unigene17215_JJD	1.30696	-3.08392		CL501.Contig3_JJD	-1.06864	1.21551		CL1014.Contig4_JJD	-1.088	-1.38593
CL6330.Contig2_JJD	3.72866	5.19196		CL5619.Contig2_JJD	1.43746	-3.19311		CL1047.Contig3_JJD	-2.16879	1.21031		Unigene4618_JJD	-1.63679	-1.38757
CL1963.Contig2_JJD	5.07176	5.17826		Unigene5748_JJD	2.47405	-3.30485		CL5780.Contig2_JJD	-3.67713	1.20958		Unigene1046_JJD	-1.07515	-1.39208
CL3064.Contig2_JJD	4.01021	5.17719		Unigene22_JJD	1.30485	-3.36418		CL1998.Contig2_JJD	-1.38247	1.20592		CL7435.Contig3_JJD	-1.02954	-1.40049
CL3254.Contig2_JJD	6.01569	5.16993		CL8557.Contig1_JJD	2.49119	-3.43552		CL9810.Contig1_JJD	-1.20771	1.19483		CL5457.Contig1_JJD	-1.85128	-1.40264
CL7727.Contig2_JJD	1.44252	5.16512		CL3953.Contig1_JJD	1.06935	-3.50834		CL648.Contig4_JJD	-1.29336	1.18903		CL1328.Contig2_JJD	-2.12367	-1.40283
CL2457.Contig4_JJD	4.5168	5.14384		CL2127.Contig2_JJD	1.72113	-3.67035		CL4503.Contig2_JJD	-1.62837	1.17158		Unigene41151_JJD	-1.02403	-1.40347
CL5265.Contig4_JJD	5.30875	5.12365		Unigene5737_JJD	2.07258	-3.67331		Unigene1713_JJD	-1.98674	1.1714		CL3100.Contig2_JJD	-2.42368	-1.4053
Unigene3981_JJD	3.22948	5.12001		CL3045.Contig4_JJD	1.70659	-3.79141		Unigene37571_JJD	-1.10173	1.15001		CL2987.Contig1_JJD	-1.58904	-1.40793
Unigene26161_JJD	1.87796	5.11949		Unigene45762_JJD	1.17617	-4.11362		CL6033.Contig1_JJD	-1.06243	1.14445		Unigene48591_JJD	-1.63524	-1.40846
CL3947.Contig6_JJD	3.54639	5.11857		CL3802.Contig4_JJD	5.95772	-4.12563		Unigene17718_JJD	-1.58193	1.1441		CL10713.Contig1_JJD	-2.51405	-1.40889
CL1908.Contig3_JJD	3.11289	5.11773		CL5265.Contig3_JJD	1.4644	-4.30378		Unigene31983_JJD	-1.40671	1.13653		CL2511.Contig1_JJD	-1.6734	-1.40898
CL3558.Contig3_JJD	5.38861	5.11528		CL3903.Contig7_JJD	1.71026	-4.81592		CL759.Contig2_JJD	-1.29207	1.13217		Unigene28982_JJD	-1.0822	-1.41356
CL2524.Contig2_JJD	5.65143	5.11127		CL3690.Contig1_JJD	1.02876	-5.01753		Unigene16299_JJD	-2.36141	1.12766		CL5156.Contig1_JJD	-1.0655	-1.41629
CL565.Contig8_JJD	4.88427	5.10713		CL4451.Contig5_JJD	4.2085	-5.05699		CL10037.Contig2_JJD	-2.76139	1.12542		CL3024.Contig2_JJD	-1.11738	-1.41932
CL2527.Contig8_JJD	4.56803	5.10266		CL3802.Contig2_JJD	5.0208	-5.06254		Unigene25111_JJD	-2.2655	1.11643		CL310.Contig1_JJD	-1.41182	-1.42177
CL4015.Contig1_JJD	3.70413	5.0992		CL3802.Contig3_JJD	4.75822	-5.32512		CL6750.Contig3_JJD	-2.67296	1.11021		Unigene29237_JJD	-1.60391	-1.42187
CL5548.Contig1_JJD	5.28091	5.09771		CL3802.Contig1_JJD	4.47573	-5.60761		CL10265.Contig1_JJD	-1.15056	1.10947		CL3201.Contig2_JJD	-1.04814	-1.4229
Unigene3703_JJD	3.85192	5.08773		CL1743.Contig2_JJD	1.49779	-5.74085		CL6695.Contig1_JJD	-1.13371	1.10802		Unigene42498_JJD	-2.0917	-1.4251
CL1165.Contig9_JJD	5.41954	5.07895		Unigene38557_JJD	1.06522	-5.78824		CL4990.Contig1_JJD	-1.88815	1.10748		CL5128.Contig1_JJD	-1.51732	-1.42974
CL7212.Contig1_JJD	4.01439	5.07676		CL4451.Contig3_JJD	1.24986	-6.25234		CL7025.Contig1_JJD	-1.24354	1.10496		Unigene40539_JJD	-1.55751	-1.43019
CL559.Contig3_JJD	4.40033	5.06471		Unigene27961_JJD	1.05335	-6.39189		CL5638.Contig2_JJD	-1.31228	1.099		Unigene43405_JJD	-1.29546	-1.43159
CL10202.Contig3_JJD	4.92656	5.0572		CL1298.Contig6_JJD	1.02694	-6.39232		CL5413.Contig3_JJD	-1.66204	1.0974		CL3727.Contig1_JJD	-1.39787	-1.43319
CL4601.Contig2_JJD	1.05749	5.0529		CL4451.Contig1_JJD	2.548	-6.7175		CL267.Contig2_JJD	-1.32044	1.0963		CL3338.Contig1_JJD	-1.50895	-1.43605
Unigene43497_JJD	2.04011	5.05095		CL7826.Contig2_JJD	1.43596	-7.31123		Unigene45928_JJD	-1.14118	1.09416		Unigene49009_JJD	-1.05316	-1.43819
CL1278.Contig1_JJD	4.25239	5.04825		CL7826.Contig1_JJD	1.2816	-7.46559		CL7859.Contig2_JJD	-2.07391	1.08777		Unigene7617_JJD	-2.36057	-1.44159
CL3513.Contig6_JJD	3.56125	5.04724		CL4451.Contig2_JJD	1.49992	-7.76557		CL10539.Contig3_JJD	-1.77619	1.08393		CL2108.Contig3_JJD	-2.66383	-1.44191
CL4761.Contig5_JJD	4.59648	5.04439		CL8425.Contig2_JJD	1.72385	-7.76685		CL3217.Contig2_JJD	-1.52731	1.08312		Unigene15058_JJD	-1.27423	-1.44196
CL2485.Contig9_JJD	5.15528	5.03642		CL4451.Contig4_JJD	1.38478	-7.88071		Unigene18953_JJD	-1.25338	1.07775		CL1849.Contig1_JJD	-1.22566	-1.4477
CL4210.Contig4_JJD	5.88708	5.03509						Unigene14514_JJD	-1.61646	1.06994		Unigene20693_JJD	-1.23466	-1.44897
CL9555.Contig2_JJD	5.22653	5.03237						Unigene13105_JJD	-1.38721	1.06246		CL1901.Contig12_JJD	-1.36565	-1.45365
CL2162.Contig6_JJD	2.97575	5.02827						Unigene6788_JJD	-3.57491	1.05607		Unigene24756_JJD	-1.86162	-1.45667
CL1450.Contig3_JJD	2.78685	5.01164						Unigene21493_JJD	-1.01148	1.05533		Unigene34361_JJD	-1.49225	-1.45694
CL3268.Contig1_JJD	4.76774	5.00574						CL3257.Contig1_JJD	-2.57699	1.05007		CL7376.Contig1_JJD	-1.12074	-1.45771
CL2042.Contig2_JJD	5.19056	5.005						CL1756.Contig4_JJD	-1.53051	1.04439		Unigene2575_JJD	-1.65643	-1.46367
CL8214.Contig1_JJD	1.7337	5.00204						CL6768.Contig1_JJD	-2.98055	1.0434		Unigene350_JJD	-2.65243	-1.46467
CL3558.Contig5_JJD	5.26914	4.99581						CL2255.Contig2_JJD	-1.1709	1.04042		Unigene1731_JJD	-1.40369	-1.46767
CL709.Contig7_JJD	4.38702	4.9913						Unigene17585_JJD	-1.18572	1.03806		CL9772.Contig2_JJD	-1.07494	-1.46961
CL4792.Contig3_JJD	4.27511	4.988						Unigene23836_JJD	-1.1472	1.03213		Unigene21812_JJD	-1.01627	-1.47131
CL566.Contig2_JJD	5.11285	4.96872						Unigene198_JJD	-2.59991	1.02736		Unigene8944_JJD	-1.40324	-1.4747
CL9072.Contig1_JJD	4.6515	4.96036						Unigene10613_JJD	-1.28189	1.02349		CL4923.Contig2_JJD	-1.83625	-1.48142
CL1039.Contig3_JJD	3.16993	4.95606						CL2415.Contig4_JJD	-2.34264	1.02042		Unigene5438_JJD	-1.98978	-1.48374
CL173.Contig5_JJD	4.82224	4.9557						Unigene41468_JJD	-1.71902	1.00246		CL6667.Contig2_JJD	-1.98697	-1.48386
CL2712.Contig2_JJD	1.46234	4.95368										CL7010.Contig3_JJD	-1.71098	-1.484
CL3558.Contig10_JJD	5.22214	4.94882										CL1159.Contig1_JJD	-1.04738	-1.48413
CL3728.Contig1_JJD	4.70598	4.94694										CL7126.Contig2_JJD	-1.03267	-1.49244
CL2577.Contig2_JJD	4.55	4.92968										Unigene4633_JJD	-1.78126	-1.49375
CL903.Contig4_JJD	4.58496	4.92735										CL9330.Contig2_JJD	-1.2026	-1.49418
CL3497.Contig3_JJD	2.4846	4.92539										Unigene25849_JJD	-1.7096	-1.51937
CL2527.Contig2_JJD	4.38746	4.92209										CL8068.Contig2_JJD	-1.3279	-1.51947
Unigene39462_JJD	4.50273	4.91899										Unigene33331_JJD	-2.30367	-1.52014
CL675.Contig3_JJD	5.34512	4.91842										CL7357.Contig1_JJD	-1.51198	-1.52248
Unigene8724_JJD	1.47961	4.91634										CL710.Contig1_JJD	-1.2082	-1.52289
CL2870.Contig1_JJD	5.26624	4.91183										Unigene34257_JJD	-1.50567	-1.52604
CL3254.Contig5_JJD	5.75266	4.90689										Unigene48728_JJD	-1.03505	-1.52838
Unigene2265_JJD	4.54522	4.90689										CL5774.Contig1_JJD	-2.78374	-1.52988
CL339.Contig6_JJD	2.19081	4.90057										CL2062.Contig3_JJD	-1.4465	-1.53508
CL6123.Contig2_JJD	4.51373	4.89936										Unigene40092_JJD	-1.43498	-1.53538
CL5017.Contig3_JJD	1.68527	4.89569										Unigene11083_JJD	-1.34172	-1.53622
CL2277.Contig3_JJD	5.11216	4.88901										CL1900.Contig1_JJD	-1.72247	-1.54366
CL3676.Contig1_JJD	4.51835	4.88433										CL897.Contig2_JJD	-1.85902	-1.55043
Unigene42932_JJD	3.42786	4.88381										Unigene10128_JJD	-1.40256	-1.55129
Unigene5028_JJD	1.66769	4.88336										CL3608.Contig2_JJD	-1.98635	-1.55183
CL3443.Contig1_JJD	4.34515	4.88004										Unigene48851_JJD	-1.16771	-1.55191
CL1536.Contig2_JJD	3.13203	4.87283										Unigene35699_JJD	-1.10412	-1.55383
CL9163.Contig2_JJD	1.34705	4.86836										Unigene31991_JJD	-2.59325	-1.55481
CL10529.Contig1_JJD	1.97982	4.86074										Unigene13408_JJD	-2.32956	-1.56006
CL7142.Contig1_JJD	5.6163	4.84311										Unigene49875_JJD	-1.02982	-1.56663
CL339.Contig2_JJD	2.13322	4.84298										Unigene46234_JJD	-1.7443	-1.56724
CL1631.Contig2_JJD	3.25376	4.84066										CL7152.Contig1_JJD	-2.66297	-1.56986
CL2626.Contig1_JJD	5.07195	4.83243										CL6138.Contig3_JJD	-1.49704	-1.57319
CL1830.Contig3_JJD	3.57787	4.82543										CL1111.Contig2_JJD	-3.1936	-1.57327
CL3217.Contig10_JJD	3.30034	4.82258										Unigene29197_JJD	-1.1364	-1.57393
CL1166.Contig3_JJD	3.49586	4.81778										CL8853.Contig1_JJD	-1.26999	-1.57632
CL664.Contig4_JJD	4.73697	4.81592										CL618.Contig4_JJD	-1.23273	-1.57671
Unigene8642_JJD	3.4994	4.81486										Unigene11340_JJD	-1.16583	-1.57886
CL9784.Contig3_JJD	4.17957	4.81444										Unigene28337_JJD	-1.06509	-1.57914
CL2200.Contig2_JJD	4.47889	4.81003										Unigene39721_JJD	-1.11314	-1.57971
CL8662.Contig3_JJD	3.61945	4.80902										Unigene22168_JJD	-1.01729	-1.58474
CL733.Contig2_JJD	4.81762	4.80821										CL9624.Contig1_JJD	-1.41467	-1.5894
CL5085.Contig3_JJD	4.21582	4.80735										Unigene13189_JJD	-1.6885	-1.59061
CL1877.Contig2_JJD	2.71935	4.80425										Unigene29292_JJD	-1.28691	-1.59101
Unigene28313_JJD	3.64386	4.8014										CL10717.Contig2_JJD	-1.38845	-1.59117
CL1410.Contig1_JJD	5.72583	4.79941										Unigene21134_JJD	-1.51635	-1.59533
CL1443.Contig1_JJD	4.7612	4.79305										Unigene49415_JJD	-1.63191	-1.60155
CL3602.Contig3_JJD	3.449	4.78997										Unigene25735_JJD	-1.11727	-1.60386
CL850.Contig5_JJD	4.29224	4.78718										Unigene46253_JJD	-1.8808	-1.61583
CL1736.Contig2_JJD	4.55108	4.77259										Unigene1754_JJD	-1.14095	-1.62113
CL7782.Contig4_JJD	4.94811	4.77106										CL6725.Contig2_JJD	-2.00373	-1.62139
CL8739.Contig2_JJD	4.16343	4.76189										CL4558.Contig2_JJD	-1.27911	-1.62549
Unigene49611_JJD	3.83188	4.75702										Unigene3046_JJD	-2.17022	-1.62598
Unigene27284_JJD	1.18556	4.74402										CL5182.Contig2_JJD	-1.04884	-1.62615
CL8231.Contig2_JJD	4.32073	4.74177										CL3198.Contig2_JJD	-1.25563	-1.62699
CL6866.Contig2_JJD	3.11646	4.74063										CL8890.Contig2_JJD	-1.48445	-1.62848
CL1697.Contig1_JJD	2.47075	4.73156										CL10688.Contig7_JJD	-1.82796	-1.62938
CL4988.Contig6_JJD	4.67793	4.73083										Unigene5657_JJD	-2.30117	-1.63459
CL10341.Contig1_JJD	3.33498	4.73039										CL5592.Contig3_JJD	-1.65232	-1.63878
CL4075.Contig8_JJD	3.07834	4.72792										Unigene25081_JJD	-1.76801	-1.63965
CL4067.Contig3_JJD	4.45539	4.72624										Unigene21072_JJD	-1.02168	-1.64226
CL5014.Contig2_JJD	3.70775	4.72484										Unigene28379_JJD	-1.03856	-1.64981
CL2263.Contig1_JJD	4.57215	4.72379										Unigene7725_JJD	-1.09356	-1.65759
CL594.Contig1_JJD	4.53363	4.72225										CL2084.Contig1_JJD	-1.0462	-1.65918
Unigene21375_JJD	3.43354	4.71663										Unigene8962_JJD	-1.21166	-1.67022
Unigene9850_JJD	2.60015	4.7101										CL2294.Contig1_JJD	-1.52168	-1.67177
Unigene10932_JJD	3.23783	4.70644										Unigene6884_JJD	-1.08908	-1.67339
CL8887.Contig2_JJD	4.08652	4.69982										CL9132.Contig1_JJD	-1.8509	-1.67518
CL6198.Contig2_JJD	3.42196	4.69664										Unigene15001_JJD	-1.57398	-1.69115
CL4953.Contig2_JJD	4.47381	4.69006										CL4441.Contig1_JJD	-1.11461	-1.69732
CL8291.Contig4_JJD	5.26823	4.68758										CL6846.Contig1_JJD	-1.15366	-1.7097
CL3254.Contig9_JJD	5.53027	4.6845										Unigene9296_JJD	-3.2741	-1.7102
CL4383.Contig4_JJD	1.97102	4.67114										Unigene7974_JJD	-1.3487	-1.71294
CL3984.Contig2_JJD	3.67219	4.66073										Unigene218_JJD	-1.01067	-1.71469
CL3723.Contig1_JJD	5.92006	4.65964										Unigene39509_JJD	-1.56884	-1.72085
CL4834.Contig3_JJD	5.00237	4.65294										Unigene10950_JJD	-1.16492	-1.72705
CL79.Contig4_JJD	4.79823	4.64725										Unigene1955_JJD	-1.18143	-1.73243
CL215.Contig3_JJD	4.59328	4.64552										Unigene2822_JJD	-1.32878	-1.74382
CL1519.Contig2_JJD	3.71669	4.6435										Unigene29046_JJD	-1.2115	-1.74427
CL685.Contig3_JJD	5.4245	4.62859										CL3538.Contig1_JJD	-1.21979	-1.74469
CL6911.Contig2_JJD	5.04041	4.62803										Unigene24309_JJD	-1.34414	-1.7468
CL173.Contig6_JJD	4.49103	4.62449										CL316.Contig2_JJD	-1.01792	-1.74739
CL3375.Contig2_JJD	4.9035	4.62257										Unigene25479_JJD	-1.05175	-1.74749
Unigene4156_JJD	4.71198	4.61374										Unigene30391_JJD	-1.32147	-1.74846
CL7464.Contig1_JJD	4.08523	4.6085										Unigene6581_JJD	-1.79276	-1.75926
Unigene9511_JJD	4.28707	4.59736										Unigene20146_JJD	-1.30276	-1.76466
CL4136.Contig2_JJD	2.95348	4.59487										CL2363.Contig1_JJD	-1.2861	-1.76609
CL8409.Contig2_JJD	4.44214	4.58621										Unigene44924_JJD	-1.29278	-1.76671
CL8779.Contig1_JJD	4.78136	4.58338										CL278.Contig5_JJD	-1.70466	-1.7763
CL1686.Contig7_JJD	2.55338	4.58078										Unigene48822_JJD	-1.65419	-1.77661
CL9457.Contig2_JJD	4.24751	4.57809										CL3378.Contig1_JJD	-1.29039	-1.77738
CL5459.Contig2_JJD	1.23857	4.57756										Unigene12610_JJD	-1.00561	-1.77961
CL1828.Contig1_JJD	5.17427	4.57579										CL7419.Contig2_JJD	-1.43417	-1.77999
CL5412.Contig1_JJD	2.20469	4.568										CL8260.Contig1_JJD	-1.93225	-1.78018
CL614.Contig2_JJD	1.10281	4.56571										Unigene40560_JJD	-1.0226	-1.78244
CL7229.Contig1_JJD	1.78117	4.55163										CL9236.Contig1_JJD	-2.32859	-1.78756
CL8434.Contig2_JJD	3.41171	4.54844										Unigene41343_JJD	-1.61914	-1.79863
Unigene4300_JJD	1.75303	4.54657										Unigene24235_JJD	-1.03388	-1.79901
CL4436.Contig3_JJD	3.66853	4.54583										Unigene48409_JJD	-2.20322	-1.80193
CL6101.Contig3_JJD	2.97167	4.5434										CL607.Contig3_JJD	-1.0794	-1.81005
Unigene13990_JJD	2.80124	4.54171										Unigene40243_JJD	-1.45851	-1.81103
Unigene6008_JJD	3.93481	4.53326										CL2997.Contig4_JJD	-3.19326	-1.82704
CL3259.Contig2_JJD	4.15439	4.52884										Unigene27481_JJD	-2.13212	-1.83023
CL6963.Contig1_JJD	4.3505	4.52582										Unigene310_JJD	-2.02518	-1.83508
CL4741.Contig1_JJD	3.37381	4.52179										Unigene3232_JJD	-2.08165	-1.84649
CL9801.Contig1_JJD	4.38764	4.52076										Unigene45563_JJD	-1.11087	-1.84776
CL8674.Contig1_JJD	3.98022	4.51654										CL6959.Contig1_JJD	-1.09779	-1.84911
CL9325.Contig2_JJD	2.73499	4.51494										Unigene11839_JJD	-2.04501	-1.85491
CL6339.Contig3_JJD	3.14923	4.51226										Unigene43025_JJD	-1.33075	-1.85611
CL2595.Contig3_JJD	4.23955	4.51223										CL8150.Contig1_JJD	-1.06575	-1.85769
CL9386.Contig1_JJD	4.35683	4.50941										Unigene31391_JJD	-1.18279	-1.8587
CL4743.Contig2_JJD	4.37662	4.50924										Unigene32699_JJD	-1.67608	-1.86099
CL7235.Contig1_JJD	4.19142	4.50651										Unigene16173_JJD	-1.92692	-1.8627
Unigene6815_JJD	2.4924	4.50322										Unigene40689_JJD	-1.11141	-1.86556
Unigene34580_JJD	3.47555	4.48137										Unigene42792_JJD	-1.02771	-1.86765
CL1041.Contig7_JJD	4.25534	4.48037										CL9121.Contig2_JJD	-1.43959	-1.86915
CL7364.Contig3_JJD	3.63614	4.47897										CL8055.Contig1_JJD	-1.37941	-1.87085
Unigene18990_JJD	4.43463	4.47735										CL9375.Contig2_JJD	-2.06863	-1.88292
Unigene6031_JJD	4.97188	4.46904										Unigene17979_JJD	-1.09916	-1.88587
CL3231.Contig2_JJD	3.75347	4.46753										Unigene6750_JJD	-2.69744	-1.88699
CL4139.Contig2_JJD	3.66141	4.46477										CL1055.Contig2_JJD	-1.25746	-1.88864
CL7628.Contig2_JJD	4.83558	4.46292										Unigene5662_JJD	-1.76388	-1.89112
Unigene30109_JJD	2.02237	4.4543										Unigene45022_JJD	-1.27103	-1.89252
Unigene10372_JJD	2.57953	4.45317										CL9310.Contig2_JJD	-2.04158	-1.89719
CL489.Contig5_JJD	2.99193	4.44944										Unigene25855_JJD	-1.71864	-1.89915
CL9888.Contig1_JJD	4.37102	4.44931										Unigene1664_JJD	-1.43529	-1.91006
CL4966.Contig1_JJD	3.36177	4.4489										Unigene22774_JJD	-2.49023	-1.91014
CL274.Contig1_JJD	3.19951	4.44379										CL3192.Contig1_JJD	-1.01955	-1.91893
CL903.Contig6_JJD	4.45027	4.43853										CL5463.Contig3_JJD	-1.37	-1.92376
CL9399.Contig2_JJD	5.3601	4.42139										Unigene9491_JJD	-1.25188	-1.92581
CL690.Contig1_JJD	2.63559	4.4194										Unigene28328_JJD	-1.10326	-1.92968
Unigene7218_JJD	2.1078	4.41814										Unigene7552_JJD	-1.60633	-1.94005
CL1220.Contig2_JJD	2.86269	4.41741										Unigene1589_JJD	-1.68648	-1.94156
CL972.Contig8_JJD	3.20469	4.41724										Unigene28384_JJD	-1.39583	-1.94312
CL8980.Contig1_JJD	3.31886	4.41336										Unigene16955_JJD	-1.57871	-1.95653
CL5003.Contig1_JJD	3.60784	4.40076										CL2084.Contig4_JJD	-2.15412	-1.96857
Unigene17753_JJD	3.9924	4.39644										Unigene16196_JJD	-1.77109	-1.97412
CL7408.Contig1_JJD	1.04993	4.39473										CL5720.Contig2_JJD	-1.57571	-1.98516
CL2081.Contig2_JJD	4.97568	4.39391										Unigene31123_JJD	-1.74843	-1.99301
CL10396.Contig1_JJD	3.87207	4.39382										Unigene45037_JJD	-2.08898	-1.99547
CL1198.Contig2_JJD	4.73204	4.38606										CL2196.Contig1_JJD	-1.3248	-1.99584
CL342.Contig1_JJD	5.0511	4.3857										Unigene43386_JJD	-5.33985	-1.99947
Unigene34315_JJD	4.03986	4.38281										Unigene20739_JJD	-2.37036	-2.00856
CL2436.Contig3_JJD	3.76609	4.38143										CL1694.Contig1_JJD	-1.19677	-2.01193
CL4546.Contig1_JJD	4.36121	4.38073										Unigene5788_JJD	-1.35543	-2.01279
CL5787.Contig1_JJD	3.28461	4.3791										Unigene5749_JJD	-1.91243	-2.01703
CL3985.Contig3_JJD	4.3783	4.36947										Unigene29278_JJD	-1.43607	-2.01887
CL4990.Contig4_JJD	1.36923	4.36486										CL1901.Contig6_JJD	-1.93116	-2.01915
CL2351.Contig3_JJD	4.1477	4.36045										CL5665.Contig1_JJD	-1.66718	-2.02077
CL2438.Contig2_JJD	4.14239	4.35589										Unigene16840_JJD	-2.50514	-2.02112
Unigene28870_JJD	1.48847	4.35408										CL10702.Contig2_JJD	-1.29466	-2.02652
CL452.Contig1_JJD	3.26714	4.35223										Unigene1197_JJD	-2.28148	-2.02772
CL5648.Contig3_JJD	5.58996	4.34577										Unigene10282_JJD	-1.28653	-2.02817
CL1685.Contig1_JJD	1.22396	4.34487										Unigene17987_JJD	-1.10269	-2.03342
CL5459.Contig5_JJD	2.49901	4.34436										Unigene11573_JJD	-2.00503	-2.03412
CL339.Contig7_JJD	1.62998	4.33974										CL2554.Contig1_JJD	-1.34577	-2.03457
CL3037.Contig3_JJD	4.42375	4.3345										CL5463.Contig4_JJD	-1.49086	-2.04463
CL5844.Contig5_JJD	4.03247	4.33213										CL10500.Contig1_JJD	-1.04281	-2.04862
Unigene12234_JJD	3.78599	4.32089										Unigene40524_JJD	-1.14975	-2.04899
CL5668.Contig1_JJD	1.00998	4.31691										CL3434.Contig2_JJD	-4.89077	-2.04947
Unigene8348_JJD	2.75743	4.31677										Unigene18826_JJD	-1.1084	-2.05318
CL1906.Contig2_JJD	1.66224	4.31414										CL2108.Contig2_JJD	-1.17371	-2.05387
CL2675.Contig4_JJD	5.06217	4.31206										CL3700.Contig3_JJD	-1.26006	-2.05468
CL7867.Contig2_JJD	4.13665	4.30894										Unigene4573_JJD	-1.32783	-2.06606
Unigene19108_JJD	1.7137	4.30646										CL4406.Contig1_JJD	-1.7983	-2.0696
CL4757.Contig2_JJD	3.82755	4.30474										Unigene4529_JJD	-1.03615	-2.07231
CL2410.Contig6_JJD	4.39232	4.30201										Unigene26117_JJD	-1.93888	-2.07606
CL5119.Contig1_JJD	2.8493	4.3014										Unigene18251_JJD	-1.32084	-2.08508
CL3875.Contig1_JJD	1.06129	4.29957										Unigene13560_JJD	-2.10834	-2.08746
CL1860.Contig3_JJD	4.67085	4.29768										Unigene767_JJD	-1.00806	-2.09266
CL8001.Contig3_JJD	4.10777	4.29739										Unigene22945_JJD	-1.03037	-2.0943
Unigene42137_JJD	4.94312	4.29718										CL6730.Contig2_JJD	-1.431	-2.09597
CL2819.Contig5_JJD	5.91374	4.28716										CL3012.Contig3_JJD	-1.78708	-2.09787
CL2527.Contig12_JJD	3.28316	4.28708										Unigene48561_JJD	-1.62879	-2.09799
CL6139.Contig1_JJD	2.37984	4.28704										Unigene2077_JJD	-2.38202	-2.11357
CL5842.Contig4_JJD	4.46964	4.28463										CL4524.Contig1_JJD	-1.92911	-2.12121
CL5154.Contig2_JJD	3.49719	4.27922										CL3366.Contig3_JJD	-1.62533	-2.12266
CL8802.Contig2_JJD	2.7102	4.27667										CL1901.Contig13_JJD	-2.04517	-2.13317
CL3882.Contig2_JJD	4.88685	4.27044										Unigene21077_JJD	-1.34682	-2.13437
CL3379.Contig4_JJD	3.78805	4.26896										Unigene31404_JJD	-1.83904	-2.13526
CL4569.Contig2_JJD	4.2803	4.266										Unigene4062_JJD	-2.00052	-2.13704
CL1919.Contig1_JJD	2.33924	4.26355										Unigene47305_JJD	-1.09274	-2.13826
CL3373.Contig2_JJD	3.87403	4.25611										Unigene13582_JJD	-2.05311	-2.13884
CL494.Contig3_JJD	2.23367	4.255										Unigene47592_JJD	-1.76976	-2.1416
CL5727.Contig2_JJD	3.85086	4.25442										CL3608.Contig3_JJD	-2.58093	-2.14641
Unigene2683_JJD	4.45502	4.25048										CL4485.Contig1_JJD	-2.1398	-2.14641
Unigene26162_JJD	1.00504	4.24658										Unigene33915_JJD	-1.14951	-2.14951
CL9458.Contig2_JJD	3.97055	4.24565										Unigene1905_JJD	-1.0053	-2.15377
CL4278.Contig5_JJD	6.0433	4.24031										Unigene25439_JJD	-1.50088	-2.15887
Unigene8629_JJD	4.32378	4.24012										CL8771.Contig2_JJD	-1.49872	-2.17962
CL9518.Contig1_JJD	1.37159	4.23856										Unigene18982_JJD	-1.51394	-2.18042
CL9807.Contig1_JJD	6.18546	4.23559										Unigene39809_JJD	-3.05921	-2.18066
CL3558.Contig2_JJD	4.50755	4.23422										Unigene43297_JJD	-1.48652	-2.1845
Unigene43291_JJD	3.77328	4.2328										Unigene11561_JJD	-1.8228	-2.18657
CL2442.Contig4_JJD	3.80142	4.23125										CL2804.Contig5_JJD	-2.23065	-2.19015
CL1585.Contig3_JJD	5.97188	4.22995										Unigene11234_JJD	-2.29391	-2.19216
CL3957.Contig1_JJD	1.45969	4.22977										CL8917.Contig2_JJD	-2.27069	-2.19694
Unigene35482_JJD	4.06389	4.22764										CL1158.Contig3_JJD	-3.25054	-2.20404
CL5017.Contig4_JJD	1.01443	4.22485										CL7631.Contig1_JJD	-1.56452	-2.21346
CL2437.Contig1_JJD	4.61611	4.21501										CL2746.Contig4_JJD	-3.33675	-2.21348
CL216.Contig4_JJD	4.97904	4.21245										CL1901.Contig8_JJD	-2.15083	-2.23883
CL755.Contig3_JJD	3.03467	4.20587										Unigene35126_JJD	-1.04571	-2.23934
CL1619.Contig5_JJD	2.96845	4.20344										Unigene40096_JJD	-1.08226	-2.2441
CL6898.Contig1_JJD	3.58496	4.20122										Unigene7706_JJD	-1.68006	-2.2551
CL4237.Contig1_JJD	4.49622	4.20056										CL8340.Contig3_JJD	-1.2469	-2.25758
Unigene12413_JJD	2.67894	4.19892										Unigene17986_JJD	-1.87692	-2.26083
CL5842.Contig5_JJD	4.38218	4.19717										Unigene10670_JJD	-1.43793	-2.27469
CL594.Contig3_JJD	4.00461	4.19322										Unigene10116_JJD	-3.47754	-2.27717
CL2527.Contig6_JJD	3.188	4.19193										Unigene39314_JJD	-1.00612	-2.27722
CL1056.Contig3_JJD	3.09761	4.19016										CL4750.Contig1_JJD	-1.52426	-2.27858
Unigene32156_JJD	2.9083	4.19012										CL5156.Contig2_JJD	-4.49578	-2.28428
CL2320.Contig2_JJD	2.36011	4.18434										Unigene13058_JJD	-1.14308	-2.28747
CL1631.Contig4_JJD	2.77173	4.18354										Unigene49806_JJD	-1.97478	-2.29217
CL3452.Contig3_JJD	4.36958	4.17406										CL3013.Contig4_JJD	-2.1592	-2.29892
CL4263.Contig4_JJD	1.12921	4.17021										Unigene30350_JJD	-1.99687	-2.31724
Unigene46624_JJD	4.84728	4.16993										Unigene9404_JJD	-1.90782	-2.33066
CL4959.Contig1_JJD	3.81359	4.16749										Unigene11595_JJD	-1.12275	-2.33493
CL742.Contig4_JJD	2.42066	4.16323										CL2129.Contig2_JJD	-3.69385	-2.33609
CL4696.Contig2_JJD	4.51957	4.15689										CL9227.Contig2_JJD	-1.05304	-2.33679
CL1782.Contig1_JJD	3.56042	4.15458										Unigene17168_JJD	-1.77323	-2.34514
CL10522.Contig3_JJD	3.30117	4.15071										CL3647.Contig2_JJD	-1.20758	-2.34757
CL2814.Contig5_JJD	4.45793	4.14881										Unigene43053_JJD	-1.44534	-2.34883
CL3731.Contig2_JJD	3.51291	4.14128										CL615.Contig1_JJD	-1.06895	-2.34965
CL3253.Contig2_JJD	3.39949	4.13788										Unigene7876_JJD	-2.08456	-2.35977
CL2436.Contig4_JJD	3.52217	4.1375										Unigene6011_JJD	-1.483	-2.3602
Unigene6475_JJD	3.41041	4.13526										Unigene5352_JJD	-1.3391	-2.37851
CL9359.Contig2_JJD	2.27302	4.13292										Unigene22795_JJD	-2.3154	-2.38769
CL1826.Contig2_JJD	3.54641	4.1298										CL10126.Contig2_JJD	-2.33231	-2.39132
Unigene8612_JJD	4.88119	4.12141										Unigene9108_JJD	-1.22239	-2.39232
CL5021.Contig3_JJD	4.70936	4.11995										CL7174.Contig4_JJD	-1.36512	-2.39449
CL3545.Contig4_JJD	3.89685	4.11804										Unigene35388_JJD	-1.00836	-2.40036
CL1075.Contig3_JJD	3.30339	4.11731										CL5971.Contig2_JJD	-1.70035	-2.42737
CL1398.Contig1_JJD	3.25442	4.11627										Unigene42157_JJD	-2.04804	-2.43155
CL7212.Contig2_JJD	3.25519	4.1119										CL3327.Contig2_JJD	-2.13993	-2.43539
CL5041.Contig2_JJD	4.28223	4.10972										CL4745.Contig4_JJD	-1.07501	-2.44266
CL4988.Contig4_JJD	4.05418	4.10707										Unigene40435_JJD	-1.11118	-2.44914
Unigene18411_JJD	2.36543	4.10639										CL416.Contig3_JJD	-1.27433	-2.45214
CL494.Contig1_JJD	2.08326	4.10459										CL8863.Contig2_JJD	-1.18421	-2.45823
CL4513.Contig2_JJD	3.65916	4.10154										Unigene18828_JJD	-1.02251	-2.4704
CL5071.Contig4_JJD	4.83661	4.10113										Unigene30200_JJD	-1.20168	-2.48627
Unigene9358_JJD	4.25172	4.09452										Unigene28531_JJD	-3.93364	-2.48674
CL5427.Contig1_JJD	2.96683	4.09388										CL3660.Contig2_JJD	-3.08297	-2.48827
CL9848.Contig1_JJD	2.75197	4.09208										CL1577.Contig1_JJD	-3.68614	-2.49124
CL709.Contig5_JJD	2.38529	4.07703										Unigene25453_JJD	-1.39128	-2.49316
CL73.Contig3_JJD	4.31241	4.07625										Unigene7022_JJD	-2.17034	-2.49507
CL755.Contig1_JJD	2.90072	4.07191										CL9700.Contig3_JJD	-1.49262	-2.49902
Unigene35338_JJD	3.47086	4.06932										CL6363.Contig2_JJD	-1.54157	-2.50406
Unigene4076_JJD	3.13223	4.06909										CL545.Contig1_JJD	-1.08328	-2.50623
CL4208.Contig2_JJD	1.93096	4.0675										Unigene38624_JJD	-1.91647	-2.52632
CL1431.Contig2_JJD	4.28172	4.06747										CL110.Contig2_JJD	-1.88501	-2.52935
CL4990.Contig2_JJD	1.07155	4.06718										Unigene35672_JJD	-1.03671	-2.53859
CL2807.Contig3_JJD	3.37926	4.06681										CL278.Contig6_JJD	-2.51946	-2.54224
CL10330.Contig3_JJD	3.41578	4.06362										Unigene4202_JJD	-1.03252	-2.54897
CL5395.Contig2_JJD	4.65126	4.06289										CL4187.Contig2_JJD	-1.4175	-2.54915
Unigene15055_JJD	4.35207	4.05504										Unigene42694_JJD	-1.66057	-2.55399
CL8671.Contig1_JJD	5.20783	4.04803										CL9191.Contig1_JJD	-2.91296	-2.56056
CL2527.Contig4_JJD	3.04215	4.04607										CL5774.Contig2_JJD	-1.61936	-2.56403
CL401.Contig3_JJD	4.55897	4.04439										Unigene43694_JJD	-1.13339	-2.56635
CL434.Contig8_JJD	4.04836	4.04439										Unigene9030_JJD	-1.98898	-2.57096
CL9589.Contig1_JJD	1.49573	4.04349										Unigene31139_JJD	-1.09516	-2.57535
Unigene49207_JJD	3.74321	4.0391										Unigene21501_JJD	-1.38206	-2.57544
CL2111.Contig2_JJD	3.7883	4.03814										Unigene1650_JJD	-2.43393	-2.58302
CL1953.Contig1_JJD	1.1375	4.03688										Unigene33925_JJD	-1.27237	-2.58496
CL379.Contig2_JJD	3.59324	4.03661										CL116.Contig1_JJD	-2.24697	-2.58881
CL4572.Contig2_JJD	3.29437	4.02955										Unigene10443_JJD	-1.97293	-2.5988
Unigene31802_JJD	5.16151	4.02906										CL2561.Contig4_JJD	-1.06397	-2.60002
CL9342.Contig3_JJD	3.43602	4.02422										Unigene44925_JJD	-2.19349	-2.60152
Unigene11877_JJD	1.58951	4.02037										Unigene20776_JJD	-3.6552	-2.62125
CL2156.Contig3_JJD	3.97797	4.02035										CL5280.Contig2_JJD	-2.14879	-2.6317
CL2103.Contig5_JJD	3.57603	4.0199										CL10048.Contig1_JJD	-1.06578	-2.65368
CL6017.Contig2_JJD	1.39377	4.01662										Unigene29014_JJD	-1.44057	-2.66297
CL9999.Contig2_JJD	3.71973	4.01458										CL6647.Contig1_JJD	-2.45748	-2.68464
CL4383.Contig1_JJD	1.31151	4.01163										Unigene45198_JJD	-2.32673	-2.68673
CL173.Contig8_JJD	3.86954	4.003										Unigene27460_JJD	-1.1337	-2.69138
CL2286.Contig1_JJD	4.03034	4										Unigene2684_JJD	-1.49432	-2.69833
CL4366.Contig1_JJD	3.10786	3.9981										Unigene895_JJD	-1.672	-2.69892
Unigene47925_JJD	3.70393	3.99751										Unigene25854_JJD	-2.55902	-2.70363
CL1421.Contig2_JJD	3.09487	3.99492										Unigene21832_JJD	-1.19204	-2.70551
CL2264.Contig4_JJD	3.52659	3.99271										Unigene21570_JJD	-1.80872	-2.71336
CL7803.Contig1_JJD	2.59163	3.99247										CL5528.Contig1_JJD	-1.41769	-2.72283
CL1919.Contig5_JJD	2.06793	3.99225										Unigene4265_JJD	-1.84242	-2.73596
CL709.Contig11_JJD	2.03427	3.9913										CL2672.Contig2_JJD	-1.17088	-2.73953
CL8726.Contig3_JJD	3.59674	3.98813										CL92.Contig1_JJD	-2.38906	-2.74132
CL8726.Contig5_JJD	3.59674	3.98813										CL1666.Contig2_JJD	-1.44478	-2.74258
CL1331.Contig2_JJD	2.02716	3.98782										Unigene27581_JJD	-1.38571	-2.74265
CL9090.Contig2_JJD	2.77727	3.98489										Unigene4157_JJD	-1.46705	-2.76123
CL1404.Contig9_JJD	2.98272	3.98272										Unigene19345_JJD	-2.28515	-2.7635
CL8371.Contig1_JJD	4.86295	3.98185										Unigene4710_JJD	-1.39439	-2.79032
CL1816.Contig9_JJD	3.50349	3.97675										CL9896.Contig2_JJD	-1.02634	-2.80041
CL1816.Contig10_JJD	2.1587	3.97675										CL2456.Contig2_JJD	-2.08927	-2.8032
CL4311.Contig3_JJD	3.90431	3.96908										Unigene21348_JJD	-1.83637	-2.80451
CL9596.Contig1_JJD	3.77886	3.96633										Unigene26202_JJD	-2.90258	-2.81892
CL4650.Contig2_JJD	2.58206	3.96592										Unigene46405_JJD	-1.20085	-2.81951
CL7825.Contig2_JJD	1.52621	3.96465										CL6647.Contig2_JJD	-2.59812	-2.82528
CL5768.Contig2_JJD	3.52621	3.96112										CL129.Contig2_JJD	-1.06054	-2.83227
CL5301.Contig2_JJD	3.48997	3.95966										Unigene13168_JJD	-1.07183	-2.84341
CL2353.Contig1_JJD	4.43655	3.9542										Unigene10076_JJD	-1.77461	-2.85989
CL4514.Contig6_JJD	3.69177	3.94632										CL3016.Contig1_JJD	-1.56635	-2.87294
Unigene5917_JJD	1.71329	3.94442										CL4576.Contig3_JJD	-3.15108	-2.88279
CL5847.Contig1_JJD	2.62327	3.94422										CL3179.Contig3_JJD	-2.18849	-2.89664
CL7025.Contig2_JJD	1.59071	3.93921										Unigene8954_JJD	-2.55636	-2.94899
CL1153.Contig2_JJD	4.29972	3.9386										Unigene1746_JJD	-1.28011	-2.95501
CL7782.Contig5_JJD	4.11412	3.93707										CL9191.Contig2_JJD	-1.64483	-2.95779
CL7489.Contig2_JJD	4.21662	3.93695										CL8009.Contig2_JJD	-1.68814	-2.97708
CL4064.Contig2_JJD	3.43849	3.93635										Unigene29321_JJD	-2.19092	-2.98795
CL2768.Contig4_JJD	4.47088	3.93633										CL3475.Contig5_JJD	-2.94774	-3.02423
CL1201.Contig1_JJD	2.78727	3.93607										Unigene10261_JJD	-1.35147	-3.03953
Unigene5195_JJD	2.8504	3.93549										Unigene28382_JJD	-1.66897	-3.04439
CL7802.Contig2_JJD	2.26053	3.93467										Unigene40253_JJD	-2.11839	-3.04439
CL4889.Contig1_JJD	3.45481	3.93133										CL2456.Contig3_JJD	-2.33087	-3.0448
CL6065.Contig2_JJD	3.35215	3.92967										CL1436.Contig1_JJD	-1.48735	-3.05889
Unigene10280_JJD	1.43227	3.92344										CL4276.Contig1_JJD	-1.37124	-3.06287
CL4883.Contig1_JJD	2.77848	3.92017										Unigene16808_JJD	-1.41158	-3.09657
CL5421.Contig1_JJD	4.28989	3.91854										Unigene29299_JJD	-2.4086	-3.10014
CL7468.Contig3_JJD	1.37368	3.91273										Unigene123_JJD	-1.34979	-3.10971
Unigene2132_JJD	1.93441	3.91055										Unigene1912_JJD	-1.57987	-3.11491
CL8479.Contig2_JJD	3.2888	3.91043										Unigene48700_JJD	-2.38596	-3.16411
CL9823.Contig1_JJD	2.62043	3.90515										Unigene9209_JJD	-1.39559	-3.17319
CL6431.Contig2_JJD	4.22144	3.89975										CL3953.Contig3_JJD	-1.40235	-3.17981
CL4933.Contig2_JJD	1.65535	3.89918										Unigene8438_JJD	-1.43697	-3.19689
CL1425.Contig4_JJD	4.57568	3.89833										CL7557.Contig1_JJD	-1.24304	-3.19797
CL8498.Contig3_JJD	3.82073	3.8964										Unigene33954_JJD	-2	-3.20214
CL566.Contig1_JJD	4.03799	3.89386										CL2454.Contig1_JJD	-1.40551	-3.21921
Unigene22187_JJD	2.19328	3.89338										Unigene27206_JJD	-1.41799	-3.22682
CL420.Contig4_JJD	2.22239	3.89277										Unigene20130_JJD	-2.92697	-3.23135
CL10206.Contig1_JJD	3.2275	3.89007										CL1531.Contig4_JJD	-2.49362	-3.24244
CL10598.Contig2_JJD	4.22208	3.88823										Unigene30195_JJD	-1.04586	-3.26136
Unigene7026_JJD	1.95936	3.8795										Unigene23709_JJD	-3.12612	-3.26664
CL7165.Contig3_JJD	3.80879	3.87583										CL2456.Contig4_JJD	-2.56075	-3.27469
CL6554.Contig2_JJD	1.94471	3.87482										CL8925.Contig2_JJD	-1.26216	-3.27629
Unigene4497_JJD	2.09186	3.87478										CL3552.Contig1_JJD	-4.53138	-3.30256
Unigene4299_JJD	1.08071	3.87425										Unigene17243_JJD	-2.5975	-3.31074
CL4782.Contig1_JJD	2.02554	3.87423										Unigene39887_JJD	-2.34239	-3.32063
CL3931.Contig4_JJD	2.24286	3.87119										Unigene4256_JJD	-1.65249	-3.34021
CL6587.Contig1_JJD	4.33661	3.86924										CL7078.Contig2_JJD	-2.3398	-3.35109
Unigene21217_JJD	1.11964	3.86805										CL4031.Contig2_JJD	-1.54198	-3.36394
Unigene46273_JJD	3.44373	3.86507										CL10155.Contig2_JJD	-2.728	-3.37889
CL6485.Contig3_JJD	2.54887	3.86433										CL4750.Contig2_JJD	-4.1681	-3.38161
CL5521.Contig1_JJD	3.26037	3.86238										Unigene2579_JJD	-2.11663	-3.38569
CL8910.Contig1_JJD	4.94522	3.85798										Unigene21871_JJD	-2.28132	-3.4316
CL4435.Contig8_JJD	4.14684	3.85798										Unigene19449_JJD	-1.28718	-3.4318
Unigene47934_JJD	2.81373	3.85605										Unigene1928_JJD	-1.01172	-3.45413
CL2415.Contig5_JJD	3.64874	3.85545										CL512.Contig2_JJD	-1.80549	-3.47201
Unigene8068_JJD	3.57424	3.85498										CL5181.Contig4_JJD	-5.32032	-3.47233
Unigene49808_JJD	3.57424	3.85498										Unigene775_JJD	-1.01603	-3.49985
CL3375.Contig5_JJD	4.13438	3.85345										CL3291.Contig3_JJD	-1.1503	-3.50454
CL3513.Contig3_JJD	2.86454	3.84288										CL6631.Contig2_JJD	-1.1375	-3.54689
CL7720.Contig1_JJD	3.2964	3.83742										Unigene4212_JJD	-2.75162	-3.55368
CL5190.Contig1_JJD	3.15278	3.83349										CL1032.Contig1_JJD	-1.34837	-3.57354
CL4546.Contig3_JJD	3.81129	3.83081										Unigene2083_JJD	-1.09967	-3.6006
CL2525.Contig3_JJD	3.65036	3.82634										Unigene34398_JJD	-1.91835	-3.66011
CL7834.Contig2_JJD	2.55081	3.82309										CL7601.Contig2_JJD	-3.61583	-3.66366
CL4560.Contig1_JJD	3.32193	3.822										CL6226.Contig2_JJD	-2.22315	-3.6959
CL6892.Contig2_JJD	4.26679	3.822										CL2375.Contig3_JJD	-1.44957	-3.75599
CL6101.Contig1_JJD	2.24759	3.81932										CL10481.Contig2_JJD	-3.92234	-3.83727
CL375.Contig1_JJD	2.94652	3.81905										CL3122.Contig1_JJD	-1.23168	-3.84155
CL5220.Contig1_JJD	2.49476	3.81876										CL8925.Contig1_JJD	-2.60357	-3.84254
CL3408.Contig3_JJD	3.01103	3.81367										CL9087.Contig1_JJD	-1.45662	-3.85303
CL7010.Contig6_JJD	4.23095	3.81117										CL6933.Contig1_JJD	-2.21136	-3.87586
CL855.Contig3_JJD	3.71017	3.80818										CL6443.Contig1_JJD	-1.63355	-3.8906
CL8398.Contig3_JJD	1.86047	3.80607										Unigene29607_JJD	-3.15175	-3.89636
CL10322.Contig3_JJD	4.52484	3.80316										Unigene27077_JJD	-2.01624	-3.89665
CL958.Contig2_JJD	4.28934	3.80282										Unigene3174_JJD	-1.67914	-3.9143
CL6221.Contig3_JJD	1.54463	3.79803										Unigene4285_JJD	-1.16069	-3.9902
CL5378.Contig2_JJD	3.30433	3.79796										CL5299.Contig1_JJD	-2.72747	-4.00437
CL3211.Contig2_JJD	2.00688	3.79404										Unigene4020_JJD	-1.78337	-4.03904
Unigene42984_JJD	3.56294	3.79256										CL6469.Contig2_JJD	-1.48411	-4.05413
CL7589.Contig3_JJD	3.58006	3.78623										Unigene1610_JJD	-1.02687	-4.08746
CL10577.Contig2_JJD	3.67948	3.78572										Unigene10777_JJD	-4.70357	-4.08791
Unigene19728_JJD	3.24634	3.78572										Unigene10389_JJD	-1.88698	-4.15521
CL1816.Contig6_JJD	1.96047	3.77852										CL5781.Contig1_JJD	-2.53919	-4.15737
CL6651.Contig2_JJD	3.10086	3.77792										CL9382.Contig1_JJD	-1.78247	-4.20429
CL8977.Contig2_JJD	3.16583	3.77331										CL4750.Contig4_JJD	-3.96069	-4.21058
CL5409.Contig1_JJD	1	3.77291										CL5669.Contig2_JJD	-1.27854	-4.22607
CL7207.Contig3_JJD	3.88509	3.77083										Unigene4211_JJD	-3.98403	-4.23338
CL9884.Contig2_JJD	2.16008	3.76737										CL9221.Contig1_JJD	-1.29834	-4.27076
CL7672.Contig1_JJD	3.91872	3.76344										CL6906.Contig2_JJD	-1.32307	-4.37532
CL5459.Contig4_JJD	1.91764	3.76299										CL3953.Contig2_JJD	-1.0863	-4.41814
CL6763.Contig1_JJD	2.95203	3.76232										Unigene8904_JJD	-1.48699	-4.47249
CL3822.Contig4_JJD	3.0065	3.75939										CL6379.Contig4_JJD	-1.51711	-4.47573
Unigene15633_JJD	4.37272	3.75845										CL4153.Contig3_JJD	-2.22572	-4.47831
CL752.Contig1_JJD	2.83503	3.7576										CL2830.Contig1_JJD	-2.02486	-4.5431
CL6460.Contig2_JJD	5.41954	3.75702										CL5446.Contig1_JJD	-3.28651	-4.63712
CL1165.Contig2_JJD	4.09761	3.75702										CL8537.Contig1_JJD	-1.48786	-4.69597
CL7825.Contig1_JJD	1.31841	3.75684										CL5490.Contig3_JJD	-1.22069	-4.79378
CL8226.Contig2_JJD	3.26176	3.75413										CL5246.Contig2_JJD	-1.62785	-4.81673
CL5760.Contig1_JJD	2.07477	3.75375										CL2334.Contig1_JJD	-1.02323	-4.81892
Unigene5319_JJD	3.5792	3.75361										Unigene44247_JJD	-2.01293	-4.82887
CL6158.Contig2_JJD	1.75245	3.75067										CL3772.Contig1_JJD	-3.82172	-4.91949
CL3394.Contig1_JJD	4.19754	3.75023										Unigene9021_JJD	-1.66759	-4.9996
CL1648.Contig2_JJD	4.08746	3.74961										CL4153.Contig5_JJD	-1.35711	-5.06931
CL189.Contig11_JJD	1.34815	3.74904										Unigene8473_JJD	-1.74142	-5.21975
Unigene7123_JJD	3.45421	3.74779										CL5314.Contig2_JJD	-1.76976	-5.24328
Unigene42349_JJD	4.28758	3.74753										CL5446.Contig2_JJD	-2.75944	-5.30327
CL5218.Contig1_JJD	4.05889	3.74211										CL5213.Contig1_JJD	-1.23721	-5.42379
CL4260.Contig1_JJD	4.14158	3.73879										CL9254.Contig2_JJD	-2.34013	-5.58045
CL2844.Contig5_JJD	2.40599	3.738										Unigene13152_JJD	-1.03804	-5.92776
CL10086.Contig2_JJD	3.02594	3.73755										Unigene49039_JJD	-2.3993	-6.04038
CL2667.Contig3_JJD	3.46489	3.73697										Unigene18_JJD	-1.44754	-6.11657
Unigene7343_JJD	3.9263	3.7364										CL7654.Contig3_JJD	-1.17491	-6.17339
CL7760.Contig2_JJD	2.17365	3.73445										Unigene19_JJD	-5.24941	-6.55485
CL7145.Contig2_JJD	2.13109	3.73415										CL3940.Contig2_JJD	-4.12039	-7.00314
CL3847.Contig1_JJD	3.05283	3.73405										CL3169.Contig1_JJD	-1.51759	-7.22643
Unigene4264_JJD	5.384	3.73261										CL2372.Contig1_JJD	-1.02855	-7.60136
CL4215.Contig2_JJD	3.36834	3.73001										Unigene11311_JJD	-1.67905	-7.88617
Unigene47931_JJD	2.68541	3.72773										Unigene46149_JJD	-2.63339	-7.96495
CL4709.Contig3_JJD	1.67855	3.72547										CL4943.Contig1_JJD	-2.6343	-8.2614
CL6493.Contig1_JJD	4.36741	3.72281										CL3940.Contig1_JJD	-5.44791	-8.33065
CL1972.Contig2_JJD	3.34438	3.71989										Unigene24732_JJD	-6.74394	-8.54231
Unigene34001_JJD	2.16491	3.71939										CL7514.Contig5_JJD	-1.6666	-8.681
CL5641.Contig2_JJD	3.68965	3.71901										CL10140.Contig1_JJD	-1.30692	-8.96357
Unigene38099_JJD	3.06848	3.71882										Unigene17765_JJD	-3.45939	-9.11606
CL7367.Contig4_JJD	1.46741	3.71805										Unigene22962_JJD	-3.66363	-9.15009
CL1885.Contig1_JJD	3.348	3.7164										CL2024.Contig3_JJD	-1.42474	-9.23572
CL4854.Contig2_JJD	3.60881	3.71149										Unigene35193_JJD	-1.72313	-9.37376
CL5014.Contig4_JJD	2.6942	3.71129										Unigene4727_JJD	-1.72707	-9.82528
Unigene33800_JJD	2.14975	3.70908
CL4912.Contig3_JJD	3.19424	3.7089
CL124.Contig2_JJD	3.28348	3.70812
CL4379.Contig1_JJD	3.10334	3.70702
Unigene32485_JJD	2.00442	3.70452
CL43.Contig1_JJD	2.14384	3.70402
Unigene47334_JJD	4.87239	3.7021
CL3683.Contig2_JJD	1.73225	3.70165
CL7594.Contig1_JJD	2.89218	3.69863
Unigene39375_JJD	1.3388	3.69635
CL1164.Contig20_JJD	1.29002	3.69436
CL2990.Contig10_JJD	3.18202	3.69201
Unigene40161_JJD	2.75489	3.69018
CL6977.Contig2_JJD	2.27944	3.6882
CL8370.Contig1_JJD	2.84638	3.68732
CL5300.Contig1_JJD	3.90517	3.6835
CL4662.Contig1_JJD	3.24969	3.68226
CL5927.Contig2_JJD	3.35778	3.6788
CL7769.Contig2_JJD	3.98451	3.67707
CL6449.Contig1_JJD	1.84455	3.67637
Unigene9444_JJD	1.97149	3.67578
CL6705.Contig2_JJD	4.07936	3.67377
CL598.Contig3_JJD	2.69466	3.67279
CL1267.Contig2_JJD	3.60634	3.672
CL216.Contig11_JJD	3.53998	3.66496
CL5167.Contig2_JJD	3.06212	3.66448
CL2147.Contig3_JJD	3.1481	3.66245
CL1936.Contig7_JJD	3.03884	3.66163
CL3537.Contig3_JJD	2.67474	3.65891
CL8592.Contig2_JJD	1.96387	3.65855
CL8317.Contig3_JJD	4.85953	3.65607
Unigene23561_JJD	2.78987	3.65425
Unigene20525_JJD	3.22412	3.654
CL3080.Contig3_JJD	2.97269	3.65344
CL5219.Contig2_JJD	3.49643	3.65208
CL4519.Contig2_JJD	2.51135	3.65033
CL4996.Contig7_JJD	3.4097	3.65014
Unigene21178_JJD	3.83883	3.64894
CL1211.Contig1_JJD	4.1074	3.64448
CL3559.Contig5_JJD	1.20842	3.64327
CL5356.Contig2_JJD	2.87065	3.64251
CL8513.Contig2_JJD	3.49185	3.63743
CL1082.Contig2_JJD	3.14975	3.63559
CL4414.Contig2_JJD	4.145	3.63421
CL3644.Contig3_JJD	3.0202	3.63384
CL8572.Contig1_JJD	3.44392	3.63193
CL2383.Contig1_JJD	2.1366	3.63115
CL2241.Contig3_JJD	3.63608	3.63088
CL4937.Contig3_JJD	2.3104	3.62972
CL10153.Contig1_JJD	2.10118	3.62749
Unigene49139_JJD	1.34671	3.62418
CL1917.Contig4_JJD	2.87447	3.62155
CL9469.Contig2_JJD	3.72031	3.62065
CL9740.Contig2_JJD	3.81616	3.62059
CL1404.Contig2_JJD	2.73295	3.62015
Unigene42733_JJD	2.60278	3.61987
Unigene12756_JJD	2.18892	3.61929
CL9265.Contig3_JJD	1.7719	3.61644
Unigene3816_JJD	3.23872	3.61633
CL1210.Contig1_JJD	3.35321	3.6135
CL2807.Contig2_JJD	2.92463	3.61218
CL2639.Contig5_JJD	4.03059	3.61151
Unigene3844_JJD	2.04148	3.60881
Unigene20662_JJD	2.03449	3.60614
Unigene3933_JJD	3.94945	3.60606
CL7722.Contig2_JJD	1.5155	3.60562
CL88.Contig4_JJD	5.62044	3.60245
CL4604.Contig2_JJD	2.98962	3.59967
Unigene44942_JJD	2.62118	3.59916
CL287.Contig3_JJD	1.00567	3.59909
Unigene2901_JJD	1.0514	3.59798
Unigene13259_JJD	4.0595	3.59505
Unigene42734_JJD	2.57769	3.59478
CL4411.Contig1_JJD	2.17604	3.59413
CL4442.Contig2_JJD	2.73639	3.59226
CL5513.Contig1_JJD	4.674	3.59163
CL8269.Contig2_JJD	3.7592	3.59111
CL1314.Contig5_JJD	3.82288	3.59042
Unigene48977_JJD	3.76241	3.59036
CL7029.Contig2_JJD	2.32807	3.58935
CL2717.Contig3_JJD	2.90327	3.58767
CL1816.Contig3_JJD	1.76905	3.5871
CL2489.Contig2_JJD	3.57106	3.58496
CL983.Contig1_JJD	3.38466	3.58249
CL1914.Contig1_JJD	2.35417	3.57952
CL10244.Contig2_JJD	2.96717	3.57894
CL6617.Contig1_JJD	3.21864	3.57619
CL801.Contig2_JJD	3.64685	3.57399
CL5925.Contig1_JJD	4.45763	3.5736
Unigene43024_JJD	3.2071	3.57281
Unigene35267_JJD	3.72475	3.56667
CL4235.Contig2_JJD	1.38922	3.56631
CL6359.Contig1_JJD	4.01216	3.56387
CL4938.Contig2_JJD	3.54519	3.562
Unigene46280_JJD	2.32981	3.55921
CL966.Contig1_JJD	3.2298	3.55817
CL3157.Contig1_JJD	2.37734	3.55718
CL6052.Contig1_JJD	2.72206	3.5543
CL1729.Contig3_JJD	3.37688	3.55387
CL4114.Contig3_JJD	4.22525	3.55117
CL4889.Contig2_JJD	3.07463	3.55115
CL1795.Contig1_JJD	4.34577	3.54946
CL1678.Contig6_JJD	5.50076	3.54904
CL6103.Contig2_JJD	3.45346	3.54619
CL3526.Contig2_JJD	4.32582	3.54042
CL2499.Contig2_JJD	2.44013	3.53963
Unigene7621_JJD	2.84499	3.53725
CL2267.Contig1_JJD	2.78636	3.53549
CL4727.Contig7_JJD	2.18888	3.53546
CL6383.Contig1_JJD	3.152	3.53311
Unigene3576_JJD	2.14756	3.52645
CL5586.Contig3_JJD	3.32167	3.52345
CL2627.Contig3_JJD	2.91511	3.52296
CL1504.Contig5_JJD	3.2149	3.52194
CL9095.Contig1_JJD	3.6982	3.52039
CL3728.Contig3_JJD	3.27897	3.51993
CL7620.Contig1_JJD	2.28982	3.51905
CL1184.Contig6_JJD	4.25844	3.51506
CL6772.Contig1_JJD	3.28174	3.51457
CL8731.Contig1_JJD	4.07837	3.5144
Unigene12280_JJD	1.96711	3.51324
Unigene39640_JJD	1.03332	3.5112
CL5117.Contig3_JJD	3.86966	3.50147
Unigene19413_JJD	1.95533	3.50147
CL2162.Contig3_JJD	1.44801	3.50054
CL1194.Contig3_JJD	3.26146	3.49723
CL100.Contig2_JJD	3.38323	3.49607
CL6044.Contig6_JJD	3.86069	3.49476
CL10556.Contig1_JJD	4.13889	3.49176
CL3822.Contig3_JJD	2.73769	3.49057
CL2945.Contig3_JJD	3.56866	3.48933
Unigene4154_JJD	3.58315	3.48491
CL6711.Contig1_JJD	3.31522	3.48467
CL9954.Contig1_JJD	3.08456	3.48429
CL7900.Contig3_JJD	2.54264	3.48353
CL709.Contig6_JJD	1.79055	3.48229
CL7153.Contig1_JJD	4.26837	3.4793
CL7010.Contig5_JJD	2.6939	3.47859
Unigene18762_JJD	2.76629	3.47805
CL3453.Contig3_JJD	5.37971	3.47652
CL1112.Contig4_JJD	3.04821	3.47589
CL10260.Contig3_JJD	2.96981	3.47391
CL3537.Contig6_JJD	2.38631	3.4717
Unigene17920_JJD	2.59465	3.46999
CL5014.Contig3_JJD	2.45268	3.46976
CL4112.Contig2_JJD	4.03477	3.46582
CL201.Contig1_JJD	1.10937	3.46566
CL685.Contig8_JJD	4.20122	3.46288
CL1590.Contig3_JJD	1.2076	3.46255
Unigene17267_JJD	3.38333	3.46228
Unigene34433_JJD	2.48195	3.46195
CL168.Contig5_JJD	2.31802	3.4612
CL2016.Contig2_JJD	3.99469	3.45428
CL3222.Contig3_JJD	1.57154	3.45396
CL472.Contig9_JJD	1.75264	3.45391
CL1535.Contig2_JJD	2.94953	3.45335
Unigene1223_JJD	3.02199	3.4509
CL1110.Contig2_JJD	1.98698	3.44998
CL1201.Contig2_JJD	3.51706	3.44732
CL2092.Contig4_JJD	3.34006	3.44384
CL2162.Contig4_JJD	1.39079	3.44331
CL9135.Contig3_JJD	3.60084	3.44011
CL2318.Contig3_JJD	3.40141	3.43983
CL2590.Contig5_JJD	1.74193	3.43664
CL2995.Contig1_JJD	3.09382	3.4338
Unigene25617_JJD	2.21403	3.43316
CL4154.Contig2_JJD	3.38313	3.43296
Unigene7121_JJD	2.00721	3.43239
Unigene45426_JJD	3.38042	3.42742
CL25.Contig1_JJD	2.69314	3.42681
CL1196.Contig2_JJD	2.28225	3.42591
CL4762.Contig5_JJD	3.51109	3.4246
CL2082.Contig2_JJD	2.77145	3.42374
Unigene46773_JJD	1.79497	3.42196
CL2592.Contig3_JJD	2.98059	3.42183
Unigene1024_JJD	2.93208	3.41895
CL6044.Contig2_JJD	3.78407	3.41814
Unigene41866_JJD	1.69876	3.41453
CL1126.Contig1_JJD	2.45856	3.41265
CL10104.Contig1_JJD	2.4638	3.41165
CL879.Contig1_JJD	2.63904	3.40939
CL747.Contig5_JJD	2.8676	3.40863
CL10018.Contig2_JJD	3.63048	3.40808
CL5159.Contig2_JJD	3.16993	3.4071
CL6065.Contig3_JJD	2.82916	3.40667
CL2885.Contig1_JJD	4.74526	3.4046
CL763.Contig3_JJD	2.90771	3.40391
CL3676.Contig2_JJD	3.03673	3.40271
CL1348.Contig1_JJD	2.72659	3.40156
CL7426.Contig3_JJD	3.20263	3.39776
CL2527.Contig5_JJD	2.86021	3.39484
CL7394.Contig3_JJD	2.77426	3.3945
Unigene44554_JJD	3.34201	3.39039
CL3875.Contig4_JJD	1.60265	3.38364
CL1816.Contig4_JJD	2.90738	3.38064
Unigene45205_JJD	4.0755	3.37717
CL9742.Contig2_JJD	3.55313	3.37587
CL9042.Contig2_JJD	4.17209	3.37551
CL10327.Contig1_JJD	4.73484	3.37197
Unigene14973_JJD	2.55223	3.37102
CL3824.Contig1_JJD	3.49524	3.37037
CL431.Contig3_JJD	3.40125	3.37025
CL1519.Contig3_JJD	2.44336	3.37018
CL818.Contig2_JJD	2.00749	3.36923
CL6028.Contig2_JJD	2.90394	3.36828
Unigene47898_JJD	1.03306	3.36707
CL7270.Contig3_JJD	4.26679	3.36597
CL7427.Contig2_JJD	2.14738	3.36536
CL5842.Contig2_JJD	3.54681	3.3618
CL4360.Contig2_JJD	1.43766	3.35957
Unigene3454_JJD	3.42146	3.35639
Unigene43399_JJD	2.97833	3.35594
CL257.Contig8_JJD	3.24189	3.35588
CL9705.Contig2_JJD	3.37228	3.35537
CL9943.Contig5_JJD	3.75421	3.35443
CL124.Contig4_JJD	2.92694	3.35158
Unigene21837_JJD	2.3749	3.35096
CL5983.Contig1_JJD	2.95777	3.34644
CL2144.Contig7_JJD	3.16576	3.34608
CL2465.Contig2_JJD	2.12661	3.34254
Unigene47570_JJD	3.11351	3.34191
Unigene5372_JJD	3.29712	3.33985
CL9074.Contig2_JJD	2.67837	3.33967
CL2072.Contig2_JJD	1.03905	3.33616
CL7469.Contig2_JJD	3.18122	3.33598
CL1165.Contig1_JJD	3.67538	3.33479
CL5768.Contig1_JJD	2.89592	3.33083
Unigene25458_JJD	2.25004	3.32992
CL6348.Contig1_JJD	2.6636	3.32798
CL3674.Contig2_JJD	2.01963	3.32784
CL7701.Contig2_JJD	2.92315	3.32697
CL6809.Contig2_JJD	2.91045	3.32593
Unigene46613_JJD	3.43939	3.3259
CL5234.Contig2_JJD	2.2448	3.32588
CL225.Contig8_JJD	2.63912	3.32508
CL1039.Contig13_JJD	1.81497	3.3246
CL3958.Contig1_JJD	2.78427	3.32422
CL4351.Contig3_JJD	2.90519	3.32221
CL4132.Contig4_JJD	3.45162	3.32193
CL1530.Contig1_JJD	4.23784	3.32097
CL2978.Contig2_JJD	1.00985	3.31995
CL3531.Contig1_JJD	2.42321	3.31974
CL5365.Contig1_JJD	1.08917	3.31708
CL10330.Contig5_JJD	2.66703	3.31487
CL2952.Contig3_JJD	2.86224	3.31055
CL4335.Contig2_JJD	2.60974	3.30842
CL3734.Contig1_JJD	3.22683	3.30693
Unigene3168_JJD	2.34476	3.30661
CL2728.Contig8_JJD	4.1041	3.30558
Unigene42764_JJD	2.51778	3.30303
CL6128.Contig3_JJD	4.29727	3.29602
CL1289.Contig2_JJD	1.61119	3.29588
Unigene42037_JJD	2.97453	3.29572
Unigene48969_JJD	1.50696	3.29381
CL5203.Contig2_JJD	2.53633	3.29294
CL4384.Contig3_JJD	5.61719	3.29278
CL8726.Contig1_JJD	2.89812	3.28951
CL8042.Contig2_JJD	3.05369	3.28778
CL3492.Contig4_JJD	3.07054	3.28773
Unigene9795_JJD	2.78622	3.28738
CL5113.Contig1_JJD	3.14983	3.28583
Unigene4219_JJD	1.52431	3.28171
CL3875.Contig3_JJD	1.49831	3.2793
CL3844.Contig2_JJD	1.69686	3.27894
CL3903.Contig11_JJD	3.15694	3.27702
Unigene35204_JJD	2.41262	3.27624
Unigene12168_JJD	1.30203	3.27574
CL8822.Contig2_JJD	3.93564	3.27419
CL489.Contig3_JJD	2.73383	3.2738
CL2814.Contig3_JJD	3.57865	3.26954
CL1034.Contig1_JJD	2.52078	3.26944
CL1740.Contig3_JJD	2.3832	3.26669
CL1801.Contig3_JJD	3.95948	3.26508
CL2626.Contig2_JJD	3.50458	3.26506
CL962.Contig1_JJD	4.03324	3.26456
CL1020.Contig3_JJD	3.36518	3.26434
CL10680.Contig2_JJD	3.21453	3.26434
CL3593.Contig1_JJD	3.36763	3.26269
Unigene22740_JJD	3.69466	3.26134
CL9879.Contig2_JJD	2.9913	3.26101
CL2030.Contig2_JJD	5.17839	3.25772
CL733.Contig1_JJD	3.26508	3.25567
CL4056.Contig3_JJD	4.19068	3.24903
CL4269.Contig1_JJD	3.26628	3.24861
CL6240.Contig5_JJD	4.38082	3.24793
CL2563.Contig4_JJD	2.10872	3.24793
Unigene26916_JJD	3.72559	3.2414
CL2661.Contig1_JJD	1.56439	3.24117
CL5423.Contig5_JJD	1.99505	3.23644
Unigene49854_JJD	2.81723	3.23425
CL4058.Contig2_JJD	3.31194	3.23266
CL9135.Contig1_JJD	3.39022	3.22949
Unigene9431_JJD	3.4121	3.22926
CL4514.Contig5_JJD	3.2777	3.22846
CL2711.Contig2_JJD	3.07647	3.22322
CL1197.Contig1_JJD	3.91133	3.21827
CL6907.Contig1_JJD	3.01207	3.21827
CL4601.Contig3_JJD	4.91864	3.21752
CL3109.Contig2_JJD	3.12489	3.2169
CL4696.Contig1_JJD	3.57916	3.21648
CL5780.Contig1_JJD	1.7084	3.21429
Unigene46650_JJD	1.32113	3.21385
CL7165.Contig2_JJD	3.14582	3.21287
CL7066.Contig1_JJD	2.98977	3.21272
CL627.Contig6_JJD	3.39547	3.2108
CL2739.Contig1_JJD	1.09774	3.20787
CL3340.Contig2_JJD	2.55095	3.20736
CL9506.Contig2_JJD	4.33314	3.20697
CL5403.Contig1_JJD	1.26999	3.20685
CL3343.Contig5_JJD	1.56235	3.20684
CL594.Contig2_JJD	3.01809	3.2067
CL9088.Contig1_JJD	2.04464	3.20521
CL1934.Contig2_JJD	1.56978	3.20436
CL5413.Contig1_JJD	1.21382	3.2041
CL4249.Contig2_JJD	1.9321	3.20271
CL9595.Contig1_JJD	2.82597	3.20235
CL1773.Contig3_JJD	2.74593	3.20181
CL4235.Contig1_JJD	1.02425	3.20133
CL7693.Contig2_JJD	1.02026	3.1997
CL2661.Contig3_JJD	1.79621	3.19922
CL4179.Contig4_JJD	3.36655	3.19593
CL747.Contig2_JJD	3.46422	3.19191
CL5352.Contig3_JJD	2.45542	3.19146
CL1165.Contig10_JJD	3.53201	3.19143
CL3954.Contig2_JJD	2.44864	3.1908
CL9445.Contig1_JJD	2.93147	3.18962
CL7603.Contig3_JJD	3.35476	3.18883
CL8281.Contig1_JJD	2.54611	3.1861
CL1740.Contig5_JJD	2.30159	3.18507
CL1762.Contig2_JJD	3.77637	3.18305
Unigene33367_JJD	1.91553	3.18179
CL5096.Contig3_JJD	2.07295	3.18109
CL9689.Contig1_JJD	1.27332	3.18066
Unigene12495_JJD	2.21463	3.17824
CL9154.Contig2_JJD	2.54528	3.17365
Unigene42282_JJD	1.85737	3.16745
CL1404.Contig6_JJD	3.87536	3.16559
CL8985.Contig1_JJD	1.9101	3.16494
CL827.Contig2_JJD	2.46177	3.16275
CL7721.Contig1_JJD	2.79349	3.16253
CL6094.Contig1_JJD	2.93353	3.16215
CL4269.Contig2_JJD	3.17805	3.16038
CL8069.Contig2_JJD	2.56119	3.15809
CL8874.Contig3_JJD	2.42421	3.15788
CL705.Contig3_JJD	2.80696	3.15755
Unigene4866_JJD	2.57447	3.15709
CL1953.Contig2_JJD	1.43586	3.15494
Unigene19017_JJD	3.85073	3.15477
CL225.Contig7_JJD	2.46832	3.15428
CL6330.Contig5_JJD	1.69018	3.15349
CL1251.Contig1_JJD	3.0268	3.15265
CL8672.Contig3_JJD	2.57289	3.15218
CL8726.Contig2_JJD	2.75929	3.15068
CL7373.Contig2_JJD	3.59169	3.15032
CL4015.Contig3_JJD	1.7489	3.14397
CL5212.Contig3_JJD	1.695	3.14391
CL3926.Contig3_JJD	3.95321	3.14354
Unigene1304_JJD	3.68806	3.14332
CL1861.Contig1_JJD	2.69738	3.14285
CL1446.Contig4_JJD	4.71391	3.14229
Unigene11526_JJD	2.00429	3.14101
CL8479.Contig1_JJD	2.51859	3.14021
CL10080.Contig1_JJD	2.63641	3.13864
CL2953.Contig1_JJD	3.54309	3.13848
CL10141.Contig2_JJD	2.49794	3.1383
Unigene8344_JJD	2.07076	3.13822
CL3916.Contig3_JJD	3.03647	3.13671
CL2092.Contig3_JJD	3.03115	3.13494
Unigene8446_JJD	2.00811	3.13492
Unigene22352_JJD	2.15341	3.13451
CL883.Contig1_JJD	3.65626	3.13302
CL6252.Contig1_JJD	2.22239	3.12946
CL2911.Contig2_JJD	3.98566	3.12721
CL8159.Contig2_JJD	1.44838	3.12661
CL8180.Contig2_JJD	1.90172	3.12553
CL5251.Contig3_JJD	1.65208	3.12486
CL4019.Contig2_JJD	2.80414	3.12427
CL6297.Contig2_JJD	2.00513	3.11916
Unigene106_JJD	4.30288	3.11706
CL2338.Contig1_JJD	2.3107	3.11537
CL9970.Contig1_JJD	2.39495	3.11498
CL3134.Contig6_JJD	2.51847	3.11022
CL96.Contig5_JJD	1.08092	3.10906
CL5472.Contig2_JJD	2.20411	3.10807
CL4463.Contig1_JJD	1.63559	3.1042
CL8168.Contig2_JJD	2.49617	3.10278
CL8851.Contig2_JJD	4.041	3.10273
Unigene32786_JJD	2.90541	3.10175
Unigene26296_JJD	2.43857	3.09785
CL5878.Contig1_JJD	3.42975	3.09626
CL1217.Contig1_JJD	3.49075	3.09622
CL7266.Contig2_JJD	2.42717	3.09585
CL6979.Contig2_JJD	2.54137	3.09524
CL9302.Contig1_JJD	2.55329	3.09272
Unigene30566_JJD	1.48019	3.09115
CL1917.Contig6_JJD	1.98108	3.09104
Unigene18967_JJD	3.03529	3.09066
CL5126.Contig1_JJD	3.32917	3.08693
Unigene35317_JJD	2.96114	3.08546
Unigene13351_JJD	2.18511	3.07936
CL2595.Contig4_JJD	2.80659	3.07927
CL1205.Contig2_JJD	1.14764	3.07866
CL2210.Contig3_JJD	2.70133	3.07724
CL1136.Contig4_JJD	4.87907	3.07687
CL9888.Contig5_JJD	2.99821	3.0765
Unigene32899_JJD	1.86419	3.07414
CL10404.Contig2_JJD	1.255	3.07382
Unigene41407_JJD	3.93162	3.0721
CL3216.Contig2_JJD	1.74859	3.07115
CL709.Contig3_JJD	1.11266	3.06969
CL2217.Contig5_JJD	2.79888	3.06832
CL3254.Contig8_JJD	3.91136	3.06559
CL4696.Contig4_JJD	3.42672	3.06405
CL657.Contig6_JJD	2.81505	3.06228
Unigene34537_JJD	1.87029	3.05963
Unigene43022_JJD	3.07863	3.05865
Unigene37574_JJD	3.88362	3.05832
CL2844.Contig3_JJD	1.7247	3.05671
CL1969.Contig1_JJD	2.44282	3.05504
CL5668.Contig3_JJD	3.60977	3.05221
CL7506.Contig1_JJD	2.22872	3.05177
Unigene45049_JJD	3.22764	3.05063
CL9647.Contig2_JJD	2.91731	3.04819
Unigene23122_JJD	1.38565	3.04768
CL5305.Contig4_JJD	3.51637	3.04765
Unigene47332_JJD	4.21738	3.04709
CL648.Contig1_JJD	2.05387	3.04629
CL6464.Contig2_JJD	2.3122	3.04623
CL2525.Contig4_JJD	2.86984	3.04583
CL4879.Contig2_JJD	2.36582	3.04475
CL664.Contig1_JJD	3.26793	3.0435
Unigene17925_JJD	4.10377	3.04329
CL6896.Contig1_JJD	3.35802	3.03914
CL783.Contig1_JJD	2.45675	3.03814
CL5842.Contig3_JJD	3.22171	3.0367
CL10551.Contig4_JJD	2.26887	3.03465
CL763.Contig4_JJD	2.53768	3.03389
Unigene3717_JJD	2.98545	3.03382
CL6310.Contig2_JJD	2.91129	3.0297
Unigene36585_JJD	1.80176	3.02904
CL9106.Contig1_JJD	3.07082	3.02724
CL1075.Contig2_JJD	2.21268	3.0266
Unigene19521_JJD	2.59538	3.02526
CL6152.Contig2_JJD	2.60001	3.02474
CL5253.Contig3_JJD	3.51134	3.02402
Unigene26165_JJD	3.60044	3.02315
CL850.Contig2_JJD	2.52356	3.0185
CL5471.Contig3_JJD	2.65759	3.01753
CL879.Contig4_JJD	2.24672	3.01707
CL1697.Contig3_JJD	2.7504	3.01634
Unigene33609_JJD	2.84641	3.01586
CL854.Contig8_JJD	3.29376	3.01555
Unigene11983_JJD	2.45553	3.0151
CL4996.Contig6_JJD	2.77321	3.01365
CL274.Contig3_JJD	1.76927	3.01355
CL8565.Contig2_JJD	3.28742	3.01306
CL8247.Contig2_JJD	1.81915	3.01136
CL89.Contig3_JJD	2.39849	3.00831
Unigene8712_JJD	2.48382	3.00633
Unigene5441_JJD	2.19931	3.00267
CL4965.Contig4_JJD	2.49501	3.00192
Unigene11693_JJD	1.17468	3
Unigene18734_JJD	2.74734	2.99929
CL2123.Contig2_JJD	3.11151	2.99802
CL7482.Contig9_JJD	2.27219	2.99799
CL2547.Contig1_JJD	3.10236	2.99646
CL378.Contig1_JJD	2.16638	2.99601
CL6953.Contig2_JJD	2.34584	2.99444
Unigene5291_JJD	2.35792	2.99429
CL3911.Contig2_JJD	1.04004	2.99186
Unigene40622_JJD	3.78168	2.99107
Unigene10938_JJD	1.52612	2.98886
CL9537.Contig1_JJD	2	2.98787
CL9532.Contig1_JJD	3.40109	2.98619
CL1177.Contig2_JJD	5.33516	2.98569
CL6428.Contig1_JJD	2.14307	2.98532
CL1897.Contig1_JJD	3.19616	2.9842
Unigene38409_JJD	2.34188	2.98333
CL1511.Contig3_JJD	3.20214	2.98081
CL6236.Contig4_JJD	2.62162	2.97997
CL1992.Contig2_JJD	3.76538	2.97993
CL4846.Contig1_JJD	3.52057	2.97982
Unigene37566_JJD	2.45301	2.97738
CL7232.Contig1_JJD	3.40312	2.97704
CL10080.Contig2_JJD	2.47444	2.97667
CL2072.Contig3_JJD	1.60734	2.97643
CL7782.Contig1_JJD	3.14975	2.97269
CL6478.Contig2_JJD	3.29079	2.9718
CL3167.Contig2_JJD	2.93305	2.97011
CL3217.Contig1_JJD	1.26139	2.96904
CL215.Contig5_JJD	2.91677	2.96902
CL3889.Contig2_JJD	1.71154	2.96896
CL2072.Contig1_JJD	1.5994	2.96849
CL1063.Contig4_JJD	1.12946	2.96654
CL10390.Contig2_JJD	2.56616	2.96634
Unigene37763_JJD	2.55534	2.96438
CL6690.Contig2_JJD	3.22127	2.96428
CL5275.Contig2_JJD	3.76042	2.96347
CL1327.Contig2_JJD	1.82254	2.96279
Unigene38712_JJD	1.9982	2.96182
CL580.Contig2_JJD	1.13713	2.95989
Unigene36736_JJD	2.30759	2.95543
CL1432.Contig1_JJD	2.98194	2.95443
CL6554.Contig1_JJD	1.02092	2.95102
CL42.Contig1_JJD	4.73809	2.94837
CL7269.Contig2_JJD	2.02524	2.94816
CL8493.Contig2_JJD	2.67438	2.94804
CL2318.Contig2_JJD	2.90956	2.94798
CL3816.Contig2_JJD	2.25414	2.94782
CL4487.Contig5_JJD	2.55809	2.94686
CL4102.Contig3_JJD	3.57102	2.94522
Unigene19380_JJD	2.17639	2.94429
CL9359.Contig1_JJD	1.08436	2.94425
Unigene17055_JJD	1.19608	2.94411
CL5920.Contig1_JJD	4.64032	2.943
Unigene23124_JJD	3.27202	2.94298
CL6732.Contig1_JJD	1.17955	2.94124
CL1504.Contig2_JJD	2.63243	2.93947
Unigene14001_JJD	1.13323	2.93688
CL7979.Contig2_JJD	1.75002	2.93632
CL84.Contig3_JJD	1.70251	2.93583
CL2265.Contig2_JJD	2.73759	2.93423
CL4311.Contig1_JJD	2.86932	2.93408
Unigene35233_JJD	3.39046	2.93214
CL7954.Contig1_JJD	2.25826	2.93001
CL1701.Contig2_JJD	3.15818	2.9298
Unigene4551_JJD	1.66282	2.92908
CL4601.Contig1_JJD	1.57778	2.92664
CL9881.Contig2_JJD	1.25581	2.92408
Unigene47932_JJD	1.87951	2.92183
Unigene11565_JJD	1.30875	2.91995
Unigene38711_JJD	1.95577	2.91938
CL1902.Contig5_JJD	2.16746	2.91721
Unigene39866_JJD	2.39378	2.91709
CL3480.Contig1_JJD	2.1638	2.91617
CL1331.Contig1_JJD	2.3291	2.90982
Unigene601_JJD	2.10771	2.90931
CL4762.Contig9_JJD	2.34556	2.90777
Unigene48090_JJD	3.26006	2.90689
Unigene5294_JJD	1.3586	2.90594
CL9322.Contig2_JJD	2.88136	2.9052
Unigene43400_JJD	3.54819	2.90495
Unigene20284_JJD	3.29755	2.90437
CL5434.Contig2_JJD	4.59182	2.90414
Unigene48207_JJD	2.25481	2.89812
CL1224.Contig1_JJD	2.10417	2.8971
Unigene47298_JJD	6.67335	2.89429
Unigene31825_JJD	2.27985	2.89416
CL9393.Contig2_JJD	2.05632	2.89397
CL3266.Contig2_JJD	1.98543	2.89281
CL5343.Contig3_JJD	2.46234	2.89185
CL7852.Contig2_JJD	2.11681	2.89175
CL733.Contig3_JJD	2.90115	2.89174
CL8985.Contig2_JJD	1.63439	2.88923
CL1926.Contig2_JJD	5.01187	2.88849
CL1715.Contig1_JJD	1.94611	2.88666
CL8036.Contig1_JJD	3.78167	2.88523
CL216.Contig9_JJD	2.27403	2.88514
Unigene40881_JJD	3.04909	2.88302
CL9617.Contig2_JJD	3.74867	2.88062
Unigene33596_JJD	6.29286	2.88004
CL2426.Contig5_JJD	4.60248	2.87841
Unigene21108_JJD	1.24917	2.87823
Unigene36186_JJD	2.77586	2.87752
CL6011.Contig2_JJD	2.744	2.87545
CL6914.Contig1_JJD	3.08374	2.87533
Unigene12178_JJD	1.23947	2.87082
CL1425.Contig3_JJD	3.54611	2.86876
CL3502.Contig2_JJD	3.20705	2.866
CL8317.Contig1_JJD	4.06772	2.86425
Unigene39653_JJD	3.83109	2.86407
CL1678.Contig7_JJD	3.55342	2.86364
CL6156.Contig2_JJD	2.98122	2.86312
CL2195.Contig2_JJD	2.17368	2.86195
CL5062.Contig3_JJD	2.14852	2.86018
CL2255.Contig5_JJD	3.94582	2.85926
CL2077.Contig1_JJD	2.6863	2.85728
CL8652.Contig1_JJD	1.16373	2.85724
CL9119.Contig2_JJD	2.0883	2.8565
CL9532.Contig4_JJD	3.2708	2.8559
CL4762.Contig8_JJD	2.28085	2.85536
CL9125.Contig3_JJD	1.8581	2.85519
CL1006.Contig4_JJD	1.20563	2.85395
CL1489.Contig11_JJD	3.17584	2.8528
CL6330.Contig3_JJD	1.38736	2.85067
CL4332.Contig1_JJD	3.83579	2.85062
Unigene5107_JJD	1.97503	2.84918
CL8124.Contig2_JJD	2.50065	2.84858
CL5471.Contig2_JJD	2.48767	2.84761
CL8888.Contig2_JJD	1.19576	2.83901
Unigene38386_JJD	1.55698	2.83879
CL4837.Contig2_JJD	1.0827	2.83851
CL1377.Contig2_JJD	2.6631	2.83822
Unigene11625_JJD	1.55565	2.83812
CL5578.Contig2_JJD	2.36681	2.83794
CL3755.Contig4_JJD	1.53942	2.83789
CL4511.Contig2_JJD	1	2.83503
Unigene29266_JJD	2.91947	2.83042
CL6393.Contig2_JJD	2.61057	2.83
CL4856.Contig1_JJD	2.89823	2.82964
CL4403.Contig2_JJD	4.22047	2.82873
CL1685.Contig2_JJD	2.37481	2.82755
CL627.Contig4_JJD	3.01187	2.82719
CL5326.Contig2_JJD	1.79781	2.82521
CL8580.Contig1_JJD	2.32096	2.8238
CL10286.Contig1_JJD	3.14489	2.82064
CL7731.Contig2_JJD	2.38529	2.81992
CL7939.Contig1_JJD	2.72341	2.81917
CL5352.Contig2_JJD	2.0803	2.81635
CL7041.Contig2_JJD	1.2343	2.81561
CL6225.Contig2_JJD	2.7211	2.81538
Unigene46866_JJD	3.69778	2.81474
Unigene5608_JJD	1.53274	2.81021
Unigene12104_JJD	3.17917	2.81
CL7459.Contig2_JJD	2.82616	2.80946
CL2624.Contig3_JJD	3.81616	2.80735
CL4771.Contig3_JJD	1.96875	2.80735
CL7814.Contig2_JJD	2.65595	2.806
CL1013.Contig4_JJD	2.56089	2.80584
CL1591.Contig1_JJD	1.48382	2.80542
CL431.Contig2_JJD	3.98621	2.80511
Unigene1310_JJD	2.3744	2.80331
CL678.Contig5_JJD	1.88241	2.80234
CL5576.Contig2_JJD	3.07744	2.80128
CL1721.Contig1_JJD	1.72478	2.80027
Unigene8441_JJD	2.04999	2.79941
CL5806.Contig2_JJD	3.21022	2.79925
CL6316.Contig2_JJD	1.24189	2.79751
CL1325.Contig6_JJD	3.87467	2.79701
CL4454.Contig5_JJD	3.66919	2.79681
CL7186.Contig3_JJD	2.501	2.7955
CL6039.Contig1_JJD	2.19604	2.79531
CL7651.Contig2_JJD	3.80103	2.79468
CL8248.Contig2_JJD	2.12617	2.79328
CL4615.Contig1_JJD	1.90081	2.78678
Unigene49838_JJD	3.04307	2.78533
Unigene10453_JJD	1.18903	2.78381
CL1936.Contig2_JJD	2.16068	2.78347
Unigene32813_JJD	5.31354	2.78326
CL6417.Contig1_JJD	4.17463	2.7829
CL520.Contig3_JJD	3.40644	2.78118
Unigene42311_JJD	2.26802	2.78053
CL3931.Contig1_JJD	1.03342	2.77808
CL598.Contig4_JJD	1.79654	2.77467
CL4744.Contig2_JJD	3.13501	2.77303
Unigene28825_JJD	2.56071	2.77024
CL4393.Contig1_JJD	2.85736	2.76852
Unigene36784_JJD	2.74091	2.76728
Unigene43127_JJD	1.10434	2.76671
Unigene34555_JJD	4.12828	2.76657
CL2884.Contig6_JJD	2.86008	2.76488
CL9022.Contig1_JJD	2.28119	2.76336
CL745.Contig1_JJD	2.03284	2.76254
Unigene6571_JJD	2.70506	2.75899
Unigene37812_JJD	1.27361	2.75678
CL4753.Contig1_JJD	3.39675	2.75528
Unigene28751_JJD	1.37915	2.75396
CL4010.Contig1_JJD	2.77374	2.75189
CL7547.Contig1_JJD	1.63364	2.75178
Unigene49613_JJD	1.82612	2.75126
CL4006.Contig3_JJD	3.70823	2.75112
Unigene21626_JJD	1.11286	2.75085
CL2033.Contig2_JJD	3.62364	2.75023
CL5924.Contig6_JJD	2.45423	2.75012
CL566.Contig4_JJD	2.89351	2.74938
CL2359.Contig1_JJD	2.83269	2.74866
CL9959.Contig2_JJD	2.10762	2.74543
Unigene13927_JJD	2.0177	2.74496
CL994.Contig3_JJD	2.08844	2.74441
CL2904.Contig3_JJD	4.17225	2.74354
CL9180.Contig2_JJD	3.23216	2.74205
CL3610.Contig1_JJD	1.31034	2.73985
CL4602.Contig1_JJD	3.87771	2.73935
CL6322.Contig1_JJD	2.82782	2.73913
CL3361.Contig3_JJD	1.19887	2.7356
CL10304.Contig2_JJD	3.11631	2.73481
CL801.Contig1_JJD	2.80511	2.73225
CL686.Contig2_JJD	3.54016	2.7308
CL843.Contig1_JJD	2.87036	2.72792
CL6217.Contig1_JJD	2.14384	2.72646
CL1536.Contig3_JJD	2.4077	2.7235
Unigene6477_JJD	3.46487	2.72226
CL3844.Contig1_JJD	1.14009	2.72218
Unigene45418_JJD	1.92832	2.72142
CL7783.Contig1_JJD	2.04572	2.72131
CL3692.Contig1_JJD	3.16672	2.72028
Unigene18809_JJD	1.63759	2.7201
CL8672.Contig1_JJD	2.13993	2.71922
CL1750.Contig3_JJD	3.1017	2.71902
CL1404.Contig3_JJD	3.4266	2.71683
CL8387.Contig1_JJD	2.23828	2.71511
CL1870.Contig2_JJD	2.87788	2.71144
Unigene3167_JJD	2.35027	2.71124
CL4045.Contig1_JJD	1.72773	2.70769
CL7394.Contig4_JJD	3.66408	2.70695
CL2592.Contig2_JJD	2.06617	2.7068
CL6624.Contig2_JJD	1.6477	2.70635
CL19.Contig2_JJD	2.67557	2.70571
CL4567.Contig2_JJD	3.27913	2.70555
CL9125.Contig2_JJD	1.70821	2.7053
CL4550.Contig2_JJD	2.59352	2.70308
CL2422.Contig5_JJD	2.41033	2.69819
Unigene21484_JJD	1.09192	2.69752
CL10127.Contig1_JJD	2.16168	2.69474
CL1446.Contig1_JJD	4.26411	2.69249
Unigene13964_JJD	2.71621	2.69249
Unigene33320_JJD	1.89327	2.69186
CL5911.Contig2_JJD	1.11072	2.68786
CL8107.Contig1_JJD	1.12137	2.68262
CL4337.Contig1_JJD	1.59816	2.6802
CL3644.Contig1_JJD	2.06425	2.6779
CL6330.Contig1_JJD	1.72463	2.6769
CL4114.Contig4_JJD	3.35078	2.67671
CL1352.Contig4_JJD	4.16296	2.67657
CL1677.Contig2_JJD	1.54504	2.67292
CL9912.Contig1_JJD	3.38834	2.67172
CL4210.Contig2_JJD	3.52209	2.67009
CL3651.Contig1_JJD	2.28732	2.6691
CL5589.Contig2_JJD	2.44252	2.66879
CL3134.Contig4_JJD	2.07687	2.66862
CL5192.Contig3_JJD	3.1719	2.66718
CL5827.Contig2_JJD	1.66669	2.66545
Unigene49488_JJD	2.94793	2.66523
Unigene28833_JJD	2.61587	2.66425
CL1969.Contig4_JJD	1.84073	2.66425
CL5606.Contig2_JJD	2.7705	2.66357
CL710.Contig4_JJD	1.52448	2.66334
CL3257.Contig4_JJD	1.25691	2.66329
CL2379.Contig3_JJD	2.1964	2.66059
CL7598.Contig1_JJD	3.37851	2.66043
CL1093.Contig3_JJD	2.30666	2.65896
CL1943.Contig3_JJD	1.62496	2.65838
Unigene2978_JJD	1.76206	2.65668
CL5008.Contig1_JJD	1.31644	2.65405
CL4416.Contig3_JJD	2.1192	2.654
Unigene39309_JJD	1.83172	2.65262
CL4586.Contig4_JJD	2.36734	2.65255
CL1936.Contig4_JJD	2.84294	2.6515
CL553.Contig5_JJD	1.12199	2.65032
Unigene41930_JJD	2.72135	2.65025
CL9154.Contig3_JJD	2.01735	2.64572
CL6989.Contig2_JJD	2.23704	2.64311
CL3982.Contig3_JJD	1.91784	2.64221
CL8536.Contig1_JJD	2.39831	2.64217
Unigene6604_JJD	2.2746	2.64201
CL6870.Contig1_JJD	1.93627	2.64029
Unigene1935_JJD	1.67955	2.63988
Unigene25265_JJD	1.39663	2.63855
CL6029.Contig3_JJD	2.40158	2.63794
CL1814.Contig2_JJD	1.56371	2.63268
CL8852.Contig2_JJD	2.34832	2.63227
CL1961.Contig1_JJD	1.9542	2.62999
CL5785.Contig1_JJD	2.0319	2.62924
CL8699.Contig1_JJD	1.13815	2.62866
CL7597.Contig2_JJD	3.10366	2.62826
CL8115.Contig1_JJD	1.83382	2.62593
Unigene1033_JJD	2.37173	2.62316
CL8269.Contig1_JJD	2.79085	2.62276
CL2318.Contig4_JJD	2.58123	2.61965
CL4052.Contig3_JJD	3.07635	2.61803
CL179.Contig2_JJD	2.34341	2.61765
CL7099.Contig3_JJD	3.19526	2.61599
CL6264.Contig1_JJD	1.3925	2.61572
Unigene46602_JJD	3.36761	2.61492
CL1632.Contig2_JJD	2.61856	2.61465
CL7320.Contig3_JJD	2.80504	2.61438
Unigene11717_JJD	1.31822	2.61244
Unigene30174_JJD	2.26925	2.61166
Unigene49853_JJD	1.98908	2.61012
CL8261.Contig2_JJD	1.76915	2.60679
Unigene45329_JJD	2.08191	2.60629
CL695.Contig1_JJD	2.65929	2.60614
CL5711.Contig1_JJD	4.47273	2.60596
CL2464.Contig3_JJD	2.40376	2.60451
CL2941.Contig1_JJD	1.50617	2.60304
CL7781.Contig5_JJD	2.34192	2.59887
Unigene46231_JJD	1.67665	2.59816
CL6050.Contig2_JJD	2.11358	2.59792
CL3690.Contig5_JJD	3.51457	2.59756
CL847.Contig1_JJD	2.68341	2.5954
CL7060.Contig1_JJD	2.89365	2.59409
CL6852.Contig4_JJD	2.28413	2.5922
CL8944.Contig2_JJD	1.98011	2.59174
CL9418.Contig2_JJD	1.24268	2.59168
CL5411.Contig4_JJD	1.26117	2.59115
CL879.Contig2_JJD	1.61123	2.59063
CL6440.Contig1_JJD	2.06585	2.59024
CL6159.Contig5_JJD	2.75034	2.59022
CL1113.Contig1_JJD	1.81511	2.58949
Unigene7648_JJD	2.1647	2.58943
CL6596.Contig3_JJD	2.05989	2.58912
CL1917.Contig3_JJD	1.84124	2.58833
CL2429.Contig2_JJD	3.38646	2.58752
CL10688.Contig1_JJD	2.38857	2.58715
CL1122.Contig1_JJD	2.13258	2.58616
CL1026.Contig4_JJD	1.33985	2.58496
CL4238.Contig4_JJD	2.29339	2.58372
Unigene26172_JJD	1.5475	2.58353
CL5034.Contig1_JJD	2.1368	2.58237
CL9666.Contig1_JJD	2.88102	2.58022
CL3822.Contig2_JJD	1.82695	2.57984
CL1155.Contig3_JJD	2.14388	2.57974
Unigene34376_JJD	2.56004	2.57925
CL9110.Contig3_JJD	2.00638	2.57898
CL3557.Contig2_JJD	2.94248	2.5789
Unigene3285_JJD	1.96875	2.5775
Unigene3193_JJD	1.74846	2.57382
CL5802.Contig1_JJD	2.34837	2.5738
Unigene24738_JJD	1.75269	2.57339
Unigene17074_JJD	1.22043	2.5716
CL6500.Contig2_JJD	2.41079	2.57111
CL7577.Contig1_JJD	2.91026	2.57012
CL1640.Contig2_JJD	2.71081	2.56986
Unigene22781_JJD	2.30765	2.56755
CL5085.Contig2_JJD	1.97481	2.56635
CL6873.Contig2_JJD	2.19857	2.5625
CL6160.Contig1_JJD	2.24904	2.56179
CL1038.Contig2_JJD	2.31161	2.56135
CL2890.Contig7_JJD	2.36071	2.55918
CL2844.Contig4_JJD	1.22466	2.55667
CL2452.Contig2_JJD	3.82823	2.55271
CL7079.Contig1_JJD	2.52838	2.55128
CL3087.Contig3_JJD	3.05678	2.55084
CL566.Contig3_JJD	2.69355	2.54942
CL5427.Contig4_JJD	2.38805	2.54801
CL2920.Contig2_JJD	3.76953	2.54749
Unigene1712_JJD	2.39191	2.5431
CL8291.Contig2_JJD	3.12318	2.54253
CL10104.Contig2_JJD	1.59458	2.54244
CL9663.Contig2_JJD	3.14343	2.54219
CL441.Contig4_JJD	4.10992	2.54155
CL3018.Contig1_JJD	2.6227	2.54104
Unigene5335_JJD	1.71598	2.541
CL4351.Contig2_JJD	2.12357	2.54059
Unigene13955_JJD	2.57527	2.53921
CL8759.Contig2_JJD	2.61471	2.53825
CL6730.Contig1_JJD	4.34483	2.53605
CL238.Contig1_JJD	3.15033	2.53605
CL7973.Contig1_JJD	1.54008	2.53605
CL8534.Contig2_JJD	1.00093	2.53592
CL7253.Contig1_JJD	3.41479	2.53577
CL7482.Contig1_JJD	1.80985	2.53565
CL369.Contig1_JJD	2.45438	2.53557
CL1216.Contig1_JJD	2.94708	2.5331
CL3388.Contig2_JJD	1.68629	2.53223
CL1634.Contig2_JJD	2.56294	2.53152
CL6485.Contig1_JJD	1.21524	2.53071
CL9041.Contig2_JJD	1.5914	2.5307
CL4595.Contig1_JJD	1.51023	2.52992
CL1402.Contig2_JJD	2.7315	2.52912
Unigene6683_JJD	2.07775	2.52567
CL8205.Contig1_JJD	2.40213	2.52472
CL4274.Contig1_JJD	3.19195	2.52401
CL225.Contig9_JJD	1.83741	2.52337
CL1327.Contig1_JJD	1.38103	2.52128
CL4319.Contig2_JJD	2.47249	2.52105
CL4751.Contig7_JJD	1.62401	2.51817
CL238.Contig9_JJD	3.12986	2.51559
CL3898.Contig2_JJD	2.63821	2.51331
CL6991.Contig2_JJD	4.23137	2.51066
CL880.Contig2_JJD	1.79655	2.50862
CL7266.Contig3_JJD	1.83788	2.50656
CL1020.Contig7_JJD	1.77193	2.5041
CL4243.Contig2_JJD	2.6507	2.50283
Unigene38377_JJD	1.6446	2.50188
CL5153.Contig2_JJD	1.90514	2.50057
Unigene48631_JJD	1.50314	2.50027
CL2442.Contig1_JJD	2.06944	2.49927
CL7411.Contig1_JJD	2.23573	2.49889
CL7452.Contig3_JJD	1.32847	2.49883
Unigene3149_JJD	4.16225	2.49817
CL2890.Contig5_JJD	2.29915	2.49762
CL6310.Contig1_JJD	2.37892	2.49733
CL9907.Contig2_JJD	2.21434	2.49684
CL3449.Contig2_JJD	1.66713	2.49643
CL3687.Contig2_JJD	2.03671	2.49548
CL5630.Contig2_JJD	1.55695	2.49509
CL3558.Contig4_JJD	2.76777	2.49444
Unigene20569_JJD	1.92866	2.49354
Unigene2323_JJD	1.04567	2.49354
CL2542.Contig1_JJD	1.87447	2.49304
Unigene14020_JJD	1.45356	2.49243
CL3254.Contig10_JJD	3.33762	2.49185
CL3087.Contig1_JJD	2.99648	2.49054
CL2548.Contig5_JJD	1.84388	2.48533
CL5339.Contig2_JJD	2.98409	2.48348
CL9974.Contig4_JJD	1.3542	2.48343
CL7269.Contig4_JJD	1.55811	2.48104
CL4572.Contig1_JJD	1.7456	2.48078
CL4052.Contig1_JJD	2.93885	2.48053
CL7848.Contig2_JJD	2.45761	2.47933
CL196.Contig2_JJD	3.27895	2.47832
CL1756.Contig6_JJD	2.6401	2.47805
CL2284.Contig1_JJD	1.90184	2.47805
CL9752.Contig6_JJD	1.97179	2.47754
CL2208.Contig3_JJD	2.79234	2.47644
CL7426.Contig1_JJD	2.27904	2.47417
Unigene17501_JJD	1.20076	2.47393
CL6215.Contig2_JJD	2.56071	2.47367
CL4269.Contig7_JJD	2.49084	2.47317
CL6680.Contig3_JJD	2.71497	2.47146
CL1538.Contig2_JJD	3.60232	2.46973
CL2144.Contig2_JJD	2.22067	2.4696
CL1550.Contig3_JJD	1.41157	2.46865
CL7606.Contig1_JJD	1.99231	2.46778
CL6159.Contig3_JJD	2.62728	2.46716
CL2032.Contig3_JJD	2.56891	2.4671
CL2426.Contig2_JJD	4.19016	2.46609
CL839.Contig3_JJD	1.30657	2.46555
Unigene2662_JJD	1.85535	2.46417
CL1010.Contig1_JJD	1.3382	2.46262
CL119.Contig1_JJD	3.15534	2.46213
Unigene2532_JJD	1.87864	2.46204
CL6429.Contig4_JJD	2.61964	2.46156
CL5014.Contig5_JJD	1.44415	2.46123
CL2015.Contig1_JJD	2.11548	2.45893
Unigene21376_JJD	1.17574	2.45884
CL3311.Contig2_JJD	2.12876	2.45871
CL415.Contig5_JJD	1.86598	2.45802
Unigene10631_JJD	1.60896	2.45687
Unigene44928_JJD	2.62108	2.45687
CL6159.Contig1_JJD	2.61644	2.45632
CL9907.Contig1_JJD	2.17377	2.45628
CL4967.Contig1_JJD	3.65506	2.45609
CL9284.Contig3_JJD	3.24322	2.45595
CL6014.Contig1_JJD	2.00662	2.4554
CL6411.Contig1_JJD	1.46402	2.45522
CL2120.Contig2_JJD	3.54379	2.45431
CL4353.Contig1_JJD	1.12553	2.45346
CL6328.Contig2_JJD	3.15979	2.45289
Unigene9653_JJD	1.77415	2.45222
CL4637.Contig1_JJD	1.42535	2.44949
CL9543.Contig1_JJD	2.12766	2.44803
CL1811.Contig4_JJD	2.08445	2.44729
CL7733.Contig3_JJD	2.85798	2.44596
CL1859.Contig5_JJD	2.74772	2.44525
Unigene18449_JJD	4.19873	2.44478
Unigene10395_JJD	2.96614	2.44448
CL4851.Contig1_JJD	2.89553	2.44392
CL7631.Contig2_JJD	1.30451	2.44361
CL915.Contig2_JJD	1.41504	2.44301
CL1056.Contig1_JJD	1.35038	2.44293
CL6050.Contig1_JJD	4.61471	2.44241
CL3492.Contig1_JJD	2.22471	2.4419
CL7657.Contig1_JJD	2.94708	2.44154
Unigene32438_JJD	2.81602	2.44034
CL6178.Contig1_JJD	1.39307	2.43823
Unigene45621_JJD	2.74459	2.43795
CL9670.Contig1_JJD	1.47433	2.43794
CL4264.Contig3_JJD	3.29458	2.43459
CL234.Contig1_JJD	1.30792	2.43386
Unigene2518_JJD	1.50685	2.4338
CL7370.Contig2_JJD	2.17029	2.43308
CL5253.Contig1_JJD	2.91922	2.4319
CL3509.Contig2_JJD	2.69225	2.43181
CL818.Contig4_JJD	1.0689	2.43063
CL2519.Contig2_JJD	2.05268	2.42986
CL2002.Contig3_JJD	1.61744	2.42974
CL1194.Contig1_JJD	2.19353	2.4293
Unigene27162_JJD	2.19419	2.42732
CL8578.Contig1_JJD	1.72831	2.42643
CL3516.Contig1_JJD	1.95781	2.42635
Unigene34004_JJD	1.64843	2.42573
CL6858.Contig2_JJD	1.11861	2.42567
CL4575.Contig3_JJD	3.16146	2.4245
CL4457.Contig3_JJD	1.91534	2.42435
CL4389.Contig1_JJD	4.99761	2.42337
CL9499.Contig2_JJD	2.9705	2.42232
CL7247.Contig1_JJD	2.81526	2.42133
Unigene21104_JJD	1.7708	2.42114
CL8021.Contig4_JJD	2.49295	2.41987
Unigene41181_JJD	1.86989	2.41952
Unigene25275_JJD	2.55459	2.41906
Unigene5169_JJD	2.68818	2.41813
CL3582.Contig1_JJD	2.84907	2.41765
CL5361.Contig3_JJD	2.03916	2.41676
Unigene2770_JJD	1.2069	2.41588
CL3420.Contig1_JJD	3.89635	2.41504
CL6560.Contig2_JJD	2.52052	2.41376
CL7769.Contig3_JJD	2.72033	2.4129
CL10026.Contig10_JJD	2.15708	2.41282
CL246.Contig4_JJD	2.32193	2.41181
CL5125.Contig1_JJD	3.21908	2.41172
CL5333.Contig2_JJD	2.8218	2.41059
CL5421.Contig3_JJD	2.78167	2.41032
CL4347.Contig3_JJD	3.012	2.41028
CL2146.Contig3_JJD	3.01483	2.40981
CL6674.Contig1_JJD	2.09326	2.40823
CL3463.Contig1_JJD	1.90473	2.40462
CL5912.Contig2_JJD	1.99595	2.40428
CL6227.Contig3_JJD	1.42869	2.40125
Unigene11550_JJD	1.54253	2.39927
CL8848.Contig1_JJD	1.84938	2.39823
CL6541.Contig2_JJD	2.54276	2.39663
CL3888.Contig3_JJD	1.50997	2.39635
CL225.Contig5_JJD	2.70361	2.39585
Unigene41299_JJD	1.09761	2.39506
CL5931.Contig2_JJD	2.24339	2.39232
CL7657.Contig5_JJD	1.18854	2.39142
CL10588.Contig2_JJD	2.69848	2.39054
CL6348.Contig3_JJD	1.72553	2.3899
CL9276.Contig1_JJD	2.40584	2.3896
CL1917.Contig1_JJD	1.64104	2.38812
Unigene9277_JJD	2.21812	2.38757
CL1756.Contig3_JJD	2.54934	2.38728
CL2449.Contig1_JJD	2.09247	2.38563
CL680.Contig1_JJD	2.13378	2.38551
CL7922.Contig1_JJD	2.88381	2.38466
CL2174.Contig2_JJD	2.16188	2.38458
Unigene8874_JJD	1.50775	2.38439
Unigene15605_JJD	1.0226	2.38434
CL1917.Contig2_JJD	1.63665	2.38373
Unigene39907_JJD	1.82301	2.38355
CL5659.Contig1_JJD	1.33387	2.38312
CL3700.Contig2_JJD	2.86981	2.38306
Unigene11378_JJD	3.97289	2.38205
Unigene1216_JJD	1.77106	2.38183
CL855.Contig1_JJD	2.28364	2.38165
CL7421.Contig2_JJD	1.80053	2.38134
CL9292.Contig1_JJD	1.32085	2.38121
Unigene12167_JJD	2.32992	2.38082
CL4983.Contig1_JJD	1.8554	2.37972
CL8512.Contig2_JJD	2.41973	2.37956
CL8248.Contig3_JJD	1.30618	2.37606
CL1937.Contig3_JJD	2.71006	2.37529
Unigene21145_JJD	1.71724	2.37478
CL4065.Contig2_JJD	2.3678	2.37424
CL2358.Contig1_JJD	1.11757	2.37362
Unigene14088_JJD	2.46784	2.37331
CL3067.Contig3_JJD	1.28531	2.37268
Unigene30658_JJD	1.02999	2.37197
Unigene4908_JJD	2.47441	2.37148
Unigene14235_JJD	2.73353	2.37145
Unigene11152_JJD	2.1238	2.37139
CL2768.Contig5_JJD	2.90588	2.37134
Unigene8272_JJD	2.82992	2.37032
CL2450.Contig2_JJD	2.55594	2.36884
CL8478.Contig2_JJD	1.91082	2.36842
Unigene13450_JJD	1.59302	2.36728
Unigene36281_JJD	2.00439	2.36696
CL5796.Contig5_JJD	3.31852	2.36603
Unigene7138_JJD	2.5025	2.36565
Unigene17918_JJD	1.48929	2.36464
CL4279.Contig2_JJD	2.92459	2.36405
CL5806.Contig3_JJD	2.77412	2.36315
Unigene6693_JJD	2.12988	2.36315
CL7430.Contig1_JJD	2.42399	2.36311
Unigene5821_JJD	2.53893	2.36199
Unigene12012_JJD	1.98166	2.36159
CL3903.Contig2_JJD	2.24077	2.36086
CL1913.Contig4_JJD	2.51896	2.36012
Unigene27044_JJD	1.3566	2.35925
Unigene26804_JJD	1.03613	2.35908
CL590.Contig1_JJD	3.48854	2.3589
CL9752.Contig3_JJD	1.85202	2.35777
Unigene12033_JJD	2.4337	2.35755
CL6442.Contig1_JJD	1.70734	2.35744
CL441.Contig1_JJD	3.9253	2.35693
Unigene41901_JJD	3.55552	2.35649
CL2084.Contig3_JJD	3.50371	2.35453
CL2854.Contig2_JJD	1.40599	2.35453
CL3728.Contig2_JJD	2.11302	2.35398
CL1756.Contig5_JJD	2.51457	2.35252
CL4743.Contig1_JJD	1.39311	2.35147
CL1720.Contig2_JJD	2.11818	2.34965
CL5844.Contig2_JJD	2.04814	2.3478
CL5878.Contig3_JJD	2.68129	2.3478
CL1824.Contig2_JJD	1.54956	2.34586
Unigene29702_JJD	1.98272	2.34529
Unigene27796_JJD	2.54749	2.34524
CL3331.Contig3_JJD	1.14369	2.34514
Unigene49849_JJD	1.29879	2.3447
Unigene4474_JJD	1.30179	2.3446
CL1399.Contig1_JJD	2.40312	2.34453
CL1998.Contig4_JJD	2.83075	2.34264
CL10267.Contig1_JJD	3.78199	2.34249
CL7043.Contig1_JJD	1.47282	2.34213
CL434.Contig1_JJD	1.08746	2.34207
Unigene22482_JJD	1.55081	2.34204
CL6029.Contig2_JJD	2.1056	2.34196
CL2288.Contig3_JJD	4.42831	2.34186
Unigene30107_JJD	2.98388	2.34104
CL3178.Contig2_JJD	1.40488	2.34094
CL8193.Contig2_JJD	2.48124	2.3394
Unigene37567_JJD	1.81146	2.33584
CL3647.Contig3_JJD	3.70424	2.33374
CL6464.Contig1_JJD	1.59968	2.33372
Unigene44946_JJD	1.09491	2.33342
Unigene19457_JJD	2.73762	2.33229
CL7673.Contig2_JJD	2.14562	2.3318
CL986.Contig9_JJD	1.82479	2.33177
CL1504.Contig3_JJD	2.02272	2.32976
CL9641.Contig2_JJD	2.29567	2.32901
CL680.Contig2_JJD	2.07603	2.32776
CL5844.Contig1_JJD	2.02803	2.32769
Unigene16680_JJD	2.1526	2.32669
CL8726.Contig4_JJD	1.93502	2.32641
CL4694.Contig2_JJD	1.91635	2.32602
CL1780.Contig1_JJD	1.41088	2.32537
CL2512.Contig3_JJD	1.74344	2.32517
Unigene43398_JJD	1.67154	2.32505
CL4130.Contig2_JJD	3.28204	2.32455
CL2302.Contig2_JJD	2.52645	2.32434
CL5464.Contig2_JJD	2.61657	2.32375
CL655.Contig2_JJD	1.22893	2.32291
CL4513.Contig4_JJD	1.42898	2.32193
CL10362.Contig1_JJD	1.7097	2.32051
CL1646.Contig4_JJD	1.83629	2.31983
Unigene4346_JJD	2.31937	2.3198
Unigene41955_JJD	2.07361	2.31909
Unigene44766_JJD	1.36011	2.31861
CL7270.Contig2_JJD	3.21716	2.31634
Unigene4738_JJD	1.9923	2.31615
CL2047.Contig1_JJD	3.40579	2.3156
CL434.Contig2_JJD	2.31797	2.314
CL3631.Contig2_JJD	2.38326	2.31396
CL7000.Contig1_JJD	1.36833	2.31379
Unigene49845_JJD	3.09383	2.31309
CL10400.Contig3_JJD	2.94831	2.31272
CL10158.Contig1_JJD	2.47393	2.31079
CL7360.Contig2_JJD	2.66332	2.30963
Unigene8261_JJD	1.94676	2.30933
CL8597.Contig2_JJD	2.56083	2.30749
CL2890.Contig6_JJD	2.10886	2.30733
CL4132.Contig3_JJD	2.43628	2.30659
Unigene34585_JJD	1.60283	2.30566
CL7421.Contig1_JJD	1.72458	2.30539
CL1262.Contig2_JJD	1.37073	2.30424
CL5957.Contig1_JJD	1.73398	2.30272
CL8091.Contig1_JJD	1.36469	2.30125
Unigene39618_JJD	1.37819	2.29997
CL6963.Contig2_JJD	2.12276	2.29808
CL7129.Contig2_JJD	1.0006	2.29639
CL3061.Contig1_JJD	1.99646	2.29542
CL1703.Contig3_JJD	2.08532	2.2938
CL1587.Contig4_JJD	3.88264	2.2936
CL850.Contig4_JJD	1.79683	2.29177
CL2214.Contig1_JJD	3.0514	2.29112
CL6138.Contig2_JJD	1.61783	2.29102
CL84.Contig4_JJD	1.05758	2.29089
CL7237.Contig2_JJD	2.31274	2.28939
CL1190.Contig3_JJD	2.01865	2.28938
CL2768.Contig3_JJD	2.82286	2.28832
CL4899.Contig3_JJD	1.53523	2.28617
Unigene7269_JJD	2.16773	2.28614
Unigene7854_JJD	1.02237	2.2854
CL2598.Contig2_JJD	2.92413	2.2852
CL6184.Contig3_JJD	1.46444	2.28481
Unigene22705_JJD	1.67187	2.28468
Unigene18753_JJD	1.00922	2.28445
CL4543.Contig2_JJD	1.67979	2.28375
CL1352.Contig5_JJD	3.19578	2.28261
CL4976.Contig1_JJD	3.99474	2.28217
CL5654.Contig1_JJD	4.12102	2.28141
Unigene8620_JJD	1.61813	2.28109
CL5776.Contig1_JJD	2.15612	2.28011
Unigene24158_JJD	1.13112	2.27986
CL537.Contig2_JJD	1.6731	2.27967
Unigene4199_JJD	2.08066	2.27848
CL1224.Contig3_JJD	1.48478	2.2777
Unigene39286_JJD	2.34013	2.27696
CL5512.Contig1_JJD	2.35669	2.27665
CL7039.Contig1_JJD	2.49451	2.27659
CL1189.Contig1_JJD	2.06496	2.27629
CL7395.Contig4_JJD	3.12188	2.27618
CL3862.Contig2_JJD	1.54988	2.27436
CL1843.Contig1_JJD	1.9874	2.27345
CL5454.Contig1_JJD	1.10598	2.2734
CL5728.Contig4_JJD	3.1559	2.27334
CL3787.Contig1_JJD	4.06696	2.27284
CL5230.Contig2_JJD	2.84996	2.27267
CL4966.Contig3_JJD	1.18545	2.27258
Unigene19370_JJD	2.17448	2.27117
CL9244.Contig2_JJD	1.90526	2.26964
Unigene42101_JJD	1.21677	2.26883
CL3509.Contig3_JJD	2.52922	2.26879
CL7288.Contig1_JJD	2.73865	2.26865
CL7184.Contig1_JJD	2.55061	2.26833
CL3644.Contig4_JJD	1.65341	2.26706
CL1443.Contig5_JJD	1.55058	2.26635
CL2328.Contig1_JJD	2.8283	2.26634
Unigene21406_JJD	1.06301	2.26589
CL2725.Contig1_JJD	1.75195	2.26534
CL7105.Contig2_JJD	1.95187	2.26491
CL3384.Contig1_JJD	2.36965	2.26358
CL1972.Contig1_JJD	1.88753	2.26303
CL2092.Contig2_JJD	2.15919	2.26297
CL246.Contig3_JJD	1.65255	2.2626
Unigene134_JJD	2.23383	2.26246
CL8819.Contig2_JJD	2.55852	2.26149
CL3471.Contig2_JJD	2.05722	2.26144
CL3629.Contig2_JJD	1.32277	2.26093
CL3665.Contig1_JJD	2.57213	2.26071
CL2040.Contig1_JJD	3.38289	2.25987
CL7184.Contig4_JJD	2.54215	2.25987
CL7522.Contig1_JJD	2.44714	2.25902
CL173.Contig9_JJD	2.12538	2.25884
CL627.Contig3_JJD	2.44181	2.25714
CL2195.Contig1_JJD	1.56854	2.25681
CL3213.Contig2_JJD	1.90573	2.25674
CL8187.Contig1_JJD	1.41944	2.25517
CL8532.Contig2_JJD	1.96578	2.25503
CL5235.Contig2_JJD	3.56016	2.25481
CL163.Contig9_JJD	4.13817	2.25407
CL708.Contig3_JJD	2.77887	2.25351
CL7922.Contig2_JJD	2.88381	2.25314
Unigene25299_JJD	1.8486	2.25298
CL3537.Contig1_JJD	1.16669	2.25208
Unigene30807_JJD	3.7761	2.24793
CL5423.Contig4_JJD	1.00497	2.24636
CL6727.Contig2_JJD	1.90769	2.24604
CL3822.Contig5_JJD	1.4928	2.24568
CL4709.Contig5_JJD	2.37466	2.24567
CL4835.Contig2_JJD	2.41716	2.24465
Unigene32433_JJD	1.26656	2.24321
CL7123.Contig2_JJD	2.45943	2.24317
CL2915.Contig1_JJD	1.79792	2.24296
CL4132.Contig5_JJD	2.37164	2.24194
CL6624.Contig1_JJD	1.18303	2.24168
CL7004.Contig2_JJD	2.1648	2.24101
CL3353.Contig2_JJD	2.03112	2.24085
CL6596.Contig1_JJD	1.71126	2.24048
CL6071.Contig1_JJD	4.00225	2.24031
CL2852.Contig1_JJD	1.31477	2.23797
Unigene22815_JJD	1.46439	2.23681
CL4595.Contig2_JJD	1.21682	2.23651
CL5041.Contig1_JJD	2.4087	2.23619
CL5062.Contig1_JJD	1.52356	2.23522
CL1145.Contig1_JJD	1.77601	2.2351
CL118.Contig3_JJD	1.60413	2.23152
CL5031.Contig2_JJD	1.24571	2.22961
CL7691.Contig1_JJD	1.35657	2.22816
CL9532.Contig2_JJD	2.6423	2.2274
CL7394.Contig2_JJD	1.60689	2.22712
CL9298.Contig1_JJD	1.89724	2.22689
CL2671.Contig1_JJD	2.21826	2.22651
CL4317.Contig2_JJD	2.84194	2.22628
CL565.Contig9_JJD	2.00326	2.22612
CL7906.Contig1_JJD	1.82716	2.22571
CL10482.Contig1_JJD	1.45302	2.22553
CL3679.Contig1_JJD	1.95117	2.22143
CL5070.Contig2_JJD	2.59422	2.22129
CL3518.Contig3_JJD	2.64935	2.22081
CL4641.Contig1_JJD	3.12732	2.21871
CL4049.Contig1_JJD	2.78427	2.21857
Unigene9782_JJD	1.58395	2.21836
CL9390.Contig3_JJD	3.62496	2.21742
Unigene8120_JJD	2.70273	2.21707
CL7594.Contig3_JJD	1.41012	2.21657
Unigene25276_JJD	2.35072	2.21518
CL2592.Contig1_JJD	1.57444	2.21507
CL2536.Contig3_JJD	2.92025	2.21398
Unigene15137_JJD	3.61409	2.21299
Unigene11653_JJD	1.67184	2.21241
Unigene17045_JJD	2.24738	2.21198
CL1698.Contig5_JJD	1.91643	2.21047
Unigene21125_JJD	1.26044	2.20973
Unigene15293_JJD	2.28481	2.20883
CL3080.Contig1_JJD	1.52791	2.20866
CL2598.Contig3_JJD	2.84737	2.20844
CL8701.Contig1_JJD	1.57247	2.20811
CL6227.Contig1_JJD	1.23344	2.20599
Unigene24147_JJD	1.37817	2.20551
CL7426.Contig4_JJD	4.07138	2.20436
CL3947.Contig4_JJD	1.0746	2.20181
CL3091.Contig1_JJD	1.83903	2.2013
CL1422.Contig1_JJD	2.87678	2.20119
Unigene47639_JJD	1.02067	2.20099
CL3717.Contig3_JJD	2.67727	2.20089
CL2438.Contig3_JJD	1.98341	2.19692
CL9094.Contig2_JJD	2.12109	2.19607
CL1817.Contig3_JJD	2.22602	2.19451
CL3341.Contig2_JJD	1.43447	2.19243
CL9497.Contig2_JJD	1.72607	2.19063
CL1833.Contig2_JJD	1.03728	2.1902
Unigene25083_JJD	2.06301	2.18926
CL7052.Contig1_JJD	3.05816	2.18777
CL1750.Contig4_JJD	2.56993	2.18726
CL421.Contig5_JJD	2.48915	2.1872
Unigene42683_JJD	2.01587	2.18685
CL2330.Contig1_JJD	3.21869	2.18636
CL2528.Contig1_JJD	2.52975	2.18569
CL1133.Contig1_JJD	2.35271	2.18556
CL5197.Contig4_JJD	2.6076	2.18473
CL6159.Contig4_JJD	2.34323	2.18311
CL5728.Contig2_JJD	3.06394	2.18138
CL1416.Contig1_JJD	2.35634	2.18094
CL141.Contig3_JJD	1.56663	2.18041
CL91.Contig3_JJD	2.50883	2.17955
CL1447.Contig4_JJD	2.91725	2.17856
CL1447.Contig5_JJD	2.91725	2.17856
CL9028.Contig1_JJD	1.07833	2.17747
CL10709.Contig4_JJD	1.89077	2.17659
CL10696.Contig3_JJD	2.03699	2.17616
CL655.Contig1_JJD	1.08119	2.17517
Unigene3838_JJD	1.06314	2.17498
CL1255.Contig2_JJD	2.4815	2.17491
Unigene2571_JJD	2.39616	2.17377
CL7936.Contig2_JJD	3.32302	2.17235
CL6712.Contig1_JJD	1.9795	2.17218
Unigene14762_JJD	1.706	2.17212
CL2328.Contig4_JJD	1.62369	2.16883
CL2295.Contig2_JJD	1.54475	2.16827
CL10139.Contig1_JJD	1.87084	2.16727
Unigene4556_JJD	2.21172	2.16653
CL64.Contig1_JJD	1.75618	2.16519
CL1443.Contig2_JJD	2.13261	2.16446
CL56.Contig3_JJD	2.32749	2.16434
CL3117.Contig1_JJD	1.55707	2.16363
CL2410.Contig5_JJD	2.25376	2.16345
CL7963.Contig1_JJD	1.63045	2.16159
Unigene750_JJD	2.19305	2.16115
CL4160.Contig2_JJD	2.5372	2.16068
Unigene16001_JJD	1.65322	2.16058
Unigene1166_JJD	1.72891	2.15782
CL2422.Contig7_JJD	1.86923	2.1571
Unigene40062_JJD	1.40267	2.15657
Unigene48840_JJD	3.24644	2.15624
Unigene31196_JJD	1.59964	2.1559
CL7088.Contig1_JJD	2.04591	2.15545
Unigene6439_JJD	2.84233	2.1551
CL124.Contig7_JJD	1.72942	2.15406
Unigene27458_JJD	1.72087	2.15177
CL8140.Contig1_JJD	2.95837	2.15131
Unigene117_JJD	2.96176	2.15061
CL7376.Contig2_JJD	4.71674	2.1479
Unigene37451_JJD	1.30439	2.14715
Unigene41321_JJD	5.04751	2.14684
CL4372.Contig3_JJD	2.92935	2.14669
CL4904.Contig1_JJD	1.43577	2.14611
CL6424.Contig3_JJD	2.29249	2.14411
CL4856.Contig4_JJD	2.21209	2.1435
Unigene21908_JJD	1.29965	2.14211
CL3818.Contig1_JJD	2.67807	2.14187
CL3112.Contig2_JJD	2.3598	2.14064
CL7001.Contig2_JJD	1.54286	2.13943
Unigene44080_JJD	1.67929	2.13706
Unigene6752_JJD	1.6632	2.13491
CL8036.Contig3_JJD	3.03119	2.13475
Unigene34774_JJD	1.67611	2.13465
CL9336.Contig2_JJD	2.41296	2.13449
CL7370.Contig4_JJD	1.87032	2.13311
CL693.Contig2_JJD	1.60785	2.13303
CL2092.Contig5_JJD	2.02292	2.1267
Unigene39489_JJD	1.49405	2.12645
CL3466.Contig2_JJD	2.08975	2.12594
CL1026.Contig1_JJD	1.33498	2.12553
CL2248.Contig2_JJD	2.14495	2.12537
CL1443.Contig4_JJD	2.09325	2.1251
CL9107.Contig1_JJD	1.38466	2.1247
CL7099.Contig4_JJD	2.70387	2.1246
CL2154.Contig1_JJD	2.4291	2.12456
CL4425.Contig2_JJD	2.20504	2.1215
Unigene4894_JJD	1.77409	2.12108
CL1000.Contig3_JJD	1.61296	2.12082
CL124.Contig5_JJD	1.69574	2.12038
CL5017.Contig1_JJD	1.48434	2.12001
CL9957.Contig1_JJD	1.83916	2.1186
CL914.Contig2_JJD	1.65931	2.11785
Unigene4910_JJD	2.92793	2.11736
CL1511.Contig2_JJD	2.3373	2.11597
CL1056.Contig2_JJD	1.0233	2.11585
Unigene46740_JJD	3.33945	2.11548
CL7372.Contig2_JJD	2.89363	2.11548
CL1165.Contig5_JJD	2.45606	2.11548
CL664.Contig8_JJD	2.03653	2.11548
[truncated: 1,616 more rows]
