# Supplementary material for: Genomic and transcriptomic alterations following intergeneric hybridization and polyploidization in the Chrysanthemum nankingense×Tanacetum vulgare hybrid and allopolyploid (Asteraceae)
Source: Hortic Res. 2018 Feb 7;5:5. doi: 10.1038/s41438-017-0003-0 (PMC5802763; doi:10.1038/s41438-017-0003-0)
Supplement: Supplementary file 12 — Table S9 [file 41438_2017_3_MOESM12_ESM.xlsx]

## Sheet: Sheet1
Table S9 A list of differentially expressed genes in groups 1, 2, 3, and 4
For the 11,379 DEGs significantly differently expressed in either comparison of JJ-VS-Jhn and JJ-VS-Jh, we classified them into four groups. Genes in groups 1, 2, 3, and 4 had the same expression profiles as genes in clusters 1, 2, 3, and 4. There were 6,392, 1,244, 1,304, and 2,439 genes in groups 1, 2, 3, and 4 respectively.
Group 1				Group 2				Group 3				Group 4
Gene	JJ-VS-Jhn	JJ-VS-Jh		Gene	JJ-VS-Jhn	JJ-VS-Jh		Gene	JJ-VS-Jhn	JJ-VS-Jh		Gene	JJ-VS-Jhn	JJ-VS-Jh
CL5437.Contig5_JJ	7.96	11.1984		CL5610.Contig2_JJ	1.29347	-0.00065236		CL794.Contig3_JJ	-0.732896	9.33161		CL6740.Contig2_JJ	-1.09646	-0.000652656
CL1399.Contig1_JJ	7.48382	10.2143		CL4980.Contig1_JJ	1.189	-0.00176476		Unigene11932_JJ	-0.842899	8.75027		CL230.Contig1_JJ	-3.81629	-0.0022281
CL10064.Contig2_JJ	10.8834	9.87549		CL10141.Contig1_JJ	1.53563	-0.00404683		CL6333.Contig1_JJ	-0.248949	8.68998		CL4369.Contig2_JJ	-1.04354	-0.00548251
CL1668.Contig3_JJ	10.1408	9.74819		CL2866.Contig2_JJ	2.38297	-0.007268		Unigene43174_JJ	-1.14384	8.49159		CL7327.Contig2_JJ	-1.19698	-0.00700906
Unigene5217_JJ	0.316575	9.43154		CL9133.Contig2_JJ	1.22977	-0.0129973		Unigene48144_JJ	-1.09602	6.53127		CL10240.Contig2_JJ	-1.18155	-0.00732954
CL4376.Contig5_JJ	8.70529	9.28956		CL4197.Contig1_JJ	1.3251	-0.0159415		Unigene16009_JJ	-0.309597	5.6648		CL2172.Contig3_JJ	-1.08976	-0.00894374
CL7606.Contig3_JJ	8.82337	9.28771		Unigene9485_JJ	1.7255	-0.017096		Unigene7854_JJ	-0.549339	5.19574		Unigene1989_JJ	-1.91511	-0.0109711
CL1591.Contig1_JJ	7.94105	9.16867		Unigene332_JJ	1.44057	-0.0179734		CL4099.Contig2_JJ	-0.274622	4.79077		Unigene28194_JJ	-1.46101	-0.0126831
CL620.Contig1_JJ	0.0465426	9.10882		Unigene23109_JJ	1.60291	-0.0184046		CL1291.Contig4_JJ	-0.0473057	4.54266		Unigene10627_JJ	-1.05037	-0.0177893
Unigene20466_JJ	9.14466	8.90087		CL6476.Contig1_JJ	1.84824	-0.0185313		CL9048.Contig1_JJ	-1.65368	4.49508		Unigene28061_JJ	-1.62628	-0.0194233
CL8826.Contig2_JJ	8.31477	8.84967		CL7816.Contig2_JJ	1.18427	-0.0197904		Unigene20468_JJ	-1.55722	4.26668		CL720.Contig1_JJ	-1.01118	-0.0203918
CL4376.Contig2_JJ	5.98706	8.84639		Unigene12983_JJ	2.40939	-0.0213737		Unigene7851_JJ	-1.63113	4.11395		Unigene24618_JJ	-1.00958	-0.0208811
Unigene10077_JJ	0.375509	8.84088		CL7452.Contig1_JJ	1.68618	-0.0218594		Unigene26861_JJ	-2.61891	4.04439		CL8332.Contig2_JJ	-1.10693	-0.0213039
CL6848.Contig2_JJ	9.02237	8.79928		Unigene43052_JJ	1.20498	-0.0221957		CL6494.Contig1_JJ	-2.60204	4.02106		Unigene17237_JJ	-1.91254	-0.0220046
CL2735.Contig1_JJ	8.04712	8.77149		CL3191.Contig2_JJ	1.47313	-0.0233022		CL10237.Contig1_JJ	-1.22948	3.84015		Unigene31708_JJ	-1.69613	-0.0269996
CL1593.Contig8_JJ	7.13955	8.54593		CL7609.Contig1_JJ	3.31363	-0.0238467		CL4362.Contig3_JJ	-1.2384	3.81891		Unigene6503_JJ	-2.6171	-0.0305089
CL1787.Contig6_JJ	5.67243	8.54303		CL4261.Contig1_JJ	1.54839	-0.0248319		CL1379.Contig2_JJ	-1.22588	3.80436		Unigene10428_JJ	-1.69488	-0.0309664
Unigene18129_JJ	11.1408	8.0607		CL5277.Contig2_JJ	1.17629	-0.0267645		CL3401.Contig3_JJ	-0.011588	3.76977		Unigene49223_JJ	-1.35293	-0.0314648
CL391.Contig8_JJ	7.16993	7.93369		CL4481.Contig2_JJ	1.42639	-0.0281969		CL10089.Contig1_JJ	-0.370683	3.72736		Unigene1819_JJ	-2.19504	-0.0321191
CL804.Contig3_JJ	7.82909	7.76818		Unigene5317_JJ	1.13716	-0.0285819		CL7492.Contig1_JJ	-2.19401	3.72666		Unigene26979_JJ	-3.80432	-0.0338027
CL687.Contig6_JJ	6.26679	7.76155		CL2378.Contig3_JJ	2.32537	-0.029029		Unigene50729_JJ	-1.13245	3.70433		Unigene41060_JJ	-1.24434	-0.034383
CL6368.Contig2_JJ	7.08958	7.71836		CL1481.Contig1_JJ	1.08447	-0.0292943		CL2307.Contig7_JJ	-0.0261128	3.6467		CL1621.Contig2_JJ	-1.0118	-0.0347581
CL1349.Contig4_JJ	5.87564	7.53916		CL7818.Contig5_JJ	1.24027	-0.0298865		CL8165.Contig1_JJ	-0.303942	3.63493		Unigene34393_JJ	-1.1083	-0.0352042
CL804.Contig5_JJ	7.56605	7.50515		CL1414.Contig1_JJ	1.17783	-0.0313642		Unigene35245_JJ	-1.48543	3.6319		CL852.Contig6_JJ	-2.57619	-0.0386327
CL3111.Contig2_JJ	6.91528	7.44045		Unigene32069_JJ	1.51894	-0.0315701		CL2450.Contig2_JJ	-0.121306	3.6185		Unigene48822_JJ	-1.2059	-0.0405834
CL7262.Contig1_JJ	2.4021	7.38247		CL1281.Contig4_JJ	1.00759	-0.0327243		CL7262.Contig7_JJ	-1.39046	3.58991		Unigene31688_JJ	-1.69515	-0.0474472
CL7492.Contig3_JJ	5.11466	7.36529		Unigene48457_JJ	1.02569	-0.0349761		Unigene3058_JJ	-2.15987	3.57907		Unigene2031_JJ	-1.59592	-0.0476698
CL5364.Contig3_JJ	2.89947	7.23473		CL5108.Contig2_JJ	1.0903	-0.0358727		CL5364.Contig2_JJ	-0.757639	3.57761		Unigene38257_JJ	-1.98768	-0.0478007
Unigene43202_JJ	3.51096	7.2211		Unigene9329_JJ	1.10096	-0.0367448		CL357.Contig6_JJ	-0.434403	3.57612		Unigene46800_JJ	-3.44545	-0.0479413
CL1973.Contig1_JJ	5.71549	7.21122		CL8172.Contig2_JJ	1.38743	-0.0372215		CL4957.Contig1_JJ	-0.0881758	3.56823		CL1286.Contig7_JJ	-1.57226	-0.0485175
CL72.Contig1_JJ	7.19111	7.14754		Unigene46568_JJ	2.95539	-0.0374747		Unigene22883_JJ	-0.0801703	3.51506		Unigene43380_JJ	-1.14557	-0.0497173
CL5146.Contig3_JJ	6.07963	7.08355		Unigene8623_JJ	1.56839	-0.037556		CL6360.Contig1_JJ	-0.00578235	3.50352		CL8558.Contig1_JJ	-1.51508	-0.0510097
CL975.Contig4_JJ	9.14083	7.06609		Unigene5558_JJ	1.25412	-0.0382939		CL745.Contig1_JJ	-0.091423	3.4984		Unigene30698_JJ	-1.24675	-0.0513012
CL1487.Contig2_JJ	5.91545	7.02948		CL8624.Contig7_JJ	3.33542	-0.0392594		CL4229.Contig1_JJ	-0.22556	3.48594		Unigene1496_JJ	-2.20009	-0.0534914
CL2215.Contig3_JJ	5.32193	7.00843		Unigene19628_JJ	1.06551	-0.0393324		CL5722.Contig1_JJ	-0.324673	3.47629		CL3707.Contig1_JJ	-4.17433	-0.0537713
CL1226.Contig3_JJ	4.23038	7.00046		Unigene43244_JJ	2.1228	-0.0403014		Unigene42325_JJ	-0.13465	3.42327		CL4092.Contig2_JJ	-1.34327	-0.054339
CL567.Contig3_JJ	6.08746	6.91289		CL3103.Contig1_JJ	1.41387	-0.0473057		CL1399.Contig3_JJ	-4.79442	3.4199		CL4206.Contig2_JJ	-1.50452	-0.0555347
Unigene49443_JJ	6.02929	6.90162		CL7875.Contig1_JJ	1.73225	-0.0478947		CL5436.Contig2_JJ	-1.04731	3.40837		Unigene35438_JJ	-1.61043	-0.0558912
CL1664.Contig3_JJ	7.0026	6.86037		CL5179.Contig2_JJ	1.14793	-0.0482091		CL1885.Contig2_JJ	-0.130397	3.3744		Unigene13059_JJ	-1.21468	-0.0567691
CL7558.Contig2_JJ	5.83473	6.83744		CL2932.Contig1_JJ	1.10763	-0.0493485		CL6949.Contig1_JJ	-0.204358	3.36879		Unigene39852_JJ	-1.90146	-0.0587426
CL606.Contig6_JJ	4.94996	6.79913		Unigene44891_JJ	1.22533	-0.0494252		CL1461.Contig5_JJ	-0.123989	3.36402		Unigene30724_JJ	-1.21508	-0.0594094
CL3587.Contig2_JJ	5.0176	6.71228		CL7913.Contig2_JJ	2.30485	-0.0540398		CL1916.Contig3_JJ	-1.32193	3.33424		Unigene19912_JJ	-2.2873	-0.0614352
CL4802.Contig1_JJ	3.34169	6.6865		CL2344.Contig3_JJ	1.51134	-0.0548619		Unigene6676_JJ	-0.546634	3.33298		Unigene5318_JJ	-1.78264	-0.0624208
CL5651.Contig3_JJ	8.45927	6.66515		CL4365.Contig4_JJ	1.2008	-0.0548918		Unigene15684_JJ	-0.0557426	3.26619		CL1310.Contig2_JJ	-2.57195	-0.0653856
CL1626.Contig2_JJ	5.92344	6.65711		CL10342.Contig2_JJ	1.13627	-0.0554951		Unigene48158_JJ	-1.28498	3.22191		Unigene5812_JJ	-1.41724	-0.066048
CL7521.Contig3_JJ	5.16613	6.6493		Unigene3418_JJ	1.2314	-0.0559087		CL5436.Contig3_JJ	-1.23995	3.21573		CL7512.Contig2_JJ	-2.1375	-0.068436
CL10143.Contig2_JJ	5.41913	6.61158		Unigene36189_JJ	3.53822	-0.0571439		CL564.Contig2_JJ	-0.39703	3.21521		CL2802.Contig1_JJ	-1.23584	-0.0685495
CL2157.Contig2_JJ	3.03148	6.60428		CL7840.Contig1_JJ	1.36298	-0.0624055		Unigene675_JJ	-1.20163	3.20889		Unigene40816_JJ	-1.16572	-0.0686121
CL1919.Contig6_JJ	3.27302	6.57994		Unigene17993_JJ	3.34826	-0.0680184		Unigene43480_JJ	-2.53201	3.20105		Unigene42448_JJ	-3.77055	-0.068832
CL9160.Contig3_JJ	2.37388	6.57516		Unigene37825_JJ	5.25905	-0.0725125		CL6191.Contig1_JJ	-1.56188	3.19046		Unigene3839_JJ	-1.95547	-0.0694851
CL2873.Contig2_JJ	7.07454	6.56328		Unigene1481_JJ	1.24125	-0.0735566		Unigene17287_JJ	-0.172181	3.18982		Unigene47869_JJ	-1.27777	-0.0701483
CL3152.Contig1_JJ	5.22159	6.56256		Unigene40693_JJ	1.26021	-0.0743822		Unigene29650_JJ	-5.80806	3.15735		Unigene28896_JJ	-4.11334	-0.0723142
CL1921.Contig5_JJ	4.63333	6.55319		CL4562.Contig4_JJ	2.35762	-0.0747104		CL9760.Contig2_JJ	-0.179324	3.15685		CL2570.Contig5_JJ	-1.62103	-0.0730635
CL197.Contig2_JJ	5.65208	6.54623		CL8998.Contig1_JJ	1.2948	-0.0754692		Unigene14727_JJ	-2.87192	3.13005		Unigene4001_JJ	-1.80006	-0.0740006
CL3973.Contig3_JJ	5.1236	6.50692		Unigene49279_JJ	1.37163	-0.0763509		CL10298.Contig2_JJ	-0.061816	3.125		CL15.Contig1_JJ	-1.03103	-0.0751195
CL1530.Contig2_JJ	6.36121	6.48985		CL2303.Contig1_JJ	1.26209	-0.0771916		Unigene38725_JJ	-0.0820751	3.12358		CL8908.Contig2_JJ	-1.04973	-0.0752507
CL2574.Contig2_JJ	6.92441	6.4764		CL4905.Contig3_JJ	1.41758	-0.0785691		Unigene5444_JJ	-0.328358	3.12226		Unigene20984_JJ	-1.152	-0.0807284
CL3386.Contig2_JJ	6.6198	6.43847		CL9181.Contig1_JJ	1.05487	-0.079204		Unigene40771_JJ	-0.482253	3.11853		Unigene44890_JJ	-1.12928	-0.0848889
CL2351.Contig2_JJ	5.82634	6.43382		CL5610.Contig1_JJ	1.21478	-0.0793412		CL9312.Contig2_JJ	-0.268338	3.10295		Unigene50209_JJ	-1.13101	-0.086107
CL1220.Contig2_JJ	5.41447	6.41236		Unigene43354_JJ	1.62479	-0.0815555		Unigene14847_JJ	-0.343623	3.09311		Unigene30677_JJ	-1.6171	-0.0884562
CL3013.Contig4_JJ	5.85798	6.39538		CL2733.Contig1_JJ	1.72605	-0.0865368		Unigene19846_JJ	-3.36565	3.08746		CL1519.Contig1_JJ	-1.10584	-0.0908434
CL1167.Contig1_JJ	3.52982	6.37851		Unigene26280_JJ	2.63364	-0.0874628		Unigene33155_JJ	-0.240134	3.08406		Unigene8726_JJ	-1.27656	-0.0930404
CL2687.Contig1_JJ	3.58958	6.37838		Unigene4435_JJ	2.65426	-0.0888898		CL383.Contig6_JJ	-0.352302	3.08179		CL244.Contig1_JJ	-2.28667	-0.0957169
CL7255.Contig2_JJ	6.98381	6.36132		CL3445.Contig2_JJ	1.64343	-0.0905038		CL4328.Contig3_JJ	-0.922832	3.08045		CL3961.Contig1_JJ	-1.6212	-0.0983926
CL5286.Contig3_JJ	3.06485	6.32824		CL2733.Contig2_JJ	1.72112	-0.091469		Unigene13493_JJ	-0.326703	3.04459		Unigene34340_JJ	-1.5433	-0.0987567
CL2867.Contig4_JJ	4.45421	6.26721		CL4832.Contig1_JJ	1.20668	-0.0917426		Unigene44303_JJ	-0.0579473	3.01413		Unigene30756_JJ	-1.27221	-0.0990651
CL2833.Contig8_JJ	6.04283	6.25131		Unigene37426_JJ	1.21894	-0.0931941		CL1610.Contig13_JJ	-0.0368368	3.01207		CL5690.Contig3_JJ	-1.00229	-0.0993724
CL9384.Contig1_JJ	4.01432	6.23983		CL2816.Contig1_JJ	2.05144	-0.0939001		CL9775.Contig2_JJ	-0.429684	2.98259		CL4261.Contig4_JJ	-1.4245	-0.100174
CL487.Contig2_JJ	5.27269	6.21815		Unigene9495_JJ	1.14333	-0.0970674		CL305.Contig3_JJ	-3.48938	2.96373		Unigene47326_JJ	-1.06333	-0.100801
CL2340.Contig3_JJ	6.38547	6.19837		CL4739.Contig1_JJ	1.09926	-0.0977752		CL1969.Contig1_JJ	-1.18545	2.94784		CL8377.Contig1_JJ	-1.40064	-0.103188
CL64.Contig1_JJ	5.11002	6.19616		CL7065.Contig1_JJ	1.65532	-0.0986194		CL305.Contig4_JJ	-0.22556	2.93612		Unigene49206_JJ	-1.12727	-0.10342
CL1342.Contig4_JJ	5.79928	6.14593		CL5641.Contig2_JJ	1.33706	-0.102436		Unigene6690_JJ	-0.104451	2.93381		CL1542.Contig1_JJ	-1.39184	-0.103765
CL4376.Contig4_JJ	3.27085	6.13018		Unigene4448_JJ	3.43092	-0.103836		Unigene45576_JJ	-0.0321122	2.92672		Unigene8272_JJ	-1.53271	-0.103995
CL7355.Contig2_JJ	1.46609	6.1032		CL921.Contig2_JJ	1.22539	-0.109182		Unigene11016_JJ	-1.15355	2.92557		CL473.Contig2_JJ	-1.23533	-0.104958
CL804.Contig4_JJ	6.15102	6.09011		CL9643.Contig2_JJ	2.16714	-0.111604		CL1841.Contig1_JJ	-0.576501	2.91704		CL1166.Contig2_JJ	-2.47168	-0.105353
CL5767.Contig7_JJ	3.13465	6.08192		CL1259.Contig2_JJ	1.44731	-0.114333		Unigene26569_JJ	-2.98706	2.90891		CL2474.Contig1_JJ	-3.92125	-0.106183
Unigene39379_JJ	2.87213	6.0812		CL7815.Contig2_JJ	1.36573	-0.115703		CL8165.Contig2_JJ	-0.269906	2.90419		Unigene6944_JJ	-1.83007	-0.106638
CL5617.Contig2_JJ	4.10323	6.07692		CL9133.Contig1_JJ	1.12378	-0.118988		Unigene7853_JJ	-2.84212	2.90296		CL4323.Contig4_JJ	-1.14255	-0.110169
CL5348.Contig4_JJ	4.76818	6.06932		CL4842.Contig2_JJ	1.78318	-0.120008		CL8639.Contig2_JJ	-0.393233	2.88277		CL3028.Contig3_JJ	-2.32193	-0.110424
CL2873.Contig3_JJ	6.57588	6.06461		CL2436.Contig2_JJ	2.3884	-0.122336		Unigene10193_JJ	-4.36257	2.88264		CL1052.Contig1_JJ	-2.3083	-0.110995
CL1553.Contig10_JJ	3.26521	6.04202		Unigene47888_JJ	1.06548	-0.123549		CL298.Contig2_JJ	-0.21487	2.87568		Unigene32699_JJ	-1.0591	-0.116671
CL1608.Contig5_JJ	4.60392	6.03048		Unigene5456_JJ	2.24345	-0.123989		CL4835.Contig1_JJ	-1.16227	2.87168		CL240.Contig1_JJ	-1.55717	-0.120438
Unigene37882_JJ	0.714379	6.01675		Unigene33268_JJ	1.92937	-0.125062		Unigene6709_JJ	-0.444012	2.86963		Unigene8382_JJ	-1.68072	-0.120726
CL9235.Contig2_JJ	4.927	6		CL9642.Contig1_JJ	2.43643	-0.126356		CL9494.Contig3_JJ	-0.189971	2.84696		Unigene6721_JJ	-1.64901	-0.120863
CL2016.Contig3_JJ	5.92566	5.98399		Unigene10846_JJ	1.95506	-0.127262		CL1610.Contig12_JJ	-0.208108	2.8408		Unigene3672_JJ	-1.58496	-0.122124
Unigene15815_JJ	5.40273	5.96327		Unigene47895_JJ	1.13774	-0.128211		Unigene20715_JJ	-0.719448	2.83902		Unigene3085_JJ	-1.84713	-0.123551
CL9195.Contig1_JJ	6.70012	5.96068		Unigene5764_JJ	2.40017	-0.140643		CL1343.Contig3_JJ	-0.0130957	2.82846		CL9973.Contig2_JJ	-1.3152	-0.12356
CL4117.Contig5_JJ	6.12611	5.9536		CL9585.Contig2_JJ	3.04791	-0.142353		CL4456.Contig2_JJ	-6.90689	2.82273		Unigene18607_JJ	-1.09825	-0.12568
CL988.Contig3_JJ	5.13314	5.94544		CL8436.Contig1_JJ	1.15542	-0.148072		CL9160.Contig1_JJ	-1.39519	2.80609		CL8765.Contig1_JJ	-1.90326	-0.128174
Unigene3694_JJ	5.7209	5.92939		Unigene7966_JJ	1.18012	-0.148727		CL1915.Contig2_JJ	-1.06238	2.78282		Unigene26787_JJ	-1.01112	-0.131042
CL9278.Contig2_JJ	3.43227	5.92344		CL1459.Contig1_JJ	2.30992	-0.149514		Unigene16198_JJ	-1.35973	2.77356		CL2745.Contig2_JJ	-1.01807	-0.13153
CL300.Contig5_JJ	4.56847	5.92103		CL9465.Contig1_JJ	1.32193	-0.150417		CL2065.Contig4_JJ	-0.140725	2.7701		Unigene34526_JJ	-1.34702	-0.131876
CL840.Contig2_JJ	3.99225	5.91374		CL1173.Contig1_JJ	1.00597	-0.157487		Unigene40578_JJ	-0.576192	2.76657		Unigene38527_JJ	-1.06111	-0.133059
CL2307.Contig4_JJ	4.47055	5.89301		CL3106.Contig1_JJ	1.02944	-0.16029		Unigene29965_JJ	-1.80852	2.73755		CL2605.Contig1_JJ	-1.68182	-0.134073
CL5935.Contig1_JJ	5.91355	5.88196		CL443.Contig2_JJ	1.05903	-0.162141		CL8659.Contig2_JJ	-0.500811	2.73747		Unigene893_JJ	-1.98627	-0.135849
CL5810.Contig3_JJ	6.69529	5.8441		CL7373.Contig1_JJ	1.15612	-0.163499		Unigene24042_JJ	-1.1936	2.72348		CL1229.Contig4_JJ	-1.16522	-0.145158
CL7278.Contig2_JJ	5.82927	5.8371		CL7531.Contig2_JJ	1.35857	-0.164427		CL2654.Contig1_JJ	-0.00794875	2.71822		Unigene41700_JJ	-1.70759	-0.145995
Unigene24335_JJ	5.2382	5.83665		CL6885.Contig1_JJ	1.48682	-0.165059		Unigene18235_JJ	-0.782118	2.70695		Unigene6236_JJ	-1.42026	-0.147165
CL1765.Contig2_JJ	3.62796	5.82472		CL1324.Contig1_JJ	1.16166	-0.165809		CL553.Contig4_JJ	-2.24249	2.70337		Unigene24943_JJ	-1.40507	-0.149802
CL9145.Contig1_JJ	6.28204	5.81203		CL4346.Contig1_JJ	1.39267	-0.168538		CL8226.Contig1_JJ	-4.5502	2.69502		Unigene43146_JJ	-1.30718	-0.150906
CL1593.Contig6_JJ	2.95936	5.79104		Unigene25602_JJ	1.29284	-0.168777		Unigene14831_JJ	-1.83906	2.69145		Unigene33891_JJ	-1.05524	-0.151281
CL486.Contig1_JJ	4.30518	5.78035		Unigene40449_JJ	1.28726	-0.169449		CL264.Contig3_JJ	-3.46877	2.66932		Unigene14310_JJ	-1.00816	-0.151874
CL871.Contig4_JJ	4.95109	5.765		Unigene48484_JJ	1.00062	-0.171319		CL5502.Contig2_JJ	-0.856493	2.66769		CL3988.Contig1_JJ	-1.01245	-0.152462
CL9034.Contig1_JJ	5.84777	5.75893		CL1924.Contig3_JJ	1.60807	-0.174556		CL7649.Contig3_JJ	-0.290038	2.65868		CL5900.Contig2_JJ	-1.3271	-0.155259
CL3103.Contig2_JJ	7.64145	5.75489		CL1667.Contig2_JJ	1.73454	-0.180572		CL3884.Contig3_JJ	-1.01342	2.65079		CL8367.Contig3_JJ	-1.13337	-0.156256
Unigene3830_JJ	5.53398	5.75248		CL1267.Contig1_JJ	1.09327	-0.181482		CL7595.Contig1_JJ	-0.391637	2.64102		CL1690.Contig1_JJ	-1.37886	-0.159741
CL91.Contig10_JJ	5.06988	5.74384		CL2262.Contig6_JJ	1.06118	-0.183005		CL1483.Contig1_JJ	-0.683741	2.64046		Unigene39062_JJ	-1.85868	-0.164068
CL640.Contig12_JJ	3.64172	5.73697		CL7625.Contig2_JJ	1.64082	-0.186151		Unigene212_JJ	-1.82506	2.63032		CL32.Contig1_JJ	-2.296	-0.167548
CL6453.Contig4_JJ	5.63743	5.73094		CL5537.Contig2_JJ	1.94625	-0.188204		Unigene26169_JJ	-0.463401	2.61503		CL4469.Contig2_JJ	-1.16152	-0.167739
CL5593.Contig1_JJ	4.99537	5.72022		CL8263.Contig1_JJ	1.2246	-0.188837		Unigene14900_JJ	-0.895303	2.59783		CL1787.Contig3_JJ	-2.03305	-0.169495
CL8645.Contig1_JJ	2.16294	5.71842		CL7667.Contig1_JJ	1.15082	-0.193772		CL2592.Contig2_JJ	-0.736966	2.59022		CL9247.Contig1_JJ	-1.05163	-0.169782
CL2086.Contig5_JJ	4.43045	5.71467		Unigene2385_JJ	1.84938	-0.196916		Unigene8646_JJ	-1.22628	2.56937		Unigene47866_JJ	-1.1952	-0.169827
Unigene28665_JJ	2.70308	5.71392		Unigene25368_JJ	1.0086	-0.19814		CL4698.Contig1_JJ	-1.15393	2.56816		CL6280.Contig2_JJ	-1.39576	-0.170062
CL2858.Contig6_JJ	5.40662	5.68736		Unigene3597_JJ	1.22726	-0.198226		CL3869.Contig2_JJ	-2.27807	2.55981		Unigene30842_JJ	-1.21434	-0.170338
Unigene43665_JJ	0.0754194	5.68633		Unigene14126_JJ	1.12994	-0.201059		CL1232.Contig1_JJ	-4.92811	2.55122		CL10099.Contig2_JJ	-7.6865	-0.170801
CL7272.Contig3_JJ	4.5644	5.68465		Unigene33188_JJ	1.91574	-0.202189		Unigene5105_JJ	-1.14202	2.54268		Unigene39251_JJ	-1.18619	-0.171543
CL7511.Contig2_JJ	5.31257	5.6836		CL550.Contig5_JJ	1.45442	-0.2037		CL10363.Contig2_JJ	-2.07923	2.54212		Unigene6069_JJ	-1.12455	-0.172639
CL4608.Contig2_JJ	6.0726	5.66727		CL3609.Contig2_JJ	1.37206	-0.20411		CL2450.Contig4_JJ	-1.19778	2.54203		CL373.Contig1_JJ	-1.52509	-0.173904
CL1487.Contig7_JJ	4.55288	5.66691		CL10068.Contig4_JJ	1.36038	-0.20799		Unigene8759_JJ	-0.040642	2.53916		CL5370.Contig3_JJ	-2.2389	-0.175097
CL2104.Contig3_JJ	5.95565	5.66		CL2383.Contig3_JJ	2.07597	-0.212643		Unigene35703_JJ	-0.631133	2.52702		Unigene49207_JJ	-1.28391	-0.176116
CL357.Contig4_JJ	1.64874	5.65926		Unigene29481_JJ	1.39925	-0.217876		Unigene14208_JJ	-1.39378	2.52331		Unigene18483_JJ	-1.2637	-0.176131
CL1226.Contig2_JJ	2.88524	5.65532		Unigene11043_JJ	1.25835	-0.218797		CL9013.Contig2_JJ	-0.491713	2.51927		CL5058.Contig2_JJ	-1.77191	-0.178616
CL1703.Contig1_JJ	3.38286	5.64065		Unigene3855_JJ	3.58529	-0.223055		CL3610.Contig2_JJ	-1.10277	2.51837		Unigene42455_JJ	-1.02091	-0.178942
Unigene49559_JJ	6.80919	5.6389		CL1868.Contig4_JJ	1.77376	-0.225067		CL5737.Contig2_JJ	-1.54762	2.51734		CL3373.Contig2_JJ	-1.05968	-0.17912
Unigene4338_JJ	4.90046	5.63614		CL10187.Contig2_JJ	1.81996	-0.226718		CL9161.Contig2_JJ	-0.331958	2.51557		Unigene38760_JJ	-1.08573	-0.179494
Unigene30939_JJ	5.9554	5.6273		Unigene15975_JJ	1.01604	-0.230047		CL4691.Contig2_JJ	-0.588011	2.51316		CL6913.Contig1_JJ	-1.18054	-0.179913
CL3954.Contig2_JJ	4.79627	5.61891		CL6421.Contig2_JJ	1.42919	-0.230703		CL5634.Contig2_JJ	-0.378988	2.51088		CL1196.Contig1_JJ	-1.00874	-0.18107
CL10443.Contig1_JJ	5.27734	5.61343		CL3974.Contig3_JJ	1.85893	-0.231564		CL6999.Contig1_JJ	-0.458955	2.50385		CL657.Contig1_JJ	-1.41998	-0.182944
CL1140.Contig2_JJ	2.85798	5.60881		Unigene48418_JJ	1.14367	-0.234751		Unigene43824_JJ	-1.0595	2.49735		CL2566.Contig2_JJ	-1.45299	-0.186151
Unigene50709_JJ	5.2255	5.60759		CL3210.Contig2_JJ	1.0288	-0.23603		CL8182.Contig1_JJ	-0.103556	2.47861		CL2141.Contig2_JJ	-1.3349	-0.193172
CL8545.Contig2_JJ	4.99341	5.60671		CL8225.Contig4_JJ	1.19699	-0.237415		Unigene43225_JJ	-1.08946	2.47306		Unigene3427_JJ	-1.76622	-0.196788
CL9405.Contig3_JJ	4.61661	5.60216		Unigene9072_JJ	1.13757	-0.237824		CL3091.Contig3_JJ	-1.0706	2.47268		CL3632.Contig1_JJ	-1.38578	-0.198015
CL3486.Contig3_JJ	5.2815	5.60017		Unigene20439_JJ	1.63743	-0.237943		CL6266.Contig1_JJ	-0.781475	2.47056		CL6658.Contig2_JJ	-1.23088	-0.198462
CL4703.Contig2_JJ	6.0616	5.59867		CL376.Contig11_JJ	2.12485	-0.238787		Unigene38743_JJ	-3.14886	2.462		Unigene14815_JJ	-1.11728	-0.198708
CL3531.Contig2_JJ	6.67713	5.59495		CL8628.Contig2_JJ	1.54853	-0.241835		CL4925.Contig2_JJ	-0.279954	2.45884		CL8746.Contig1_JJ	-1.10732	-0.199331
Unigene35186_JJ	4.0321	5.59335		CL10067.Contig3_JJ	1.90999	-0.243703		Unigene8074_JJ	-1.02934	2.45502		Unigene14828_JJ	-1.04279	-0.199558
CL8107.Contig4_JJ	2.152	5.57994		CL8438.Contig2_JJ	3.9445	-0.244105		CL7199.Contig4_JJ	-1.67619	2.43108		CL4002.Contig4_JJ	-1.0558	-0.200485
CL9910.Contig1_JJ	5.25877	5.57387		CL262.Contig1_JJ	1.16751	-0.244307		CL5778.Contig2_JJ	-0.508697	2.4299		CL333.Contig1_JJ	-1.65879	-0.202179
CL2104.Contig6_JJ	5.86819	5.57253		Unigene10287_JJ	1.10852	-0.245112		Unigene25596_JJ	-0.234465	2.42617		Unigene2309_JJ	-1.56696	-0.203145
CL649.Contig3_JJ	4.40888	5.56201		CL9479.Contig1_JJ	1.00593	-0.2457		CL3401.Contig5_JJ	-0.791758	2.42397		CL1074.Contig1_JJ	-3.64558	-0.203872
Unigene28106_JJ	3.52319	5.55059		CL5052.Contig2_JJ	3.36722	-0.250626		CL4030.Contig2_JJ	-3.17897	2.42347		CL8122.Contig3_JJ	-4.42033	-0.204014
CL8054.Contig2_JJ	5.47249	5.54432		CL1959.Contig1_JJ	1.10063	-0.251016		CL268.Contig2_JJ	-0.528379	2.41864		CL630.Contig1_JJ	-1.27696	-0.209847
CL7163.Contig1_JJ	5.60572	5.53578		CL7831.Contig1_JJ	1.9486	-0.252696		CL3596.Contig5_JJ	-0.725606	2.41789		Unigene29687_JJ	-1.62038	-0.211951
CL2552.Contig2_JJ	5.2817	5.53294		Unigene5090_JJ	1.49396	-0.252799		CL5272.Contig1_JJ	-0.629632	2.41724		Unigene3296_JJ	-1.39039	-0.212994
CL5518.Contig1_JJ	4.69336	5.52299		Unigene9342_JJ	1.63368	-0.255242		Unigene11293_JJ	-0.361845	2.41106		Unigene5123_JJ	-1.72599	-0.213244
CL3587.Contig3_JJ	3.82496	5.51964		CL4949.Contig1_JJ	1.96634	-0.255601		Unigene44715_JJ	-0.61557	2.40745		CL1647.Contig2_JJ	-1.27575	-0.214505
CL2873.Contig1_JJ	6.02873	5.51747		CL4300.Contig2_JJ	2.72079	-0.258016		Unigene2181_JJ	-0.192645	2.40492		Unigene11520_JJ	-1.72635	-0.216318
CL4235.Contig2_JJ	5.67328	5.51498		Unigene29613_JJ	1.62925	-0.26096		CL8506.Contig3_JJ	-0.726806	2.40127		Unigene3145_JJ	-1.55744	-0.21733
CL3309.Contig2_JJ	3.77069	5.51165		Unigene34633_JJ	2.31657	-0.263034		CL9494.Contig1_JJ	-0.63743	2.3995		CL8075.Contig1_JJ	-1.0068	-0.220697
CL4544.Contig3_JJ	3.8413	5.50368		Unigene43924_JJ	1.2961	-0.265112		Unigene45515_JJ	-0.360687	2.39646		CL7333.Contig2_JJ	-1.56291	-0.221504
CL2842.Contig1_JJ	4.68811	5.49998		CL7682.Contig1_JJ	1.03506	-0.266515		Unigene10695_JJ	-0.168877	2.37948		Unigene30007_JJ	-1.12275	-0.222392
CL3763.Contig2_JJ	4.26926	5.49849		CL6397.Contig1_JJ	2.21666	-0.279154		CL1921.Contig3_JJ	-1.11189	2.37944		CL6464.Contig3_JJ	-1.26243	-0.222899
CL606.Contig4_JJ	4.89575	5.49678		Unigene46784_JJ	1.34808	-0.283307		CL915.Contig4_JJ	-0.563901	2.37742		Unigene6734_JJ	-1.54665	-0.225701
CL3973.Contig1_JJ	4.10388	5.4872		CL1545.Contig2_JJ	1.04737	-0.283702		CL7963.Contig1_JJ	-0.219642	2.36959		Unigene46058_JJ	-2.82667	-0.228159
Unigene49277_JJ	0.438324	5.48444		CL2025.Contig2_JJ	4.32486	-0.286713		Unigene11294_JJ	-0.409314	2.36359		CL3001.Contig2_JJ	-1.91711	-0.22856
CL1513.Contig4_JJ	4.33813	5.46787		Unigene41738_JJ	1.22456	-0.289085		CL2834.Contig1_JJ	-2.97223	2.36248		Unigene14488_JJ	-1.13306	-0.230359
CL5301.Contig2_JJ	5.40339	5.46713		CL462.Contig1_JJ	1.63555	-0.290237		CL792.Contig2_JJ	-0.030806	2.33205		Unigene879_JJ	-1.55936	-0.230596
Unigene49444_JJ	4.31215	5.46297		CL462.Contig2_JJ	1.63555	-0.290237		Unigene24635_JJ	-0.678072	2.31879		CL10074.Contig2_JJ	-3.86973	-0.230822
Unigene35408_JJ	3.91472	5.46211		CL5541.Contig1_JJ	1.02736	-0.296888		CL1961.Contig6_JJ	-1.73329	2.31583		Unigene42680_JJ	-1.42865	-0.230884
CL2160.Contig1_JJ	5.80559	5.44771		CL4555.Contig1_JJ	1.00907	-0.304592		Unigene8798_JJ	-0.361266	2.3097		Unigene10023_JJ	-2.75734	-0.2309
CL7932.Contig1_JJ	4.96655	5.44405		Unigene20699_JJ	1.24844	-0.305687		Unigene38750_JJ	-0.543474	2.30088		Unigene14408_JJ	-1.96745	-0.230931
CL7262.Contig5_JJ	0.454566	5.43494		CL1913.Contig1_JJ	1.41272	-0.308563		CL6323.Contig1_JJ	-0.601037	2.29937		CL8041.Contig2_JJ	-1.00355	-0.231892
CL2301.Contig1_JJ	4.19212	5.43482		CL1904.Contig2_JJ	1.62389	-0.309189		Unigene50649_JJ	-0.41055	2.29882		Unigene26753_JJ	-1.30446	-0.232796
CL2873.Contig4_JJ	5.94552	5.43426		Unigene46010_JJ	1.58196	-0.310594		Unigene558_JJ	-1.82278	2.28731		Unigene8209_JJ	-1.40607	-0.233993
CL4768.Contig2_JJ	2.9542	5.43059		CL9503.Contig2_JJ	1.34802	-0.313891		Unigene7909_JJ	-0.878093	2.27654		Unigene19300_JJ	-1.13055	-0.235761
CL2160.Contig3_JJ	5.78596	5.42808		Unigene16876_JJ	1.36088	-0.313958		Unigene21345_JJ	-1.11396	2.26797		Unigene16771_JJ	-1.14483	-0.239625
CL6152.Contig3_JJ	5.62803	5.40359		Unigene27654_JJ	1.11433	-0.314511		CL3251.Contig1_JJ	-1.49064	2.26358		CL530.Contig2_JJ	-1.1533	-0.239951
CL4432.Contig2_JJ	2.43582	5.39783		CL1567.Contig4_JJ	3.95196	-0.316735		CL3380.Contig1_JJ	-2.45442	2.25573		CL420.Contig1_JJ	-1.19722	-0.24212
CL6714.Contig3_JJ	5.17185	5.3963		CL1469.Contig3_JJ	1.24961	-0.321928		Unigene9952_JJ	-0.866202	2.25529		Unigene6926_JJ	-1.61096	-0.24257
Unigene3972_JJ	4.70463	5.39218		CL3173.Contig3_JJ	3.09677	-0.3224		Unigene48242_JJ	-1.05638	2.24872		CL9740.Contig2_JJ	-1.27212	-0.243755
Unigene39001_JJ	2.94804	5.38647		CL891.Contig2_JJ	1.00832	-0.322856		CL1461.Contig3_JJ	-0.915074	2.24855		CL8048.Contig2_JJ	-3.67861	-0.245014
CL883.Contig5_JJ	3.90241	5.37787		CL4578.Contig2_JJ	1.75915	-0.325319		CL3263.Contig2_JJ	-0.345624	2.23934		CL7439.Contig1_JJ	-1.84642	-0.24731
Unigene579_JJ	1.89655	5.37395		CL3146.Contig7_JJ	2.74016	-0.332144		CL6218.Contig1_JJ	-0.419319	2.23741		CL7739.Contig2_JJ	-1.5011	-0.247527
CL9208.Contig3_JJ	5.42875	5.36016		CL5893.Contig3_JJ	1.44007	-0.334001		Unigene33050_JJ	-0.304393	2.23466		Unigene9050_JJ	-2.51096	-0.247928
Unigene49593_JJ	0.298341	5.34482		CL9031.Contig2_JJ	2.40411	-0.334419		CL8551.Contig2_JJ	-2.18497	2.2241		CL4480.Contig1_JJ	-1.16263	-0.250095
CL4734.Contig5_JJ	3.99624	5.34282		CL1372.Contig2_JJ	1.10814	-0.339668		Unigene9013_JJ	-2.52253	2.22401		CL8441.Contig1_JJ	-2.97617	-0.255216
Unigene3798_JJ	5.30189	5.34152		CL1308.Contig1_JJ	1.22435	-0.345012		CL3707.Contig2_JJ	-1.9007	2.21986		Unigene6600_JJ	-1.02956	-0.258796
CL3671.Contig4_JJ	4.94049	5.33246		CL3103.Contig3_JJ	1.24912	-0.34861		CL3596.Contig3_JJ	-0.219091	2.216		Unigene14838_JJ	-1.20344	-0.260704
CL9431.Contig1_JJ	4.79161	5.32793		Unigene45913_JJ	1.03931	-0.350099		CL862.Contig4_JJ	-3.52356	2.21537		Unigene18094_JJ	-1.17544	-0.262594
CL2175.Contig5_JJ	6.11449	5.31987		CL1408.Contig6_JJ	1.42981	-0.350497		Unigene15856_JJ	-0.247743	2.20337		CL923.Contig3_JJ	-1.10265	-0.264621
Unigene3323_JJ	4.04924	5.31087		Unigene30185_JJ	1.54149	-0.350621		CL172.Contig5_JJ	-0.28334	2.20239		CL3991.Contig1_JJ	-1.05488	-0.266156
CL6067.Contig2_JJ	5.30417	5.30028		Unigene43968_JJ	1.15968	-0.353337		CL2599.Contig3_JJ	-0.351126	2.19594		Unigene42740_JJ	-2.2328	-0.268135
CL3401.Contig6_JJ	3.79796	5.29546		Unigene18486_JJ	2.03764	-0.354873		CL7540.Contig6_JJ	-1.40014	2.1903		Unigene24995_JJ	-1.20024	-0.269187
CL8647.Contig1_JJ	4.17243	5.26327		CL2881.Contig2_JJ	1.02033	-0.354874		CL186.Contig3_JJ	-1.38844	2.1888		Unigene27935_JJ	-1.41573	-0.26924
CL3889.Contig2_JJ	5.74925	5.25192		CL5320.Contig1_JJ	1.14948	-0.355388		Unigene11652_JJ	-0.280108	2.18795		Unigene31365_JJ	-1.0243	-0.278399
Unigene29995_JJ	5.74226	5.23672		CL1340.Contig3_JJ	1.63371	-0.361508		Unigene359_JJ	-0.179225	2.18631		Unigene33297_JJ	-2.14332	-0.281145
CL4952.Contig4_JJ	4.18133	5.22607		CL8301.Contig1_JJ	1.09303	-0.36365		Unigene990_JJ	-0.688686	2.18606		Unigene25353_JJ	-1.03099	-0.288826
CL5496.Contig8_JJ	4.20387	5.21501		Unigene9475_JJ	1.03369	-0.363809		Unigene3428_JJ	-0.0502732	2.18086		Unigene25810_JJ	-1.00723	-0.288851
CL1800.Contig2_JJ	5.68475	5.20945		CL6748.Contig1_JJ	2.10392	-0.36443		Unigene16113_JJ	-0.831024	2.17749		CL4268.Contig1_JJ	-1.87224	-0.290001
CL5649.Contig1_JJ	6.01598	5.20535		Unigene3745_JJ	1.14345	-0.36581		CL168.Contig1_JJ	-0.935472	2.17364		Unigene34595_JJ	-1.694	-0.291981
Unigene35155_JJ	3.71737	5.20055		CL5383.Contig2_JJ	1.42807	-0.365995		Unigene10616_JJ	-2.19502	2.16993		CL1506.Contig8_JJ	-1.08862	-0.292318
CL3198.Contig1_JJ	5.39076	5.19699		CL4009.Contig2_JJ	1.18809	-0.366128		CL1833.Contig1_JJ	-0.682074	2.16859		Unigene35603_JJ	-1.4083	-0.29256
CL1030.Contig2_JJ	4.03103	5.17976		CL2176.Contig2_JJ	2.58035	-0.369695		CL5437.Contig4_JJ	-1.07617	2.16227		Unigene18626_JJ	-3.14672	-0.294039
CL2076.Contig1_JJ	5.78039	5.17733		Unigene18896_JJ	1.7625	-0.36995		Unigene8766_JJ	-0.424026	2.15893		Unigene38986_JJ	-2.89189	-0.294542
CL5146.Contig6_JJ	4.15763	5.16155		CL6790.Contig1_JJ	2.01598	-0.372809		CL2227.Contig1_JJ	-0.839866	2.15803		CL9850.Contig1_JJ	-2.82427	-0.297836
CL5506.Contig1_JJ	4.92312	5.1607		CL4837.Contig3_JJ	1.52487	-0.373873		Unigene10640_JJ	-0.82933	2.15719		Unigene7598_JJ	-1.10907	-0.303495
Unigene31925_JJ	2.84187	5.15147		CL3958.Contig2_JJ	1.17537	-0.375244		CL7877.Contig2_JJ	-1.01926	2.15152		Unigene45778_JJ	-1.68082	-0.303794
CL3362.Contig2_JJ	4.74425	5.14723		CL1159.Contig1_JJ	1.40691	-0.377701		Unigene19918_JJ	-0.909299	2.14976		Unigene3350_JJ	-1.20027	-0.304293
CL5062.Contig1_JJ	4.56914	5.14666		CL4288.Contig3_JJ	3.10648	-0.381429		Unigene10599_JJ	-0.0236364	2.14975		CL2294.Contig1_JJ	-1.58819	-0.3043
CL1591.Contig2_JJ	3.91868	5.1463		CL2866.Contig1_JJ	2.00836	-0.381871		CL911.Contig4_JJ	-1.43584	2.14563		Unigene38788_JJ	-2.67846	-0.305648
CL2668.Contig1_JJ	2.73412	5.1451		CL9205.Contig2_JJ	1.39652	-0.383146		CL781.Contig1_JJ	-0.109685	2.1211		CL511.Contig1_JJ	-1.76963	-0.306887
CL5891.Contig4_JJ	4.59722	5.14411		Unigene47149_JJ	1.0209	-0.385405		CL3625.Contig1_JJ	-0.415037	2.11664		Unigene48818_JJ	-1.40646	-0.311993
CL4413.Contig2_JJ	4.56884	5.1334		CL9171.Contig2_JJ	1.01238	-0.387661		CL2616.Contig2_JJ	-0.535237	2.10843		Unigene3240_JJ	-1.10692	-0.313075
CL7521.Contig1_JJ	3.63412	5.11729		Unigene46269_JJ	1.14055	-0.390641		CL1160.Contig1_JJ	-0.721284	2.10085		Unigene14125_JJ	-1.18008	-0.313214
CL6249.Contig1_JJ	3.90689	5.11406		Unigene46609_JJ	1.41837	-0.394781		Unigene28742_JJ	-0.0837684	2.09657		Unigene24100_JJ	-1.35128	-0.314682
CL526.Contig2_JJ	3.98562	5.11349		CL2464.Contig4_JJ	1.52035	-0.397592		Unigene888_JJ	-1.07122	2.0948		CL1168.Contig1_JJ	-1.88671	-0.316857
CL5864.Contig2_JJ	6.15771	5.113		CL3257.Contig2_JJ	2.19091	-0.39927		CL5436.Contig1_JJ	-2.36257	2.09311		Unigene4588_JJ	-1.3966	-0.317387
CL169.Contig3_JJ	3.74286	5.11194		CL4159.Contig2_JJ	2.31974	-0.399312		Unigene3246_JJ	-0.0884044	2.09162		CL3141.Contig1_JJ	-2.28484	-0.318176
CL2439.Contig11_JJ	5.2994	5.10351		CL4398.Contig4_JJ	1.31797	-0.40099		CL7595.Contig2_JJ	-0.941701	2.09096		Unigene35283_JJ	-1.45264	-0.321404
CL2086.Contig1_JJ	3.81574	5.09996		CL2613.Contig1_JJ	1.10242	-0.401999		Unigene25581_JJ	-0.0843922	2.0847		Unigene41763_JJ	-1.05328	-0.322617
CL4860.Contig2_JJ	3.48938	5.09668		CL8076.Contig1_JJ	1.06274	-0.409704		CL8726.Contig2_JJ	-0.431846	2.0832		CL9755.Contig1_JJ	-1.26087	-0.322832
CL2858.Contig8_JJ	4.81187	5.09261		CL5327.Contig1_JJ	1.21632	-0.411506		CL3387.Contig1_JJ	-1.03572	2.08122		Unigene43780_JJ	-1.51868	-0.323233
Unigene50069_JJ	0.0320289	5.08816		CL1750.Contig5_JJ	1.53971	-0.412003		CL7963.Contig2_JJ	-0.512648	2.07658		Unigene4913_JJ	-1.1472	-0.323838
CL1187.Contig2_JJ	5.37075	5.08562		CL9974.Contig2_JJ	3.24233	-0.415037		CL2923.Contig1_JJ	-0.834625	2.07469		Unigene2307_JJ	-1.2736	-0.325443
Unigene31924_JJ	2.77032	5.07991		CL1072.Contig2_JJ	2.80112	-0.415892		Unigene48012_JJ	-0.103638	2.07345		Unigene39887_JJ	-1.23244	-0.326251
CL6883.Contig2_JJ	3.98383	5.06892		CL1587.Contig2_JJ	1.60894	-0.417727		Unigene40112_JJ	-0.275341	2.0733		CL7157.Contig2_JJ	-2.15293	-0.327259
CL7314.Contig1_JJ	4.33023	5.06443		Unigene12177_JJ	1.40943	-0.41794		CL745.Contig2_JJ	-1.51906	2.07076		CL2065.Contig1_JJ	-2.5333	-0.328361
CL4663.Contig5_JJ	4.26411	5.05665		Unigene828_JJ	1.69951	-0.420605		CL9110.Contig6_JJ	-0.721597	2.06514		Unigene41672_JJ	-1.9367	-0.332434
CL9201.Contig2_JJ	5.12756	5.05347		Unigene16077_JJ	1.06945	-0.424336		Unigene49998_JJ	-1.8548	2.06228		CL7850.Contig1_JJ	-1.63467	-0.332827
CL204.Contig2_JJ	4.45205	5.04974		CL6122.Contig1_JJ	1.43746	-0.426149		CL10286.Contig2_JJ	-0.184083	2.05709		Unigene162_JJ	-1.49725	-0.333441
CL718.Contig7_JJ	4.00334	5.04924		Unigene6812_JJ	1.001	-0.427719		Unigene19389_JJ	-2.4021	2.05358		Unigene10654_JJ	-1.01037	-0.334319
CL1413.Contig8_JJ	4.99525	5.04669		Unigene9715_JJ	1.24638	-0.428183		CL367.Contig4_JJ	-0.0209741	2.05042		Unigene8244_JJ	-1.59664	-0.335811
CL7539.Contig2_JJ	2.85872	5.04374		Unigene7038_JJ	1.01495	-0.432011		CL4987.Contig1_JJ	-0.810398	2.04979		CL3342.Contig1_JJ	-1.38452	-0.338926
CL7844.Contig2_JJ	1.76886	5.04194		CL4618.Contig4_JJ	2.35755	-0.432315		CL7925.Contig1_JJ	-1.63784	2.04877		Unigene25516_JJ	-1.64211	-0.340726
CL486.Contig6_JJ	3.3302	5.03785		CL9849.Contig1_JJ	1.21742	-0.432525		Unigene12423_JJ	-1.58066	2.04661		CL1293.Contig4_JJ	-1.31703	-0.341691
CL7891.Contig2_JJ	4.82041	5.0268		CL6668.Contig3_JJ	2.32829	-0.433757		CL7097.Contig3_JJ	-0.412802	2.03562		CL8417.Contig2_JJ	-1.06909	-0.344154
Unigene13794_JJ	5.16248	5.0133		CL10130.Contig1_JJ	1.39389	-0.434937		CL5517.Contig2_JJ	-0.118306	2.03507		CL5391.Contig2_JJ	-1.76043	-0.34645
CL3724.Contig1_JJ	4.01242	5.00096		Unigene12245_JJ	1.29467	-0.436517		Unigene29491_JJ	-0.537657	2.03432		Unigene26742_JJ	-1.23803	-0.3493
CL8090.Contig2_JJ	4.63743	5		Unigene29278_JJ	1.41315	-0.437817		CL2397.Contig2_JJ	-0.450797	2.03423		Unigene6468_JJ	-2.30778	-0.350186
CL6926.Contig2_JJ	4.3833	4.99493		Unigene48353_JJ	1.07536	-0.441768		CL3625.Contig2_JJ	-0.498027	2.03366		Unigene6028_JJ	-1.26452	-0.356739
CL8777.Contig3_JJ	3.96239	4.98668		CL4594.Contig2_JJ	3.66662	-0.444302		CL10015.Contig1_JJ	-0.490326	2.0311		CL6843.Contig2_JJ	-1.03014	-0.358092
Unigene33591_JJ	5.91976	4.98504		CL5553.Contig8_JJ	2.86553	-0.448668		CL10015.Contig2_JJ	-0.490326	2.0311		CL7044.Contig1_JJ	-1.16875	-0.358363
Unigene33707_JJ	4.05619	4.98134		CL98.Contig2_JJ	1.12452	-0.450762		Unigene15850_JJ	-0.124499	2.03091		Unigene39577_JJ	-1.51867	-0.36484
CL8339.Contig1_JJ	2.21268	4.9812		CL7682.Contig4_JJ	3.10024	-0.451874		Unigene45763_JJ	-1.64304	2.02843		Unigene47699_JJ	-1.03332	-0.365396
CL4516.Contig4_JJ	4.81639	4.97114		CL2437.Contig3_JJ	1.04686	-0.453244		CL1919.Contig1_JJ	-1.28362	2.02331		Unigene50814_JJ	-1.38548	-0.367433
CL7465.Contig1_JJ	4.909	4.96639		CL4267.Contig2_JJ	2.13036	-0.453366		Unigene6966_JJ	-0.0322722	2.02258		CL1988.Contig2_JJ	-1.41773	-0.370074
CL1773.Contig2_JJ	5.61229	4.96635		Unigene1529_JJ	1.57478	-0.454115		Unigene12577_JJ	-0.33531	2.02237		Unigene13368_JJ	-1.0813	-0.372201
Unigene33320_JJ	3.96379	4.96618		CL10519.Contig2_JJ	1.7292	-0.457617		Unigene4257_JJ	-1.461	2.0164		Unigene8440_JJ	-2.58229	-0.375437
CL3973.Contig4_JJ	3.5789	4.96222		CL3819.Contig3_JJ	1.82895	-0.460552		CL1499.Contig1_JJ	-0.0484985	2.01187		Unigene41717_JJ	-2.42907	-0.375671
CL2252.Contig10_JJ	4.61973	4.96212		CL7117.Contig1_JJ	1.00922	-0.464008		Unigene9483_JJ	-0.743938	2.00446		Unigene32719_JJ	-1.0714	-0.378847
CL8243.Contig3_JJ	3.86561	4.95777		Unigene43836_JJ	1.0891	-0.464267		CL6618.Contig1_JJ	-0.162883	2.00385		CL3294.Contig4_JJ	-1.67131	-0.379168
CL2600.Contig1_JJ	3.94307	4.9386		Unigene9456_JJ	1.19786	-0.464374		Unigene34049_JJ	-0.665081	1.99955		Unigene36928_JJ	-1.00754	-0.379512
CL1567.Contig7_JJ	6.89751	4.93336		CL4833.Contig7_JJ	1.90296	-0.464963		Unigene4535_JJ	-0.599354	1.99821		Unigene14719_JJ	-1.54041	-0.381845
Unigene791_JJ	2.70695	4.93074		CL1919.Contig2_JJ	1.71348	-0.466731		Unigene8639_JJ	-0.179549	1.99808		CL4150.Contig1_JJ	-1.45382	-0.382317
CL10368.Contig1_JJ	3.97229	4.92971		CL2457.Contig1_JJ	3.97265	-0.469983		CL8720.Contig2_JJ	-0.286817	1.99231		CL1056.Contig5_JJ	-1.08735	-0.382779
Unigene26455_JJ	3.30331	4.91427		Unigene8334_JJ	1.89268	-0.472753		Unigene42237_JJ	-1.23868	1.99038		Unigene50865_JJ	-3.19559	-0.385068
CL3801.Contig1_JJ	5.06916	4.91032		Unigene50164_JJ	1.64904	-0.475242		CL3538.Contig1_JJ	-2.83757	1.98874		Unigene42546_JJ	-1.2076	-0.385152
CL3603.Contig2_JJ	2.84075	4.90255		Unigene35334_JJ	1.58818	-0.475809		Unigene30719_JJ	-0.394034	1.98708		Unigene21194_JJ	-1.47512	-0.385911
CL5146.Contig4_JJ	4.35391	4.88853		Unigene16953_JJ	4.71068	-0.476231		Unigene25725_JJ	-0.0458037	1.98694		Unigene35624_JJ	-1.10362	-0.388545
CL10034.Contig2_JJ	4.95944	4.88658		CL5383.Contig1_JJ	1.31721	-0.47686		CL1399.Contig2_JJ	-2.77419	1.9807		CL8467.Contig2_JJ	-3.39232	-0.389815
CL606.Contig5_JJ	4.27426	4.87529		Unigene18321_JJ	1.1676	-0.479168		Unigene3659_JJ	-0.327575	1.97585		CL3359.Contig1_JJ	-1.45978	-0.393244
Unigene31272_JJ	0.529437	4.86777		CL6104.Contig1_JJ	1.2054	-0.482277		CL9315.Contig1_JJ	-0.0312509	1.97204		CL9402.Contig2_JJ	-2.00307	-0.396775
CL1198.Contig3_JJ	3.87228	4.8657		CL3664.Contig4_JJ	1.09123	-0.482614		Unigene35980_JJ	-2.91886	1.96785		Unigene9010_JJ	-1.45199	-0.398549
CL4884.Contig2_JJ	4.01777	4.86568		CL485.Contig1_JJ	1.0301	-0.492396		Unigene28107_JJ	-0.059636	1.96776		Unigene43211_JJ	-1.46609	-0.398693
CL3094.Contig2_JJ	4.13029	4.85839		CL10222.Contig1_JJ	1.71849	-0.494328		Unigene40111_JJ	-0.382654	1.96599		CL4376.Contig3_JJ	-1.28657	-0.400185
CL1069.Contig3_JJ	3.53219	4.84765		CL4394.Contig2_JJ	1.18609	-0.494765		CL7967.Contig2_JJ	-1.6376	1.96344		Unigene19405_JJ	-1.21221	-0.400676
Unigene18586_JJ	5.01919	4.84668		Unigene27811_JJ	1.20963	-0.495632		CL1499.Contig3_JJ	-0.106915	1.95346		CL1349.Contig5_JJ	-2.06436	-0.40084
Unigene6751_JJ	3.70972	4.83752		CL1910.Contig2_JJ	1.78206	-0.495957		Unigene2612_JJ	-0.674319	1.95116		Unigene39026_JJ	-3.43888	-0.401958
CL5206.Contig4_JJ	5.55683	4.83351		CL1335.Contig2_JJ	1.10198	-0.496174		Unigene4663_JJ	-1.06559	1.94694		CL4501.Contig1_JJ	-2.1118	-0.404958
CL1816.Contig1_JJ	1.43172	4.82758		CL5023.Contig1_JJ	1.6008	-0.496938		Unigene16028_JJ	-1.09115	1.94406		Unigene29122_JJ	-1.05743	-0.405495
Unigene12144_JJ	4.26598	4.82329		Unigene22895_JJ	1.35787	-0.499471		Unigene34589_JJ	-0.175087	1.926		CL9838.Contig2_JJ	-1.28097	-0.40783
CL2989.Contig1_JJ	2.37218	4.81061		Unigene10385_JJ	1.03004	-0.499602		Unigene18288_JJ	-3.51493	1.92183		Unigene301_JJ	-1.28997	-0.409896
CL2921.Contig2_JJ	6.80607	4.80735		Unigene3286_JJ	1.19728	-0.500033		CL298.Contig3_JJ	-1.16889	1.92165		Unigene49572_JJ	-2.11548	-0.410047
Unigene27562_JJ	2.69479	4.80473		CL2344.Contig2_JJ	1.06173	-0.504473		CL5457.Contig5_JJ	-0.305837	1.91895		CL522.Contig3_JJ	-1.37872	-0.411889
CL3018.Contig3_JJ	5.39993	4.78427		Unigene26654_JJ	1.04083	-0.506052		Unigene4061_JJ	-2.96963	1.91709		Unigene44773_JJ	-2.21526	-0.413156
CL10254.Contig1_JJ	3.67062	4.78024		CL8303.Contig1_JJ	1.05247	-0.50696		Unigene3040_JJ	-0.0986016	1.90901		CL687.Contig2_JJ	-1.19878	-0.416625
CL2501.Contig2_JJ	5.39539	4.77613		CL828.Contig6_JJ	1.14371	-0.50726		Unigene31007_JJ	-0.0917063	1.9061		Unigene45761_JJ	-1.18288	-0.416688
CL4204.Contig1_JJ	1.23185	4.77409		CL7199.Contig3_JJ	1.29834	-0.509014		CL3937.Contig1_JJ	-0.839028	1.90367		Unigene4668_JJ	-1.17309	-0.421013
CL3401.Contig4_JJ	2.7028	4.76593		CL4562.Contig3_JJ	2.33504	-0.509167		CL951.Contig2_JJ	-0.0508402	1.90128		CL1769.Contig4_JJ	-1.84026	-0.421405
CL1934.Contig1_JJ	3.78039	4.76377		Unigene7190_JJ	1.23258	-0.509472		CL3127.Contig1_JJ	-0.112403	1.90108		Unigene2414_JJ	-1.0424	-0.42243
Unigene7855_JJ	3.45457	4.76278		CL3229.Contig1_JJ	1.15784	-0.51757		CL1921.Contig1_JJ	-1.59077	1.90057		Unigene48050_JJ	-1.8365	-0.424688
Unigene4537_JJ	1.88465	4.75025		Unigene26336_JJ	9.56236	-0.518873		CL1096.Contig1_JJ	-1.47307	1.8963		Unigene6517_JJ	-1.82535	-0.42701
Unigene4993_JJ	1.28506	4.72179		CL3017.Contig1_JJ	1.3263	-0.520664		CL2646.Contig2_JJ	-2.33258	1.89268		CL651.Contig1_JJ	-1.43937	-0.427452
Unigene38113_JJ	4.59756	4.71641		CL2724.Contig1_JJ	1.21453	-0.522369		CL1572.Contig1_JJ	-0.607993	1.88894		CL6858.Contig1_JJ	-1.21432	-0.42769
CL7400.Contig2_JJ	3.10093	4.71405		CL1671.Contig2_JJ	1.2061	-0.522697		Unigene36885_JJ	-0.179409	1.88737		CL2141.Contig1_JJ	-1.5725	-0.43077
CL974.Contig1_JJ	5.05733	4.71239		CL8949.Contig1_JJ	1.12887	-0.523203		Unigene20766_JJ	-0.901662	1.88466		Unigene9350_JJ	-1.05324	-0.432567
CL8936.Contig2_JJ	4.23266	4.70782		Unigene42240_JJ	1.12183	-0.525738		CL1906.Contig2_JJ	-0.0239258	1.88264		Unigene40772_JJ	-1.0807	-0.435361
CL7867.Contig2_JJ	3.91208	4.70418		CL9888.Contig1_JJ	1.21883	-0.528857		Unigene5653_JJ	-1.79928	1.87776		CL3109.Contig1_JJ	-2.48855	-0.438858
Unigene20837_JJ	0.781763	4.70215		CL2921.Contig3_JJ	1.46978	-0.528928		Unigene11044_JJ	-1.26512	1.87352		Unigene12216_JJ	-3.48088	-0.439335
CL3309.Contig4_JJ	5.28711	4.69873		CL2021.Contig2_JJ	1.31621	-0.539531		CL7306.Contig3_JJ	-0.715612	1.87276		Unigene6470_JJ	-1.67221	-0.443538
CL1794.Contig1_JJ	5.00694	4.69783		Unigene45587_JJ	1.70162	-0.541668		CL3127.Contig7_JJ	-0.939246	1.87235		CL4451.Contig2_JJ	-1.612	-0.444272
CL2080.Contig6_JJ	4.85086	4.69727		Unigene34027_JJ	1.12746	-0.542149		CL560.Contig1_JJ	-0.0107105	1.87117		Unigene7108_JJ	-2.29251	-0.444571
CL4040.Contig2_JJ	4.44432	4.69407		CL7839.Contig2_JJ	1.33722	-0.545544		CL5074.Contig1_JJ	-0.824913	1.86598		CL1168.Contig2_JJ	-2.01495	-0.445095
CL9963.Contig2_JJ	4.18544	4.69241		CL6925.Contig2_JJ	1.10893	-0.556948		CL7419.Contig2_JJ	-0.603963	1.86438		Unigene30758_JJ	-1.34297	-0.446437
CL1393.Contig2_JJ	4.18149	4.68711		CL525.Contig1_JJ	1.74163	-0.564221		CL1248.Contig2_JJ	-1.02513	1.86352		Unigene9701_JJ	-2.63833	-0.447642
CL8348.Contig2_JJ	4.44294	4.6865		CL5650.Contig2_JJ	3.78968	-0.564614		CL4023.Contig2_JJ	-0.391609	1.86179		CL4945.Contig1_JJ	-1.94877	-0.447854
CL6266.Contig2_JJ	1.43275	4.68478		CL391.Contig4_JJ	1.15792	-0.566155		Unigene39007_JJ	-0.0909865	1.86085		CL4341.Contig3_JJ	-1.15954	-0.450023
CL640.Contig13_JJ	2.58925	4.6845		CL6374.Contig1_JJ	1.21723	-0.567041		CL2700.Contig1_JJ	-0.128515	1.86024		Unigene30727_JJ	-2.56139	-0.459856
CL897.Contig1_JJ	1.97102	4.67114		CL6079.Contig1_JJ	1.12747	-0.570524		CL655.Contig1_JJ	-0.322666	1.85666		Unigene35789_JJ	-1.24841	-0.462246
CL5904.Contig2_JJ	1.19187	4.67047		CL1126.Contig5_JJ	1.22598	-0.576982		CL1750.Contig13_JJ	-0.841302	1.85296		CL478.Contig2_JJ	-1.04891	-0.463543
CL4178.Contig1_JJ	4.11548	4.6677		CL766.Contig1_JJ	1.04041	-0.582915		CL10525.Contig2_JJ	-0.351412	1.84834		CL9153.Contig2_JJ	-1.5855	-0.466538
CL3787.Contig4_JJ	4.41954	4.66448		Unigene18485_JJ	1.80619	-0.586317		CL9756.Contig2_JJ	-4.48339	1.84705		Unigene28138_JJ	-1.39206	-0.467492
CL2046.Contig1_JJ	1.07039	4.66249		Unigene30464_JJ	1.09288	-0.588657		CL2687.Contig3_JJ	-0.943601	1.8452		CL9956.Contig1_JJ	-1.11119	-0.467998
CL687.Contig1_JJ	4.68182	4.65662		Unigene8538_JJ	1.21172	-0.589624		CL3881.Contig1_JJ	-0.67364	1.84491		Unigene25390_JJ	-1.21215	-0.469485
CL9208.Contig5_JJ	4.7242	4.65561		CL2625.Contig2_JJ	1.44837	-0.595864		Unigene6586_JJ	-0.0632029	1.84413		CL3300.Contig5_JJ	-1.02578	-0.471095
CL379.Contig3_JJ	4.2854	4.64386		CL2833.Contig4_JJ	1.52331	-0.608517		Unigene2694_JJ	-0.300594	1.84186		Unigene14713_JJ	-1.59808	-0.473256
CL5702.Contig1_JJ	5.45073	4.63958		CL5651.Contig2_JJ	1.18243	-0.611687		Unigene25800_JJ	-0.142506	1.83363		CL1019.Contig1_JJ	-1.02298	-0.473809
CL2699.Contig5_JJ	4.31453	4.63757		CL5650.Contig3_JJ	3.74132	-0.612977		CL3436.Contig2_JJ	-0.257092	1.83303		CL9661.Contig1_JJ	-1.2596	-0.481425
CL6269.Contig2_JJ	2.69277	4.62885		CL3371.Contig2_JJ	1.01268	-0.617157		CL3246.Contig4_JJ	-0.14828	1.83112		CL7528.Contig1_JJ	-2.65061	-0.48511
CL5119.Contig2_JJ	4.41299	4.62272		CL2511.Contig5_JJ	3.16009	-0.61952		CL3270.Contig2_JJ	-1.0752	1.83063		Unigene48706_JJ	-1.08306	-0.485257
Unigene2108_JJ	0.167008	4.61792		CL470.Contig2_JJ	1.35494	-0.621818		Unigene7884_JJ	-2.92859	1.8263		Unigene5357_JJ	-2.03138	-0.486529
Unigene43588_JJ	4.01716	4.60843		Unigene34221_JJ	1.50589	-0.625934		Unigene45589_JJ	-0.0941281	1.82538		CL3990.Contig2_JJ	-1.22271	-0.489102
CL5126.Contig3_JJ	3.02888	4.60602		CL2961.Contig2_JJ	1.40779	-0.626852		CL7514.Contig2_JJ	-0.88544	1.8226		Unigene1860_JJ	-3.85886	-0.489905
CL7220.Contig2_JJ	3.7604	4.60452		Unigene33999_JJ	1.80273	-0.631157		CL2028.Contig4_JJ	-0.343051	1.82119		Unigene14333_JJ	-1.64092	-0.490139
CL7075.Contig1_JJ	0.684546	4.60199		Unigene42741_JJ	1.04539	-0.635236		Unigene32519_JJ	-0.775162	1.8176		Unigene33665_JJ	-1.75002	-0.492785
Unigene35654_JJ	4.78045	4.58289		CL573.Contig3_JJ	1.18237	-0.635646		CL6503.Contig1_JJ	-1.95957	1.81585		Unigene13571_JJ	-2.60696	-0.493849
CL217.Contig2_JJ	1.34239	4.57851		CL8000.Contig2_JJ	1.11842	-0.63743		Unigene8574_JJ	-0.0937638	1.81574		CL7331.Contig2_JJ	-1.14055	-0.494281
CL6321.Contig1_JJ	4.57356	4.57827		CL4712.Contig1_JJ	1.31683	-0.639824		Unigene417_JJ	-0.103093	1.81545		Unigene47038_JJ	-1.02351	-0.496128
CL1700.Contig3_JJ	5.37346	4.57812		CL3198.Contig5_JJ	2.21268	-0.641865		CL5767.Contig9_JJ	-1.13295	1.81432		Unigene45009_JJ	-1.26441	-0.502424
CL995.Contig1_JJ	2.47505	4.5743		CL6748.Contig2_JJ	1.82525	-0.643102		CL988.Contig2_JJ	-0.697229	1.81359		Unigene27288_JJ	-2.75207	-0.508147
CL8662.Contig1_JJ	4.66503	4.57315		CL3716.Contig2_JJ	1.10247	-0.646363		CL7037.Contig2_JJ	-0.899619	1.80844		Unigene19868_JJ	-1.0682	-0.509403
Unigene38785_JJ	4.32643	4.57137		Unigene43374_JJ	1.12335	-0.651602		CL4068.Contig2_JJ	-1.69032	1.80735		CL7652.Contig1_JJ	-1.28951	-0.510416
Unigene10441_JJ	4.03555	4.57044		CL1332.Contig3_JJ	2.24726	-0.652277		Unigene8028_JJ	-0.859627	1.80735		CL929.Contig2_JJ	-1.48235	-0.510615
CL3596.Contig7_JJ	4.28085	4.56799		Unigene2387_JJ	1.13265	-0.652838		Unigene14774_JJ	-1.92191	1.80638		CL2571.Contig2_JJ	-1.27811	-0.510796
Unigene48147_JJ	4.60615	4.56257		CL5771.Contig1_JJ	1.12993	-0.664539		CL7100.Contig1_JJ	-0.576039	1.80193		CL531.Contig14_JJ	-1.11548	-0.512813
CL6117.Contig1_JJ	3.32193	4.55319		CL8588.Contig2_JJ	1.05855	-0.66617		CL9384.Contig2_JJ	-0.424032	1.80148		Unigene16872_JJ	-2.84549	-0.51308
CL2423.Contig2_JJ	3.37448	4.5531		Unigene20767_JJ	1.26197	-0.680628		CL5773.Contig2_JJ	-0.0465426	1.79586		Unigene6907_JJ	-2.18274	-0.51922
CL1794.Contig4_JJ	4.85979	4.55068		CL584.Contig5_JJ	2.97542	-0.685891		CL7505.Contig2_JJ	-0.257823	1.79499		Unigene10253_JJ	-1.59557	-0.520373
CL1048.Contig5_JJ	1.57091	4.54994		CL5956.Contig2_JJ	2.07566	-0.688467		CL3726.Contig2_JJ	-0.557778	1.78932		CL6506.Contig2_JJ	-1.34968	-0.521381
CL2165.Contig1_JJ	3.9542	4.54867		Unigene12141_JJ	2.53575	-0.688539		CL4322.Contig2_JJ	-0.471856	1.78328		CL849.Contig2_JJ	-1.0448	-0.522751
CL7549.Contig1_JJ	3.92566	4.54855		CL9601.Contig1_JJ	1.29667	-0.690517		CL215.Contig3_JJ	-0.416853	1.77511		CL9619.Contig1_JJ	-1.0804	-0.524236
CL10621.Contig5_JJ	4.31982	4.54504		Unigene32160_JJ	1.0323	-0.696702		CL3300.Contig4_JJ	-1.94596	1.77393		Unigene2144_JJ	-1.02724	-0.52499
CL6179.Contig1_JJ	3.70966	4.53916		Unigene36684_JJ	1.46234	-0.701776		CL6850.Contig2_JJ	-0.862496	1.77294		Unigene11027_JJ	-3.00271	-0.52661
Unigene19625_JJ	1.50919	4.53576		Unigene49474_JJ	1.12266	-0.701857		Unigene3928_JJ	-0.0582879	1.77267		Unigene43981_JJ	-1.10262	-0.527965
Unigene50238_JJ	6.63904	4.53282		CL5741.Contig2_JJ	1.24377	-0.703656		CL1387.Contig2_JJ	-0.615284	1.76762		Unigene28121_JJ	-1.28503	-0.532234
Unigene26806_JJ	3.99118	4.53221		Unigene30753_JJ	1.10054	-0.70611		CL1399.Contig6_JJ	-0.967395	1.76311		Unigene40688_JJ	-1.06555	-0.533264
CL1703.Contig2_JJ	2.27392	4.53171		Unigene6740_JJ	1.48187	-0.708234		Unigene1511_JJ	-0.727315	1.7624		Unigene35447_JJ	-1.9268	-0.535494
CL1879.Contig4_JJ	4.14191	4.53078		Unigene2900_JJ	2.18966	-0.709882		CL4777.Contig1_JJ	-0.600393	1.76192		Unigene26634_JJ	-1.3152	-0.535918
CL1302.Contig3_JJ	3.07311	4.53038		CL5648.Contig1_JJ	1.46156	-0.711202		Unigene33039_JJ	-0.00881982	1.76098		CL3882.Contig1_JJ	-1.01488	-0.538028
Unigene26484_JJ	2.5483	4.52491		CL14.Contig2_JJ	1.21818	-0.721625		Unigene35277_JJ	-0.785495	1.75774		Unigene2292_JJ	-1.57767	-0.53924
CL9302.Contig3_JJ	0.23349	4.52356		Unigene4278_JJ	1.67359	-0.723403		Unigene29603_JJ	-0.0772195	1.7575		CL4622.Contig2_JJ	-1.55706	-0.54174
CL1159.Contig2_JJ	3.56071	4.51649		CL4503.Contig1_JJ	1.27813	-0.725825		CL2157.Contig6_JJ	-3.69165	1.75216		CL3604.Contig3_JJ	-1.1202	-0.543142
CL8874.Contig2_JJ	2.87036	4.51521		CL2489.Contig1_JJ	1.43791	-0.727356		CL3387.Contig2_JJ	-1.36764	1.7493		Unigene45512_JJ	-1.04872	-0.544673
CL1604.Contig1_JJ	5.97082	4.51426		Unigene49494_JJ	1.19452	-0.730317		CL7600.Contig3_JJ	-0.973033	1.74689		CL1329.Contig1_JJ	-1.31963	-0.547771
Unigene42645_JJ	2.75421	4.5116		CL2785.Contig2_JJ	1.47001	-0.73064		CL6346.Contig2_JJ	-0.503911	1.74636		CL4068.Contig1_JJ	-4.04836	-0.550693
Unigene2817_JJ	1.56937	4.51069		Unigene37787_JJ	1.62149	-0.736966		CL1291.Contig2_JJ	-1.21239	1.74531		Unigene35258_JJ	-1.20032	-0.552743
CL420.Contig3_JJ	3.90689	4.50807		CL5553.Contig3_JJ	2.57451	-0.739685		Unigene9071_JJ	-0.0903206	1.74456		CL3905.Contig3_JJ	-2.26445	-0.557665
CL2176.Contig1_JJ	2.71187	4.50396		CL5505.Contig2_JJ	1.3408	-0.739914		Unigene7657_JJ	-2.17333	1.74375		CL2405.Contig2_JJ	-1.83139	-0.558324
Unigene16052_JJ	4.77808	4.49852		CL2792.Contig1_JJ	2.5487	-0.747234		CL5992.Contig3_JJ	-1.76899	1.743		Unigene22873_JJ	-1.15585	-0.56042
CL1742.Contig1_JJ	2.57075	4.49266		CL1545.Contig1_JJ	1.8104	-0.758445		CL1499.Contig4_JJ	-0.31946	1.74091		Unigene2271_JJ	-1.58458	-0.56304
CL1919.Contig5_JJ	5.04439	4.48684		CL6367.Contig2_JJ	1.08006	-0.760682		CL486.Contig4_JJ	-8.74483	1.73596		CL5902.Contig4_JJ	-2.74766	-0.56364
Unigene33689_JJ	1.17991	4.48684		CL4863.Contig2_JJ	1.35066	-0.762315		CL357.Contig3_JJ	-2.28026	1.73026		Unigene17011_JJ	-1.13474	-0.564331
CL6255.Contig2_JJ	3.39682	4.48395		Unigene8650_JJ	1.46375	-0.766711		CL5725.Contig5_JJ	-0.19674	1.73008		Unigene42339_JJ	-1.12762	-0.567423
CL4654.Contig2_JJ	3.9544	4.48329		CL10222.Contig2_JJ	1.44571	-0.767113		CL6802.Contig2_JJ	-0.575652	1.72973		Unigene45343_JJ	-1.22196	-0.567707
CL8459.Contig1_JJ	2.9	4.48036		CL3081.Contig5_JJ	1.41557	-0.769772		CL10401.Contig3_JJ	-0.0215153	1.72935		Unigene26793_JJ	-1.24305	-0.568427
CL3514.Contig2_JJ	0.750641	4.47324		CL4578.Contig3_JJ	1.48823	-0.772005		Unigene14245_JJ	-0.556101	1.72851		Unigene15832_JJ	-1.21407	-0.570152
Unigene5315_JJ	4.45099	4.47003		CL6094.Contig1_JJ	1.47722	-0.78163		CL6636.Contig2_JJ	-2.82415	1.72792		CL4100.Contig1_JJ	-1.12655	-0.570452
CL5301.Contig1_JJ	4.40339	4.46713		CL9601.Contig2_JJ	1.20127	-0.785916		CL561.Contig1_JJ	-0.156869	1.72114		CL1337.Contig1_JJ	-3.28572	-0.574882
CL1487.Contig1_JJ	3.34777	4.4618		CL5741.Contig1_JJ	1.15893	-0.788496		CL4501.Contig3_JJ	-1.95765	1.7206		CL1286.Contig16_JJ	-1.53227	-0.574958
CL5364.Contig1_JJ	4.05077	4.45943		CL3662.Contig3_JJ	2.5696	-0.789373		Unigene3596_JJ	-0.0235868	1.71773		Unigene39825_JJ	-1.71675	-0.578247
Unigene45341_JJ	2.93904	4.45943		CL7164.Contig1_JJ	2.31194	-0.799087		Unigene39088_JJ	-0.00278244	1.71512		Unigene43645_JJ	-1.44708	-0.581865
CL3309.Contig3_JJ	2.71335	4.45431		CL8269.Contig2_JJ	1.59788	-0.810602		Unigene15611_JJ	-0.477996	1.7124		CL10356.Contig1_JJ	-1.00817	-0.581909
CL2695.Contig4_JJ	1.07477	4.44963		CL6035.Contig3_JJ	2.29151	-0.811413		CL1817.Contig1_JJ	-0.45295	1.71159		Unigene23638_JJ	-2.13449	-0.583528
CL3.Contig4_JJ	3.57215	4.44946		Unigene1576_JJ	1.33778	-0.815917		Unigene16293_JJ	-1.03926	1.71157		Unigene2090_JJ	-1.48134	-0.584052
CL2379.Contig2_JJ	2.51641	4.44652		CL1904.Contig3_JJ	1.11219	-0.82088		CL2041.Contig3_JJ	-0.502722	1.7086		Unigene18218_JJ	-1.60382	-0.584963
Unigene25139_JJ	3.29458	4.43837		Unigene35076_JJ	1.83426	-0.821442		CL4067.Contig2_JJ	-0.405012	1.70831		CL4581.Contig1_JJ	-1.26036	-0.585105
CL1825.Contig2_JJ	4.59217	4.43811		CL3974.Contig1_JJ	1.26849	-0.822002		CL7556.Contig1_JJ	-0.109796	1.70373		CL8736.Contig1_JJ	-1.85461	-0.59248
CL7205.Contig2_JJ	5.61845	4.43417		CL3340.Contig4_JJ	1.07341	-0.824098		CL8732.Contig2_JJ	-0.777608	1.70296		Unigene6928_JJ	-1.37955	-0.593508
CL4582.Contig4_JJ	4.55032	4.43347		CL2899.Contig2_JJ	1.79599	-0.829723		CL5411.Contig1_JJ	-0.134621	1.70246		Unigene22154_JJ	-2.92143	-0.59494
CL4773.Contig3_JJ	5.27873	4.43296		CL14.Contig1_JJ	1.10886	-0.830942		Unigene48577_JJ	-0.829829	1.70152		Unigene200_JJ	-2.11534	-0.595145
CL809.Contig3_JJ	2.654	4.42824		Unigene10610_JJ	1.87828	-0.836835		CL7492.Contig4_JJ	-0.54942	1.70121		CL3028.Contig5_JJ	-2.80735	-0.595851
CL3982.Contig1_JJ	3.55158	4.42692		CL8211.Contig2_JJ	1.23137	-0.844349		CL8288.Contig3_JJ	-0.798366	1.70044		Unigene49901_JJ	-1.35863	-0.59597
Unigene27475_JJ	5.13911	4.42115		CL4491.Contig4_JJ	1.07515	-0.853421		CL1673.Contig1_JJ	-0.434092	1.70041		CL2765.Contig1_JJ	-1.03814	-0.597563
CL9899.Contig2_JJ	4.18797	4.41939		CL9986.Contig2_JJ	1.3052	-0.855843		CL5767.Contig4_JJ	-0.141709	1.69559		Unigene17205_JJ	-1.04584	-0.597745
CL792.Contig3_JJ	2.05285	4.41571		CL4833.Contig2_JJ	2.09982	-0.863264		CL3541.Contig3_JJ	-0.378771	1.69389		CL3614.Contig2_JJ	-1.15742	-0.597989
CL957.Contig1_JJ	3.3531	4.41504		CL9801.Contig1_JJ	1.08707	-0.87078		CL9309.Contig1_JJ	-0.396659	1.69274		Unigene26531_JJ	-1.2342	-0.604612
CL3243.Contig2_JJ	3.53434	4.40881		CL5537.Contig4_JJ	1.26214	-0.872317		Unigene45904_JJ	-0.0217887	1.69114		Unigene8263_JJ	-2.00829	-0.607447
CL2157.Contig5_JJ	3.80206	4.40634		CL8952.Contig2_JJ	1.7664	-0.881215		CL3884.Contig1_JJ	-0.894309	1.688		Unigene2277_JJ	-1.41719	-0.610138
CL1890.Contig2_JJ	4.75207	4.40528		CL2856.Contig3_JJ	1.5551	-0.898853		CL357.Contig10_JJ	-2.32349	1.68703		Unigene10320_JJ	-1.60508	-0.612446
CL4773.Contig4_JJ	5.25016	4.40439		CL8372.Contig2_JJ	1.52605	-0.900573		Unigene43065_JJ	-0.794775	1.68695		CL1052.Contig2_JJ	-2.81573	-0.618428
CL640.Contig16_JJ	2.30914	4.40439		Unigene2030_JJ	1.1729	-0.904978		Unigene45754_JJ	-0.620267	1.68694		CL6230.Contig3_JJ	-2.7449	-0.618751
CL6132.Contig1_JJ	3.61281	4.38718		Unigene15405_JJ	1.26753	-0.905202		CL5009.Contig2_JJ	-0.415037	1.6865		Unigene36301_JJ	-1.71232	-0.619063
CL6310.Contig1_JJ	4.34613	4.38455		Unigene10727_JJ	1.10054	-0.906513		CL186.Contig2_JJ	-1.89252	1.68472		Unigene25634_JJ	-1.44057	-0.620923
CL4085.Contig5_JJ	5.36889	4.38421		Unigene46583_JJ	1.64219	-0.908004		CL5820.Contig1_JJ	-1.11035	1.68267		Unigene9678_JJ	-2.42455	-0.626116
CL300.Contig2_JJ	4.61379	4.38046		CL3814.Contig2_JJ	1.24528	-0.910203		CL8625.Contig1_JJ	-1.24903	1.67862		Unigene20574_JJ	-1.11951	-0.629404
CL1816.Contig4_JJ	2.23406	4.37938		CL3814.Contig1_JJ	1.24263	-0.912848		CL5366.Contig1_JJ	-2.69804	1.67637		CL6249.Contig2_JJ	-1.22422	-0.62988
CL6419.Contig3_JJ	3.69636	4.37711		Unigene20541_JJ	1.259	-0.914609		Unigene29056_JJ	-1.39477	1.67439		Unigene44251_JJ	-1.07138	-0.630445
Unigene43621_JJ	3.63559	4.37669		CL8548.Contig2_JJ	1.04071	-0.924483		CL498.Contig1_JJ	-0.524267	1.67419		Unigene4264_JJ	-3.29123	-0.634119
CL3201.Contig1_JJ	2.35845	4.37638		Unigene10982_JJ	1.36416	-0.930291		CL163.Contig2_JJ	-2.29866	1.67035		Unigene25728_JJ	-1.34045	-0.634155
CL3849.Contig2_JJ	3.8606	4.37046		CL1027.Contig3_JJ	1.76003	-0.93417		CL2157.Contig9_JJ	-1.90343	1.66938		Unigene50492_JJ	-1.44807	-0.634804
CL8785.Contig3_JJ	4.05295	4.36575		CL1322.Contig3_JJ	1.82319	-0.940724		CL5563.Contig2_JJ	-0.13003	1.66858		CL2534.Contig1_JJ	-1.14519	-0.636709
Unigene22114_JJ	4.26218	4.36087		Unigene44128_JJ	1.15163	-0.941701		Unigene10289_JJ	-1.13019	1.66322		Unigene335_JJ	-1.66136	-0.641744
CL8655.Contig1_JJ	3.63922	4.35924		CL6865.Contig2_JJ	1.58203	-0.948161		CL10128.Contig2_JJ	-0.0192321	1.66176		Unigene19826_JJ	-1.17662	-0.644042
CL852.Contig3_JJ	3.00765	4.34929		CL2378.Contig1_JJ	1.40361	-0.950787		CL7901.Contig1_JJ	-1.07985	1.65711		Unigene4353_JJ	-1.46809	-0.644576
Unigene31711_JJ	2.78088	4.34534		CL6114.Contig3_JJ	1.26056	-0.964135		CL594.Contig1_JJ	-0.026967	1.6545		CL7259.Contig2_JJ	-1.41996	-0.646412
Unigene26091_JJ	1.33385	4.34468		CL4463.Contig1_JJ	2.28693	-0.964667		CL472.Contig3_JJ	-0.679822	1.65419		CL2197.Contig1_JJ	-1.70886	-0.6511
Unigene5658_JJ	1.32971	4.34129		Unigene50349_JJ	1.83761	-0.965892		Unigene5989_JJ	-1.17111	1.64916		Unigene12524_JJ	-1.34519	-0.653423
CL10455.Contig1_JJ	3.50894	4.33857		CL4833.Contig1_JJ	2.08562	-0.968973		CL4862.Contig6_JJ	-0.09586	1.64879		Unigene17938_JJ	-1.52107	-0.654671
CL804.Contig7_JJ	4.39613	4.33522		CL8122.Contig5_JJ	1.60532	-0.976541		CL10533.Contig1_JJ	-0.0237753	1.64788		Unigene32168_JJ	-1.14505	-0.655665
CL236.Contig3_JJ	3.87122	4.33473		Unigene18140_JJ	1.27809	-0.98429		CL7034.Contig1_JJ	-0.104189	1.64764		CL5758.Contig2_JJ	-1.12172	-0.658521
CL7672.Contig4_JJ	2.76028	4.33323		Unigene5228_JJ	1.01097	-0.989029		Unigene31840_JJ	-0.216831	1.64439		Unigene7756_JJ	-1.05319	-0.65862
CL4866.Contig1_JJ	0.178164	4.33249		CL2899.Contig3_JJ	1.63136	-0.994353		CL6433.Contig2_JJ	-0.0635029	1.64413		CL3785.Contig1_JJ	-1.6269	-0.659181
CL3270.Contig7_JJ	1.42394	4.32976		CL8628.Contig1_JJ	3.83124	-1		CL2397.Contig1_JJ	-0.841173	1.64386		Unigene46804_JJ	-1.299	-0.65927
Unigene38653_JJ	2.34326	4.32576		CL5537.Contig3_JJ	1.13445	-1		CL3884.Contig2_JJ	-2.02175	1.64246		Unigene3774_JJ	-2.2084	-0.661058
CL4068.Contig4_JJ	2.05703	4.32483		CL6655.Contig3_JJ	0.531191	-1		Unigene18511_JJ	-0.468922	1.63651		CL244.Contig2_JJ	-1.16851	-0.662469
Unigene13132_JJ	4.54625	4.32418		CL10116.Contig1_JJ	0.670284	-1.00303		CL4693.Contig1_JJ	-0.345412	1.63382		Unigene36312_JJ	-1.52281	-0.664226
CL1349.Contig2_JJ	2.66063	4.32415		CL2348.Contig3_JJ	0.186037	-1.00311		CL10604.Contig2_JJ	-1.92559	1.63233		CL6577.Contig2_JJ	-1.95693	-0.667775
CL4205.Contig1_JJ	3.7109	4.32095		CL8715.Contig1_JJ	0.0327651	-1.00664		Unigene20234_JJ	-0.215065	1.63217		Unigene45580_JJ	-1.12569	-0.669117
CL1124.Contig2_JJ	3.4681	4.31801		Unigene43511_JJ	0.105449	-1.00685		CL2075.Contig2_JJ	-0.0211233	1.62766		CL306.Contig2_JJ	-1.06518	-0.669983
CL7297.Contig2_JJ	3.98507	4.31512		CL3520.Contig2_JJ	0.489496	-1.00817		Unigene5175_JJ	-1.30451	1.62463		Unigene16017_JJ	-2.09876	-0.671244
CL6361.Contig1_JJ	0.658238	4.31389		CL376.Contig3_JJ	1.35405	-1.00959		CL6998.Contig2_JJ	-0.458212	1.62213		CL4663.Contig9_JJ	-1.46507	-0.672529
CL1792.Contig1_JJ	4.59382	4.31288		Unigene31928_JJ	0.534531	-1.01012		CL8274.Contig2_JJ	-0.671195	1.62063		Unigene46021_JJ	-1.06838	-0.67314
CL9740.Contig1_JJ	4.02975	4.30922		Unigene21130_JJ	0.119922	-1.01035		CL367.Contig3_JJ	-0.926882	1.61912		Unigene12881_JJ	-2.12653	-0.675871
CL5526.Contig1_JJ	5.58066	4.30899		CL2347.Contig3_JJ	1.6111	-1.01056		CL2061.Contig6_JJ	-0.122857	1.61731		CL8640.Contig4_JJ	-1.01963	-0.681418
Unigene38914_JJ	2.85148	4.30722		CL2261.Contig1_JJ	0.408547	-1.01201		CL7806.Contig2_JJ	-1.67102	1.61359		Unigene13094_JJ	-1.59102	-0.687659
CL8624.Contig10_JJ	4.36476	4.30103		CL768.Contig1_JJ	1.37845	-1.01273		CL4774.Contig2_JJ	-0.308961	1.61162		Unigene8691_JJ	-1.31456	-0.690316
CL6044.Contig2_JJ	4.0439	4.3007		CL151.Contig2_JJ	0.606191	-1.01488		Unigene37559_JJ	-1.46736	1.61108		Unigene40790_JJ	-1.00698	-0.693931
CL4516.Contig5_JJ	4.14427	4.29903		CL8806.Contig1_JJ	0.787027	-1.01517		Unigene42334_JJ	-1.50826	1.61049		Unigene46285_JJ	-1.19234	-0.695972
Unigene38724_JJ	1.09259	4.29825		Unigene37739_JJ	0.113963	-1.01573		CL3225.Contig1_JJ	-0.853184	1.60985		Unigene10208_JJ	-1.41821	-0.696564
Unigene43845_JJ	1.43262	4.29822		CL5264.Contig1_JJ	0.51252	-1.01604		Unigene44532_JJ	-0.309626	1.60856		CL9527.Contig2_JJ	-3.20237	-0.697204
CL1683.Contig3_JJ	3.5028	4.29546		CL7147.Contig2_JJ	0.0760577	-1.01751		Unigene17498_JJ	-0.256505	1.60759		Unigene16521_JJ	-1.43803	-0.697363
CL10090.Contig1_JJ	6.31288	4.29462		Unigene36756_JJ	0.304671	-1.01843		CL6063.Contig1_JJ	-0.736966	1.6063		Unigene7349_JJ	-1.27961	-0.697485
CL7963.Contig3_JJ	3.26651	4.29449		Unigene32631_JJ	0.657566	-1.01874		CL9666.Contig1_JJ	-0.324497	1.60561		CL6828.Contig2_JJ	-1.73379	-0.698368
CL9160.Contig2_JJ	0.0860139	4.28729		CL1496.Contig4_JJ	3.83946	-1.0199		CL230.Contig2_JJ	-0.740356	1.60291		Unigene28200_JJ	-1.17186	-0.698619
CL6616.Contig1_JJ	2.3773	4.2854		CL2218.Contig3_JJ	0.946193	-1.02012		CL4341.Contig2_JJ	-0.38054	1.60287		Unigene23699_JJ	-1.18739	-0.699655
Unigene17565_JJ	5.23906	4.28083		CL7203.Contig1_JJ	0.176343	-1.02099		CL527.Contig2_JJ	-1.87447	1.59946		CL736.Contig1_JJ	-2.42126	-0.699664
Unigene29960_JJ	3.50779	4.27951		CL7275.Contig2_JJ	0.560517	-1.02125		CL9529.Contig2_JJ	-0.00631377	1.59417		Unigene15434_JJ	-1.77954	-0.700721
CL2019.Contig4_JJ	5.02279	4.27728		Unigene50475_JJ	1.30128	-1.02385		CL6111.Contig1_JJ	-0.695968	1.59271		CL573.Contig1_JJ	-1.02477	-0.701591
CL3671.Contig6_JJ	3.87961	4.27158		CL9881.Contig2_JJ	0.0910109	-1.02482		CL4125.Contig2_JJ	-0.141092	1.58795		Unigene13789_JJ	-1.60123	-0.702868
CL4025.Contig3_JJ	3.49033	4.26946		CL3882.Contig2_JJ	0.0233877	-1.02527		CL9914.Contig2_JJ	-0.111922	1.58733		Unigene39666_JJ	-1.18187	-0.703189
CL5602.Contig3_JJ	2.29278	4.26946		Unigene44553_JJ	0.138303	-1.02664		CL8339.Contig2_JJ	-1.18229	1.58622		CL1962.Contig1_JJ	-1.45634	-0.703971
CL2659.Contig2_JJ	3.74863	4.26752		Unigene49225_JJ	0.139581	-1.02834		Unigene34687_JJ	-0.279926	1.58496		CL4581.Contig2_JJ	-1.15942	-0.704949
CL6436.Contig3_JJ	3.53842	4.25873		Unigene50249_JJ	0.654158	-1.03019		CL1833.Contig2_JJ	-0.0733366	1.58496		CL3952.Contig1_JJ	-1.00106	-0.705796
CL6596.Contig1_JJ	3.27495	4.25308		CL1951.Contig8_JJ	0.192645	-1.03125		CL284.Contig1_JJ	-0.472162	1.57964		CL6018.Contig2_JJ	-1.24181	-0.707999
CL3202.Contig1_JJ	4.69107	4.24366		CL5537.Contig1_JJ	1.10133	-1.03312		CL1560.Contig1_JJ	-0.24552	1.57945		Unigene19379_JJ	-1.03247	-0.709753
CL10606.Contig4_JJ	4.36757	4.24249		Unigene35844_JJ	0.135176	-1.03385		CL2795.Contig3_JJ	-1.46403	1.57883		CL1737.Contig1_JJ	-1.4161	-0.713696
Unigene41533_JJ	4.2509	4.24196		Unigene5894_JJ	1.00442	-1.03437		Unigene35353_JJ	-1.25662	1.57761		CL2858.Contig1_JJ	-1.74532	-0.714397
CL5345.Contig3_JJ	2.85647	4.23869		Unigene4340_JJ	0.123905	-1.03589		CL472.Contig2_JJ	-0.756443	1.57757		Unigene13302_JJ	-1.18881	-0.719325
CL2946.Contig2_JJ	3.06621	4.2374		CL644.Contig3_JJ	0.382146	-1.04267		CL9233.Contig2_JJ	-1.22321	1.57673		Unigene46769_JJ	-1.2155	-0.720396
CL6754.Contig1_JJ	3.43241	4.23313		CL6324.Contig1_JJ	0.362241	-1.04345		Unigene9540_JJ	-0.29626	1.57567		CL1967.Contig5_JJ	-1.94558	-0.723661
CL91.Contig7_JJ	3.55743	4.23139		CL2156.Contig1_JJ	0.352694	-1.04504		CL7945.Contig1_JJ	-0.114296	1.5731		CL6064.Contig2_JJ	-1.03297	-0.72444
CL4965.Contig1_JJ	3.12254	4.23114		Unigene15955_JJ	0.014797	-1.04532		Unigene36427_JJ	-0.762136	1.569		Unigene28072_JJ	-1.27444	-0.727112
CL9455.Contig2_JJ	4.24842	4.22657		Unigene4201_JJ	0.102411	-1.04755		CL5880.Contig1_JJ	-0.371695	1.5683		CL1153.Contig3_JJ	-1.38529	-0.72787
CL6211.Contig1_JJ	4.08201	4.22336		Unigene30071_JJ	0.306409	-1.0483		Unigene29860_JJ	-2.24793	1.56799		Unigene17448_JJ	-1.18264	-0.728278
CL6417.Contig1_JJ	0.346378	4.21936		Unigene29135_JJ	0.177054	-1.04907		CL2073.Contig3_JJ	-2.57374	1.56796		Unigene6091_JJ	-2.07179	-0.729979
CL7230.Contig3_JJ	4.31159	4.21501		Unigene37718_JJ	0.171266	-1.0499		Unigene43650_JJ	-1.81173	1.56737		CL1942.Contig2_JJ	-2.78827	-0.730298
CL2317.Contig4_JJ	3.97437	4.21096		CL6788.Contig3_JJ	0.75236	-1.05063		CL1660.Contig1_JJ	-0.138637	1.56723		CL8627.Contig2_JJ	-1.44414	-0.73249
CL9285.Contig3_JJ	3.99702	4.20978		CL4009.Contig3_JJ	0.499774	-1.05445		Unigene2820_JJ	-1.37529	1.56603		Unigene9170_JJ	-1.08046	-0.73496
CL27.Contig2_JJ	3.27707	4.20945		Unigene34722_JJ	0.131245	-1.05528		Unigene45144_JJ	-1.9349	1.56548		CL1117.Contig2_JJ	-1.38085	-0.735018
CL5886.Contig3_JJ	3.37606	4.20486		Unigene10410_JJ	0.6867	-1.05531		CL5813.Contig2_JJ	-0.481236	1.55849		CL9003.Contig1_JJ	-1.72961	-0.736869
Unigene32431_JJ	4.46831	4.20311		Unigene16579_JJ	0.234104	-1.0561		CL8777.Contig2_JJ	-0.801454	1.55844		Unigene2925_JJ	-1.0996	-0.737061
Unigene20179_JJ	3.33092	4.19804		CL7994.Contig3_JJ	0.101423	-1.05684		CL5292.Contig3_JJ	-0.103311	1.55534		Unigene2191_JJ	-1.16398	-0.738954
CL7855.Contig1_JJ	3.27302	4.19794		CL5978.Contig2_JJ	0.320964	-1.05701		CL217.Contig4_JJ	-1.68314	1.55297		Unigene29973_JJ	-1.10827	-0.739691
CL9939.Contig3_JJ	4.25177	4.19307		Unigene10135_JJ	0.568171	-1.05768		Unigene34071_JJ	-0.417834	1.55145		CL9527.Contig1_JJ	-2.1568	-0.739764
CL3869.Contig6_JJ	1.54778	4.18816		Unigene40844_JJ	1.6815	-1.05832		CL152.Contig2_JJ	-1.9343	1.55007		CL3397.Contig1_JJ	-1.02454	-0.745099
CL1432.Contig1_JJ	1.95818	4.18496		Unigene16206_JJ	0.0803144	-1.05845		CL2220.Contig2_JJ	-0.241008	1.54749		Unigene17431_JJ	-1.31999	-0.745465
CL2307.Contig12_JJ	2.75835	4.18081		CL10565.Contig1_JJ	0.713051	-1.06023		CL3514.Contig1_JJ	-2.17697	1.54564		CL9458.Contig2_JJ	-1.97302	-0.745852
CL2316.Contig2_JJ	4.25481	4.17477		Unigene37143_JJ	0.309091	-1.06154		CL2561.Contig2_JJ	-0.216901	1.54479		Unigene38936_JJ	-1.2055	-0.747414
CL5467.Contig2_JJ	3.52901	4.16993		Unigene20647_JJ	0.27169	-1.06248		CL7967.Contig1_JJ	-2.06155	1.54422		Unigene36717_JJ	-1.08596	-0.748015
CL3013.Contig6_JJ	2.30865	4.16931		CL7199.Contig2_JJ	0.251185	-1.06333		Unigene957_JJ	-0.340682	1.54173		Unigene9994_JJ	-1.97324	-0.74942
CL1111.Contig4_JJ	3.72311	4.1652		CL658.Contig3_JJ	0.970253	-1.06451		CL115.Contig2_JJ	-2.08481	1.53945		Unigene34724_JJ	-1.35926	-0.751075
CL7523.Contig2_JJ	4.95122	4.16309		Unigene12286_JJ	0.197803	-1.06546		Unigene147_JJ	-0.544321	1.5391		CL1495.Contig2_JJ	-1.46846	-0.754769
CL6010.Contig4_JJ	2.77649	4.1586		Unigene31429_JJ	0.385493	-1.0665		CL3419.Contig4_JJ	-1.37685	1.53827		CL6152.Contig4_JJ	-1.33712	-0.756403
CL9907.Contig1_JJ	1.50541	4.15731		CL1107.Contig1_JJ	0.789201	-1.06657		Unigene38857_JJ	-3.54273	1.53819		Unigene4375_JJ	-1.0748	-0.758675
CL9312.Contig1_JJ	0.7856	4.15689		Unigene45503_JJ	0.2619	-1.06971		CL6009.Contig4_JJ	-1.46963	1.53639		Unigene2689_JJ	-1.93313	-0.759749
CL8142.Contig1_JJ	1.63387	4.15418		Unigene14243_JJ	0.48787	-1.07056		Unigene19390_JJ	-2.92057	1.53511		CL3379.Contig2_JJ	-1.01332	-0.760239
CL10261.Contig2_JJ	4.33434	4.1515		Unigene26754_JJ	0.273638	-1.07159		CL5019.Contig1_JJ	-1.14792	1.53487		Unigene3205_JJ	-1.46251	-0.762588
CL748.Contig3_JJ	2.36405	4.1505		Unigene30260_JJ	0.00310146	-1.07542		Unigene17829_JJ	-0.120013	1.53293		Unigene4973_JJ	-1.28226	-0.768302
CL2991.Contig1_JJ	2.62852	4.14764		CL1173.Contig2_JJ	0.0862806	-1.07718		Unigene6636_JJ	-0.0837107	1.52725		CL2907.Contig3_JJ	-1.50203	-0.769856
CL9034.Contig2_JJ	4.23395	4.14511		CL1328.Contig2_JJ	1.83374	-1.07767		CL9158.Contig1_JJ	-0.214966	1.52505		CL1560.Contig2_JJ	-1.13923	-0.771915
CL10401.Contig6_JJ	2.39352	4.14439		CL10280.Contig2_JJ	0.428893	-1.07868		CL640.Contig18_JJ	-0.570621	1.52463		Unigene9368_JJ	-3.0524	-0.772294
CL656.Contig2_JJ	3.64306	4.14421		Unigene16779_JJ	0.715504	-1.07917		CL553.Contig2_JJ	-0.0193653	1.5244		CL5437.Contig6_JJ	-1.57138	-0.773158
CL804.Contig2_JJ	4.19682	4.13592		Unigene31943_JJ	0.101699	-1.08063		CL3541.Contig4_JJ	-0.553593	1.51907		Unigene14083_JJ	-1.5453	-0.773739
CL4759.Contig2_JJ	6.28318	4.13532		CL199.Contig2_JJ	1.73592	-1.08092		CL1975.Contig2_JJ	-0.12422	1.51854		CL5359.Contig1_JJ	-1.89429	-0.773996
Unigene17628_JJ	1.35887	4.13201		Unigene32846_JJ	0.426217	-1.08186		Unigene28970_JJ	-3.11548	1.5155		Unigene33602_JJ	-1.09624	-0.776784
Unigene36254_JJ	4.07039	4.13066		Unigene39375_JJ	3.28746	-1.08246		Unigene36324_JJ	-0.0633259	1.51546		CL3465.Contig3_JJ	-1.57554	-0.777878
CL7950.Contig1_JJ	5.08701	4.12739		Unigene13803_JJ	0.348118	-1.0827		CL9233.Contig1_JJ	-1.28584	1.5141		Unigene18581_JJ	-1.49289	-0.778825
CL7039.Contig2_JJ	4.83688	4.12711		CL5437.Contig2_JJ	0.191862	-1.08883		Unigene14215_JJ	-0.553936	1.51353		CL3466.Contig1_JJ	-1.5399	-0.779701
CL1325.Contig2_JJ	0.410862	4.12618		Unigene40335_JJ	0.402807	-1.08887		Unigene16120_JJ	-0.525461	1.51305		Unigene32690_JJ	-1.00765	-0.780883
CL2821.Contig3_JJ	1.59826	4.1247		Unigene24613_JJ	0.112278	-1.08915		Unigene4493_JJ	-0.188592	1.51268		Unigene33695_JJ	-1	-0.78136
CL4079.Contig1_JJ	3.13174	4.12294		CL7199.Contig1_JJ	1.00434	-1.08964		CL4321.Contig5_JJ	-0.0693737	1.5028		CL6145.Contig2_JJ	-1.49458	-0.782976
CL7886.Contig2_JJ	3.80735	4.12276		CL7606.Contig2_JJ	1.1178	-1.09125		CL5722.Contig2_JJ	-2.30117	1.49979		Unigene49570_JJ	-2.48867	-0.783242
CL3055.Contig2_JJ	1.77229	4.12079		Unigene9818_JJ	1.34713	-1.09342		Unigene6311_JJ	-0.104557	1.49804		CL4413.Contig3_JJ	-1.35161	-0.787053
Unigene14912_JJ	1.06158	4.11918		CL667.Contig1_JJ	0.641465	-1.09416		CL8365.Contig1_JJ	-1.06358	1.49705		Unigene4958_JJ	-1.35216	-0.788093
CL6076.Contig1_JJ	3.80566	4.11229		Unigene2044_JJ	0.340093	-1.09442		Unigene29048_JJ	-0.0187366	1.49657		Unigene11690_JJ	-1.45662	-0.79001
CL8215.Contig2_JJ	4.80783	4.11085		CL6357.Contig1_JJ	0.593323	-1.09467		Unigene14339_JJ	-1.29747	1.49608		CL2613.Contig2_JJ	-1.1398	-0.790795
Unigene18010_JJ	3.65951	4.11042		Unigene45579_JJ	1.22743	-1.09473		Unigene11030_JJ	-0.191385	1.49485		CL567.Contig2_JJ	-2.16273	-0.79419
CL4921.Contig1_JJ	3.56159	4.10261		CL891.Contig1_JJ	0.235822	-1.09535		Unigene19341_JJ	-1.07926	1.4947		Unigene22308_JJ	-1.56786	-0.794505
CL1487.Contig9_JJ	2.9881	4.10213		Unigene10482_JJ	0.131872	-1.09603		Unigene14301_JJ	-0.0608456	1.4927		Unigene50800_JJ	-1.12148	-0.795155
CL2745.Contig6_JJ	4.48678	4.09859		Unigene28125_JJ	0.0761079	-1.09617		Unigene22553_JJ	-0.38807	1.49263		CL5116.Contig1_JJ	-3.63659	-0.79518
CL6092.Contig2_JJ	3.99451	4.09547		CL7501.Contig1_JJ	0.235969	-1.09879		Unigene17982_JJ	-0.0174107	1.49182		CL2462.Contig1_JJ	-1.01394	-0.795268
CL10481.Contig1_JJ	3.55612	4.09487		Unigene35586_JJ	0.6979	-1.09879		CL3972.Contig1_JJ	-0.154597	1.4897		Unigene9270_JJ	-5.12434	-0.796437
CL8824.Contig4_JJ	4.19068	4.09482		CL2628.Contig1_JJ	0.774672	-1.10121		Unigene30725_JJ	-0.445488	1.48904		Unigene12140_JJ	-1.6504	-0.797539
CL3386.Contig10_JJ	4.27584	4.09452		CL1322.Contig4_JJ	0.599435	-1.10168		Unigene47886_JJ	-0.169925	1.48829		Unigene42561_JJ	-1.52539	-0.803912
Unigene10065_JJ	3.28345	4.09304		Unigene45005_JJ	0.769266	-1.10343		CL1048.Contig3_JJ	-4.07909	1.48802		CL7346.Contig2_JJ	-1.57455	-0.804744
Unigene27353_JJ	3.12569	4.08931		Unigene47089_JJ	0.450138	-1.10376		Unigene2_JJ	-0.390337	1.48494		Unigene6341_JJ	-3.63594	-0.804914
CL1383.Contig2_JJ	3.83818	4.08549		Unigene8813_JJ	0.504834	-1.10522		CL997.Contig1_JJ	-0.0523172	1.48465		CL7993.Contig1_JJ	-1.57471	-0.8057
Unigene44315_JJ	4.78224	4.08518		CL5277.Contig1_JJ	2.55949	-1.1059		Unigene14723_JJ	-0.0500986	1.4812		CL30.Contig2_JJ	-1.41883	-0.808776
Unigene35598_JJ	4.01749	4.08435		CL3520.Contig1_JJ	0.391048	-1.10662		Unigene24008_JJ	-0.461195	1.48106		CL920.Contig3_JJ	-1.52143	-0.809398
CL2152.Contig3_JJ	3.72172	4.08166		CL3122.Contig1_JJ	0.108436	-1.10738		CL6807.Contig2_JJ	-0.0198085	1.47956		Unigene35606_JJ	-1.32602	-0.810328
CL2553.Contig1_JJ	4.60834	4.07793		Unigene48127_JJ	0.790638	-1.10871		Unigene7951_JJ	-0.269187	1.47883		Unigene20493_JJ	-1.04391	-0.810579
CL3973.Contig6_JJ	2.69457	4.07789		Unigene44992_JJ	0.44954	-1.10875		Unigene34070_JJ	-0.497033	1.47225		Unigene49549_JJ	-1.11022	-0.811488
Unigene10337_JJ	1.49057	4.07639		Unigene1850_JJ	0.0366898	-1.10893		Unigene29971_JJ	-1.90711	1.47181		Unigene50214_JJ	-1.3732	-0.816412
CL439.Contig9_JJ	3.95678	4.07444		CL556.Contig2_JJ	0.167487	-1.10928		Unigene34289_JJ	-0.0962153	1.46787		Unigene10460_JJ	-1.22795	-0.817797
CL3452.Contig1_JJ	3.89257	4.0742		Unigene43939_JJ	0.470557	-1.10935		CL2518.Contig1_JJ	-0.0683006	1.46669		CL3511.Contig4_JJ	-1.18461	-0.817832
CL4853.Contig3_JJ	3.17134	4.07312		Unigene15094_JJ	1.35669	-1.10962		Unigene8810_JJ	-0.175231	1.4657		CL7259.Contig1_JJ	-1.59203	-0.81848
Unigene243_JJ	3.56689	4.07098		CL8804.Contig2_JJ	0.204092	-1.11018		CL8747.Contig2_JJ	-0.365086	1.46555		CL2064.Contig3_JJ	-1.21583	-0.819611
Unigene7850_JJ	2.76099	4.06921		Unigene27203_JJ	0.635645	-1.11169		CL8625.Contig2_JJ	-0.704103	1.46523		CL7763.Contig2_JJ	-1.25267	-0.821883
CL2613.Contig5_JJ	4.93092	4.06213		Unigene2769_JJ	0.132915	-1.11277		Unigene27198_JJ	-0.0975827	1.46519		Unigene859_JJ	-2.68511	-0.826655
CL3596.Contig6_JJ	3.77389	4.06103		CL7874.Contig1_JJ	0.708537	-1.11343		Unigene35176_JJ	-0.656691	1.46441		CL35.Contig1_JJ	-1.86685	-0.827318
Unigene33871_JJ	3.5275	4.05864		CL2025.Contig1_JJ	0.38535	-1.11429		Unigene8286_JJ	-2.68182	1.46405		CL1550.Contig3_JJ	-2.26793	-0.832794
CL7746.Contig2_JJ	4.35896	4.05853		Unigene6789_JJ	0.163757	-1.11789		Unigene5391_JJ	-0.180778	1.46364		Unigene33674_JJ	-1.81996	-0.834947
CL4721.Contig1_JJ	3.69054	4.05311		Unigene10899_JJ	0.431553	-1.11864		Unigene23912_JJ	-0.271027	1.46305		CL8574.Contig2_JJ	-2.58262	-0.840399
CL8826.Contig3_JJ	3.51603	4.05092		CL1926.Contig1_JJ	1.84327	-1.12063		Unigene671_JJ	-0.314109	1.46302		Unigene7827_JJ	-1.21317	-0.84137
CL5195.Contig3_JJ	3.97607	4.05014		Unigene17997_JJ	0.358752	-1.12295		Unigene14974_JJ	-1.53722	1.46067		CL6144.Contig2_JJ	-1.14984	-0.841808
CL8965.Contig1_JJ	3.64503	4.04707		CL6789.Contig2_JJ	0.2144	-1.12481		Unigene18009_JJ	-0.248498	1.45943		CL250.Contig1_JJ	-1.29011	-0.843211
CL4913.Contig2_JJ	2.01763	4.04272		CL124.Contig1_JJ	0.108813	-1.12845		CL6433.Contig1_JJ	-0.249445	1.45819		Unigene39155_JJ	-2.19162	-0.843697
Unigene20718_JJ	4.35602	4.04249		Unigene18408_JJ	0.620617	-1.12882		CL7474.Contig1_JJ	-0.185215	1.45524		CL4150.Contig2_JJ	-1.91522	-0.843722
CL357.Contig9_JJ	0.0315356	4.04206		Unigene14258_JJ	0.804554	-1.12969		CL4981.Contig5_JJ	-0.860255	1.45269		CL5636.Contig1_JJ	-2.98619	-0.845571
CL6548.Contig2_JJ	3.72154	4.03974		CL7342.Contig2_JJ	0.751727	-1.13071		CL1048.Contig4_JJ	-0.73061	1.45209		CL2719.Contig2_JJ	-3.52158	-0.845883
Unigene46368_JJ	3.36191	4.03896		Unigene15422_JJ	0.0356239	-1.13079		CL2021.Contig1_JJ	-0.172996	1.45032		Unigene4124_JJ	-1.81558	-0.848407
CL6680.Contig4_JJ	3.02847	4.03741		CL401.Contig3_JJ	0.0444823	-1.13103		CL7964.Contig1_JJ	-0.320717	1.45015		Unigene29492_JJ	-1.37011	-0.850105
CL759.Contig6_JJ	1.82254	4.03138		CL4327.Contig11_JJ	3.02646	-1.13124		Unigene25600_JJ	-0.116645	1.44921		Unigene44246_JJ	-1.08406	-0.850176
CL3945.Contig3_JJ	1.558	4.02852		Unigene11616_JJ	0.562036	-1.13264		Unigene44465_JJ	-0.355553	1.44729		CL1678.Contig3_JJ	-1.53289	-0.851093
CL7935.Contig3_JJ	3.76708	4.02698		CL7973.Contig2_JJ	0.645818	-1.13358		CL1774.Contig2_JJ	-0.398517	1.44683		Unigene24981_JJ	-1.3143	-0.853359
CL6749.Contig5_JJ	3.94536	4.02656		CL5807.Contig1_JJ	0.275858	-1.13493		CL883.Contig1_JJ	-0.903785	1.44275		CL8100.Contig1_JJ	-2.04963	-0.854283
CL4637.Contig1_JJ	4.93467	4.02606		Unigene23552_JJ	1.66375	-1.14048		CL5634.Contig1_JJ	-1.45096	1.4389		Unigene42731_JJ	-1.30924	-0.854677
CL4862.Contig5_JJ	2.39486	4.02319		Unigene3129_JJ	0.02032	-1.14407		Unigene34053_JJ	-1.09114	1.43832		CL8753.Contig2_JJ	-1.1394	-0.85561
CL1432.Contig3_JJ	3.09722	4.02237		Unigene31001_JJ	0.861857	-1.1452		Unigene9435_JJ	-0.409113	1.43823		CL8346.Contig1_JJ	-2.17202	-0.856707
CL9105.Contig1_JJ	1.15141	4.01982		Unigene32532_JJ	0.870717	-1.14743		Unigene49609_JJ	-0.17433	1.43686		CL6866.Contig2_JJ	-1.07867	-0.858937
CL5128.Contig1_JJ	3.50486	4.01825		CL3222.Contig3_JJ	1.10496	-1.14763		Unigene47285_JJ	-0.222034	1.43365		Unigene4037_JJ	-1.34638	-0.859046
CL8719.Contig1_JJ	3.44084	4.01767		CL4197.Contig2_JJ	0.190838	-1.1502		CL2616.Contig1_JJ	-0.222392	1.43077		Unigene8295_JJ	-1.21664	-0.859704
CL4586.Contig2_JJ	5.56505	4.01553		CL9610.Contig2_JJ	0.0617266	-1.15075		Unigene16690_JJ	-0.527442	1.4303		CL9097.Contig2_JJ	-11.7394	-0.859775
CL6200.Contig2_JJ	2.66549	4.01346		Unigene50374_JJ	0.354052	-1.15094		CL10206.Contig1_JJ	-0.24591	1.42977		Unigene11655_JJ	-1.18667	-0.859883
Unigene4741_JJ	3.43576	4.01328		CL1112.Contig1_JJ	0.214713	-1.15146		Unigene21257_JJ	-1.97279	1.42917		CL3038.Contig2_JJ	-3.40903	-0.862956
CL553.Contig5_JJ	2.46799	4.01175		CL4917.Contig1_JJ	0.0261043	-1.15162		Unigene48670_JJ	-0.246915	1.42815		CL8599.Contig1_JJ	-8.37938	-0.863679
CL8305.Contig2_JJ	0.799897	4.00897		Unigene33983_JJ	0.529525	-1.15249		CL3739.Contig3_JJ	-0.0785379	1.42803		Unigene20619_JJ	-1.17946	-0.865534
CL5896.Contig1_JJ	4.6222	4.00826		Unigene49446_JJ	0.0228324	-1.15312		CL8726.Contig3_JJ	-1.62589	1.42759		Unigene7180_JJ	-1.17349	-0.865783
Unigene34637_JJ	2.26167	4.00817		CL4947.Contig5_JJ	2.12876	-1.15403		Unigene7978_JJ	-0.726192	1.42431		CL3721.Contig1_JJ	-1.09938	-0.866051
CL2423.Contig11_JJ	4.47393	4.00334		Unigene29006_JJ	0.214613	-1.15437		Unigene3115_JJ	-1.07298	1.42407		Unigene9479_JJ	-2.43987	-0.866191
Unigene283_JJ	3.24332	4.00273		CL3081.Contig2_JJ	1.02722	-1.15812		Unigene33107_JJ	-0.36347	1.42289		Unigene21775_JJ	-1.05971	-0.869603
CL2687.Contig2_JJ	3.71679	4.002		CL3372.Contig2_JJ	0.444302	-1.15815		CL3714.Contig3_JJ	-0.546871	1.42245		CL1796.Contig1_JJ	-8.22594	-0.872713
CL4327.Contig7_JJ	7.08898	4		CL7948.Contig3_JJ	2.31251	-1.16115		Unigene15358_JJ	-0.0346894	1.42126		Unigene24984_JJ	-1.09376	-0.873073
CL7100.Contig2_JJ	1.61992	3.99789		Unigene42245_JJ	0.142459	-1.16202		CL4424.Contig1_JJ	-1.81943	1.41761		Unigene39849_JJ	-1.05189	-0.874839
CL2812.Contig6_JJ	2.5002	3.99756		CL7961.Contig1_JJ	0.0548192	-1.16207		CL1499.Contig2_JJ	-0.645335	1.41504		Unigene498_JJ	-1.06193	-0.876154
CL8127.Contig1_JJ	3.56188	3.99452		CL3027.Contig2_JJ	0.534708	-1.16215		CL9048.Contig2_JJ	-1.1113	1.41487		Unigene37180_JJ	-1.02214	-0.877891
CL5156.Contig3_JJ	3.8392	3.99284		CL186.Contig1_JJ	0.0718845	-1.1636		Unigene31320_JJ	-0.0175941	1.41175		CL5661.Contig1_JJ	-1.57914	-0.878167
CL5928.Contig2_JJ	3.89794	3.99067		CL3697.Contig1_JJ	0.300067	-1.16411		CL1045.Contig2_JJ	-0.749733	1.41066		Unigene11912_JJ	-1.3443	-0.878243
Unigene50253_JJ	0.948936	3.98993		CL10152.Contig2_JJ	0.169925	-1.16439		CL553.Contig6_JJ	-0.13706	1.4067		CL8332.Contig1_JJ	-1.96567	-0.880045
CL6447.Contig3_JJ	3.1389	3.98844		Unigene48531_JJ	0.419515	-1.16545		CL2561.Contig1_JJ	-0.355304	1.40639		Unigene14320_JJ	-1.28923	-0.880196
CL7039.Contig1_JJ	3.09552	3.98272		Unigene42440_JJ	0.300105	-1.16754		Unigene1269_JJ	-0.887382	1.40572		Unigene24518_JJ	-1.078	-0.881356
CL3868.Contig2_JJ	3.7252	3.97957		Unigene50879_JJ	0.201859	-1.16766		Unigene14472_JJ	-0.712423	1.40439		Unigene10936_JJ	-1.02721	-0.88158
CL903.Contig1_JJ	2.40463	3.97636		Unigene36871_JJ	0.752168	-1.1684		Unigene42107_JJ	-1.06724	1.40416		Unigene8352_JJ	-1.13716	-0.883647
CL6521.Contig3_JJ	4.00196	3.97628		Unigene31520_JJ	0.3814	-1.16848		CL3765.Contig1_JJ	-0.684224	1.40251		Unigene28202_JJ	-1.17606	-0.883824
CL3960.Contig3_JJ	1.13532	3.97575		CL2021.Contig3_JJ	0.682589	-1.17315		CL5258.Contig1_JJ	-4.22239	1.4021		Unigene2182_JJ	-1.19453	-0.885944
CL2252.Contig8_JJ	3.98587	3.97413		CL10147.Contig1_JJ	0.19885	-1.17348		Unigene16205_JJ	-0.0499685	1.40193		Unigene918_JJ	-1.01768	-0.889324
CL9466.Contig2_JJ	5.40603	3.96887		Unigene50478_JJ	0.189353	-1.17398		CL687.Contig8_JJ	-0.971087	1.39815		Unigene25379_JJ	-1.34426	-0.891359
Unigene29963_JJ	3.02767	3.96453		CL10416.Contig2_JJ	0.424844	-1.17741		CL2984.Contig1_JJ	-0.459561	1.39719		Unigene43982_JJ	-2.90261	-0.891962
CL100.Contig2_JJ	3.82018	3.96097		Unigene19388_JJ	0.297656	-1.18385		Unigene9469_JJ	-0.208635	1.39388		CL4195.Contig2_JJ	-2.21239	-0.894984
CL8543.Contig1_JJ	3.25683	3.95966		Unigene3223_JJ	0.556493	-1.18556		Unigene21945_JJ	-1.02823	1.39119		CL1152.Contig1_JJ	-1.26596	-0.895595
CL1649.Contig3_JJ	3.86102	3.95704		Unigene27236_JJ	0.189497	-1.18599		Unigene41753_JJ	-0.324198	1.38825		Unigene31642_JJ	-1.06692	-0.895837
Unigene18562_JJ	0.504759	3.95318		Unigene33163_JJ	0.528392	-1.18902		CL915.Contig2_JJ	-1.55325	1.38807		CL3708.Contig1_JJ	-1.52504	-0.898215
Unigene22505_JJ	1.52195	3.95061		CL4771.Contig4_JJ	0.688262	-1.19009		CL3139.Contig2_JJ	-0.352921	1.38788		CL2125.Contig2_JJ	-1.39335	-0.900801
CL5964.Contig3_JJ	4.47275	3.94562		Unigene6449_JJ	0.251036	-1.19287		Unigene30783_JJ	-0.0351282	1.38498		Unigene31389_JJ	-1.28186	-0.903636
CL10401.Contig2_JJ	1.50185	3.94386		CL721.Contig2_JJ	0.582361	-1.1951		CL7260.Contig4_JJ	-0.295456	1.38353		Unigene262_JJ	-2.03432	-0.906565
CL7733.Contig2_JJ	1.36323	3.94293		CL6622.Contig2_JJ	0.634114	-1.19537		Unigene7415_JJ	-0.440966	1.38179		CL3632.Contig2_JJ	-2.09563	-0.907868
CL4710.Contig3_JJ	3.4297	3.94221		Unigene43246_JJ	0.475154	-1.1962		Unigene2988_JJ	-0.503938	1.3816		CL3783.Contig1_JJ	-1.03976	-0.908219
CL7172.Contig2_JJ	4.08377	3.94132		CL4951.Contig2_JJ	0.152193	-1.19625		CL7879.Contig1_JJ	-2.03092	1.38135		Unigene38126_JJ	-3.25539	-0.909286
CL4768.Contig1_JJ	1.45718	3.93357		Unigene31293_JJ	0.392066	-1.1975		CL1743.Contig6_JJ	-0.045338	1.38033		Unigene19221_JJ	-1.11205	-0.910295
CL6900.Contig2_JJ	3.79684	3.93354		CL7077.Contig2_JJ	0.495011	-1.19812		Unigene38980_JJ	-0.642376	1.37828		Unigene43639_JJ	-1.74364	-0.913468
CL3389.Contig2_JJ	3.96917	3.93213		CL9168.Contig2_JJ	0.460987	-1.19821		Unigene23494_JJ	-0.135745	1.37531		CL7575.Contig1_JJ	-3.17205	-0.91382
CL3146.Contig1_JJ	3.25141	3.9272		CL5129.Contig1_JJ	0.909624	-1.19981		CL7070.Contig2_JJ	-0.659376	1.37302		CL4939.Contig2_JJ	-1.23514	-0.915002
CL1698.Contig6_JJ	3.30743	3.926		Unigene46602_JJ	0.304489	-1.20098		Unigene49406_JJ	-0.958985	1.3723		Unigene39859_JJ	-1.18707	-0.916477
CL1073.Contig4_JJ	4.76736	3.92481		Unigene4161_JJ	0.0569827	-1.20187		CL10539.Contig2_JJ	-0.305196	1.37009		CL10148.Contig1_JJ	-1.20375	-0.917929
CL1379.Contig3_JJ	2.65877	3.9242		CL6079.Contig2_JJ	0.495671	-1.20232		CL486.Contig9_JJ	-1.24077	1.36965		Unigene24773_JJ	-1.10281	-0.91907
CL911.Contig6_JJ	0.323438	3.91693		CL6668.Contig2_JJ	1.55667	-1.20537		Unigene9601_JJ	-0.352955	1.36785		Unigene45465_JJ	-1.38124	-0.921443
CL7099.Contig2_JJ	3.92778	3.91687		CL7501.Contig2_JJ	0.128867	-1.20589		Unigene45369_JJ	-0.43948	1.36639		CL1126.Contig3_JJ	-1.58496	-0.929766
CL3037.Contig4_JJ	2.66779	3.91038		Unigene46625_JJ	0.436511	-1.20894		CL989.Contig1_JJ	-0.390708	1.36614		CL2632.Contig1_JJ	-1.75772	-0.930665
Unigene11827_JJ	1.2713	3.90634		Unigene33272_JJ	1.27482	-1.20929		Unigene29892_JJ	-0.667195	1.36344		CL6546.Contig1_JJ	-1.57453	-0.930983
CL2821.Contig4_JJ	3.32536	3.9023		CL6030.Contig1_JJ	0.560653	-1.20938		CL4935.Contig1_JJ	-0.263034	1.36114		Unigene5007_JJ	-1.08284	-0.932886
CL3927.Contig1_JJ	4.06333	3.90195		CL3052.Contig2_JJ	0.149602	-1.20988		Unigene33187_JJ	-1.37274	1.36082		Unigene31762_JJ	-1.32193	-0.934002
CL4251.Contig2_JJ	3.50973	3.89984		Unigene26950_JJ	0.54126	-1.21015		Unigene5242_JJ	-1.22239	1.36056		Unigene41726_JJ	-2.31628	-0.936379
CL2910.Contig2_JJ	3.30799	3.89947		CL8211.Contig1_JJ	0.645425	-1.21093		CL1921.Contig6_JJ	-0.561879	1.35799		Unigene9060_JJ	-1.01216	-0.936492
CL2811.Contig1_JJ	3.35271	3.89268		Unigene18525_JJ	0.922219	-1.2118		Unigene4451_JJ	-3.20471	1.35784		Unigene45095_JJ	-1.97373	-0.937023
CL337.Contig3_JJ	3.43117	3.89215		Unigene28087_JJ	0.22366	-1.21244		Unigene10034_JJ	-0.801454	1.35364		Unigene45381_JJ	-2.53485	-0.93835
CL6361.Contig2_JJ	0.233048	3.8887		CL1197.Contig5_JJ	0.331469	-1.2133		CL581.Contig3_JJ	-0.610053	1.35147		Unigene14879_JJ	-1.03257	-0.939047
CL1816.Contig8_JJ	2.58496	3.88853		CL5960.Contig2_JJ	0.271365	-1.21333		Unigene14138_JJ	-0.43683	1.34901		Unigene5931_JJ	-1.75439	-0.939349
CL2709.Contig3_JJ	0.290838	3.88401		Unigene16781_JJ	1.1911	-1.21481		Unigene7492_JJ	-1.71772	1.34811		Unigene23163_JJ	-1.79539	-0.947788
CL3004.Contig3_JJ	4.24053	3.88264		Unigene10350_JJ	0.225648	-1.21525		Unigene6258_JJ	-0.0880612	1.34447		CL10214.Contig2_JJ	-1.25422	-0.948681
CL9832.Contig3_JJ	4.08916	3.87774		CL8601.Contig2_JJ	1.84547	-1.21786		CL7069.Contig2_JJ	-0.0717907	1.34417		Unigene15226_JJ	-1.20511	-0.948775
CL300.Contig3_JJ	2.52011	3.87267		Unigene566_JJ	0.720234	-1.21896		CL6949.Contig2_JJ	-2.22965	1.3435		Unigene450_JJ	-1.13234	-0.95123
Unigene5056_JJ	1.57511	3.87011		Unigene46489_JJ	1.49511	-1.22001		CL8777.Contig4_JJ	-1.48339	1.34282		CL1619.Contig7_JJ	-1.1881	-0.951825
CL4941.Contig1_JJ	4.22723	3.86935		CL431.Contig2_JJ	0.151582	-1.22239		Unigene29041_JJ	-0.0465031	1.34059		CL2684.Contig2_JJ	-1.23522	-0.9529
Unigene36956_JJ	2.28648	3.86857		Unigene38291_JJ	0.418254	-1.22239		Unigene20340_JJ	-0.878694	1.34037		CL4716.Contig2_JJ	-2.06374	-0.953092
CL9226.Contig2_JJ	3.41928	3.86475		Unigene4066_JJ	2.86695	-1.22417		CL215.Contig5_JJ	-0.119507	1.33913		CL4540.Contig1_JJ	-1.29152	-0.956081
CL6114.Contig2_JJ	3.65535	3.86295		Unigene16153_JJ	0.0314021	-1.22887		CL6934.Contig2_JJ	-0.0679041	1.33678		Unigene20559_JJ	-1.33177	-0.958268
CL7553.Contig1_JJ	4.60218	3.86184		Unigene42231_JJ	0.274347	-1.22898		CL8519.Contig1_JJ	-0.0112623	1.33577		CL3499.Contig3_JJ	-1.58496	-0.958982
CL8519.Contig3_JJ	4.55966	3.86133		Unigene8520_JJ	0.0198721	-1.23176		CL928.Contig1_JJ	-1.59961	1.3345		Unigene24603_JJ	-1.05545	-0.961111
CL2898.Contig8_JJ	2.39121	3.85452		Unigene18476_JJ	0.638825	-1.23266		CL8590.Contig2_JJ	-0.379848	1.33333		Unigene39208_JJ	-1.04636	-0.961195
CL718.Contig1_JJ	2.09565	3.84993		Unigene8567_JJ	0.00807104	-1.23379		CL648.Contig3_JJ	-0.101603	1.32914		Unigene24997_JJ	-1.83731	-0.963756
CL267.Contig3_JJ	3.93244	3.84924		CL9012.Contig1_JJ	0.0903801	-1.2365		CL1699.Contig2_JJ	-1.11198	1.32874		Unigene48765_JJ	-1.14764	-0.965609
Unigene2359_JJ	3.74078	3.84878		CL9826.Contig1_JJ	0.516487	-1.23746		Unigene35614_JJ	-0.242418	1.3278		CL3472.Contig1_JJ	-1.06434	-0.967495
CL2363.Contig3_JJ	3.59131	3.84859		CL110.Contig1_JJ	0.286913	-1.23897		Unigene33597_JJ	-0.986893	1.32606		Unigene6658_JJ	-1.0656	-0.970101
CL5478.Contig2_JJ	2.91978	3.84645		CL7215.Contig4_JJ	0.110846	-1.23919		CL4208.Contig1_JJ	-0.0215976	1.32236		CL6015.Contig1_JJ	-1.60553	-0.976226
CL6330.Contig2_JJ	1.19908	3.84192		Unigene50064_JJ	0.157541	-1.24101		Unigene9112_JJ	-0.113382	1.31633		Unigene50712_JJ	-1.2065	-0.979565
CL886.Contig1_JJ	3.94017	3.84046		CL6088.Contig4_JJ	1.49099	-1.24202		Unigene47088_JJ	-1.00412	1.31616		CL2646.Contig1_JJ	-1.51437	-0.98131
CL4734.Contig6_JJ	2.49374	3.84032		CL6805.Contig1_JJ	0.0709401	-1.24236		Unigene5071_JJ	-0.194573	1.31246		Unigene40426_JJ	-2.42199	-0.981761
Unigene6068_JJ	4.00537	3.8393		Unigene43657_JJ	1.06237	-1.24327		Unigene47236_JJ	-1.32193	1.31213		CL2241.Contig3_JJ	-2.33665	-0.983013
Unigene45013_JJ	4.55459	3.8385		Unigene35109_JJ	1.5425	-1.24616		CL8583.Contig8_JJ	-0.398114	1.31168		CL5550.Contig5_JJ	-1.14509	-0.984227
Unigene46052_JJ	0.911238	3.83549		CL4288.Contig2_JJ	2.24132	-1.24659		CL606.Contig7_JJ	-0.538976	1.3102		Unigene42557_JJ	-1.30383	-0.986194
CL7540.Contig3_JJ	0.243406	3.83385		Unigene41818_JJ	0.443234	-1.24793		CL6376.Contig3_JJ	-0.0401674	1.30883		Unigene16031_JJ	-1.02217	-0.986859
CL10196.Contig1_JJ	3.31745	3.83073		Unigene32728_JJ	0.0147157	-1.24899		CL9933.Contig2_JJ	-6.3159	1.30859		CL6846.Contig2_JJ	-1.81323	-0.988318
CL3928.Contig1_JJ	5.84871	3.83072		Unigene32253_JJ	0.140131	-1.25039		CL2416.Contig1_JJ	-0.23778	1.30704		Unigene18985_JJ	-1.02783	-0.99084
CL10371.Contig2_JJ	3.27907	3.8298		Unigene41967_JJ	1.70708	-1.25154		Unigene31464_JJ	-0.0420185	1.3041		Unigene9490_JJ	-1.73423	-0.991803
CL2252.Contig9_JJ	3.48543	3.82782		CL5078.Contig2_JJ	1.34357	-1.25154		CL6315.Contig1_JJ	-0.628031	1.29797		Unigene5519_JJ	-1.47639	-0.992365
Unigene20243_JJ	3.03562	3.82782		CL10067.Contig1_JJ	0.901553	-1.25214		Unigene8501_JJ	-0.273301	1.29672		CL3127.Contig4_JJ	-1.50315	-0.994139
CL2276.Contig5_JJ	0.558704	3.82705		CL9103.Contig3_JJ	0.721658	-1.25317		Unigene35829_JJ	-0.0361798	1.29484		Unigene43668_JJ	-1.113	-0.994751
CL8716.Contig1_JJ	4.53179	3.82488		CL2151.Contig1_JJ	0.229246	-1.25345		CL1349.Contig6_JJ	-0.369573	1.29395		Unigene26788_JJ	-1.87541	-0.995327
CL5386.Contig1_JJ	3.61244	3.82378		Unigene43830_JJ	0.621001	-1.25417		CL6195.Contig4_JJ	-0.936185	1.28967		Unigene16336_JJ	-1.36664	-0.995942
CL2067.Contig3_JJ	3.39911	3.8234		Unigene35065_JJ	1.17664	-1.25617		CL1953.Contig2_JJ	-0.137389	1.28726		Unigene4266_JJ	-1.72592	-0.996585
CL5303.Contig6_JJ	1.26865	3.82115		CL261.Contig4_JJ	0.3652	-1.25793		CL10042.Contig1_JJ	-0.752273	1.281		Unigene17978_JJ	-1.80797	-0.997528
CL8647.Contig4_JJ	2.72948	3.82033		Unigene29325_JJ	0.341037	-1.26303		Unigene35134_JJ	-0.00408118	1.28059		CL6922.Contig2_JJ	-2.36443	-0.998213
CL5208.Contig1_JJ	3.89297	3.81953		CL8570.Contig1_JJ	0.117506	-1.26574		Unigene11966_JJ	-1.73191	1.27689		Unigene10851_JJ	-0.298081	-1
CL1998.Contig1_JJ	3.45335	3.81934		Unigene8214_JJ	0.0394563	-1.26784		CL10195.Contig1_JJ	-0.882328	1.27655		Unigene15956_JJ	-0.616497	-1.00077
CL641.Contig5_JJ	3.13245	3.81841		Unigene32872_JJ	0.0697712	-1.26888		CL5457.Contig3_JJ	-0.396397	1.27598		Unigene47257_JJ	-0.463705	-1.001
CL5771.Contig3_JJ	3.55761	3.81748		Unigene45747_JJ	0.138322	-1.27073		CL3246.Contig1_JJ	-1.23704	1.27507		Unigene3948_JJ	-0.411214	-1.00104
CL1668.Contig2_JJ	4.21009	3.81746		CL9545.Contig2_JJ	0.508934	-1.27529		CL6803.Contig1_JJ	-0.498955	1.27444		Unigene30012_JJ	-0.741049	-1.00162
Unigene40006_JJ	4.58033	3.81745		Unigene13758_JJ	0.215243	-1.27708		Unigene10490_JJ	-0.810029	1.27412		Unigene10814_JJ	-0.316519	-1.00241
CL4186.Contig3_JJ	1.57129	3.81511		CL1801.Contig1_JJ	0.0614005	-1.27856		CL915.Contig3_JJ	-1.66791	1.27342		Unigene5101_JJ	-0.553026	-1.00242
CL4229.Contig2_JJ	0.103505	3.815		Unigene50236_JJ	0.479778	-1.27967		Unigene10376_JJ	-0.112532	1.27333		CL7530.Contig1_JJ	-0.452645	-1.00253
CL303.Contig3_JJ	3.52306	3.81388		Unigene20552_JJ	0.102077	-1.27978		Unigene6118_JJ	-0.3403	1.27332		Unigene4569_JJ	-0.0324532	-1.00279
CL6867.Contig2_JJ	2.58337	3.80872		CL1469.Contig2_JJ	0.290256	-1.28129		Unigene17270_JJ	-0.568228	1.27236		Unigene3828_JJ	-0.415849	-1.00308
CL4793.Contig1_JJ	0.761037	3.80203		Unigene27494_JJ	0.341557	-1.28293		CL10479.Contig12_JJ	-0.0207089	1.27172		Unigene45383_JJ	-0.182756	-1.00547
CL9942.Contig1_JJ	4.34741	3.8002		Unigene46631_JJ	0.635228	-1.28679		CL4619.Contig2_JJ	-0.163336	1.27091		Unigene42456_JJ	-0.042254	-1.00609
CL7211.Contig1_JJ	1.71516	3.79961		Unigene47615_JJ	0.160179	-1.28866		CL9550.Contig1_JJ	-0.149091	1.26958		Unigene40555_JJ	-0.321928	-1.00705
CL567.Contig6_JJ	3.1883	3.79941		CL144.Contig2_JJ	0.291691	-1.28891		CL9936.Contig1_JJ	-0.566739	1.26541		CL8509.Contig1_JJ	-0.0454032	-1.00747
CL180.Contig1_JJ	3.01444	3.79427		Unigene3104_JJ	0.187279	-1.28898		Unigene11923_JJ	-0.104469	1.26127		CL9328.Contig1_JJ	-0.49131	-1.00763
Unigene32550_JJ	0.864507	3.78876		Unigene24967_JJ	0.223945	-1.28968		Unigene10373_JJ	-0.134349	1.26106		CL4278.Contig2_JJ	-0.300031	-1.00789
CL2218.Contig2_JJ	4.04551	3.78874		Unigene3941_JJ	3.86101	-1.29123		CL4734.Contig2_JJ	-1.99646	1.25889		Unigene34556_JJ	-0.35626	-1.00873
CL1010.Contig3_JJ	5.61331	3.78593		Unigene50694_JJ	0.175138	-1.29152		CL7539.Contig1_JJ	-0.161566	1.25652		CL7649.Contig1_JJ	-1.19484	-1.00881
CL4299.Contig3_JJ	2.44231	3.78489		Unigene42463_JJ	2.21164	-1.29336		CL8645.Contig2_JJ	-2.29934	1.25614		CL5361.Contig1_JJ	-1.09394	-1.00894
CL3270.Contig4_JJ	3.05528	3.78315		Unigene4227_JJ	0.0635594	-1.29667		Unigene30006_JJ	-0.745535	1.25523		CL6839.Contig2_JJ	-1.72214	-1.00918
CL2508.Contig1_JJ	6.0634	3.78136		Unigene42250_JJ	0.186425	-1.29674		CL8004.Contig2_JJ	-0.265941	1.2552		CL6195.Contig6_JJ	-0.648983	-1.00967
CL4488.Contig2_JJ	2.59756	3.7774		CL7728.Contig1_JJ	0.843946	-1.29711		CL594.Contig3_JJ	-0.426898	1.25457		Unigene18739_JJ	-0.494877	-1.00995
Unigene14799_JJ	3.50688	3.77623		CL3571.Contig2_JJ	0.246543	-1.29921		Unigene34424_JJ	-0.549523	1.25388		Unigene35148_JJ	-0.00619706	-1.00997
Unigene13143_JJ	3.97807	3.77501		CL7442.Contig2_JJ	1.70879	-1.29941		CL6580.Contig2_JJ	-0.800352	1.25217		CL2070.Contig1_JJ	-0.0958375	-1.01058
CL2201.Contig2_JJ	4.35501	3.77295		Unigene35536_JJ	0.623833	-1.30036		CL9710.Contig2_JJ	-2.37168	1.25178		Unigene43249_JJ	-1.78668	-1.0106
CL251.Contig4_JJ	1.77444	3.77259		Unigene42018_JJ	0.279549	-1.30151		Unigene43369_JJ	-1.33867	1.25096		CL440.Contig1_JJ	-0.713179	-1.01111
Unigene7343_JJ	3.4192	3.7698		CL5804.Contig2_JJ	0.0655966	-1.30479		Unigene3256_JJ	-0.268372	1.25059		Unigene15243_JJ	-1.6251	-1.01135
CL2929.Contig2_JJ	3.99166	3.76959		Unigene602_JJ	1.51156	-1.30497		Unigene21144_JJ	-0.30895	1.24823		Unigene33049_JJ	-0.674905	-1.01137
CL742.Contig1_JJ	3.75547	3.76949		CL8580.Contig2_JJ	1.37514	-1.3065		Unigene33311_JJ	-0.184063	1.24818		Unigene21949_JJ	-0.866102	-1.0116
CL3309.Contig5_JJ	2.02594	3.7669		CL2442.Contig9_JJ	0.305185	-1.30812		Unigene28250_JJ	-0.0206595	1.24757		CL10351.Contig2_JJ	-0.641068	-1.01201
CL8608.Contig3_JJ	1.74808	3.76225		Unigene3505_JJ	0.138238	-1.30871		CL1556.Contig1_JJ	-0.313777	1.24556		Unigene17021_JJ	-0.0458037	-1.01207
CL1177.Contig2_JJ	2.82792	3.76159		CL1601.Contig1_JJ	0.626034	-1.30948		Unigene15646_JJ	-0.800094	1.24528		Unigene20997_JJ	-1.23943	-1.01245
CL2080.Contig4_JJ	3.91405	3.76046		CL369.Contig3_JJ	0.0892861	-1.31023		Unigene14679_JJ	-0.310929	1.24327		CL2919.Contig2_JJ	-0.281893	-1.01255
CL993.Contig5_JJ	3.79865	3.75994		CL7113.Contig1_JJ	0.0757675	-1.31048		CL3918.Contig2_JJ	-3.10487	1.24316		CL8716.Contig2_JJ	-0.305753	-1.01267
CL5940.Contig1_JJ	3.46378	3.75967		Unigene10412_JJ	0.0713669	-1.31106		CL809.Contig2_JJ	-0.513685	1.24268		CL4567.Contig2_JJ	-0.741266	-1.01346
CL6365.Contig2_JJ	4.20815	3.75845		CL10426.Contig2_JJ	0.366372	-1.31133		CL7267.Contig2_JJ	-0.038919	1.24185		Unigene31022_JJ	-0.245618	-1.01371
CL7806.Contig1_JJ	1.55497	3.75687		Unigene14384_JJ	0.286504	-1.31149		Unigene13673_JJ	-0.983637	1.24185		Unigene5060_JJ	-0.663914	-1.0143
CL7368.Contig2_JJ	3.223	3.75647		CL2921.Contig1_JJ	0.687125	-1.31159		Unigene47868_JJ	-0.211745	1.24111		Unigene14720_JJ	-1.99153	-1.01474
Unigene10757_JJ	3.62299	3.75626		Unigene4900_JJ	0.939037	-1.31189		Unigene21333_JJ	-0.50024	1.24056		CL4016.Contig2_JJ	-0.0237753	-1.01508
CL2946.Contig1_JJ	2.58306	3.75425		Unigene32837_JJ	0.40796	-1.31275		Unigene33626_JJ	-1.47434	1.23872		Unigene18130_JJ	-0.480916	-1.01546
Unigene6150_JJ	0.454417	3.74671		CL2866.Contig4_JJ	1.07415	-1.31609		CL718.Contig3_JJ	-0.516205	1.23808		Unigene40920_JJ	-0.606597	-1.01548
CL425.Contig4_JJ	3.47402	3.74669		Unigene24319_JJ	0.540894	-1.31933		Unigene39604_JJ	-0.654822	1.2379		CL5116.Contig2_JJ	-0.708419	-1.01565
CL5737.Contig1_JJ	0.367933	3.74605		CL5414.Contig3_JJ	1.45982	-1.31979		CL2043.Contig2_JJ	-0.544321	1.2375		CL6443.Contig1_JJ	-1.25873	-1.01685
CL5210.Contig4_JJ	4.42198	3.74462		Unigene25170_JJ	0.036196	-1.32046		Unigene5642_JJ	-0.357427	1.23607		Unigene3118_JJ	-0.274481	-1.01765
Unigene22155_JJ	2.37851	3.74416		Unigene49991_JJ	1.40742	-1.32193		Unigene42229_JJ	-1.15565	1.23545		CL5989.Contig1_JJ	-0.667146	-1.01804
Unigene45337_JJ	4.21387	3.74327		Unigene4968_JJ	0.160854	-1.32193		CL3769.Contig1_JJ	-0.41148	1.23493		CL119.Contig3_JJ	-0.0306875	-1.01833
CL845.Contig9_JJ	5.07647	3.7358		CL3804.Contig2_JJ	0.137019	-1.32282		Unigene21493_JJ	-1.18921	1.23458		Unigene5235_JJ	-0.599079	-1.01838
Unigene20038_JJ	1.71843	3.73235		CL8023.Contig3_JJ	0.114328	-1.32342		CL651.Contig2_JJ	-0.403446	1.23412		CL633.Contig3_JJ	-0.821493	-1.01913
CL8555.Contig2_JJ	3.55776	3.72886		Unigene45476_JJ	0.795936	-1.32352		Unigene6730_JJ	-0.181482	1.23404		CL2263.Contig1_JJ	-1.68794	-1.01937
CL2493.Contig2_JJ	3.55387	3.72855		CL2546.Contig2_JJ	0.795169	-1.32585		Unigene10022_JJ	-1.29251	1.23392		Unigene785_JJ	-0.105933	-1.02032
CL5553.Contig9_JJ	7.04212	3.72792		CL8624.Contig9_JJ	2.04679	-1.32789		CL5373.Contig3_JJ	-0.140007	1.23248		CL754.Contig6_JJ	-0.481905	-1.02195
CL2227.Contig2_JJ	0.7295	3.72739		CL4411.Contig2_JJ	1.12424	-1.32835		Unigene16466_JJ	-0.418084	1.23149		Unigene8833_JJ	-0.78048	-1.02231
CL1960.Contig2_JJ	4.53587	3.72534		CL6088.Contig2_JJ	1.40451	-1.3285		Unigene24604_JJ	-1.6435	1.23079		Unigene18403_JJ	-0.191366	-1.02258
CL5725.Contig9_JJ	3.52607	3.72465		CL479.Contig5_JJ	0.921879	-1.32905		CL10175.Contig2_JJ	-0.0756643	1.22989		Unigene34646_JJ	-0.64159	-1.0244
CL5725.Contig10_JJ	3.52607	3.72465		CL6047.Contig1_JJ	0.0828264	-1.3294		CL6934.Contig3_JJ	-0.111955	1.22897		Unigene6342_JJ	-0.0554951	-1.02569
CL7056.Contig3_JJ	3.19125	3.72239		Unigene42235_JJ	0.234325	-1.33175		Unigene14322_JJ	-0.0764521	1.2282		Unigene40193_JJ	-1.21285	-1.02576
Unigene28105_JJ	1.69045	3.71785		CL328.Contig1_JJ	1.62863	-1.3322		Unigene40008_JJ	-0.679104	1.22705		Unigene2247_JJ	-0.0195516	-1.02719
CL7536.Contig2_JJ	3.67016	3.71699		CL7872.Contig1_JJ	0.195302	-1.33719		CL2519.Contig3_JJ	-0.532999	1.22441		Unigene21129_JJ	-1.13278	-1.02823
CL6606.Contig2_JJ	3.5161	3.71168		CL7586.Contig2_JJ	2.63189	-1.33742		Unigene45517_JJ	-0.035902	1.22428		Unigene39952_JJ	-0.170759	-1.0291
CL3367.Contig2_JJ	2.34717	3.7102		CL2701.Contig3_JJ	0.595508	-1.33929		CL3367.Contig3_JJ	-0.177042	1.22401		Unigene19698_JJ	-1.00321	-1.02915
CL7863.Contig2_JJ	3.87379	3.70786		CL338.Contig2_JJ	1.08301	-1.33942		Unigene7997_JJ	-0.415431	1.22256		Unigene41391_JJ	-0.873934	-1.02921
CL1026.Contig3_JJ	2.40489	3.70665		CL7875.Contig2_JJ	0.440066	-1.34008		CL1461.Contig4_JJ	-1.94159	1.22203		CL10.Contig1_JJ	-0.553374	-1.02946
CL3324.Contig1_JJ	4.73013	3.70643		CL4854.Contig1_JJ	0.0116146	-1.34319		CL6934.Contig1_JJ	-1.42914	1.2213		Unigene22546_JJ	-0.376499	-1.02959
Unigene4371_JJ	0.612648	3.70639		Unigene393_JJ	1.20847	-1.34638		CL6010.Contig1_JJ	-0.162105	1.22		Unigene31797_JJ	-1.63086	-1.03182
CL2310.Contig1_JJ	3.2999	3.7038		Unigene50517_JJ	0.642825	-1.34792		CL2504.Contig1_JJ	-0.0758538	1.21837		Unigene47276_JJ	-0.412541	-1.03359
CL2235.Contig2_JJ	2.33333	3.7022		CL2142.Contig1_JJ	0.518218	-1.34802		CL6494.Contig2_JJ	-1.37218	1.21734		CL4780.Contig2_JJ	-0.464926	-1.03395
CL6436.Contig1_JJ	2.97654	3.69686		Unigene41712_JJ	0.371246	-1.34885		Unigene33271_JJ	-0.561311	1.21642		Unigene49906_JJ	-0.303482	-1.03435
Unigene311_JJ	1.32365	3.69622		Unigene46930_JJ	0.132163	-1.35125		Unigene13198_JJ	-0.430061	1.21635		CL9460.Contig1_JJ	-0.337633	-1.03449
CL6139.Contig2_JJ	3.19832	3.69618		CL10032.Contig2_JJ	0.773013	-1.35267		Unigene43438_JJ	-0.340139	1.2154		Unigene35837_JJ	-0.198925	-1.03461
CL5725.Contig11_JJ	3.4975	3.69608		CL8952.Contig1_JJ	1.29447	-1.35314		CL1743.Contig7_JJ	-0.211319	1.21435		Unigene38894_JJ	-0.956176	-1.03464
Unigene42994_JJ	1.37156	3.69488		Unigene46770_JJ	0.0138722	-1.35364		CL9297.Contig3_JJ	-0.130674	1.21356		Unigene49409_JJ	-0.257517	-1.03544
Unigene35785_JJ	3.54465	3.69431		Unigene48034_JJ	0.0374747	-1.35421		CL6873.Contig1_JJ	-1.18338	1.21169		Unigene46483_JJ	-0.19391	-1.03585
Unigene13189_JJ	2.12311	3.68891		Unigene47620_JJ	1.27619	-1.3556		Unigene11134_JJ	-1.01819	1.20838		CL4337.Contig2_JJ	-0.645721	-1.03617
CL6522.Contig1_JJ	3.48293	3.68822		Unigene33086_JJ	0.0367299	-1.35818		CL10088.Contig2_JJ	-1.81187	1.20816		Unigene2898_JJ	-0.44313	-1.03622
CL3596.Contig1_JJ	3.3995	3.68663		Unigene22411_JJ	0.0843852	-1.35952		CL2215.Contig5_JJ	-0.478972	1.20753		Unigene33149_JJ	-0.892545	-1.03638
CL5767.Contig8_JJ	0.739348	3.68662		CL9250.Contig1_JJ	0.274079	-1.36011		CL497.Contig3_JJ	-0.0145728	1.2073		Unigene26895_JJ	-0.917288	-1.03737
CL1966.Contig2_JJ	2.44931	3.68262		CL2198.Contig1_JJ	0.0792267	-1.36324		CL3043.Contig2_JJ	-1.23185	1.203		Unigene11253_JJ	-0.810886	-1.03863
CL5105.Contig2_JJ	2.30097	3.68083		CL232.Contig1_JJ	1.52568	-1.3636		Unigene41596_JJ	-0.464021	1.20192		Unigene27848_JJ	-0.927418	-1.03953
Unigene14852_JJ	4.37701	3.67868		CL3487.Contig1_JJ	0.122147	-1.36506		Unigene18776_JJ	-0.247871	1.2013		Unigene33907_JJ	-0.533754	-1.04
Unigene20808_JJ	3.46648	3.67496		Unigene12620_JJ	0.209537	-1.36743		Unigene3653_JJ	-0.21	1.20067		Unigene3322_JJ	-0.920917	-1.04081
CL1921.Contig2_JJ	2.078	3.67277		Unigene22861_JJ	0.394577	-1.36978		CL3246.Contig2_JJ	-0.0208952	1.19958		Unigene6814_JJ	-1.45698	-1.0411
Unigene23216_JJ	3.41198	3.67195		CL10307.Contig1_JJ	0.535833	-1.36979		Unigene10488_JJ	-0.120546	1.1995		CL9199.Contig1_JJ	-1.67211	-1.04194
CL1646.Contig3_JJ	3.44323	3.67094		Unigene26407_JJ	0.734228	-1.37414		CL8237.Contig2_JJ	-0.044234	1.1984		Unigene49845_JJ	-0.180496	-1.04201
CL1483.Contig3_JJ	3.7939	3.66903		Unigene27155_JJ	0.416052	-1.37527		CL9968.Contig1_JJ	-2.59818	1.19839		Unigene49537_JJ	-0.43819	-1.04304
CL5070.Contig4_JJ	2.8901	3.66045		Unigene31718_JJ	1.95936	-1.37737		Unigene37178_JJ	-1.00212	1.19767		Unigene768_JJ	-0.367939	-1.04352
CL4941.Contig2_JJ	4.01813	3.66025		Unigene22678_JJ	0.238453	-1.37819		Unigene43240_JJ	-1.35982	1.19675		Unigene42584_JJ	-0.816454	-1.04362
Unigene21022_JJ	4.66964	3.65388		CL6598.Contig2_JJ	0.608649	-1.38002		Unigene4940_JJ	-0.447062	1.19619		CL9290.Contig2_JJ	-0.146202	-1.04366
CL4568.Contig4_JJ	3.87596	3.65083		Unigene5428_JJ	0.551672	-1.38042		CL3142.Contig3_JJ	-0.399994	1.19548		CL1341.Contig2_JJ	-0.222183	-1.04618
CL6883.Contig1_JJ	2.56461	3.6497		CL6865.Contig1_JJ	1.1495	-1.38069		Unigene44434_JJ	-1.03242	1.19465		Unigene33838_JJ	-0.61258	-1.04674
Unigene30736_JJ	1.1969	3.64759		CL6598.Contig1_JJ	0.607141	-1.38153		CL4551.Contig1_JJ	-0.158078	1.19272		Unigene20192_JJ	-1.31504	-1.04711
CL6659.Contig2_JJ	2.94718	3.64574		Unigene135_JJ	0.679448	-1.38381		CL7082.Contig2_JJ	-0.458779	1.19167		Unigene46260_JJ	-0.662595	-1.04745
CL10298.Contig1_JJ	2.82421	3.64459		Unigene39521_JJ	0.162829	-1.38414		Unigene316_JJ	-0.609674	1.18949		Unigene29656_JJ	-1.06755	-1.0475
CL3602.Contig3_JJ	4.11214	3.64342		CL3623.Contig1_JJ	0.520125	-1.38427		Unigene15823_JJ	-0.760658	1.18811		Unigene26505_JJ	-0.239901	-1.04777
Unigene25586_JJ	3.2817	3.64241		CL2877.Contig2_JJ	1.89499	-1.38639		Unigene8836_JJ	-0.0569559	1.1874		Unigene898_JJ	-1.60177	-1.04878
CL5725.Contig8_JJ	3.442	3.64059		Unigene1999_JJ	0.0418202	-1.38702		Unigene47079_JJ	-0.440573	1.18641		CL4370.Contig2_JJ	-0.178288	-1.04879
CL5891.Contig1_JJ	3.08962	3.6365		Unigene18111_JJ	0.425864	-1.38904		CL3027.Contig1_JJ	-0.769632	1.18279		Unigene50217_JJ	-2.30698	-1.04891
Unigene40178_JJ	1.35811	3.63559		Unigene2622_JJ	0.365962	-1.39111		CL4287.Contig4_JJ	-1	1.18249		Unigene9853_JJ	-0.570053	-1.04894
Unigene41061_JJ	2.3346	3.63307		Unigene35618_JJ	0.532792	-1.39116		Unigene41948_JJ	-0.505812	1.18244		Unigene27597_JJ	-1.0249	-1.05058
CL2571.Contig1_JJ	2.86558	3.6329		CL1094.Contig6_JJ	1.06669	-1.39466		CL3750.Contig2_JJ	-0.257286	1.17949		Unigene15910_JJ	-1.25972	-1.05063
CL5745.Contig1_JJ	0.693524	3.63281		Unigene42773_JJ	0.18879	-1.39511		CL5735.Contig1_JJ	-0.043569	1.17834		CL5109.Contig3_JJ	-0.206137	-1.05074
CL6113.Contig2_JJ	1.19794	3.63021		Unigene17219_JJ	1.32714	-1.39652		CL6387.Contig4_JJ	-0.30849	1.17762		CL5826.Contig2_JJ	-1.4868	-1.05171
CL8461.Contig2_JJ	4.11212	3.62583		CL671.Contig1_JJ	0.739162	-1.39713		CL3025.Contig4_JJ	-0.606658	1.1755		Unigene50858_JJ	-0.468157	-1.05179
CL9463.Contig1_JJ	4.16938	3.62278		CL4095.Contig4_JJ	0.163421	-1.39855		Unigene3366_JJ	-0.765696	1.17493		CL7541.Contig2_JJ	-2.0918	-1.05294
CL7072.Contig3_JJ	3.24145	3.62261		CL510.Contig2_JJ	0.10865	-1.3995		CL4369.Contig1_JJ	-0.151691	1.17367		Unigene46194_JJ	-0.311955	-1.053
CL4067.Contig1_JJ	1.50717	3.62049		Unigene26176_JJ	0.0364962	-1.3999		CL411.Contig1_JJ	-0.220008	1.1735		CL8374.Contig1_JJ	-0.387237	-1.05342
Unigene3733_JJ	2.33418	3.6204		Unigene30747_JJ	0.0815797	-1.40299		CL2991.Contig3_JJ	-0.34639	1.17273		CL5943.Contig1_JJ	-1.33991	-1.05365
CL9829.Contig2_JJ	0.359542	3.62007		Unigene136_JJ	0.65976	-1.4035		Unigene13670_JJ	-2.17659	1.17066		Unigene42138_JJ	-0.141538	-1.05528
CL7780.Contig2_JJ	1.37072	3.61827		Unigene9047_JJ	0.00217601	-1.40599		CL2254.Contig2_JJ	-0.434524	1.17042		CL10446.Contig1_JJ	-1.05107	-1.05541
CL5303.Contig8_JJ	1.5277	3.61695		CL3588.Contig3_JJ	0.42891	-1.40808		Unigene287_JJ	-0.578261	1.17038		Unigene35510_JJ	-0.31335	-1.05546
CL1263.Contig1_JJ	2.08854	3.61508		CL9338.Contig1_JJ	0.562361	-1.40924		Unigene28160_JJ	-0.499246	1.16903		Unigene38735_JJ	-0.779796	-1.05583
CL7114.Contig1_JJ	2.77259	3.61505		Unigene41915_JJ	0.490512	-1.40956		Unigene41926_JJ	-0.938599	1.16893		CL4162.Contig1_JJ	-0.836714	-1.05592
CL1513.Contig3_JJ	2.48497	3.61471		Unigene30751_JJ	0.16554	-1.41038		Unigene10165_JJ	-0.0193006	1.16787		CL6873.Contig2_JJ	-2.00932	-1.05601
CL3603.Contig3_JJ	1.55232	3.61412		Unigene15665_JJ	0.146841	-1.411		Unigene289_JJ	-1.84373	1.16755		Unigene6833_JJ	-0.641106	-1.05614
CL3319.Contig2_JJ	3.82153	3.61399		Unigene6203_JJ	0.400538	-1.4112		Unigene19230_JJ	-0.510256	1.16746		CL6152.Contig2_JJ	-0.831773	-1.05621
CL10420.Contig1_JJ	3.54633	3.61255		Unigene43067_JJ	0.503221	-1.41186		CL8244.Contig2_JJ	-0.73999	1.16722		CL88.Contig1_JJ	-0.446154	-1.0565
CL4042.Contig2_JJ	3.58047	3.60616		CL3340.Contig5_JJ	0.484222	-1.41328		Unigene7420_JJ	-0.0224874	1.16688		Unigene33077_JJ	-0.350007	-1.05719
CL6088.Contig3_JJ	6.33787	3.60486		CL10090.Contig2_JJ	0.604661	-1.4136		CL4323.Contig3_JJ	-0.857165	1.16532		CL8553.Contig2_JJ	-0.2307	-1.05737
CL1506.Contig6_JJ	2.80735	3.60366		Unigene29684_JJ	0.457628	-1.41577		CL2075.Contig1_JJ	-0.598724	1.16518		Unigene22901_JJ	-0.207305	-1.05889
CL4833.Contig8_JJ	3.76278	3.60266		CL8432.Contig1_JJ	0.819231	-1.41674		Unigene14147_JJ	-1.28471	1.16496		Unigene40751_JJ	-0.335948	-1.05907
CL2717.Contig2_JJ	0.738802	3.60171		CL4837.Contig2_JJ	0.481266	-1.41748		CL152.Contig3_JJ	-2.31995	1.16442		CL3857.Contig3_JJ	-0.954389	-1.05915
CL5391.Contig1_JJ	2.18692	3.6009		CL9122.Contig3_JJ	1.64253	-1.41871		Unigene28115_JJ	-0.00567014	1.16429		CL982.Contig2_JJ	-0.670005	-1.05917
CL440.Contig2_JJ	2.08746	3.59991		CL4947.Contig2_JJ	1.86269	-1.42011		CL8902.Contig1_JJ	-0.170553	1.16377		Unigene50358_JJ	-1.65727	-1.05942
CL4516.Contig2_JJ	3.44154	3.5963		Unigene10614_JJ	0.305954	-1.42131		Unigene5405_JJ	-1.53147	1.16258		CL10093.Contig1_JJ	-1.47786	-1.0597
CL391.Contig9_JJ	2.83007	3.59384		CL6759.Contig1_JJ	1.17284	-1.42381		CL9275.Contig1_JJ	-1.49033	1.16175		CL473.Contig4_JJ	-0.219962	-1.05991
CL567.Contig5_JJ	2.76553	3.59096		CL7641.Contig1_JJ	0.0890835	-1.42426		Unigene47099_JJ	-0.497548	1.15892		Unigene34567_JJ	-0.537797	-1.06007
CL2070.Contig4_JJ	1.9426	3.59092		CL6063.Contig2_JJ	0.895905	-1.42602		CL9026.Contig1_JJ	-0.629162	1.15697		CL2856.Contig1_JJ	-0.0442144	-1.0604
CL4886.Contig1_JJ	2.26206	3.59082		CL312.Contig1_JJ	0.0195654	-1.42697		Unigene33085_JJ	-0.408325	1.1565		CL181.Contig1_JJ	-0.90714	-1.06071
CL6848.Contig1_JJ	3.81291	3.58983		Unigene18497_JJ	0.785149	-1.43024		Unigene50283_JJ	-0.0112996	1.15641		Unigene50295_JJ	-0.642123	-1.06384
CL7059.Contig1_JJ	3.42418	3.58815		CL1308.Contig2_JJ	0.1377	-1.43167		CL4886.Contig2_JJ	-0.172639	1.15612		Unigene39225_JJ	-0.567269	-1.06391
CL7216.Contig1_JJ	2.18409	3.58728		CL1567.Contig3_JJ	1.95369	-1.43192		CL978.Contig1_JJ	-0.405712	1.15509		CL9491.Contig1_JJ	-0.0967647	-1.06413
CL2872.Contig7_JJ	4.03105	3.58724		Unigene17950_JJ	0.0155688	-1.43342		Unigene40975_JJ	-0.564144	1.15494		CL2833.Contig2_JJ	-0.0361194	-1.06485
Unigene29779_JJ	3.3345	3.58496		Unigene34067_JJ	0.371969	-1.43721		CL8829.Contig3_JJ	-1.24906	1.15347		Unigene7181_JJ	-0.736458	-1.06538
CL3338.Contig2_JJ	3.04566	3.58496		CL9122.Contig2_JJ	2.0466	-1.43953		CL7019.Contig2_JJ	-2.44968	1.15298		Unigene2018_JJ	-1.06848	-1.06562
CL236.Contig1_JJ	3.12004	3.58355		CL7582.Contig1_JJ	0.458106	-1.43953		CL9609.Contig2_JJ	-0.0756832	1.15151		CL4476.Contig4_JJ	-0.370447	-1.06619
Unigene8687_JJ	3.23301	3.58289		Unigene50459_JJ	0.2295	-1.43989		CL2275.Contig2_JJ	-1.02857	1.14958		Unigene20190_JJ	-2.60682	-1.06658
CL7823.Contig3_JJ	4.8914	3.58263		CL2490.Contig1_JJ	2.1976	-1.44626		Unigene36695_JJ	-1.25495	1.14939		Unigene39877_JJ	-0.271072	-1.06694
CL5699.Contig1_JJ	2.66183	3.58137		CL6473.Contig2_JJ	0.0381772	-1.44819		Unigene36023_JJ	-2.44151	1.1479		Unigene39833_JJ	-0.158189	-1.06719
CL4735.Contig2_JJ	1.97768	3.57968		Unigene9340_JJ	0.749082	-1.45108		Unigene21953_JJ	-0.086573	1.14744		CL10177.Contig2_JJ	-0.0817531	-1.0672
CL6504.Contig2_JJ	3.83357	3.57662		Unigene39500_JJ	0.375186	-1.45131		CL7934.Contig1_JJ	-0.347763	1.14678		Unigene34286_JJ	-0.401515	-1.06803
CL978.Contig2_JJ	2.01495	3.57575		Unigene2055_JJ	0.168438	-1.45442		CL9395.Contig2_JJ	-0.0970245	1.1459		Unigene39854_JJ	-0.726216	-1.06823
CL1961.Contig5_JJ	2.84745	3.57556		Unigene16147_JJ	0.930217	-1.45477		Unigene6918_JJ	-0.076949	1.14587		Unigene4246_JJ	-1.92191	-1.06875
CL3270.Contig5_JJ	0.664297	3.57012		Unigene24278_JJ	0.31853	-1.45519		Unigene3116_JJ	-1.48662	1.1451		CL4601.Contig1_JJ	-0.408116	-1.06928
Unigene16724_JJ	0.810658	3.5701		Unigene28293_JJ	0.0944647	-1.45537		Unigene47274_JJ	-0.33745	1.14489		CL8823.Contig1_JJ	-1.58236	-1.06935
CL2073.Contig1_JJ	3.14471	3.56944		CL1537.Contig2_JJ	0.544567	-1.45543		Unigene7958_JJ	-0.793247	1.1445		CL7128.Contig4_JJ	-1.64531	-1.07081
CL5752.Contig2_JJ	2.73926	3.56853		Unigene14422_JJ	0.653858	-1.45747		CL745.Contig3_JJ	-0.290515	1.14394		CL529.Contig1_JJ	-0.847069	-1.07097
CL3774.Contig1_JJ	0.96057	3.56837		Unigene16750_JJ	0.0188212	-1.46144		Unigene37817_JJ	-0.632514	1.14287		Unigene30856_JJ	-0.451989	-1.07138
CL2758.Contig4_JJ	3.76086	3.56671		Unigene39660_JJ	1.41437	-1.46211		Unigene9434_JJ	-0.214505	1.14224		CL4708.Contig1_JJ	-0.485952	-1.07276
Unigene23190_JJ	1.70545	3.56611		CL8018.Contig2_JJ	1.4402	-1.46461		Unigene10705_JJ	-0.608545	1.14207		CL4524.Contig2_JJ	-0.376203	-1.07373
CL2061.Contig3_JJ	3.72858	3.5628		CL3487.Contig2_JJ	0.467439	-1.46496		Unigene35152_JJ	-0.760229	1.14149		Unigene14316_JJ	-0.208156	-1.07385
Unigene47459_JJ	3.49562	3.56179		Unigene29967_JJ	0.790689	-1.46498		CL3152.Contig4_JJ	-0.201178	1.13979		Unigene34444_JJ	-0.181962	-1.07423
CL2036.Contig1_JJ	4.24272	3.55837		Unigene9126_JJ	1.49296	-1.46566		CL333.Contig2_JJ	-0.3171	1.13951		Unigene24078_JJ	-0.796548	-1.07473
CL8514.Contig2_JJ	0.0805434	3.55708		CL1032.Contig1_JJ	3.76	-1.46653		CL3055.Contig1_JJ	-1.20922	1.13928		Unigene15822_JJ	-0.311871	-1.07513
Unigene50745_JJ	3.44652	3.55639		CL4837.Contig1_JJ	0.431924	-1.46682		CL9735.Contig4_JJ	-0.185215	1.13671		Unigene10162_JJ	-0.477337	-1.07677
CL6101.Contig3_JJ	3.31519	3.55615		Unigene33471_JJ	0.010986	-1.4714		CL9576.Contig2_JJ	-0.1229	1.13627		CL2839.Contig2_JJ	-0.858824	-1.07755
Unigene28446_JJ	1.9778	3.55529		CL9633.Contig1_JJ	0.412456	-1.47164		Unigene39226_JJ	-2.64318	1.13602		Unigene38112_JJ	-0.501684	-1.078
CL7539.Contig3_JJ	2.13715	3.55524		CL8059.Contig1_JJ	0.0482859	-1.47796		CL2310.Contig2_JJ	-0.292782	1.13348		Unigene35410_JJ	-0.714631	-1.07872
CL3033.Contig1_JJ	3.7152	3.55508		CL3666.Contig1_JJ	2.72146	-1.47883		CL8459.Contig2_JJ	-1.2123	1.13289		Unigene9367_JJ	-0.0818186	-1.07965
CL3849.Contig3_JJ	3.91833	3.5523		CL6725.Contig1_JJ	0.110969	-1.48175		CL414.Contig1_JJ	-0.128958	1.13232		Unigene13172_JJ	-1.11635	-1.07971
CL2989.Contig2_JJ	3.24511	3.55215		Unigene5855_JJ	0.155646	-1.48201		Unigene5667_JJ	-1.1003	1.13113		Unigene19838_JJ	-0.242696	-1.07972
CL8778.Contig1_JJ	4.62232	3.55193		Unigene24667_JJ	0.0223551	-1.48245		CL3648.Contig2_JJ	-0.162194	1.13096		CL6707.Contig2_JJ	-0.235471	-1.08117
CL4842.Contig3_JJ	5.45109	3.5479		CL4250.Contig2_JJ	0.975752	-1.48286		CL2518.Contig2_JJ	-0.404038	1.13095		Unigene31280_JJ	-0.91499	-1.08264
Unigene42332_JJ	1.1909	3.54719		CL3017.Contig2_JJ	0.363525	-1.48344		Unigene20637_JJ	-0.111617	1.12949		CL1873.Contig1_JJ	-0.337688	-1.08368
CL3800.Contig5_JJ	3.62077	3.54628		CL2983.Contig1_JJ	0.490284	-1.48397		CL4546.Contig2_JJ	-1.29228	1.12886		Unigene49497_JJ	-0.534073	-1.08373
CL947.Contig2_JJ	4.75814	3.54575		CL485.Contig5_JJ	0.0344541	-1.48804		Unigene40770_JJ	-0.150877	1.12849		Unigene5648_JJ	-0.436566	-1.08376
CL8469.Contig1_JJ	4.86592	3.54432		Unigene36291_JJ	0.482328	-1.48806		Unigene10127_JJ	-0.0988857	1.12837		Unigene2981_JJ	-0.998526	-1.0838
CL641.Contig4_JJ	3.85104	3.54328		Unigene20891_JJ	0.0532263	-1.49622		CL9735.Contig1_JJ	-0.19388	1.12805		Unigene44256_JJ	-0.842735	-1.08382
CL2578.Contig4_JJ	4.29019	3.54318		CL853.Contig1_JJ	1.1438	-1.49837		Unigene50443_JJ	-0.546519	1.1268		CL7240.Contig1_JJ	-0.538314	-1.08452
CL5668.Contig2_JJ	3.91439	3.54303		Unigene9452_JJ	0.304742	-1.49973		CL5689.Contig3_JJ	-0.249672	1.12381		Unigene30313_JJ	-0.366085	-1.08479
CL3993.Contig1_JJ	3.26959	3.54045		Unigene46379_JJ	0.333424	-1.5009		CL5920.Contig1_JJ	-0.504286	1.12267		Unigene35299_JJ	-0.470054	-1.08484
CL2235.Contig5_JJ	2.17106	3.53993		CL1496.Contig5_JJ	3.35686	-1.5025		CL6226.Contig1_JJ	-0.864537	1.11835		Unigene7384_JJ	-0.62699	-1.08625
CL5767.Contig6_JJ	0.592122	3.53939		Unigene13002_JJ	0.308717	-1.50411		CL2163.Contig1_JJ	-1.95733	1.11495		Unigene48742_JJ	-0.42095	-1.08663
CL2724.Contig2_JJ	5.27597	3.53907		Unigene40460_JJ	0.170747	-1.50579		Unigene12166_JJ	-0.472371	1.11163		Unigene20509_JJ	-0.411279	-1.08681
CL5897.Contig2_JJ	3.24	3.53787		CL8315.Contig1_JJ	0.939665	-1.51107		CL2189.Contig5_JJ	-0.615558	1.11146		Unigene16852_JJ	-0.911903	-1.08727
CL718.Contig2_JJ	2.49144	3.53734		CL5151.Contig3_JJ	0.838351	-1.51429		Unigene24310_JJ	-0.0195844	1.11023		Unigene25372_JJ	-0.639987	-1.08971
CL6091.Contig3_JJ	4.68638	3.53682		CL5719.Contig2_JJ	1.01911	-1.51732		CL6491.Contig1_JJ	-0.360942	1.10976		CL8285.Contig3_JJ	-1.91023	-1.09005
Unigene29039_JJ	0.879466	3.53358		Unigene47183_JJ	1.09913	-1.51748		Unigene11795_JJ	-0.573005	1.1085		Unigene43130_JJ	-0.811958	-1.09062
CL9201.Contig4_JJ	3.604	3.52991		CL3992.Contig3_JJ	1.36646	-1.51785		CL1263.Contig2_JJ	-2.18122	1.10829		Unigene21935_JJ	-0.635798	-1.09096
CL5767.Contig5_JJ	1.69137	3.52866		CL2813.Contig4_JJ	1.28308	-1.51991		CL9920.Contig4_JJ	-0.0729794	1.10771		Unigene8671_JJ	-0.0138205	-1.09148
CL5820.Contig2_JJ	0.733886	3.5269		Unigene18629_JJ	0.519229	-1.52264		Unigene16765_JJ	-0.166286	1.10686		CL2892.Contig2_JJ	-0.157754	-1.09236
CL4143.Contig2_JJ	1.3583	3.52445		CL287.Contig1_JJ	0.972611	-1.52363		Unigene9211_JJ	-0.238611	1.10597		Unigene37735_JJ	-1.07992	-1.09376
CL622.Contig1_JJ	3.38989	3.52135		Unigene47146_JJ	0.353543	-1.52546		CL497.Contig4_JJ	-0.11604	1.10583		CL3181.Contig2_JJ	-0.475533	-1.09428
CL718.Contig8_JJ	1.76445	3.51873		Unigene4919_JJ	0.964836	-1.52689		CL9319.Contig2_JJ	-0.955653	1.10553		CL5517.Contig1_JJ	-0.390084	-1.09443
CL6999.Contig3_JJ	3.18019	3.51624		CL144.Contig3_JJ	0.810264	-1.52725		CL845.Contig3_JJ	-0.926751	1.10504		Unigene10047_JJ	-1.21579	-1.09516
CL1553.Contig6_JJ	0.739378	3.51619		Unigene16027_JJ	0.470277	-1.52767		Unigene27279_JJ	-0.229482	1.10499		Unigene37493_JJ	-1.47671	-1.09686
CL9208.Contig4_JJ	3.58372	3.51513		Unigene33663_JJ	0.0362996	-1.52894		CL3750.Contig1_JJ	-0.119142	1.10466		Unigene33158_JJ	-0.369999	-1.09722
CL9825.Contig2_JJ	4.14505	3.51457		CL3506.Contig3_JJ	1.05983	-1.53075		Unigene27459_JJ	-0.562791	1.10463		Unigene49041_JJ	-1.41675	-1.09758
CL3553.Contig1_JJ	3.83764	3.51103		Unigene39822_JJ	0.549339	-1.53443		Unigene26830_JJ	-0.234055	1.10417		Unigene33313_JJ	-0.288257	-1.09775
Unigene37969_JJ	3.04103	3.50832		CL9665.Contig2_JJ	0.647019	-1.53617		CL8274.Contig1_JJ	-1.13888	1.10286		Unigene49538_JJ	-0.445299	-1.0984
CL7220.Contig1_JJ	2.66419	3.50831		CL4116.Contig1_JJ	0.466394	-1.53808		CL8752.Contig1_JJ	-0.484596	1.1023		Unigene33369_JJ	-0.343005	-1.09865
Unigene37100_JJ	2.39744	3.50566		CL7301.Contig2_JJ	0.404906	-1.53828		Unigene36198_JJ	-0.363664	1.10158		Unigene40806_JJ	-0.359072	-1.09901
CL738.Contig4_JJ	2.17275	3.50437		CL6561.Contig2_JJ	0.0311726	-1.54044		Unigene10173_JJ	-0.16357	1.10138		CL3721.Contig3_JJ	-1.42832	-1.09912
CL4569.Contig2_JJ	2.40549	3.50276		CL2326.Contig2_JJ	0.125227	-1.54062		CL7149.Contig1_JJ	-0.503445	1.09855		Unigene9982_JJ	-0.278826	-1.09942
CL3217.Contig1_JJ	1.12553	3.50057		CL4895.Contig3_JJ	0.391521	-1.54107		CL9126.Contig2_JJ	-0.296867	1.0982		Unigene10203_JJ	-0.585606	-1.0999
Unigene41184_JJ	0.00815084	3.49937		CL7136.Contig3_JJ	2.22999	-1.54171		CL2915.Contig1_JJ	-1.18681	1.09734		Unigene50637_JJ	-1.41674	-1.10026
CL4248.Contig1_JJ	2.50218	3.49927		Unigene38833_JJ	0.258025	-1.54307		CL8942.Contig2_JJ	-0.441649	1.09652		Unigene16854_JJ	-2.70342	-1.10241
CL6622.Contig4_JJ	0.516086	3.49923		Unigene24957_JJ	0.805741	-1.54489		CL1475.Contig6_JJ	-3.24313	1.0956		Unigene13466_JJ	-1.08399	-1.10251
Unigene16274_JJ	1.04867	3.49875		CL2065.Contig3_JJ	0.142019	-1.5457		Unigene11033_JJ	-0.386788	1.09535		CL9176.Contig2_JJ	-0.656865	-1.10266
CL9584.Contig2_JJ	3.47889	3.49809		CL6397.Contig4_JJ	0.949176	-1.54663		Unigene48767_JJ	-0.437656	1.09517		Unigene21774_JJ	-1.2932	-1.10309
CL2044.Contig3_JJ	3.88973	3.49737		CL1876.Contig1_JJ	0.155651	-1.54889		CL1083.Contig1_JJ	-1.1078	1.09491		Unigene25365_JJ	-0.31366	-1.10309
CL7789.Contig1_JJ	3.32741	3.49724		Unigene19775_JJ	1.36551	-1.55286		Unigene4605_JJ	-0.241457	1.09326		CL1653.Contig1_JJ	-1.17297	-1.10336
CL3152.Contig3_JJ	2.1555	3.49647		Unigene2683_JJ	1.36409	-1.55448		CL2987.Contig2_JJ	-0.0738112	1.09317		Unigene14303_JJ	-0.189617	-1.10384
CL6009.Contig1_JJ	3.25165	3.49512		Unigene46970_JJ	3.00376	-1.55513		CL8576.Contig1_JJ	-0.220184	1.0912		CL3594.Contig1_JJ	-1.36804	-1.10398
CL5816.Contig6_JJ	3.71786	3.49129		Unigene49059_JJ	2.22287	-1.55873		Unigene46462_JJ	-0.350841	1.09096		Unigene8537_JJ	-1.07543	-1.10424
CL391.Contig5_JJ	5.21482	3.49075		Unigene14327_JJ	0.251771	-1.55938		CL1431.Contig2_JJ	-0.265764	1.08987		Unigene43649_JJ	-0.0663874	-1.10445
Unigene29060_JJ	3.53488	3.48907		CL3588.Contig1_JJ	0.671195	-1.56163		Unigene33073_JJ	-0.253215	1.08937		CL2231.Contig1_JJ	-0.583932	-1.1047
CL10038.Contig2_JJ	5.29879	3.48894		CL8372.Contig1_JJ	0.864199	-1.56242		Unigene39297_JJ	-1.63279	1.08869		CL10216.Contig1_JJ	-2.21002	-1.10487
CL4501.Contig4_JJ	4.00847	3.4886		Unigene50220_JJ	0.195851	-1.56357		CL9547.Contig2_JJ	-0.183381	1.08724		Unigene49211_JJ	-0.90272	-1.10517
CL6666.Contig1_JJ	2.36877	3.48691		CL4764.Contig1_JJ	0.844624	-1.56459		Unigene8793_JJ	-0.208972	1.08599		Unigene9756_JJ	-0.368686	-1.10565
CL1961.Contig4_JJ	2.75765	3.48576		Unigene35092_JJ	0.126719	-1.56674		Unigene14359_JJ	-3.9386	1.08525		Unigene21592_JJ	-0.421186	-1.10621
CL384.Contig2_JJ	3.49914	3.48134		CL5151.Contig1_JJ	0.785022	-1.56762		Unigene8655_JJ	-0.321378	1.08332		Unigene17597_JJ	-0.305929	-1.10682
Unigene20809_JJ	3.27276	3.48124		CL1408.Contig2_JJ	0.212278	-1.56803		Unigene25704_JJ	-0.445503	1.08264		CL9111.Contig3_JJ	-0.517109	-1.10737
Unigene22320_JJ	6.15023	3.47935		Unigene22372_JJ	0.220067	-1.56913		Unigene38105_JJ	-0.111968	1.08238		CL7956.Contig2_JJ	-1.12133	-1.10778
CL1363.Contig2_JJ	2.82597	3.47675		Unigene6837_JJ	0.245735	-1.57129		Unigene10921_JJ	-0.531061	1.08128		Unigene19834_JJ	-0.86763	-1.10914
Unigene16066_JJ	0.397624	3.47548		Unigene6080_JJ	0.118105	-1.57135		CL7480.Contig1_JJ	-0.0457157	1.08023		CL10621.Contig3_JJ	-0.192328	-1.10982
CL4205.Contig3_JJ	2.86507	3.47512		CL8790.Contig2_JJ	0.7691	-1.58301		Unigene20113_JJ	-0.468218	1.08017		CL3637.Contig1_JJ	-1.02346	-1.10985
CL5450.Contig2_JJ	3.46713	3.47287		Unigene3670_JJ	1.47592	-1.58496		Unigene19327_JJ	-0.214509	1.07964		CL221.Contig1_JJ	-0.772924	-1.10989
Unigene24005_JJ	0.86495	3.47055		CL187.Contig5_JJ	0.10461	-1.58675		CL6797.Contig1_JJ	-0.181192	1.07833		Unigene19415_JJ	-0.345025	-1.11017
Unigene43589_JJ	2.87827	3.46953		CL8168.Contig1_JJ	0.0186253	-1.5874		CL3199.Contig1_JJ	-0.020225	1.07659		CL7376.Contig2_JJ	-0.302425	-1.1108
CL7733.Contig1_JJ	2.91923	3.46887		Unigene43198_JJ	1.06299	-1.5887		Unigene45370_JJ	-1.04772	1.07619		Unigene22550_JJ	-1.00276	-1.1118
CL3860.Contig1_JJ	3.09898	3.46639		Unigene3140_JJ	0.289761	-1.59553		Unigene15299_JJ	-0.482971	1.07541		CL1538.Contig1_JJ	-0.193513	-1.11359
Unigene8936_JJ	3.77259	3.46515		CL3935.Contig2_JJ	0.135632	-1.59754		Unigene8748_JJ	-0.0456106	1.07437		Unigene47_JJ	-0.0781904	-1.11435
CL2898.Contig1_JJ	2.00147	3.46477		CL1749.Contig4_JJ	0.977185	-1.59783		Unigene36502_JJ	-0.554454	1.07407		CL3031.Contig1_JJ	-1.74148	-1.11483
CL8110.Contig2_JJ	3.64105	3.46325		CL983.Contig4_JJ	0.132302	-1.59813		Unigene27282_JJ	-0.535195	1.07361		Unigene35420_JJ	-0.00395801	-1.11515
CL9092.Contig1_JJ	3.33512	3.45943		Unigene26954_JJ	0.0262927	-1.60047		Unigene28144_JJ	-0.135387	1.0723		Unigene49202_JJ	-0.375421	-1.11521
Unigene45342_JJ	1.93904	3.45943		CL1459.Contig2_JJ	1.12759	-1.60486		CL9456.Contig2_JJ	-2.37504	1.06956		Unigene14165_JJ	-0.146765	-1.11619
Unigene48103_JJ	1.73481	3.45943		CL4011.Contig3_JJ	1.24793	-1.60858		CL8152.Contig1_JJ	-0.361708	1.0678		CL9256.Contig2_JJ	-0.189718	-1.11624
CL2351.Contig1_JJ	2.8498	3.45728		CL8859.Contig3_JJ	0.293685	-1.60996		CL679.Contig2_JJ	-0.0319001	1.06724		CL4385.Contig3_JJ	-0.538898	-1.11659
CL9042.Contig2_JJ	4.23218	3.4536		CL3097.Contig3_JJ	0.381388	-1.61504		CL8743.Contig1_JJ	-0.634764	1.0659		CL6455.Contig2_JJ	-1.17124	-1.12075
CL4992.Contig3_JJ	3.00768	3.45288		Unigene8751_JJ	0.584162	-1.62389		CL422.Contig2_JJ	-0.477012	1.06321		Unigene886_JJ	-0.574163	-1.12138
CL8727.Contig1_JJ	2.19758	3.45241		Unigene18017_JJ	0.0738923	-1.62449		CL9555.Contig2_JJ	-0.0191853	1.06286		CL3892.Contig4_JJ	-1.27423	-1.12228
CL3888.Contig2_JJ	3.86716	3.45066		Unigene16132_JJ	0.589998	-1.62589		CL7649.Contig2_JJ	-1.71193	1.06104		CL318.Contig1_JJ	-0.24476	-1.12236
CL1486.Contig3_JJ	1.74543	3.44997		CL550.Contig1_JJ	1.09338	-1.63291		Unigene44502_JJ	-1.89191	1.06097		Unigene41945_JJ	-0.292926	-1.12326
Unigene2743_JJ	1.1981	3.44689		CL2633.Contig1_JJ	3.97724	-1.63501		CL4734.Contig8_JJ	-2.84491	1.0605		CL6418.Contig3_JJ	-0.524392	-1.12477
Unigene48768_JJ	3.42381	3.44335		CL4296.Contig2_JJ	0.75708	-1.63552		Unigene38546_JJ	-1.38713	1.05844		Unigene8981_JJ	-0.25572	-1.12481
Unigene30690_JJ	2.15883	3.44123		Unigene2527_JJ	0.393847	-1.63953		CL7206.Contig1_JJ	-0.673817	1.05684		CL6859.Contig2_JJ	-0.636937	-1.12513
CL4365.Contig3_JJ	2.82081	3.44104		CL5911.Contig1_JJ	0.12229	-1.64733		CL9897.Contig1_JJ	-0.280937	1.05626		Unigene48199_JJ	-0.0995357	-1.12553
CL9020.Contig2_JJ	0.198907	3.44044		Unigene12313_JJ	0.379192	-1.64829		Unigene29089_JJ	-2.73335	1.05585		Unigene45510_JJ	-0.945981	-1.12553
CL91.Contig4_JJ	2.76503	3.43899		CL8605.Contig2_JJ	0.0411847	-1.65044		Unigene14826_JJ	-0.503797	1.05445		CL4095.Contig2_JJ	-1.7422	-1.12553
CL3152.Contig2_JJ	2.09574	3.43672		CL7147.Contig1_JJ	1.9709	-1.65118		CL3939.Contig2_JJ	-0.52209	1.05361		Unigene20511_JJ	-0.512172	-1.12668
CL7798.Contig2_JJ	2.3599	3.43652		Unigene38532_JJ	0.143989	-1.65168		Unigene31030_JJ	-0.266166	1.05315		Unigene7083_JJ	-0.655243	-1.12679
CL84.Contig2_JJ	2.75234	3.43614		CL2468.Contig2_JJ	0.467201	-1.6566		CL75.Contig1_JJ	-2.69008	1.05233		Unigene29029_JJ	-0.713937	-1.12696
Unigene31803_JJ	3.52633	3.43603		CL5129.Contig2_JJ	0.452609	-1.65682		CL304.Contig1_JJ	-0.679213	1.05226		Unigene17925_JJ	-0.572365	-1.12715
CL4143.Contig3_JJ	1.26903	3.43518		Unigene43654_JJ	0.364814	-1.65831		Unigene4141_JJ	-0.261705	1.05223		Unigene13464_JJ	-0.255456	-1.12768
CL2812.Contig3_JJ	2.21799	3.43442		Unigene39816_JJ	0.0999073	-1.65997		Unigene35814_JJ	-1.50343	1.05082		CL6129.Contig1_JJ	-0.333553	-1.12857
CL2501.Contig1_JJ	4.0534	3.43414		CL3446.Contig2_JJ	1.15697	-1.66158		Unigene9671_JJ	-0.0641303	1.04891		Unigene10736_JJ	-0.355398	-1.12858
CL3436.Contig1_JJ	1.34147	3.43159		CL2476.Contig2_JJ	1.06112	-1.66503		Unigene20322_JJ	-0.496676	1.04708		Unigene28326_JJ	-1.21512	-1.13045
CL2325.Contig1_JJ	3.37041	3.43093		Unigene8534_JJ	0.440691	-1.66597		Unigene17419_JJ	-0.684017	1.04644		CL1333.Contig3_JJ	-0.847997	-1.13124
CL3973.Contig5_JJ	2.04629	3.42962		CL334.Contig2_JJ	0.578638	-1.66676		Unigene9110_JJ	-2.43472	1.04617		CL10532.Contig2_JJ	-0.0465609	-1.13215
CL7553.Contig2_JJ	4.16829	3.42794		CL6126.Contig1_JJ	0.180729	-1.66711		CL2701.Contig2_JJ	-0.00513415	1.04167		CL1490.Contig3_JJ	-2.24736	-1.13271
Unigene11145_JJ	0.104227	3.42616		Unigene8606_JJ	0.0819299	-1.66776		CL308.Contig1_JJ	-0.073657	1.04103		CL7312.Contig1_JJ	-0.135321	-1.13309
CL3006.Contig2_JJ	3.4345	3.42509		CL6455.Contig3_JJ	1.41309	-1.67258		CL9247.Contig2_JJ	-0.289017	1.03958		Unigene29769_JJ	-0.0249176	-1.13454
CL871.Contig1_JJ	2.61005	3.42397		CL3604.Contig1_JJ	0.289958	-1.67311		CL2365.Contig1_JJ	-0.370299	1.03922		CL727.Contig1_JJ	-0.376922	-1.13569
CL4432.Contig1_JJ	3.01549	3.42382		Unigene15608_JJ	0.37545	-1.6758		CL6716.Contig1_JJ	-0.383647	1.03884		CL2153.Contig2_JJ	-0.0275135	-1.13657
CL5261.Contig3_JJ	3.50901	3.42368		CL2351.Contig5_JJ	0.126565	-1.67631		Unigene33283_JJ	-0.0821858	1.03711		CL1504.Contig3_JJ	-0.924963	-1.13662
CL1916.Contig2_JJ	0.722865	3.42351		Unigene23599_JJ	0.595825	-1.67694		CL6584.Contig2_JJ	-0.648051	1.03657		CL6907.Contig1_JJ	-1.07287	-1.13684
CL1703.Contig3_JJ	1.16451	3.4223		CL6035.Contig2_JJ	1.42485	-1.67807		CL1750.Contig7_JJ	-1.6598	1.03446		Unigene27810_JJ	-0.439532	-1.1375
CL3091.Contig1_JJ	3.22876	3.42191		CL4288.Contig5_JJ	1.8051	-1.68281		CL6376.Contig1_JJ	-1.94945	1.03207		Unigene44500_JJ	-0.341445	-1.13914
CL1195.Contig1_JJ	4.30275	3.42183		CL4971.Contig2_JJ	0.329928	-1.68563		Unigene22517_JJ	-0.174856	1.03186		Unigene37961_JJ	-1.01854	-1.13916
CL5622.Contig2_JJ	2.77987	3.42132		CL2972.Contig3_JJ	0.242349	-1.68598		CL8464.Contig2_JJ	-0.360747	1.03157		Unigene10166_JJ	-0.30077	-1.13922
CL3853.Contig1_JJ	1.42183	3.42119		Unigene7115_JJ	1.22644	-1.691		Unigene1751_JJ	-0.320233	1.03132		Unigene47254_JJ	-0.170114	-1.13932
CL1488.Contig1_JJ	3.16236	3.41954		CL967.Contig1_JJ	0.416252	-1.69342		Unigene46749_JJ	-1.22413	1.031		Unigene8840_JJ	-0.304026	-1.1397
CL9110.Contig3_JJ	2	3.41918		CL4850.Contig4_JJ	0.0629143	-1.70438		Unigene41930_JJ	-0.0579473	1.03091		CL7821.Contig1_JJ	-0.377283	-1.14051
CL5583.Contig2_JJ	2.70758	3.41867		Unigene43579_JJ	0.507706	-1.70683		CL1679.Contig3_JJ	-0.418927	1.02999		CL9378.Contig2_JJ	-0.0336165	-1.14077
CL8983.Contig3_JJ	3.62124	3.41691		CL293.Contig1_JJ	0.256396	-1.70809		Unigene48624_JJ	-1.98313	1.0294		Unigene22537_JJ	-0.531906	-1.14092
Unigene50758_JJ	2.77444	3.41588		CL1094.Contig3_JJ	0.748512	-1.71284		CL10479.Contig17_JJ	-0.263034	1.02939		CL6631.Contig1_JJ	-0.565013	-1.14189
Unigene45874_JJ	0.987176	3.41584		CL4895.Contig4_JJ	0.217271	-1.71533		Unigene3915_JJ	-1.08716	1.02871		Unigene10596_JJ	-1.1629	-1.14202
Unigene45303_JJ	2.15308	3.4147		CL5759.Contig2_JJ	0.559299	-1.71942		CL4935.Contig2_JJ	-0.596458	1.02772		Unigene36781_JJ	-0.579282	-1.14238
CL8624.Contig4_JJ	1.30301	3.414		CL667.Contig2_JJ	0.014174	-1.72145		CL3086.Contig2_JJ	-0.245652	1.02662		Unigene39837_JJ	-0.386468	-1.14242
CL6780.Contig2_JJ	2.26875	3.41246		CL7548.Contig1_JJ	0.0334969	-1.72331		Unigene25174_JJ	-0.823122	1.02642		CL8341.Contig1_JJ	-0.305808	-1.14303
CL3905.Contig2_JJ	1.70415	3.41093		CL10044.Contig1_JJ	0.267609	-1.72546		Unigene40732_JJ	-0.122656	1.02577		Unigene7892_JJ	-1.40756	-1.14472
CL324.Contig1_JJ	3.71805	3.41082		Unigene43476_JJ	1.76083	-1.72646		Unigene7125_JJ	-0.270221	1.0237		CL4874.Contig1_JJ	-0.29644	-1.1451
CL175.Contig3_JJ	3.51271	3.40881		CL279.Contig3_JJ	2.09889	-1.72857		Unigene3977_JJ	-0.224752	1.02355		CL5665.Contig2_JJ	-1.73793	-1.14546
CL2502.Contig2_JJ	4.49586	3.40785		Unigene36775_JJ	0.151425	-1.73134		Unigene39343_JJ	-0.43827	1.02286		Unigene39222_JJ	-0.683899	-1.1458
CL4700.Contig1_JJ	1.96897	3.40251		CL508.Contig5_JJ	0.307722	-1.73143		CL2209.Contig2_JJ	-1.95102	1.02279		Unigene2506_JJ	-0.144112	-1.14703
Unigene7729_JJ	4.15458	3.4021		CL7455.Contig1_JJ	2.00237	-1.732		CL5359.Contig2_JJ	-1.34042	1.02279		Unigene7634_JJ	-0.161806	-1.14731
Unigene9471_JJ	0.813244	3.40206		CL5990.Contig2_JJ	0.379237	-1.73383		Unigene32507_JJ	-0.344365	1.02122		CL7323.Contig1_JJ	-2.20084	-1.14741
CL1774.Contig3_JJ	0.0602351	3.39922		Unigene21168_JJ	0.0190323	-1.74279		CL995.Contig2_JJ	-1.07825	1.021		Unigene13809_JJ	-0.999273	-1.14757
CL6186.Contig5_JJ	2.64247	3.39789		CL6656.Contig2_JJ	0.261177	-1.74281		Unigene22882_JJ	-0.172522	1.02061		Unigene27238_JJ	-0.626593	-1.14762
CL7039.Contig5_JJ	4.10753	3.39776		Unigene35433_JJ	0.359167	-1.74378		CL6246.Contig1_JJ	-0.705866	1.01899		CL2614.Contig1_JJ	-0.393322	-1.14799
CL5735.Contig2_JJ	2.17333	3.39524		Unigene2523_JJ	0.557757	-1.74957		CL5495.Contig1_JJ	-2.1773	1.01829		CL3075.Contig1_JJ	-0.926437	-1.14848
Unigene6404_JJ	0.760792	3.39444		Unigene33655_JJ	0.413726	-1.75031		CL9392.Contig1_JJ	-0.163499	1.01707		Unigene3667_JJ	-0.668979	-1.14886
CL7417.Contig2_JJ	3.17671	3.39297		Unigene10083_JJ	0.644212	-1.75489		Unigene49738_JJ	-0.434937	1.01684		Unigene25020_JJ	-0.857468	-1.14904
Unigene16242_JJ	3.88365	3.38834		CL334.Contig7_JJ	0.490507	-1.75489		Unigene20632_JJ	-0.170056	1.0168		Unigene21589_JJ	-0.168409	-1.14944
CL8696.Contig5_JJ	2.40299	3.38663		Unigene47259_JJ	1.95311	-1.7564		Unigene6098_JJ	-0.758136	1.01659		CL1635.Contig1_JJ	-0.234465	-1.152
CL266.Contig2_JJ	3.36699	3.38651		Unigene38544_JJ	0.657507	-1.76198		Unigene23913_JJ	-1.27563	1.01617		Unigene38726_JJ	-2.1485	-1.15217
CL2541.Contig3_JJ	2.37851	3.38543		CL2490.Contig4_JJ	1.87832	-1.76553		CL6767.Contig3_JJ	-1.23899	1.01613		CL7659.Contig1_JJ	-0.968684	-1.15251
Unigene33797_JJ	2.40103	3.38103		Unigene16100_JJ	0.541854	-1.76815		CL6905.Contig3_JJ	-0.127159	1.01602		Unigene16460_JJ	-0.649411	-1.15252
CL1118.Contig3_JJ	1.9971	3.38096		Unigene35774_JJ	0.470791	-1.76867		CL3316.Contig1_JJ	-0.336851	1.01563		Unigene30059_JJ	-0.536611	-1.15279
CL5204.Contig3_JJ	1.62065	3.37995		Unigene31015_JJ	0.148727	-1.77209		Unigene7879_JJ	-0.605267	1.01412		CL9878.Contig1_JJ	-0.675309	-1.15354
CL4930.Contig1_JJ	2.64357	3.37962		CL1825.Contig1_JJ	0.0631675	-1.7734		CL4488.Contig1_JJ	-0.167228	1.01261		CL5514.Contig2_JJ	-0.145066	-1.15518
CL10502.Contig2_JJ	0.345775	3.37938		Unigene49871_JJ	0.37588	-1.77823		CL3542.Contig3_JJ	-1.12245	1.01169		Unigene36062_JJ	-0.045612	-1.15531
CL177.Contig2_JJ	1.70884	3.37922		Unigene20771_JJ	0.177903	-1.77875		Unigene4351_JJ	-0.511599	1.00981		Unigene43948_JJ	-1.14563	-1.15558
Unigene43627_JJ	3.06392	3.37888		Unigene18491_JJ	0.454198	-1.7789		CL8661.Contig1_JJ	-0.0426443	1.00768		CL5896.Contig2_JJ	-0.542193	-1.15614
CL9110.Contig5_JJ	3.18194	3.37747		CL5311.Contig2_JJ	0.437356	-1.77899		Unigene47278_JJ	-0.0100014	1.00746		Unigene32503_JJ	-0.880103	-1.15708
CL2104.Contig1_JJ	3.67025	3.37459		Unigene15318_JJ	0.32567	-1.78566		Unigene3591_JJ	-0.823639	1.00731		Unigene47280_JJ	-1.80265	-1.15785
CL8157.Contig1_JJ	3.63872	3.37078		Unigene24081_JJ	0.687456	-1.79008		Unigene30262_JJ	-0.0303736	1.0071		Unigene6834_JJ	-0.446154	-1.15817
Unigene45661_JJ	0.669527	3.36997		CL7785.Contig2_JJ	2.14771	-1.79837		CL1232.Contig3_JJ	-6.47393	1.0054		CL7481.Contig1_JJ	-1.80735	-1.15826
CL5210.Contig1_JJ	4.04583	3.36847		CL3124.Contig1_JJ	0.182312	-1.79973		CL8278.Contig2_JJ	-1.48182	1.00257		CL10214.Contig1_JJ	-0.449615	-1.15827
Unigene33583_JJ	1.4934	3.36703		CL4327.Contig5_JJ	2.55056	-1.80145		Unigene26574_JJ	-0.404535	1.00256		Unigene6787_JJ	-0.497207	-1.15835
CL6072.Contig1_JJ	2.14677	3.36492		Unigene20478_JJ	0.571816	-1.80289		CL759.Contig5_JJ	-0.022484	1		CL5549.Contig2_JJ	-0.0464356	-1.15855
CL91.Contig9_JJ	0.803857	3.3637		CL376.Contig10_JJ	0.559034	-1.8046		Unigene7692_JJ	-0.0710831	1		Unigene39235_JJ	-0.874746	-1.1588
CL8747.Contig3_JJ	1.53303	3.36367		Unigene26642_JJ	0.343795	-1.80561		CL3473.Contig1_JJ	-2.1103	0.999732		Unigene48946_JJ	-0.0156533	-1.15894
CL5180.Contig2_JJ	4.56675	3.36329		CL8198.Contig1_JJ	0.172695	-1.80826		Unigene6308_JJ	-1.58086	0.997946		CL2012.Contig1_JJ	-1.88482	-1.15933
CL1664.Contig1_JJ	3.50337	3.36114		Unigene15655_JJ	0.741121	-1.80967		Unigene14920_JJ	-1.20462	0.99103		CL4491.Contig1_JJ	-0.771678	-1.15956
CL3762.Contig1_JJ	4.09442	3.36092		Unigene35054_JJ	0.525394	-1.80991		Unigene3125_JJ	-1.64346	0.987204		Unigene7206_JJ	-0.301606	-1.16006
Unigene13662_JJ	2.84927	3.36034		Unigene35587_JJ	0.770518	-1.81134		Unigene33136_JJ	-1.75051	0.975524		Unigene33710_JJ	-1.37909	-1.16057
CL7069.Contig1_JJ	4.22693	3.35824		CL2357.Contig3_JJ	0.981738	-1.81304		CL6401.Contig2_JJ	-2.9417	0.973734		CL5909.Contig2_JJ	-0.622323	-1.16289
Unigene22877_JJ	2.18668	3.35787		Unigene4597_JJ	0.817234	-1.81362		CL6186.Contig6_JJ	-1.81121	0.972112		Unigene25691_JJ	-0.566431	-1.16292
CL3381.Contig1_JJ	2.8316	3.35576		CL5484.Contig1_JJ	0.221966	-1.82026		Unigene39741_JJ	-1.66303	0.970616		Unigene9812_JJ	-1.11076	-1.16304
Unigene49426_JJ	3.47232	3.35547		CL4327.Contig1_JJ	2.53001	-1.822		CL9192.Contig1_JJ	-2.93477	0.952042		CL3889.Contig3_JJ	-0.666379	-1.16371
CL9695.Contig6_JJ	3.67368	3.35475		CL738.Contig2_JJ	0.581684	-1.8268		Unigene48404_JJ	-1.26191	0.951325		Unigene24954_JJ	-0.607543	-1.16385
Unigene26785_JJ	1.85338	3.3543		CL4411.Contig1_JJ	0.61641	-1.83618		Unigene3838_JJ	-1.21249	0.948775		CL4970.Contig3_JJ	-0.575756	-1.16416
CL2932.Contig2_JJ	4.0603	3.35325		Unigene48317_JJ	0.0609144	-1.8558		CL3765.Contig3_JJ	-1.14086	0.945875		CL447.Contig1_JJ	-0.273159	-1.16439
CL10600.Contig4_JJ	3.05889	3.35168		CL8178.Contig1_JJ	0.345192	-1.8607		Unigene50063_JJ	-3.39317	0.942942		Unigene5332_JJ	-0.0345277	-1.16506
CL765.Contig2_JJ	2.63694	3.34928		Unigene6104_JJ	0.623359	-1.8635		CL367.Contig5_JJ	-1.1298	0.941595		Unigene35095_JJ	-0.386634	-1.16613
Unigene160_JJ	3.7054	3.34751		Unigene1979_JJ	0.111342	-1.86555		Unigene14882_JJ	-1.13809	0.940253		Unigene39881_JJ	-0.275942	-1.16701
CL5204.Contig4_JJ	1.58768	3.34698		CL8067.Contig1_JJ	0.501621	-1.86715		Unigene6429_JJ	-1.29039	0.933392		Unigene25757_JJ	-1.13335	-1.16798
CL9092.Contig2_JJ	3.22191	3.34622		CL5987.Contig1_JJ	0.73064	-1.87072		CL4544.Contig1_JJ	-1.18524	0.920201		Unigene49854_JJ	-0.547069	-1.16815
CL1608.Contig3_JJ	1.91806	3.34463		Unigene33523_JJ	0.231386	-1.87365		CL2367.Contig2_JJ	-1.33794	0.91941		Unigene24367_JJ	-0.0960346	-1.16862
CL5146.Contig7_JJ	2.33887	3.34279		CL9691.Contig1_JJ	0.151609	-1.87552		CL4328.Contig1_JJ	-1.3269	0.916369		Unigene50750_JJ	-1.0649	-1.1695
Unigene48729_JJ	0.314873	3.34144		Unigene43655_JJ	0.29911	-1.88342		CL5602.Contig4_JJ	-1.06578	0.910904		Unigene7776_JJ	-0.965032	-1.16957
Unigene36157_JJ	3.0257	3.34066		CL768.Contig2_JJ	0.505422	-1.88575		CL8394.Contig1_JJ	-1.07565	0.910092		CL1654.Contig1_JJ	-0.301334	-1.17108
Unigene32701_JJ	2.0543	3.33991		CL3748.Contig2_JJ	0.544975	-1.88629		CL1765.Contig1_JJ	-1.28976	0.907		Unigene6365_JJ	-0.120864	-1.1722
Unigene33596_JJ	2.36613	3.3347		Unigene24907_JJ	1.05174	-1.89077		Unigene37843_JJ	-1.19912	0.902236		CL9520.Contig2_JJ	-0.518902	-1.17253
CL2157.Contig3_JJ	1.64245	3.33419		Unigene23578_JJ	0.0597062	-1.89173		CL8720.Contig1_JJ	-1.3776	0.90152		Unigene10734_JJ	-0.128008	-1.17333
CL7924.Contig1_JJ	2.5571	3.33136		CL385.Contig1_JJ	0.315325	-1.89214		CL2821.Contig1_JJ	-1.62842	0.898016		Unigene50511_JJ	-2.12409	-1.17459
CL4551.Contig2_JJ	1.72466	3.32693		CL8952.Contig3_JJ	0.753804	-1.89381		Unigene21127_JJ	-2.92539	0.891906		Unigene9080_JJ	-1.04495	-1.17547
CL5127.Contig3_JJ	2.21452	3.32677		CL6555.Contig2_JJ	0.735006	-1.89501		Unigene20649_JJ	-1.05455	0.890646		Unigene41620_JJ	-0.0264933	-1.17579
CL6911.Contig2_JJ	0.844955	3.32534		CL1588.Contig2_JJ	4.23997	-1.89616		Unigene14741_JJ	-1.09996	0.88885		CL1091.Contig2_JJ	-0.805497	-1.17605
CL687.Contig4_JJ	0.954912	3.32415		Unigene6232_JJ	1.10839	-1.9023		Unigene15363_JJ	-1.1221	0.884051		CL2735.Contig2_JJ	-0.157447	-1.17667
CL5761.Contig2_JJ	2.795	3.32408		Unigene29180_JJ	0.576925	-1.90689		CL1982.Contig4_JJ	-1.61979	0.878262		CL8141.Contig2_JJ	-1.01019	-1.17719
CL10118.Contig1_JJ	3.98408	3.32263		CL9802.Contig1_JJ	0.580688	-1.90903		Unigene8061_JJ	-1.12928	0.876342		CL844.Contig1_JJ	-0.357325	-1.17742
CL3657.Contig3_JJ	3.76002	3.32193		CL1951.Contig14_JJ	0.0283446	-1.91119		Unigene7220_JJ	-1.37788	0.872186		CL7069.Contig3_JJ	-0.308877	-1.17757
CL7438.Contig3_JJ	3.44697	3.31998		Unigene7469_JJ	1.49676	-1.91464		CL8777.Contig1_JJ	-1.9542	0.872018		Unigene30063_JJ	-0.69633	-1.17784
CL8397.Contig2_JJ	4.06093	3.31755		CL7700.Contig2_JJ	0.901085	-1.91561		Unigene7401_JJ	-1.22381	0.865403		CL232.Contig2_JJ	-0.32965	-1.1779
CL6740.Contig1_JJ	2.2196	3.31541		Unigene36951_JJ	0.554512	-1.926		Unigene30250_JJ	-1.1098	0.864201		Unigene16151_JJ	-1.2061	-1.17996
CL5148.Contig1_JJ	1.61404	3.31531		CL8315.Contig2_JJ	0.520731	-1.93001		CL9968.Contig2_JJ	-1.89226	0.856429		Unigene12289_JJ	-0.324054	-1.18118
CL136.Contig1_JJ	3.55419	3.31406		Unigene453_JJ	0.0277911	-1.93104		CL4451.Contig3_JJ	-1.12079	0.854294		Unigene18104_JJ	-0.585406	-1.18241
Unigene26761_JJ	2.48278	3.31327		Unigene25030_JJ	0.450966	-1.93629		Unigene5636_JJ	-1.14646	0.851659		CL156.Contig1_JJ	-1.79116	-1.18383
CL6656.Contig1_JJ	4.27878	3.31159		CL9454.Contig1_JJ	1.62623	-1.9369		Unigene5061_JJ	-1.94596	0.849831		CL5275.Contig1_JJ	-0.23801	-1.18407
CL2334.Contig1_JJ	2.94111	3.31117		Unigene7995_JJ	1.22083	-1.93787		Unigene33035_JJ	-1.53948	0.848567		Unigene16152_JJ	-0.592325	-1.18428
CL117.Contig5_JJ	4.2362	3.31079		CL7384.Contig2_JJ	0.434614	-1.94154		Unigene10556_JJ	-1.50343	0.846754		Unigene18079_JJ	-0.617687	-1.18523
CL1414.Contig8_JJ	4.51536	3.30616		Unigene9331_JJ	0.157897	-1.94392		CL1584.Contig1_JJ	-4.40696	0.838249		Unigene22074_JJ	-0.724949	-1.18577
CL6153.Contig1_JJ	0.31034	3.30597		CL3573.Contig2_JJ	0.669752	-1.96208		CL3127.Contig5_JJ	-2.5642	0.837895		Unigene18205_JJ	-0.351874	-1.18596
CL2489.Contig2_JJ	0.235616	3.30396		CL3141.Contig3_JJ	0.575906	-1.96257		Unigene31289_JJ	-1.11735	0.837293		CL8922.Contig2_JJ	-0.546165	-1.18599
CL4260.Contig2_JJ	3.27302	3.30256		CL7961.Contig2_JJ	0.538118	-1.96809		Unigene22065_JJ	-1.60729	0.836273		CL9070.Contig1_JJ	-0.17794	-1.18717
CL6937.Contig1_JJ	3.2909	3.30028		CL1448.Contig3_JJ	0.69911	-1.97219		CL7879.Contig2_JJ	-2.42931	0.829912		Unigene8420_JJ	-1.02909	-1.18741
Unigene49431_JJ	3.36348	3.29832		Unigene40191_JJ	0.87251	-1.97863		CL7075.Contig2_JJ	-1.86004	0.828868		Unigene14870_JJ	-0.404582	-1.1875
CL170.Contig2_JJ	2.86219	3.29478		Unigene16075_JJ	3.02331	-1.97982		CL6618.Contig2_JJ	-1.34134	0.825389		Unigene18406_JJ	-0.5157	-1.18777
CL2842.Contig3_JJ	2.48185	3.29372		Unigene24082_JJ	0.497711	-1.97982		CL2829.Contig4_JJ	-1.73901	0.821438		Unigene45007_JJ	-1.10492	-1.18819
CL6010.Contig3_JJ	1.9108	3.2929		CL7563.Contig2_JJ	0.253858	-1.9813		CL4951.Contig1_JJ	-1.32547	0.814256		Unigene39846_JJ	-1.46542	-1.18853
CL962.Contig3_JJ	2.53439	3.29082		CL1386.Contig1_JJ	0.167	-1.98278		CL3473.Contig2_JJ	-2.29764	0.812393		Unigene22096_JJ	-0.789991	-1.18854
CL8933.Contig2_JJ	3.18192	3.28835		CL2052.Contig1_JJ	0.818409	-1.98351		CL7694.Contig1_JJ	-3.75087	0.811685		Unigene24785_JJ	-0.0484419	-1.18952
CL895.Contig2_JJ	0.505235	3.28803		CL84.Contig4_JJ	0.506584	-1.98846		CL1479.Contig1_JJ	-1.20076	0.809222		Unigene42702_JJ	-0.0490535	-1.18953
CL9647.Contig1_JJ	3.0187	3.28765		Unigene12430_JJ	0.39357	-1.98876		CL10592.Contig3_JJ	-1.88321	0.804336		Unigene38534_JJ	-1.36846	-1.18965
CL6282.Contig2_JJ	2.9226	3.28761		CL5013.Contig2_JJ	0.947135	-1.9893		Unigene6704_JJ	-1.51457	0.803603		Unigene41713_JJ	-1.14344	-1.1897
CL658.Contig10_JJ	3.95166	3.28742		CL4503.Contig3_JJ	0.00941915	-1.99371		Unigene47273_JJ	-1.40586	0.801012		CL7942.Contig2_JJ	-0.836126	-1.19053
Unigene26144_JJ	3.33628	3.28688		CL4327.Contig2_JJ	2.35717	-1.99484		CL264.Contig2_JJ	-5.34746	0.790626		CL3403.Contig2_JJ	-0.265785	-1.19068
Unigene11368_JJ	1.33101	3.28267		Unigene9085_JJ	0.241301	-1.9962		Unigene35514_JJ	-1.70044	0.787035		CL5633.Contig3_JJ	-0.025215	-1.19101
Unigene1846_JJ	2.14315	3.28202		CL2826.Contig1_JJ	0.0250257	-1.99874		CL5525.Contig1_JJ	-1.28027	0.785018		Unigene16464_JJ	-1.74087	-1.19113
Unigene29328_JJ	1.71359	3.28099		CL5353.Contig4_JJ	5.41926	-2		CL1373.Contig2_JJ	-4.40514	0.784683		Unigene39523_JJ	-0.436251	-1.19136
Unigene18501_JJ	3.22807	3.27818		CL2143.Contig2_JJ	0.197301	-2		CL1942.Contig3_JJ	-1.27501	0.782963		Unigene37810_JJ	-0.389862	-1.19159
CL7329.Contig1_JJ	1.09954	3.27818		CL6623.Contig2_JJ	0.714815	-2.00139		Unigene5254_JJ	-1.81616	0.772233		Unigene677_JJ	-1.21469	-1.19182
CL8240.Contig3_JJ	3.41932	3.27775		Unigene21492_JJ	0.2786	-2.00319		CL6264.Contig2_JJ	-1.50035	0.771408		CL3976.Contig1_JJ	-0.087848	-1.19191
CL6580.Contig1_JJ	1.22443	3.27695		CL4775.Contig4_JJ	1.10317	-2.00456		CL1979.Contig2_JJ	-1.05789	0.770281		Unigene1895_JJ	-2.13647	-1.19283
Unigene40604_JJ	3.32747	3.27684		CL1943.Contig1_JJ	4.19699	-2.01012		CL5476.Contig1_JJ	-1.27018	0.753085		CL3339.Contig1_JJ	-0.964818	-1.19291
CL8525.Contig1_JJ	2.82291	3.27542		CL1931.Contig1_JJ	0.382224	-2.01248		Unigene3528_JJ	-6.77479	0.740913		Unigene25582_JJ	-2.32498	-1.19373
CL6789.Contig1_JJ	3.41181	3.27479		CL3729.Contig1_JJ	0.225316	-2.01315		CL917.Contig6_JJ	-1.44294	0.736966		CL3600.Contig2_JJ	-0.322741	-1.1945
CL10061.Contig2_JJ	3.32643	3.27413		Unigene45037_JJ	0.345246	-2.01569		Unigene20233_JJ	-1.11311	0.734125		CL3083.Contig1_JJ	-0.442474	-1.19547
Unigene9035_JJ	1.56408	3.27388		CL6758.Contig1_JJ	0.396725	-2.0169		Unigene20770_JJ	-5.09998	0.727274		Unigene23694_JJ	-0.430723	-1.19585
CL2250.Contig3_JJ	2.25407	3.26932		CL7612.Contig5_JJ	1.29105	-2.01707		CL1750.Contig14_JJ	-1.97218	0.722079		Unigene33705_JJ	-0.0394062	-1.19642
CL5465.Contig4_JJ	3.51536	3.26796		Unigene25383_JJ	0.0733473	-2.02654		CL3563.Contig3_JJ	-1.11173	0.719356		CL1386.Contig2_JJ	-0.260919	-1.19664
CL9550.Contig3_JJ	1.05135	3.26434		Unigene10683_JJ	0.331149	-2.02721		Unigene6008_JJ	-1.48422	0.718386		Unigene39919_JJ	-0.498004	-1.19706
Unigene44758_JJ	1.84022	3.26255		Unigene27161_JJ	0.433551	-2.02904		Unigene43381_JJ	-1.02229	0.712676		Unigene10462_JJ	-0.21841	-1.19728
Unigene22349_JJ	1.98477	3.26		Unigene50123_JJ	0.326189	-2.03081		CL3076.Contig1_JJ	-1.16953	0.707885		Unigene16462_JJ	-2.3305	-1.19773
Unigene42333_JJ	1.23412	3.25921		CL5537.Contig6_JJ	0.101332	-2.03312		CL4777.Contig2_JJ	-1.65461	0.707699		Unigene13804_JJ	-0.441362	-1.19805
Unigene9997_JJ	1.04722	3.25854		Unigene16900_JJ	0.036809	-2.03487		CL6747.Contig2_JJ	-1.13813	0.70641		Unigene48356_JJ	-1.07553	-1.19807
Unigene16067_JJ	1.17286	3.25776		CL7609.Contig2_JJ	0.912354	-2.03562		CL3542.Contig4_JJ	-1.43338	0.700763		CL8676.Contig1_JJ	-0.494642	-1.19858
CL3807.Contig1_JJ	2.04439	3.25739		CL5408.Contig2_JJ	0.846718	-2.03661		CL8253.Contig1_JJ	-2.81196	0.700322		CL4291.Contig1_JJ	-1.43792	-1.19885
CL480.Contig2_JJ	3.50855	3.25708		CL334.Contig1_JJ	1.03897	-2.03855		CL7492.Contig2_JJ	-1.81203	0.6936		CL1467.Contig5_JJ	-2.54692	-1.19923
CL8784.Contig1_JJ	2.5321	3.25627		Unigene24983_JJ	0.332997	-2.04004		CL7152.Contig2_JJ	-1.62051	0.689596		CL9984.Contig2_JJ	-0.597714	-1.20025
Unigene47007_JJ	0.977838	3.25532		CL4420.Contig5_JJ	0.519646	-2.04534		Unigene8448_JJ	-1.08967	0.683835		Unigene16236_JJ	-2.64773	-1.20083
CL178.Contig3_JJ	3.40151	3.2514		Unigene16234_JJ	0.272898	-2.04614		Unigene5372_JJ	-1.35242	0.68218		Unigene43147_JJ	-0.393257	-1.20221
CL10401.Contig4_JJ	0.807355	3.24936		CL5956.Contig4_JJ	0.714328	-2.0498		Unigene16774_JJ	-2.12223	0.680091		CL682.Contig6_JJ	-0.0204439	-1.20456
CL3230.Contig1_JJ	2.59368	3.24931		CL8512.Contig2_JJ	1.52699	-2.05469		Unigene6280_JJ	-1.21036	0.680034		Unigene13547_JJ	-0.566951	-1.20478
CL2114.Contig1_JJ	4.2156	3.24926		CL5162.Contig2_JJ	0.90866	-2.06333		Unigene41745_JJ	-1.18987	0.673158		Unigene4354_JJ	-0.512853	-1.20569
CL3362.Contig3_JJ	2.84613	3.24911		CL1072.Contig1_JJ	0.231416	-2.0699		Unigene29131_JJ	-2.04439	0.671377		CL2694.Contig1_JJ	-1.39889	-1.20613
CL9574.Contig2_JJ	4.46997	3.24793		Unigene38114_JJ	0.363629	-2.07327		Unigene11382_JJ	-1.0285	0.670796		Unigene30134_JJ	-1.41387	-1.20618
Unigene29065_JJ	3.41056	3.2477		Unigene13462_JJ	0.165124	-2.07375		CL9951.Contig1_JJ	-1.18048	0.670121		Unigene48804_JJ	-0.866916	-1.20638
CL6377.Contig1_JJ	1.4452	3.24757		CL4159.Contig1_JJ	0.641073	-2.07798		CL6669.Contig2_JJ	-1.4619	0.661924		Unigene38305_JJ	-0.596861	-1.20668
CL3714.Contig5_JJ	6	3.24616		CL930.Contig1_JJ	0.243429	-2.08098		Unigene16855_JJ	-1.05041	0.661524		Unigene4057_JJ	-0.857532	-1.207
CL8507.Contig2_JJ	2.00813	3.2432		CL5238.Contig2_JJ	0.51766	-2.08568		Unigene2447_JJ	-2.5536	0.657112		CL5848.Contig2_JJ	-1.27998	-1.20708
CL664.Contig4_JJ	2.49325	3.24131		Unigene31400_JJ	0.0388351	-2.08791		Unigene33562_JJ	-1.45846	0.644634		Unigene38028_JJ	-0.155069	-1.20716
CL8293.Contig2_JJ	3.50421	3.23984		Unigene40607_JJ	0.411133	-2.08844		Unigene37439_JJ	-1.59541	0.639924		CL2692.Contig2_JJ	-0.39602	-1.20739
CL3800.Contig4_JJ	3.31265	3.23816		CL4327.Contig6_JJ	2.06621	-2.0915		CL9325.Contig4_JJ	-2.8111	0.638764		Unigene30000_JJ	-1.30547	-1.20758
CL7471.Contig2_JJ	2.95977	3.23726		Unigene4712_JJ	0.473516	-2.09214		Unigene5513_JJ	-1.09115	0.637209		Unigene30233_JJ	-0.878428	-1.20899
Unigene17017_JJ	3.75087	3.23649		CL1631.Contig1_JJ	0.479005	-2.1006		Unigene33021_JJ	-1.49869	0.631066		CL5911.Contig5_JJ	-1.47783	-1.21126
Unigene2498_JJ	3.30353	3.23563		Unigene42101_JJ	0.0326214	-2.10254		CL2641.Contig1_JJ	-1.60006	0.630814		Unigene16485_JJ	-0.193289	-1.21143
CL391.Contig7_JJ	4.95733	3.23325		Unigene4390_JJ	0.39363	-2.1048		CL10218.Contig2_JJ	-1.23486	0.630519		CL6338.Contig3_JJ	-0.807883	-1.21149
CL3270.Contig1_JJ	1.41504	3.23309		CL2856.Contig2_JJ	0.348921	-2.10504		CL1475.Contig1_JJ	-2.58402	0.629862		Unigene41969_JJ	-0.872694	-1.21328
CL5250.Contig3_JJ	4.71652	3.23293		CL4420.Contig6_JJ	0.907066	-2.10914		Unigene7880_JJ	-3.12154	0.626179		Unigene17010_JJ	-0.626461	-1.21588
CL3524.Contig3_JJ	2.05567	3.23204		CL3594.Contig3_JJ	0.154145	-2.11002		Unigene13754_JJ	-1.61667	0.623518		CL8695.Contig1_JJ	-0.153125	-1.21624
Unigene23071_JJ	3.56463	3.23054		Unigene14122_JJ	0.419567	-2.11649		CL10597.Contig1_JJ	-2.20184	0.622101		CL3180.Contig3_JJ	-0.952068	-1.21633
Unigene8904_JJ	0.171441	3.23033		Unigene21142_JJ	0.978626	-2.11784		CL8048.Contig1_JJ	-2.81344	0.620152		Unigene36021_JJ	-0.0487862	-1.21668
CL2235.Contig4_JJ	1.8594	3.22827		Unigene22897_JJ	0.273599	-2.11891		Unigene31052_JJ	-1.20268	0.616138		Unigene11842_JJ	-0.476099	-1.21707
CL8661.Contig3_JJ	2.17788	3.22821		Unigene6155_JJ	0.106643	-2.1193		CL8829.Contig2_JJ	-1.79655	0.605987		CL2682.Contig1_JJ	-0.74326	-1.21803
CL9846.Contig1_JJ	2.30855	3.22793		CL7849.Contig1_JJ	0.29616	-2.12183		Unigene4671_JJ	-1.33104	0.605573		Unigene33715_JJ	-0.0574855	-1.21864
CL487.Contig3_JJ	2.28221	3.22767		Unigene46772_JJ	0.0512145	-2.12796		Unigene20993_JJ	-1.5455	0.605217		Unigene40754_JJ	-0.856092	-1.21986
CL6330.Contig1_JJ	0.583748	3.22658		CL2511.Contig2_JJ	1.64908	-2.13053		CL7564.Contig2_JJ	-1.02797	0.600821		CL4215.Contig1_JJ	-0.683919	-1.22023
Unigene49036_JJ	0.545618	3.22617		Unigene3157_JJ	0.097599	-2.1307		Unigene23200_JJ	-1.2739	0.60028		Unigene5115_JJ	-0.268892	-1.22065
CL9166.Contig1_JJ	3.37183	3.2257		CL3053.Contig2_JJ	1.73408	-2.14136		CL7825.Contig2_JJ	-1.10635	0.593481		Unigene14795_JJ	-0.584075	-1.22084
CL7792.Contig3_JJ	3.00951	3.22511		Unigene17927_JJ	0.589083	-2.14304		CL1133.Contig1_JJ	-1.1375	0.591194		Unigene27495_JJ	-0.854215	-1.22124
CL91.Contig1_JJ	1.90046	3.22398		CL6790.Contig3_JJ	0.24374	-2.14505		CL10478.Contig1_JJ	-1.02609	0.590124		CL3307.Contig1_JJ	-0.0609852	-1.2216
CL4299.Contig2_JJ	1.8783	3.22088		CL8731.Contig1_JJ	0.337669	-2.14728		CL9669.Contig2_JJ	-1.41052	0.589478		CL3255.Contig2_JJ	-0.416652	-1.22199
Unigene6185_JJ	0.787051	3.21791		Unigene46934_JJ	0.0804753	-2.15682		CL4019.Contig1_JJ	-1.09802	0.588153		Unigene10266_JJ	-2.3858	-1.22239
CL6490.Contig2_JJ	2.85097	3.21556		CL7940.Contig2_JJ	0.791907	-2.16439		Unigene19822_JJ	-1.85733	0.586685		CL6940.Contig1_JJ	-1.66034	-1.22268
CL6316.Contig2_JJ	1.62059	3.21464		Unigene7664_JJ	0.029774	-2.1647		Unigene33304_JJ	-1.4721	0.583245		CL6495.Contig1_JJ	-0.188938	-1.22336
CL55.Contig2_JJ	3.24081	3.21198		CL5648.Contig2_JJ	0.00283437	-2.16993		CL6726.Contig3_JJ	-1.09868	0.580983		CL4674.Contig1_JJ	-1.19417	-1.22382
Unigene48796_JJ	2.60434	3.2117		Unigene26751_JJ	1.57978	-2.17219		CL7815.Contig1_JJ	-1.11696	0.576661		Unigene25027_JJ	-0.254853	-1.22448
Unigene10157_JJ	1.65121	3.211		Unigene33572_JJ	1.52955	-2.17306		Unigene50857_JJ	-1.93554	0.57522		Unigene35039_JJ	-0.137368	-1.22465
CL6391.Contig1_JJ	2.09538	3.21086		CL803.Contig5_JJ	3.12013	-2.17544		Unigene6655_JJ	-8.27961	0.56431		Unigene33296_JJ	-0.0758314	-1.22529
Unigene7159_JJ	0.342023	3.20895		Unigene2556_JJ	0.244669	-2.17571		CL3025.Contig2_JJ	-1.22005	0.562106		CL4266.Contig2_JJ	-0.213558	-1.22594
Unigene8100_JJ	1.66395	3.20692		CL376.Contig4_JJ	0.185189	-2.17845		Unigene43540_JJ	-1.2508	0.560326		Unigene2046_JJ	-0.766644	-1.22702
CL391.Contig1_JJ	2.442	3.20577		Unigene25157_JJ	0.692701	-2.18034		Unigene21002_JJ	-2.26259	0.553968		CL8611.Contig1_JJ	-0.21559	-1.22815
CL9341.Contig2_JJ	3.38074	3.20461		Unigene29076_JJ	0.0961894	-2.18673		CL5548.Contig2_JJ	-1.08974	0.548765		Unigene25603_JJ	-0.768022	-1.22851
CL6173.Contig3_JJ	2.34417	3.20452		Unigene46816_JJ	0.0185133	-2.18733		CL6622.Contig3_JJ	-2.43453	0.548621		Unigene21950_JJ	-0.476845	-1.22864
Unigene46967_JJ	3.58443	3.20317		CL9205.Contig1_JJ	0.611216	-2.18749		CL378.Contig2_JJ	-1.01721	0.547967		Unigene18566_JJ	-0.351168	-1.22884
Unigene9656_JJ	2.05697	3.20076		Unigene49561_JJ	0.95047	-2.19158		Unigene18011_JJ	-1.10409	0.546069		Unigene23271_JJ	-0.298774	-1.23023
CL2015.Contig1_JJ	1.51847	3.19994		Unigene29966_JJ	0.0623508	-2.19332		Unigene3983_JJ	-2.45095	0.544685		CL2932.Contig3_JJ	-0.523195	-1.23024
CL8353.Contig2_JJ	2.79481	3.19878		CL5629.Contig2_JJ	0.431445	-2.19489		CL4456.Contig1_JJ	-9.18735	0.542269		CL9776.Contig1_JJ	-1.77141	-1.23038
Unigene7235_JJ	4.05796	3.19844		CL5879.Contig1_JJ	1.53969	-2.1963		CL5885.Contig3_JJ	-4.1753	0.541611		CL9250.Contig2_JJ	-0.167636	-1.23075
Unigene43489_JJ	1.93187	3.19813		Unigene16149_JJ	0.630749	-2.22458		Unigene31961_JJ	-1.47621	0.537999		Unigene36771_JJ	-0.829395	-1.23205
CL9630.Contig2_JJ	2.76314	3.19805		Unigene18314_JJ	1.47066	-2.22503		CL3113.Contig7_JJ	-1.46305	0.537471		CL1513.Contig2_JJ	-0.246941	-1.23528
CL6947.Contig1_JJ	2.1668	3.19772		CL8438.Contig4_JJ	1.95475	-2.23386		CL1942.Contig5_JJ	-1.52206	0.535914		Unigene16689_JJ	-0.123735	-1.23563
CL169.Contig1_JJ	0.900381	3.19749		CL6680.Contig3_JJ	1.50763	-2.23704		CL840.Contig1_JJ	-1.23894	0.530287		CL7213.Contig1_JJ	-0.189513	-1.23576
Unigene40320_JJ	0.870365	3.19599		Unigene44289_JJ	0.662004	-2.25067		CL3300.Contig3_JJ	-1.21468	0.526584		Unigene15857_JJ	-1.76656	-1.23602
CL2252.Contig5_JJ	3.20716	3.19541		Unigene3599_JJ	0.264222	-2.25687		Unigene43057_JJ	-1.59716	0.522549		Unigene19859_JJ	-0.122693	-1.23717
CL5146.Contig2_JJ	2.6573	3.19193		Unigene39814_JJ	0.712424	-2.25949		Unigene18523_JJ	-1.03445	0.515956		CL1990.Contig3_JJ	-0.131438	-1.23733
Unigene9660_JJ	2.407	3.1888		Unigene34561_JJ	2.479	-2.26562		Unigene46922_JJ	-1.32024	0.51384		Unigene16134_JJ	-0.652687	-1.23765
CL3556.Contig1_JJ	2.90215	3.1882		Unigene46807_JJ	0.234486	-2.26568		Unigene50635_JJ	-1.739	0.512136		CL2102.Contig1_JJ	-1.48713	-1.23811
CL2629.Contig2_JJ	3.02341	3.18759		Unigene47036_JJ	1.30336	-2.26591		Unigene37626_JJ	-1.21205	0.510416		CL792.Contig4_JJ	-0.0148478	-1.23824
CL172.Contig8_JJ	2.66079	3.18511		CL626.Contig2_JJ	1.02177	-2.27872		CL5962.Contig2_JJ	-1.12046	0.509719		CL1286.Contig17_JJ	-1.76752	-1.2384
Unigene13592_JJ	0.234465	3.18427		Unigene33995_JJ	0.131957	-2.28722		Unigene30895_JJ	-1.51009	0.509674		Unigene34580_JJ	-0.731787	-1.23895
Unigene38841_JJ	2.91698	3.18392		Unigene16076_JJ	0.717358	-2.28733		CL9844.Contig1_JJ	-1.13112	0.507355		CL9744.Contig2_JJ	-0.549142	-1.23906
CL1781.Contig1_JJ	1.55031	3.18129		Unigene16226_JJ	0.150176	-2.30378		Unigene18572_JJ	-1.1137	0.505254		Unigene33053_JJ	-0.267825	-1.23932
CL1734.Contig5_JJ	4.38638	3.17819		CL4300.Contig4_JJ	0.667739	-2.31107		CL10106.Contig2_JJ	-1.1914	0.498708		Unigene14317_JJ	-0.724214	-1.23997
CL1488.Contig3_JJ	2.9207	3.17788		CL1592.Contig1_JJ	0.68226	-2.31584		Unigene30240_JJ	-1.44696	0.498638		Unigene30017_JJ	-0.82611	-1.24054
Unigene39002_JJ	1.52814	3.17772		Unigene6493_JJ	0.632936	-2.32492		CL2880.Contig2_JJ	-1.03276	0.498537		CL3294.Contig3_JJ	-1.19681	-1.24143
CL5895.Contig2_JJ	3.29043	3.17755		CL19.Contig4_JJ	0.110946	-2.35518		Unigene28099_JJ	-1.47849	0.495196		Unigene21325_JJ	-0.794921	-1.24166
CL3175.Contig3_JJ	5.4368	3.17688		CL10342.Contig1_JJ	0.565683	-2.36897		CL9876.Contig1_JJ	-1.09741	0.494605		Unigene33129_JJ	-0.688705	-1.24289
CL8424.Contig1_JJ	0.669239	3.17638		CL2332.Contig4_JJ	1.47824	-2.38606		Unigene3865_JJ	-5.93074	0.488865		Unigene48335_JJ	-0.299066	-1.24302
CL759.Contig3_JJ	3.53952	3.17365		Unigene39303_JJ	0.0231314	-2.40554		CL2210.Contig2_JJ	-1.7356	0.488829		CL1967.Contig1_JJ	-0.362991	-1.24315
Unigene460_JJ	0.677156	3.17318		CL3662.Contig4_JJ	0.302308	-2.40772		Unigene43250_JJ	-1.2103	0.488467		CL3963.Contig3_JJ	-0.534886	-1.24342
CL2184.Contig2_JJ	2.48002	3.17277		Unigene3598_JJ	0.451808	-2.40808		CL4156.Contig2_JJ	-2.48867	0.486749		Unigene26487_JJ	-0.959358	-1.24393
Unigene213_JJ	2.02175	3.17258		Unigene40740_JJ	0.260063	-2.40911		CL7166.Contig2_JJ	-1.81521	0.484494		CL4992.Contig2_JJ	-3.38898	-1.24417
CL7070.Contig1_JJ	0.156293	3.16413		Unigene40714_JJ	0.0404143	-2.41504		Unigene23983_JJ	-1.46569	0.477999		Unigene46611_JJ	-0.391425	-1.24436
CL2086.Contig3_JJ	1.87971	3.16393		CL7744.Contig2_JJ	0.0979264	-2.41665		CL564.Contig4_JJ	-1.10412	0.475247		Unigene26999_JJ	-0.435629	-1.24479
CL7229.Contig1_JJ	1.66297	3.16346		CL6763.Contig1_JJ	0.116024	-2.41741		Unigene22495_JJ	-1.09115	0.472753		Unigene35292_JJ	-0.572549	-1.24527
CL178.Contig2_JJ	3.31311	3.163		CL3260.Contig3_JJ	0.418437	-2.4209		Unigene25591_JJ	-2.01874	0.472068		Unigene36065_JJ	-0.306382	-1.24591
CL1621.Contig1_JJ	1.76326	3.16284		Unigene15677_JJ	1.01489	-2.42104		CL6894.Contig1_JJ	-1.29098	0.468944		Unigene17159_JJ	-0.37584	-1.24598
CL5259.Contig2_JJ	2.84753	3.16058		CL9732.Contig1_JJ	0.169058	-2.43485		CL4342.Contig1_JJ	-1.84408	0.463702		CL3614.Contig1_JJ	-0.788422	-1.2461
CL1126.Contig9_JJ	3.75398	3.15902		CL2436.Contig1_JJ	0.0676477	-2.44309		CL2503.Contig1_JJ	-2.88136	0.463174		CL430.Contig1_JJ	-0.529316	-1.24727
CL439.Contig6_JJ	3.03924	3.1569		Unigene24986_JJ	0.284706	-2.45247		Unigene20230_JJ	-1.19265	0.459432		Unigene47097_JJ	-0.470533	-1.24733
CL8691.Contig2_JJ	4.38927	3.15567		CL5368.Contig2_JJ	0.371527	-2.45534		Unigene48044_JJ	-1.47555	0.458106		Unigene20522_JJ	-0.203533	-1.24793
CL1703.Contig5_JJ	0.897094	3.15488		CL1448.Contig4_JJ	0.212027	-2.45927		Unigene41764_JJ	-1.04055	0.455231		CL9648.Contig2_JJ	-0.991606	-1.24802
CL6075.Contig3_JJ	3.4611	3.15458		CL1146.Contig5_JJ	2.25591	-2.45943		Unigene24882_JJ	-1.01831	0.453512		Unigene23663_JJ	-0.375164	-1.25032
CL5422.Contig4_JJ	2.37587	3.15303		Unigene45612_JJ	0.408044	-2.45943		CL5785.Contig2_JJ	-1.04466	0.445853		CL7611.Contig1_JJ	-0.517354	-1.2505
CL5223.Contig3_JJ	2	3.15292		Unigene37883_JJ	0.368698	-2.45972		CL4682.Contig1_JJ	-1.20917	0.445124		Unigene17036_JJ	-0.0497372	-1.25212
CL9901.Contig2_JJ	2.79964	3.15066		Unigene34995_JJ	0.884693	-2.46271		Unigene2221_JJ	-1.76184	0.442518		Unigene18107_JJ	-0.974324	-1.25218
CL425.Contig3_JJ	2.87778	3.15046		CL10527.Contig3_JJ	2.93605	-2.46301		CL1781.Contig2_JJ	-1.93916	0.440537		Unigene25747_JJ	-0.475836	-1.25528
Unigene29163_JJ	3.86825	3.1503		CL1902.Contig2_JJ	0.765797	-2.4639		Unigene7537_JJ	-1.97712	0.439178		CL8563.Contig1_JJ	-0.256181	-1.25618
CL10241.Contig1_JJ	4.09303	3.14946		CL5370.Contig1_JJ	0.0901978	-2.47111		CL4341.Contig1_JJ	-2.17786	0.438588		Unigene41180_JJ	-0.931053	-1.25699
CL4017.Contig10_JJ	2.72929	3.14632		CL853.Contig2_JJ	0.32305	-2.48206		Unigene50044_JJ	-2.16636	0.437186		Unigene16051_JJ	-0.502266	-1.25749
CL1916.Contig4_JJ	0.444563	3.14521		CL1667.Contig1_JJ	0.177717	-2.5025		CL5534.Contig3_JJ	-1.20179	0.432789		CL4266.Contig1_JJ	-0.245112	-1.2575
CL1593.Contig7_JJ	0.313366	3.14505		Unigene9147_JJ	2.12305	-2.51099		CL9425.Contig2_JJ	-1.60126	0.431157		Unigene1962_JJ	-2.38098	-1.25771
CL4539.Contig1_JJ	3.50711	3.14444		CL3371.Contig1_JJ	0.823677	-2.52556		CL4190.Contig2_JJ	-1.21991	0.428346		CL5335.Contig3_JJ	-2.51643	-1.25836
Unigene48090_JJ	2.46699	3.14405		CL4836.Contig2_JJ	0.317884	-2.52803		CL3419.Contig2_JJ	-1.26236	0.424226		Unigene35611_JJ	-0.800994	-1.25955
Unigene27853_JJ	0.48084	3.14405		CL4839.Contig1_JJ	0.390584	-2.54118		CL378.Contig1_JJ	-1.14198	0.423194		Unigene50431_JJ	-0.309178	-1.25983
CL9779.Contig1_JJ	3.79038	3.14326		Unigene345_JJ	0.0414447	-2.54607		CL9327.Contig1_JJ	-1.10109	0.42315		Unigene22879_JJ	-0.660753	-1.25995
Unigene35534_JJ	3.78367	3.1422		CL19.Contig2_JJ	2.45437	-2.55313		Unigene47889_JJ	-2.36753	0.422891		CL4956.Contig2_JJ	-0.912217	-1.26218
CL3769.Contig3_JJ	1.19202	3.14182		Unigene19853_JJ	0.0377767	-2.55582		Unigene44110_JJ	-1.59538	0.420218		CL2793.Contig1_JJ	-0.38881	-1.26328
CL5171.Contig1_JJ	2.75835	3.14048		CL4160.Contig1_JJ	0.901689	-2.5658		Unigene14798_JJ	-1.50584	0.417538		Unigene6606_JJ	-0.554511	-1.26518
Unigene22438_JJ	3.55522	3.14018		Unigene949_JJ	0.247568	-2.57644		CL8874.Contig1_JJ	-1.22767	0.417175		CL1264.Contig11_JJ	-3.85899	-1.26555
CL993.Contig2_JJ	3.17868	3.13997		CL4420.Contig3_JJ	0.437873	-2.57833		Unigene44507_JJ	-2.88536	0.416393		Unigene43818_JJ	-1.16993	-1.26579
CL3955.Contig2_JJ	4.07642	3.13993		CL1567.Contig2_JJ	0.798308	-2.5873		Unigene27825_JJ	-1.83624	0.415499		CL251.Contig2_JJ	-0.26005	-1.26645
CL2439.Contig9_JJ	1.38211	3.13951		Unigene25091_JJ	0.439028	-2.59505		Unigene15292_JJ	-1.32937	0.414618		Unigene8539_JJ	-0.708651	-1.26647
CL2700.Contig5_JJ	2.78383	3.13627		Unigene33013_JJ	0.117412	-2.59523		CL351.Contig3_JJ	-1.37974	0.413314		CL3458.Contig1_JJ	-0.160533	-1.26675
Unigene14786_JJ	3.37944	3.13313		CL7429.Contig2_JJ	1.21008	-2.60334		CL736.Contig2_JJ	-1.3108	0.410788		Unigene40713_JJ	-0.882716	-1.26774
CL4842.Contig4_JJ	5.03605	3.13286		CL592.Contig3_JJ	0.134029	-2.60938		CL7945.Contig2_JJ	-1.27672	0.410676		Unigene623_JJ	-1.03258	-1.26805
Unigene24085_JJ	2.32193	3.13245		Unigene2016_JJ	5.15411	-2.61738		Unigene9659_JJ	-1.00474	0.410293		Unigene22337_JJ	-0.701566	-1.26901
CL9430.Contig1_JJ	1.56605	3.13186		Unigene8425_JJ	0.965743	-2.62189		Unigene9603_JJ	-1.03395	0.406625		CL8808.Contig1_JJ	-0.621818	-1.27076
CL883.Contig3_JJ	2.89838	3.13171		CL2699.Contig13_JJ	0.921198	-2.64866		CL8447.Contig1_JJ	-1.7025	0.405017		Unigene2216_JJ	-0.272857	-1.2713
CL1004.Contig3_JJ	2.63493	3.13093		Unigene20488_JJ	0.928809	-2.65055		CL5690.Contig4_JJ	-2.25598	0.391552		CL8045.Contig5_JJ	-0.771376	-1.2718
CL1644.Contig3_JJ	1.5663	3.13038		CL5553.Contig5_JJ	0.640525	-2.67367		Unigene39671_JJ	-1.30976	0.391524		CL1579.Contig2_JJ	-1.62434	-1.27194
CL10484.Contig1_JJ	2.62913	3.12833		CL7612.Contig3_JJ	0.630766	-2.67736		Unigene12996_JJ	-1.27625	0.388691		Unigene9263_JJ	-0.228571	-1.27258
Unigene43115_JJ	4.31235	3.12807		CL803.Contig1_JJ	2.61439	-2.68118		CL8143.Contig3_JJ	-1.82029	0.388105		Unigene12528_JJ	-0.205511	-1.27383
Unigene47239_JJ	0.456015	3.12698		Unigene16874_JJ	1.0036	-2.68966		Unigene35180_JJ	-1.00091	0.383207		Unigene5998_JJ	-0.184278	-1.27483
CL2235.Contig1_JJ	1.75602	3.12489		CL3224.Contig2_JJ	0.506452	-2.69133		CL7253.Contig2_JJ	-2.40663	0.378998		CL7157.Contig1_JJ	-0.471982	-1.27505
Unigene23332_JJ	2.21501	3.12169		Unigene46287_JJ	1.37504	-2.69681		Unigene45010_JJ	-1.22001	0.376784		CL4603.Contig1_JJ	-0.875159	-1.27509
CL3843.Contig2_JJ	3.31609	3.12051		CL9141.Contig1_JJ	1.28693	-2.70704		Unigene43137_JJ	-2.03291	0.376006		Unigene3968_JJ	-0.21597	-1.27622
CL4248.Contig2_JJ	2.12324	3.12034		Unigene7213_JJ	0.379742	-2.70732		Unigene3776_JJ	-1.73869	0.375133		CL3968.Contig2_JJ	-1.17613	-1.27875
Unigene43731_JJ	0.758992	3.11974		CL3992.Contig1_JJ	0.170897	-2.71341		CL1217.Contig1_JJ	-3.4439	0.37099		CL10188.Contig2_JJ	-0.898069	-1.27931
CL5891.Contig5_JJ	2.57138	3.11827		Unigene41711_JJ	0.982722	-2.71989		CL10387.Contig1_JJ	-1.20899	0.370299		Unigene49824_JJ	-0.316887	-1.27963
CL9208.Contig1_JJ	3.18364	3.11504		Unigene17404_JJ	0.15168	-2.72307		Unigene18801_JJ	-3.08517	0.367157		Unigene40853_JJ	-1.74395	-1.28071
CL10547.Contig2_JJ	0.971925	3.11393		Unigene5281_JJ	0.0372329	-2.73383		CL2376.Contig1_JJ	-1.31583	0.3624		Unigene45685_JJ	-0.279406	-1.28111
CL204.Contig3_JJ	2.51602	3.1137		CL8438.Contig1_JJ	1.44722	-2.74139		CL2915.Contig2_JJ	-2.61542	0.360336		CL9391.Contig3_JJ	-0.125798	-1.28137
CL1790.Contig1_JJ	1.59002	3.11314		CL5692.Contig2_JJ	0.763161	-2.74595		CL5904.Contig3_JJ	-1.29223	0.35663		Unigene14117_JJ	-0.254612	-1.28138
CL8471.Contig1_JJ	2.7268	3.11249		CL3188.Contig1_JJ	0.367178	-2.75835		CL6800.Contig2_JJ	-1.15578	0.355181		CL10459.Contig1_JJ	-0.790909	-1.28143
CL838.Contig2_JJ	2.68078	3.11165		CL2950.Contig1_JJ	0.809628	-2.77624		CL2844.Contig2_JJ	-7.91687	0.354588		Unigene34994_JJ	-1.07671	-1.28177
Unigene27509_JJ	1.18197	3.10892		Unigene459_JJ	0.259572	-2.77794		Unigene10028_JJ	-1.40931	0.353989		Unigene23500_JJ	-1.47199	-1.28177
CL2668.Contig2_JJ	0.697668	3.10864		CL721.Contig4_JJ	0.545968	-2.78588		CL8230.Contig2_JJ	-2.04569	0.351379		Unigene35059_JJ	-0.0485237	-1.28213
CL2439.Contig3_JJ	3.30449	3.1086		CL6357.Contig2_JJ	2.20641	-2.78825		CL709.Contig1_JJ	-2.13245	0.351277		Unigene10573_JJ	-2.49291	-1.28217
CL5568.Contig2_JJ	2.67596	3.10852		CL6260.Contig5_JJ	2.18835	-2.78958		Unigene5703_JJ	-2.05539	0.348953		Unigene39869_JJ	-0.325941	-1.2824
CL1703.Contig4_JJ	0.849082	3.10687		CL1902.Contig1_JJ	0.438826	-2.79087		CL2570.Contig1_JJ	-1.20401	0.343954		CL3704.Contig4_JJ	-0.286815	-1.28279
CL9195.Contig2_JJ	3.84561	3.10617		CL3142.Contig2_JJ	0.278497	-2.80229		Unigene49192_JJ	-1.49713	0.343646		Unigene18110_JJ	-0.103798	-1.28346
CL4862.Contig4_JJ	1.361	3.10565		Unigene16639_JJ	0.281962	-2.81526		CL1611.Contig2_JJ	-1.55205	0.341542		Unigene887_JJ	-0.582438	-1.28387
Unigene40501_JJ	1.40836	3.10416		CL6726.Contig2_JJ	0.890263	-2.82209		Unigene7118_JJ	-1.99766	0.340052		Unigene2409_JJ	-1.03508	-1.28398
Unigene17250_JJ	0.307982	3.10306		Unigene14837_JJ	0.229734	-2.82753		Unigene8686_JJ	-2.44884	0.336691		Unigene15415_JJ	-0.434735	-1.28421
Unigene44214_JJ	2.4432	3.10305		CL3748.Contig4_JJ	0.240832	-2.83581		Unigene6119_JJ	-2.13621	0.334939		Unigene32829_JJ	-0.129352	-1.28485
Unigene30018_JJ	2.99632	3.10282		Unigene31201_JJ	0.450033	-2.83773		CL4132.Contig1_JJ	-6.79442	0.334867		Unigene37469_JJ	-1.9349	-1.2854
CL2541.Contig2_JJ	2.09558	3.1025		CL19.Contig6_JJ	2.16141	-2.84609		Unigene4081_JJ	-1.71967	0.334548		Unigene7259_JJ	-0.296431	-1.28594
CL6136.Contig3_JJ	2.47942	3.10121		Unigene580_JJ	0.537443	-2.85223		CL989.Contig2_JJ	-2.1543	0.330699		Unigene34529_JJ	-0.380806	-1.28645
Unigene28219_JJ	1.38802	3.09935		CL7136.Contig2_JJ	0.910572	-2.86113		Unigene45915_JJ	-1.24616	0.327575		Unigene45981_JJ	-0.343592	-1.28745
CL6041.Contig1_JJ	3.08641	3.09894		CL2792.Contig2_JJ	0.434403	-2.86153		CL8697.Contig1_JJ	-1.47183	0.326365		CL7304.Contig2_JJ	-1.16612	-1.28854
CL9260.Contig1_JJ	2.39892	3.09769		CL147.Contig5_JJ	0.573497	-2.86561		CL2651.Contig2_JJ	-1.99839	0.320961		Unigene26106_JJ	-1.00462	-1.29002
Unigene31847_JJ	3.37201	3.09546		CL1801.Contig2_JJ	0.209529	-2.86888		CL4353.Contig2_JJ	-1.0144	0.320016		CL10437.Contig2_JJ	-1.41874	-1.29105
CL3849.Contig5_JJ	3.46086	3.09482		CL1480.Contig1_JJ	0.182075	-2.87321		CL8035.Contig5_JJ	-1.72356	0.319086		Unigene30707_JJ	-0.00161105	-1.29166
Unigene30518_JJ	2.44878	3.09369		CL4304.Contig2_JJ	0.0984626	-2.88164		CL3997.Contig2_JJ	-1.13886	0.31853		Unigene41966_JJ	-0.543788	-1.29177
Unigene41792_JJ	1.39314	3.09325		Unigene38106_JJ	0.359206	-2.88323		Unigene10199_JJ	-1.62751	0.316715		CL3921.Contig1_JJ	-0.0850109	-1.29253
CL4544.Contig2_JJ	1.42961	3.09198		CL2777.Contig1_JJ	0.0759489	-2.90512		CL8824.Contig1_JJ	-1.56426	0.313565		Unigene37808_JJ	-1.28668	-1.29291
CL7476.Contig2_JJ	1.09169	3.08991		Unigene48718_JJ	0.0303179	-2.90884		Unigene32426_JJ	-1.27382	0.312004		CL9820.Contig1_JJ	-0.97349	-1.2934
CL230.Contig4_JJ	0.746426	3.08969		Unigene14775_JJ	0.0631295	-2.924		Unigene769_JJ	-1.0811	0.311686		Unigene48837_JJ	-0.0839784	-1.29429
Unigene6039_JJ	1.92081	3.08823		CL4947.Contig1_JJ	0.3584	-2.92439		Unigene32313_JJ	-1.04281	0.310068		Unigene21185_JJ	-1.15725	-1.29476
Unigene31407_JJ	1.30619	3.08812		Unigene42571_JJ	0.48715	-2.92567		Unigene40687_JJ	-1.22984	0.309282		CL3642.Contig1_JJ	-0.915563	-1.29501
CL8172.Contig3_JJ	4.51257	3.08791		Unigene3862_JJ	0.22451	-2.94541		CL3545.Contig2_JJ	-3.74024	0.309254		Unigene36716_JJ	-0.442337	-1.29514
CL862.Contig2_JJ	2.31617	3.08788		CL972.Contig1_JJ	1.87361	-2.95487		CL2876.Contig1_JJ	-1.85244	0.308549		Unigene18533_JJ	-0.0356757	-1.29574
CL10195.Contig2_JJ	1.02915	3.08642		CL4288.Contig4_JJ	0.532082	-2.95583		Unigene37443_JJ	-1.35704	0.305923		Unigene42406_JJ	-0.566891	-1.29656
Unigene38625_JJ	1.97595	3.08536		CL5652.Contig1_JJ	1.17417	-2.9622		CL4838.Contig3_JJ	-1.20786	0.305028		Unigene32174_JJ	-0.330149	-1.29716
CL6947.Contig2_JJ	2.80458	3.08532		Unigene37438_JJ	0.433139	-2.96639		CL7229.Contig2_JJ	-1.19559	0.304909		Unigene22892_JJ	-0.412193	-1.29766
Unigene38550_JJ	0.291068	3.08461		CL6208.Contig1_JJ	0.822918	-2.98543		Unigene28104_JJ	-2.29862	0.30472		Unigene6214_JJ	-0.512221	-1.29768
CL4643.Contig2_JJ	2.9226	3.0845		CL6623.Contig1_JJ	0.662738	-2.98999		CL5476.Contig2_JJ	-1.05563	0.302819		Unigene38353_JJ	-0.186413	-1.29844
CL1464.Contig1_JJ	2.54418	3.08377		CL4085.Contig3_JJ	2.49109	-3.00692		CL10074.Contig1_JJ	-1.48314	0.293539		CL7122.Contig2_JJ	-0.234611	-1.29861
CL4539.Contig4_JJ	3.4464	3.08373		Unigene9296_JJ	0.0177689	-3.03768		Unigene6209_JJ	-3.94377	0.285612		CL1928.Contig5_JJ	-0.229848	-1.29874
CL2758.Contig1_JJ	3.27455	3.0804		CL3260.Contig2_JJ	0.383122	-3.0527		CL8501.Contig1_JJ	-1.04305	0.284085		CL820.Contig1_JJ	-1.36389	-1.299
CL804.Contig1_JJ	3.13979	3.07889		Unigene32683_JJ	0.929854	-3.05395		Unigene39624_JJ	-2.12928	0.281993		Unigene41600_JJ	-0.200625	-1.2995
CL2439.Contig1_JJ	1.32093	3.07833		CL1496.Contig1_JJ	0.0603474	-3.05592		CL4913.Contig1_JJ	-1.08601	0.27765		Unigene38822_JJ	-0.298961	-1.29956
CL1088.Contig6_JJ	2.42765	3.07549		Unigene27280_JJ	2.65833	-3.08453		Unigene45610_JJ	-1.38874	0.274665		Unigene47499_JJ	-1.10923	-1.29956
Unigene4524_JJ	1.09878	3.07538		CL4213.Contig2_JJ	0.687136	-3.10822		CL1056.Contig2_JJ	-1.74503	0.274249		CL10614.Contig3_JJ	-3.79813	-1.30162
Unigene31734_JJ	2.18634	3.07477		CL2877.Contig1_JJ	0.172776	-3.1086		CL7388.Contig1_JJ	-1.57401	0.273208		Unigene17425_JJ	-0.442973	-1.30179
CL2961.Contig1_JJ	2.28146	3.07477		CL19.Contig8_JJ	1.84907	-3.15843		CL3026.Contig1_JJ	-2.11621	0.273094		Unigene3112_JJ	-0.29956	-1.30203
Unigene21262_JJ	0.850774	3.07317		Unigene19821_JJ	0.894223	-3.17628		Unigene38990_JJ	-3.52607	0.271359		Unigene33306_JJ	-0.135224	-1.30353
CL9068.Contig1_JJ	2.97763	3.07303		Unigene30892_JJ	2.17805	-3.1822		Unigene11886_JJ	-1.30627	0.268411		Unigene16717_JJ	-1.00718	-1.30354
Unigene11155_JJ	1.92149	3.07301		CL7429.Contig1_JJ	0.271784	-3.20204		CL2715.Contig1_JJ	-6.76818	0.262483		CL5617.Contig3_JJ	-0.238812	-1.30365
CL2432.Contig2_JJ	3.25017	3.07122		CL19.Contig7_JJ	1.77959	-3.2279		CL1550.Contig1_JJ	-1.18057	0.261946		Unigene10689_JJ	-0.969154	-1.30502
CL6680.Contig5_JJ	6.81506	3.07039		Unigene2864_JJ	2.37385	-3.2384		Unigene44811_JJ	-1.02727	0.261232		CL941.Contig1_JJ	-0.698558	-1.30508
CL2157.Contig14_JJ	1.37795	3.06969		CL3629.Contig1_JJ	0.19897	-3.25854		Unigene19397_JJ	-1.15013	0.260705		Unigene21255_JJ	-0.161556	-1.30586
Unigene22779_JJ	3.56302	3.06931		CL5806.Contig1_JJ	0.169998	-3.27443		CL1976.Contig3_JJ	-1.21009	0.260405		CL9742.Contig1_JJ	-1.04547	-1.30613
CL1741.Contig1_JJ	2.90836	3.0673		Unigene12676_JJ	1.17764	-3.28602		Unigene234_JJ	-1.01937	0.259404		Unigene25845_JJ	-0.439442	-1.30618
CL3745.Contig3_JJ	2.57139	3.06633		CL7146.Contig1_JJ	0.161463	-3.29797		CL4476.Contig2_JJ	-4.66838	0.258976		CL1743.Contig4_JJ	-0.531928	-1.30798
CL8172.Contig1_JJ	4.48985	3.06519		Unigene77_JJ	0.850938	-3.30845		CL4186.Contig2_JJ	-1.04584	0.258786		Unigene22525_JJ	-1.25011	-1.30806
CL1399.Contig7_JJ	0.259644	3.06457		Unigene40781_JJ	0.281611	-3.3211		CL1395.Contig1_JJ	-1.8176	0.258013		Unigene34136_JJ	-1.2854	-1.30812
Unigene11683_JJ	2.32747	3.06111		CL8243.Contig5_JJ	0.318211	-3.34746		Unigene24594_JJ	-1.44104	0.257678		CL2290.Contig2_JJ	-0.809725	-1.30902
Unigene6312_JJ	2.04567	3.06092		Unigene27882_JJ	0.571809	-3.34788		Unigene7362_JJ	-1.70126	0.25259		Unigene33160_JJ	-0.922363	-1.30955
CL879.Contig2_JJ	3.17576	3.06025		Unigene42226_JJ	0.185192	-3.36476		Unigene15586_JJ	-1.24793	0.248979		Unigene775_JJ	-0.249307	-1.30957
Unigene14680_JJ	2.49705	3.05933		Unigene388_JJ	0.959932	-3.37236		Unigene13336_JJ	-2.8114	0.248933		CL3242.Contig2_JJ	-0.678412	-1.3096
Unigene3032_JJ	0.288125	3.05859		Unigene42270_JJ	0.289507	-3.45003		Unigene38451_JJ	-1.89812	0.24731		CL56.Contig2_JJ	-0.196109	-1.31159
CL10401.Contig7_JJ	1.30755	3.05842		CL3146.Contig5_JJ	1.00786	-3.45768		Unigene5598_JJ	-1.09024	0.246306		Unigene29381_JJ	-0.818817	-1.31159
CL3505.Contig2_JJ	1.95098	3.05603		CL5637.Contig3_JJ	1.11709	-3.46787		Unigene29538_JJ	-1.42155	0.244002		CL4095.Contig5_JJ	-1.9283	-1.31163
CL3217.Contig3_JJ	1.7929	3.05453		CL2332.Contig3_JJ	0.39536	-3.46894		Unigene10742_JJ	-1.47696	0.243359		Unigene23475_JJ	-1.72114	-1.31268
CL8392.Contig2_JJ	3.06405	3.05311		CL2533.Contig1_JJ	1.15448	-3.51455		CL4709.Contig1_JJ	-1.7888	0.241661		Unigene27257_JJ	-0.142353	-1.31629
CL3004.Contig2_JJ	3.41045	3.05257		Unigene8242_JJ	0.0293241	-3.51839		CL1535.Contig3_JJ	-1.11653	0.239877		Unigene18002_JJ	-0.0421966	-1.31714
Unigene49806_JJ	2.97434	3.05222		Unigene35781_JJ	0.056034	-3.52893		Unigene218_JJ	-1.50136	0.239484		Unigene10056_JJ	-0.587965	-1.31744
CL472.Contig1_JJ	1.20696	3.05089		Unigene7526_JJ	0.798442	-3.55345		Unigene9107_JJ	-1.53101	0.239427		Unigene45748_JJ	-0.35373	-1.31774
Unigene16710_JJ	2.54525	3.05077		Unigene18080_JJ	0.874084	-3.55565		Unigene38713_JJ	-2.58184	0.236185		CL8000.Contig3_JJ	-3.38375	-1.31894
Unigene14615_JJ	1.00337	3.05051		Unigene3382_JJ	0.456716	-3.59495		Unigene49490_JJ	-1.31049	0.235995		CL3230.Contig2_JJ	-0.556081	-1.31928
CL2764.Contig2_JJ	2.55061	3.05004		CL6750.Contig3_JJ	0.0546738	-3.61526		CL2047.Contig2_JJ	-3.05176	0.235095		CL601.Contig2_JJ	-0.191316	-1.31944
CL7729.Contig2_JJ	1.65934	3.0497		CL2490.Contig2_JJ	0.0232698	-3.62059		CL7283.Contig3_JJ	-1.11896	0.234511		CL5454.Contig1_JJ	-0.144019	-1.31958
CL10111.Contig1_JJ	3.6905	3.04959		CL6260.Contig1_JJ	1.35233	-3.6256		Unigene14753_JJ	-1.68789	0.233575		CL2765.Contig2_JJ	-1.44257	-1.32293
CL4516.Contig3_JJ	2.89373	3.04849		Unigene35202_JJ	0.225191	-3.65088		CL4049.Contig1_JJ	-2.41563	0.232017		Unigene46449_JJ	-0.442599	-1.3235
Unigene39231_JJ	2.8795	3.04551		Unigene27534_JJ	0.160992	-3.66742		Unigene46424_JJ	-1.16797	0.231846		CL1542.Contig2_JJ	-1.23625	-1.32482
CL3312.Contig1_JJ	2.02125	3.04539		CL8238.Contig2_JJ	0.0821173	-3.67254		Unigene43251_JJ	-1.59401	0.231381		Unigene31047_JJ	-0.331435	-1.32549
CL2104.Contig4_JJ	3.34094	3.04529		CL279.Contig1_JJ	0.146134	-3.68132		Unigene2180_JJ	-2.16135	0.228217		Unigene37981_JJ	-3.8158	-1.32614
CL3580.Contig4_JJ	3.13394	3.0451		Unigene226_JJ	1.44351	-3.68904		Unigene43223_JJ	-2.17759	0.226752		Unigene29893_JJ	-0.738975	-1.32645
CL1919.Contig4_JJ	1.24005	3.04389		Unigene22006_JJ	0.129534	-3.74614		Unigene8213_JJ	-2.17029	0.222186		Unigene19384_JJ	-0.854267	-1.32651
Unigene17616_JJ	1.28331	3.04357		CL161.Contig1_JJ	0.0216951	-3.78136		Unigene9725_JJ	-1.06143	0.220536		Unigene39529_JJ	-0.258025	-1.32716
CL5579.Contig2_JJ	1.43888	3.04342		CL309.Contig7_JJ	0.449651	-3.83589		CL5136.Contig1_JJ	-1.02308	0.219937		CL7080.Contig1_JJ	-1.34936	-1.3272
CL7043.Contig3_JJ	1.88486	3.04241		CL4602.Contig2_JJ	0.358345	-3.88536		Unigene4494_JJ	-1.55093	0.2065		CL8800.Contig1_JJ	-0.687601	-1.32767
CL8122.Contig6_JJ	2.68806	3.04196		CL9243.Contig2_JJ	0.117094	-3.8985		CL5548.Contig1_JJ	-1.43535	0.203156		CL4208.Contig3_JJ	-0.511116	-1.3286
CL9352.Contig2_JJ	0.473658	3.04128		CL3616.Contig1_JJ	0.068277	-3.959		Unigene47272_JJ	-1.3592	0.201977		CL10073.Contig1_JJ	-1.64322	-1.3296
CL6647.Contig2_JJ	1.12697	3.04124		CL2633.Contig2_JJ	1.59576	-4.0165		CL5992.Contig2_JJ	-2.36828	0.201882		Unigene37409_JJ	-1.05772	-1.33003
CL6370.Contig1_JJ	1.23502	3.04103		CL4594.Contig3_JJ	0.0860092	-4.02491		Unigene42688_JJ	-1.98473	0.201362		CL2584.Contig2_JJ	-1.01097	-1.33015
CL5321.Contig2_JJ	2.4951	3.03995		CL8317.Contig2_JJ	0.800411	-4.03684		CL1868.Contig3_JJ	-1.10104	0.196836		Unigene13152_JJ	-0.254415	-1.33051
CL5198.Contig3_JJ	1.38031	3.0389		Unigene35817_JJ	0.0398335	-4.09051		Unigene7158_JJ	-1.47799	0.192539		Unigene10626_JJ	-0.356304	-1.33167
CL6001.Contig1_JJ	1.71473	3.03873		CL5353.Contig1_JJ	3.17133	-4.24793		CL2829.Contig2_JJ	-2.02705	0.191836		CL7819.Contig2_JJ	-2.35122	-1.33284
Unigene31653_JJ	3.01197	3.03855		Unigene38999_JJ	0.361428	-4.31114		CL2405.Contig3_JJ	-1.08178	0.191282		Unigene26926_JJ	-1.48426	-1.33344
Unigene43094_JJ	2.60496	3.03848		CL1146.Contig6_JJ	0.374426	-4.34092		CL8872.Contig1_JJ	-1.28511	0.189011		CL2028.Contig2_JJ	-0.509047	-1.33362
CL7314.Contig2_JJ	2.30275	3.03695		Unigene20519_JJ	0.3254	-4.46815		Unigene3775_JJ	-1.3851	0.188954		Unigene28786_JJ	-0.329463	-1.33425
CL2889.Contig2_JJ	2.10512	3.03658		CL1588.Contig3_JJ	1.62658	-4.50956		CL6230.Contig4_JJ	-2.83289	0.18714		Unigene6332_JJ	-0.408044	-1.3346
CL3114.Contig1_JJ	0.269983	3.03658		CL5353.Contig2_JJ	2.8957	-4.52356		Unigene30176_JJ	-1.37804	0.186484		Unigene3703_JJ	-0.587542	-1.33559
CL6376.Contig2_JJ	1.68703	3.03604		Unigene10477_JJ	1.14729	-4.63161		CL2503.Contig2_JJ	-3.16146	0.183066		Unigene24972_JJ	-0.907299	-1.33672
CL5821.Contig3_JJ	3.55582	3.03562		CL4203.Contig1_JJ	0.725306	-4.63495		Unigene7575_JJ	-1.62979	0.181221		Unigene5678_JJ	-1.46802	-1.33724
Unigene29074_JJ	2.11103	3.03562		CL19.Contig1_JJ	0.363638	-4.64386		Unigene18004_JJ	-1.76053	0.181014		CL6935.Contig1_JJ	-1.25017	-1.33817
CL8244.Contig1_JJ	1.12751	3.03472		Unigene23962_JJ	0.891775	-4.65025		CL7245.Contig1_JJ	-1.42263	0.18054		Unigene24969_JJ	-0.547373	-1.33845
Unigene29312_JJ	2.96701	3.03413		Unigene22169_JJ	0.573061	-4.71673		Unigene10941_JJ	-2.92774	0.180059		Unigene8746_JJ	-0.563774	-1.33989
CL2489.Contig3_JJ	1.01517	3.03205		CL8606.Contig6_JJ	5.31231	-4.77103		CL3807.Contig2_JJ	-1.03395	0.179046		CL5843.Contig6_JJ	-0.89458	-1.34059
CL175.Contig1_JJ	3.13547	3.03157		Unigene49805_JJ	0.0998719	-4.83794		CL241.Contig2_JJ	-1.84225	0.17718		Unigene29109_JJ	-1.36843	-1.34072
CL1794.Contig3_JJ	3.34041	3.0313		CL6953.Contig1_JJ	0.100424	-4.88309		CL4020.Contig1_JJ	-1.56719	0.176241		Unigene5148_JJ	-0.442847	-1.34117
Unigene37318_JJ	0.749773	3.03068		CL7985.Contig1_JJ	1.0425	-4.8842		CL2562.Contig1_JJ	-1.89916	0.175906		CL4750.Contig2_JJ	-0.301234	-1.342
CL1591.Contig5_JJ	1.8015	3.02912		CL10527.Contig2_JJ	0.507226	-4.89183		Unigene25590_JJ	-4.49046	0.175804		CL9222.Contig2_JJ	-1.52038	-1.34466
CL172.Contig3_JJ	2.50467	3.02899		Unigene48819_JJ	0.106679	-4.96248		CL7169.Contig4_JJ	-2.45137	0.175042		CL2810.Contig1_JJ	-0.181887	-1.34484
CL7621.Contig2_JJ	0.48037	3.02664		Unigene44775_JJ	0.363917	-4.98383		Unigene23754_JJ	-1.39305	0.174635		Unigene14703_JJ	-1.65053	-1.34713
CL10011.Contig1_JJ	2.30052	3.02632		CL4011.Contig2_JJ	1.84583	-4.99081		CL6491.Contig2_JJ	-1.29681	0.173894		Unigene49502_JJ	-0.545528	-1.34896
Unigene13467_JJ	3.40103	3.02385		CL2633.Contig3_JJ	0.618765	-4.99349		CL655.Contig3_JJ	-1.55185	0.172874		Unigene27241_JJ	-0.526444	-1.34991
CL8225.Contig1_JJ	0.474602	3.02237		Unigene5848_JJ	2.36751	-5.09808		CL5664.Contig1_JJ	-2.37091	0.17282		CL4976.Contig2_JJ	-0.464248	-1.35068
CL915.Contig5_JJ	0.0806185	3.02194		CL8503.Contig2_JJ	0.947804	-5.09849		CL5340.Contig2_JJ	-1.13105	0.160777		CL5392.Contig3_JJ	-0.637856	-1.35072
Unigene7922_JJ	4.40888	3.0217		CL309.Contig6_JJ	0.454692	-5.36691		CL8822.Contig2_JJ	-1.45887	0.154458		Unigene16700_JJ	-0.511621	-1.35111
CL5268.Contig3_JJ	2.69039	3.02153		CL8606.Contig5_JJ	4.60413	-5.47922		Unigene37941_JJ	-1.02718	0.153157		Unigene12468_JJ	-0.587718	-1.3516
Unigene42446_JJ	2.75291	3.0199		CL9552.Contig1_JJ	1.39974	-5.83889		CL1144.Contig2_JJ	-1.1508	0.151192		Unigene20476_JJ	-0.258754	-1.35213
Unigene12167_JJ	2.48668	3.01956		Unigene16366_JJ	1.58065	-5.86458		CL1287.Contig1_JJ	-1.70102	0.147815		Unigene25674_JJ	-0.70225	-1.35455
CL2311.Contig2_JJ	3.01299	3.01815		Unigene17033_JJ	0.0306968	-5.9542		CL3664.Contig1_JJ	-1.13865	0.146786		Unigene5438_JJ	-0.390301	-1.35609
CL10175.Contig1_JJ	1.71251	3.01807		Unigene23978_JJ	0.710453	-6.14301		CL9557.Contig1_JJ	-1.41066	0.145851		Unigene32466_JJ	-0.122451	-1.35625
CL5544.Contig2_JJ	2.39164	3.01775		Unigene12975_JJ	1.27589	-6.3339		Unigene50465_JJ	-1.03854	0.142336		Unigene42874_JJ	-1.22907	-1.3563
CL91.Contig3_JJ	2.34357	3.01753		CL1489.Contig2_JJ	0.507228	-6.42392		Unigene6148_JJ	-1.48688	0.141453		CL7032.Contig2_JJ	-1.79088	-1.35635
CL8798.Contig1_JJ	1.08734	3.01752		Unigene45352_JJ	0.273997	-6.75895		Unigene27287_JJ	-1.24378	0.140111		Unigene38799_JJ	-0.660444	-1.3564
CL3860.Contig2_JJ	2.6496	3.01701		Unigene2930_JJ	0.360908	-6.86522		Unigene10624_JJ	-1.42741	0.136581		Unigene22888_JJ	-0.179122	-1.3566
CL6150.Contig4_JJ	3.0199	3.0166		CL1949.Contig1_JJ	2.00488	-7.26061		Unigene14701_JJ	-1.95615	0.132025		Unigene14762_JJ	-0.272318	-1.35705
Unigene25869_JJ	1.18157	3.0166		CL2347.Contig1_JJ	1.44057	-7.30662		CL7998.Contig1_JJ	-1.01209	0.13004		Unigene15256_JJ	-0.28816	-1.35707
CL4404.Contig1_JJ	2.45488	3.01555		CL1949.Contig2_JJ	1.84986	-7.41563		CL1651.Contig1_JJ	-1.16358	0.129765		Unigene7153_JJ	-1.19381	-1.35755
CL8782.Contig1_JJ	4.54161	3.01534		CL5102.Contig1_JJ	0.646947	-7.98355		CL3457.Contig4_JJ	-3.46411	0.129416		Unigene13303_JJ	-1.35102	-1.35772
CL9077.Contig3_JJ	2.89613	3.01454		Unigene49526_JJ	0.125885	-8.29122		CL8763.Contig1_JJ	-1.38904	0.129373		CL7676.Contig1_JJ	-1.01207	-1.35845
Unigene47431_JJ	3.45943	3.0144		Unigene9505_JJ	0.938532	-8.55217		Unigene37698_JJ	-1.00825	0.127636		Unigene14694_JJ	-0.263308	-1.36003
CL6659.Contig4_JJ	2.31583	3.01439		CL3544.Contig1_JJ	0.162371	-8.83242		Unigene3999_JJ	-1.226	0.127633		CL10483.Contig1_JJ	-1.21857	-1.36056
CL1734.Contig6_JJ	4.222	3.01381						CL7216.Contig2_JJ	-1.27787	0.12532		Unigene5481_JJ	-0.955606	-1.36174
CL3805.Contig2_JJ	3.25927	3.01123						Unigene33725_JJ	-1.51149	0.12481		CL6411.Contig1_JJ	-1.58726	-1.36224
CL9932.Contig3_JJ	3.64514	3.00799						Unigene45011_JJ	-1.53754	0.120854		Unigene4090_JJ	-0.511169	-1.36242
Unigene14871_JJ	1.23432	3.00746						Unigene2879_JJ	-4.9649	0.116024		CL2225.Contig1_JJ	-0.408919	-1.36251
CL1870.Contig2_JJ	3.13145	3.00631						CL6727.Contig2_JJ	-1.58305	0.115182		Unigene20167_JJ	-0.384664	-1.36297
Unigene4901_JJ	2.47619	3.00508						CL5136.Contig3_JJ	-1.32726	0.115068		CL3600.Contig4_JJ	-0.491221	-1.36298
CL4722.Contig3_JJ	3.11247	3.00487						CL3146.Contig4_JJ	-2.30451	0.115028		CL3529.Contig1_JJ	-0.587722	-1.36334
Unigene27905_JJ	2.64832	3.00223						CL7380.Contig3_JJ	-1.064	0.112848		CL9097.Contig1_JJ	-0.458015	-1.36452
CL2579.Contig3_JJ	2.50408	3.00103						CL7864.Contig1_JJ	-1.18613	0.11003		Unigene40750_JJ	-0.141896	-1.36462
Unigene991_JJ	0.0614005	3.00034						CL4698.Contig3_JJ	-1.87693	0.109905		Unigene28379_JJ	-0.686449	-1.36528
CL3637.Contig2_JJ	3.08639	3						CL10606.Contig1_JJ	-1.38636	0.109368		Unigene15266_JJ	-0.0898994	-1.36542
Unigene33495_JJ	2.52356	3						Unigene37349_JJ	-1.41117	0.10802		Unigene44335_JJ	-0.745531	-1.36611
CL4627.Contig2_JJ	5.26065	2.99826						Unigene575_JJ	-1.19747	0.106028		Unigene47064_JJ	-0.218489	-1.36644
CL6699.Contig2_JJ	2.75643	2.99687						Unigene26680_JJ	-1.16406	0.0998489		CL9162.Contig1_JJ	-0.455829	-1.36858
CL3083.Contig4_JJ	2.61641	2.99602						CL146.Contig2_JJ	-2.52464	0.0992311		Unigene3986_JJ	-0.0788852	-1.37129
CL7388.Contig2_JJ	1.14759	2.99481						CL6200.Contig1_JJ	-1.24992	0.0980476		CL2732.Contig2_JJ	-0.727952	-1.3715
CL8572.Contig1_JJ	4.47526	2.99395						Unigene20411_JJ	-1.33653	0.0967358		CL9114.Contig1_JJ	-1.18843	-1.37334
CL2836.Contig4_JJ	2.56237	2.99387						CL8382.Contig1_JJ	-2.04354	0.0930022		Unigene9030_JJ	-8.77479	-1.37391
CL1305.Contig2_JJ	3.52427	2.99386						Unigene4851_JJ	-1.8383	0.0927169		Unigene7506_JJ	-2.17805	-1.3742
CL9387.Contig2_JJ	3.5325	2.99354						Unigene21480_JJ	-1.30684	0.091052		CL5691.Contig1_JJ	-0.0313926	-1.37464
CL9948.Contig2_JJ	4.28688	2.99277						CL7103.Contig1_JJ	-2.08482	0.0900698		CL1579.Contig1_JJ	-0.0650289	-1.378
CL7542.Contig2_JJ	1.30905	2.98793						Unigene35194_JJ	-1.21031	0.0889811		Unigene259_JJ	-0.61471	-1.37808
CL6566.Contig1_JJ	2.84978	2.98631						CL3395.Contig1_JJ	-1.24041	0.0859654		Unigene2050_JJ	-0.528045	-1.37819
CL7182.Contig1_JJ	1.69168	2.98575						Unigene15845_JJ	-1.39998	0.0830028		Unigene391_JJ	-0.983431	-1.38002
Unigene3770_JJ	3.52356	2.98569						Unigene24317_JJ	-1.04605	0.0807827		Unigene30913_JJ	-1.46273	-1.38027
CL828.Contig5_JJ	2.85244	2.98562						CL179.Contig1_JJ	-1.2935	0.0802673		CL1967.Contig2_JJ	-0.501832	-1.38199
CL1879.Contig2_JJ	2.59442	2.98329						Unigene16722_JJ	-2.68137	0.0780747		Unigene7302_JJ	-0.649982	-1.38333
CL2408.Contig2_JJ	2.62075	2.98302						Unigene28145_JJ	-1.3675	0.0758883		CL8398.Contig1_JJ	-0.71088	-1.3849
Unigene48734_JJ	3.15451	2.98247						CL2504.Contig3_JJ	-1.24162	0.0756895		CL6215.Contig1_JJ	-0.455516	-1.38623
CL2729.Contig2_JJ	2.28011	2.98105						CL9371.Contig3_JJ	-1.97553	0.0657878		Unigene8747_JJ	-0.378512	-1.3869
CL3103.Contig6_JJ	4.57862	2.98089						Unigene26752_JJ	-1.18309	0.0614768		Unigene27885_JJ	-0.673167	-1.38735
CL5982.Contig2_JJ	3.62727	2.98055						CL2948.Contig2_JJ	-1	0.0610946		CL8426.Contig2_JJ	-0.536545	-1.3874
CL613.Contig2_JJ	0.651514	2.97816						CL7919.Contig1_JJ	-1.48357	0.0560487		Unigene39870_JJ	-0.437186	-1.38804
CL331.Contig2_JJ	3.6256	2.97782						CL6523.Contig5_JJ	-2.17673	0.0549506		CL6059.Contig2_JJ	-0.582273	-1.38896
Unigene15430_JJ	3.11177	2.97779						CL9439.Contig1_JJ	-1.36942	0.0525895		CL10610.Contig6_JJ	-1.36544	-1.38913
CL2439.Contig4_JJ	3.17302	2.97713						Unigene49214_JJ	-1.37875	0.0523376		Unigene35605_JJ	-1.54192	-1.38985
CL3869.Contig5_JJ	2.89592	2.97603						Unigene612_JJ	-1.36544	0.0513936		Unigene50506_JJ	-2.22791	-1.39026
CL1265.Contig1_JJ	1.70083	2.97558						CL7762.Contig1_JJ	-1.45387	0.0484404		Unigene35159_JJ	-1.03329	-1.39239
Unigene42462_JJ	3.17742	2.97441						CL4707.Contig1_JJ	-1.58204	0.0479664		Unigene6027_JJ	-0.397566	-1.39401
Unigene10743_JJ	2.10055	2.97308						Unigene11298_JJ	-1.56532	0.0465289		CL2445.Contig3_JJ	-0.848623	-1.39487
CL6306.Contig1_JJ	2.67783	2.97214						Unigene14706_JJ	-1.54388	0.0452359		Unigene46469_JJ	-1.1676	-1.39698
Unigene15419_JJ	2.32193	2.97154						Unigene2567_JJ	-1.05287	0.0439916		Unigene12236_JJ	-0.575188	-1.3979
CL4365.Contig5_JJ	2.35066	2.9709						Unigene19428_JJ	-1.57955	0.042223		Unigene44708_JJ	-0.0234705	-1.39797
CL384.Contig4_JJ	2.98742	2.96963						CL6238.Contig3_JJ	-1.2154	0.0340646		CL4472.Contig1_JJ	-0.273398	-1.39993
Unigene29061_JJ	3.01505	2.96924						Unigene142_JJ	-1.30115	0.033707		Unigene8732_JJ	-1.689	-1.40149
Unigene36966_JJ	2.90357	2.96857						CL8142.Contig3_JJ	-1.51002	0.0315457		Unigene231_JJ	-2.3207	-1.40173
CL5653.Contig1_JJ	1.8864	2.96845						Unigene45649_JJ	-1.33407	0.0292538		Unigene39926_JJ	-1.3024	-1.4028
CL4541.Contig1_JJ	0.874469	2.96758						Unigene36295_JJ	-1.05337	0.0276785		Unigene2888_JJ	-1.94823	-1.40398
CL1651.Contig2_JJ	4.25499	2.96754						Unigene40017_JJ	-1.05401	0.026967		CL4939.Contig1_JJ	-2.16046	-1.40423
CL1425.Contig2_JJ	2.48144	2.96578						Unigene31383_JJ	-1.14625	0.0267364		Unigene24976_JJ	-1.26103	-1.40506
CL1167.Contig4_JJ	0.117039	2.96573						CL7780.Contig1_JJ	-2.22265	0.0249072		CL10122.Contig2_JJ	-0.850415	-1.40646
CL2743.Contig2_JJ	3.89949	2.96476						CL7182.Contig2_JJ	-1.26929	0.0247679		Unigene48820_JJ	-1.48707	-1.40649
Unigene19697_JJ	1.94529	2.96433						CL921.Contig1_JJ	-1.02783	0.0182622		Unigene29043_JJ	-0.534662	-1.40661
CL4859.Contig2_JJ	2.51896	2.964						CL1566.Contig1_JJ	-1.22963	0.0172264		Unigene7086_JJ	-0.591668	-1.40776
CL4877.Contig2_JJ	4.07311	2.96384						Unigene36906_JJ	-1.0555	0.0135465		Unigene30956_JJ	-0.57911	-1.40854
Unigene26394_JJ	1.4665	2.96172						Unigene38797_JJ	-1.40581	0.0133708		Unigene46481_JJ	-0.533417	-1.40865
CL1998.Contig2_JJ	2.59515	2.96113						CL352.Contig1_JJ	-1.06115	0.00942325		CL5279.Contig3_JJ	-0.343853	-1.40867
Unigene497_JJ	1.04858	2.9595						Unigene29033_JJ	-2.28662	0.00648403		Unigene24761_JJ	-0.383787	-1.41153
Unigene40841_JJ	3.78943	2.95707						CL7449.Contig1_JJ	-2.40718	0.00459144		CL10167.Contig2_JJ	-0.348513	-1.4117
CL2621.Contig4_JJ	3.03982	2.95628						CL1232.Contig4_JJ	-7.47483	0.00449859		Unigene4655_JJ	-0.607239	-1.41194
CL897.Contig2_JJ	0.255527	2.95564										Unigene8999_JJ	-0.537748	-1.41222
CL3386.Contig3_JJ	3.13536	2.95404										CL8929.Contig1_JJ	-0.303812	-1.41241
CL4117.Contig4_JJ	3.12611	2.9536										Unigene384_JJ	-1.12338	-1.41241
CL8821.Contig2_JJ	3.78079	2.9505										Unigene8170_JJ	-0.162587	-1.41272
Unigene35577_JJ	3.08851	2.95017										Unigene38848_JJ	-1.57711	-1.41294
CL1755.Contig5_JJ	2.18722	2.94967										CL473.Contig1_JJ	-1.4972	-1.41448
CL6747.Contig1_JJ	2.16358	2.94929										Unigene48809_JJ	-0.179409	-1.41504
Unigene8157_JJ	2.12121	2.94884										Unigene44277_JJ	-0.109705	-1.41666
Unigene43346_JJ	2.4239	2.94828										Unigene33060_JJ	-0.474254	-1.41697
CL5602.Contig1_JJ	2.44057	2.94753										Unigene34397_JJ	-0.37764	-1.41828
Unigene6674_JJ	3.29221	2.94635										CL9280.Contig2_JJ	-0.124471	-1.42014
Unigene41121_JJ	1.03496	2.9445										CL8583.Contig7_JJ	-2.75803	-1.42427
CL7963.Contig4_JJ	1.91561	2.94358										CL7523.Contig1_JJ	-1.69313	-1.42484
CL1390.Contig6_JJ	1.47075	2.94353										CL9410.Contig1_JJ	-0.422668	-1.42559
Unigene46614_JJ	3.64607	2.93981										Unigene43207_JJ	-0.887265	-1.4256
Unigene17141_JJ	1.69779	2.93972										Unigene6530_JJ	-0.380463	-1.42608
Unigene5138_JJ	2.17919	2.9386										Unigene2583_JJ	-0.212242	-1.42708
CL10401.Contig5_JJ	0.496356	2.93836										CL8252.Contig1_JJ	-0.423211	-1.43418
CL3660.Contig7_JJ	4.20294	2.93809										CL7365.Contig2_JJ	-0.81284	-1.43433
CL687.Contig3_JJ	3.13943	2.93712										CL6311.Contig4_JJ	-0.302073	-1.43483
CL4647.Contig3_JJ	1.83613	2.93649										CL8476.Contig1_JJ	-1.48988	-1.43648
CL1069.Contig2_JJ	1.61978	2.93524										Unigene42452_JJ	-0.650021	-1.43681
CL2803.Contig2_JJ	4.0605	2.93511										CL7819.Contig1_JJ	-2.77614	-1.4381
Unigene10176_JJ	2.68215	2.93388										CL9710.Contig3_JJ	-1.51803	-1.43942
CL1934.Contig3_JJ	2.15313	2.93369										Unigene48403_JJ	-1.09215	-1.44023
CL56.Contig1_JJ	4.41709	2.93289										CL2696.Contig1_JJ	-0.332144	-1.44113
CL4007.Contig1_JJ	1.28613	2.93214										CL48.Contig5_JJ	-1.01929	-1.44175
CL8525.Contig2_JJ	2.47925	2.93177										Unigene12866_JJ	-0.303192	-1.44361
CL2215.Contig4_JJ	1.24511	2.93161										CL7481.Contig2_JJ	-0.645779	-1.44414
CL5980.Contig1_JJ	3.72292	2.93152										Unigene43087_JJ	-0.191426	-1.44489
CL197.Contig1_JJ	2.03653	2.93068										CL9505.Contig1_JJ	-0.963666	-1.4451
CL8798.Contig2_JJ	1.24296	2.92943										CL5912.Contig2_JJ	-0.352748	-1.44521
Unigene41883_JJ	1.25902	2.92916										CL8394.Contig3_JJ	-2.81888	-1.44622
CL6523.Contig2_JJ	3.23478	2.92829										Unigene16224_JJ	-0.895371	-1.44637
CL238.Contig1_JJ	3.67478	2.92679										Unigene5166_JJ	-0.703896	-1.44703
Unigene32806_JJ	2.1789	2.92515										Unigene46242_JJ	-0.937107	-1.44736
Unigene9249_JJ	0.675411	2.92217										Unigene50444_JJ	-1.13111	-1.44804
CL779.Contig4_JJ	3.45775	2.92161										Unigene2863_JJ	-0.781302	-1.44863
CL2284.Contig1_JJ	2.44098	2.92027										CL984.Contig2_JJ	-0.931242	-1.44881
CL4344.Contig2_JJ	3.24447	2.91995										CL828.Contig7_JJ	-0.942856	-1.44945
CL1056.Contig8_JJ	2.35885	2.91842										CL6922.Contig3_JJ	-0.0283113	-1.45118
Unigene3684_JJ	2.27973	2.91811										Unigene44991_JJ	-0.449764	-1.45193
Unigene41984_JJ	5.35177	2.91789										Unigene16285_JJ	-0.169035	-1.45294
CL3939.Contig1_JJ	1.34206	2.91777										CL9856.Contig2_JJ	-0.817442	-1.45361
Unigene10662_JJ	3.86899	2.91754										Unigene48518_JJ	-1.12429	-1.45425
CL10020.Contig1_JJ	2.50011	2.91713										CL2383.Contig2_JJ	-0.261324	-1.4547
CL4117.Contig1_JJ	3.08958	2.91707										CL9421.Contig2_JJ	-2.23372	-1.45612
CL8152.Contig2_JJ	1.4875	2.917										Unigene13456_JJ	-1.55763	-1.4573
Unigene18313_JJ	2.60749	2.91635										Unigene39469_JJ	-1.03068	-1.45767
Unigene20575_JJ	0.83399	2.91627										Unigene19375_JJ	-0.630339	-1.45833
CL1608.Contig2_JJ	1.4892	2.91576										Unigene41619_JJ	-0.0245316	-1.4595
CL5237.Contig2_JJ	1.72294	2.91514										CL2788.Contig1_JJ	-0.772559	-1.45979
CL1487.Contig6_JJ	1.80097	2.915										Unigene9204_JJ	-0.212413	-1.46006
CL8108.Contig1_JJ	3.30812	2.9145										Unigene47549_JJ	-0.0791702	-1.46009
CL2453.Contig2_JJ	1.75051	2.91232										Unigene42700_JJ	-0.286133	-1.46177
Unigene11787_JJ	2.97591	2.91134										CL1528.Contig2_JJ	-0.191756	-1.46232
Unigene36205_JJ	2.77562	2.91134										CL4173.Contig1_JJ	-0.717491	-1.46434
CL386.Contig3_JJ	3.56768	2.90885										Unigene20196_JJ	-1.0803	-1.4645
Unigene44038_JJ	1.33475	2.90843										Unigene14750_JJ	-0.622343	-1.46602
CL3013.Contig3_JJ	2.37072	2.90812										CL6468.Contig2_JJ	-0.69638	-1.46648
CL3103.Contig5_JJ	4.50462	2.90689										CL4607.Contig2_JJ	-0.801612	-1.46658
CL5910.Contig2_JJ	2.84938	2.90689										Unigene14451_JJ	-0.394906	-1.4668
Unigene5943_JJ	2.11363	2.90582										Unigene16833_JJ	-0.703476	-1.46772
Unigene32671_JJ	0.529996	2.90382										Unigene17453_JJ	-1.00156	-1.46841
CL8872.Contig2_JJ	1.42959	2.90371										CL4512.Contig1_JJ	-0.32484	-1.46923
CL861.Contig2_JJ	3.21025	2.90362										Unigene26043_JJ	-1.31681	-1.46971
CL10085.Contig1_JJ	1.58697	2.90286										CL8282.Contig1_JJ	-0.458256	-1.47124
Unigene48753_JJ	3.81881	2.90132										Unigene40802_JJ	-0.264416	-1.47214
CL6105.Contig3_JJ	2.22769	2.8998										CL4014.Contig2_JJ	-0.53527	-1.47229
CL9963.Contig1_JJ	2.39194	2.89892										CL8436.Contig2_JJ	-0.169666	-1.47316
CL1858.Contig5_JJ	3.59121	2.89684										CL3478.Contig1_JJ	-0.933646	-1.4744
Unigene26808_JJ	3.16833	2.89602										CL6163.Contig1_JJ	-0.19513	-1.47619
CL2439.Contig5_JJ	3.0916	2.8957										Unigene46302_JJ	-0.0104096	-1.47682
CL439.Contig8_JJ	2.77798	2.89564										CL8041.Contig1_JJ	-1.56454	-1.47696
CL582.Contig1_JJ	2.27886	2.89553										Unigene11872_JJ	-1.12481	-1.47748
CL1572.Contig2_JJ	1.49709	2.89548										Unigene32724_JJ	-0.731982	-1.47912
CL5437.Contig1_JJ	1.73514	2.89466										Unigene6337_JJ	-0.719402	-1.47924
CL3847.Contig1_JJ	2.42567	2.89426										Unigene35201_JJ	-0.355167	-1.48104
Unigene30711_JJ	0.536053	2.89239										Unigene47883_JJ	-0.113026	-1.48226
CL4981.Contig1_JJ	0.721063	2.89164										Unigene20980_JJ	-0.43839	-1.48432
Unigene49427_JJ	3.00772	2.89087										CL9589.Contig5_JJ	-0.970063	-1.48496
CL5062.Contig3_JJ	2.3121	2.88962										CL746.Contig2_JJ	-0.730482	-1.48699
CL6111.Contig2_JJ	0.600077	2.88876										Unigene27480_JJ	-1.32193	-1.48966
CL9416.Contig1_JJ	2.6591	2.88874										Unigene13097_JJ	-0.723086	-1.48977
CL7789.Contig2_JJ	1.48092	2.88755										CL703.Contig2_JJ	-1.48323	-1.48984
CL2472.Contig1_JJ	2.84609	2.88536										Unigene45751_JJ	-3.92033	-1.49112
CL7220.Contig3_JJ	2.04096	2.88507										Unigene50515_JJ	-1.35852	-1.49138
CL1226.Contig1_JJ	0.114525	2.8846										Unigene41369_JJ	-1.53187	-1.49207
CL2065.Contig5_JJ	0.676623	2.88156										CL8314.Contig1_JJ	-0.794318	-1.49362
CL7145.Contig4_JJ	2.97147	2.88117										CL2196.Contig2_JJ	-0.64293	-1.49402
CL9383.Contig2_JJ	2.88295	2.87803										CL6915.Contig2_JJ	-0.192645	-1.49436
Unigene39898_JJ	2.59724	2.87783										CL6538.Contig4_JJ	-0.600598	-1.4968
CL9963.Contig3_JJ	2.37034	2.87731										Unigene37743_JJ	-1.47385	-1.49745
Unigene35071_JJ	3.5452	2.87727										Unigene23928_JJ	-1.15082	-1.49788
CL4919.Contig3_JJ	2.50756	2.87643										CL6597.Contig2_JJ	-0.0507308	-1.49957
CL9958.Contig2_JJ	3.30801	2.87469										CL6705.Contig1_JJ	-0.397608	-1.49985
CL5223.Contig1_JJ	1.71989	2.87281										Unigene46445_JJ	-0.731435	-1.50145
CL3081.Contig6_JJ	5.0566	2.87127										Unigene40138_JJ	-1.90339	-1.50211
CL6583.Contig2_JJ	1.33065	2.87049										CL1117.Contig1_JJ	-0.723965	-1.50212
CL10422.Contig1_JJ	2.6767	2.86938										CL8115.Contig1_JJ	-0.33272	-1.50511
Unigene49548_JJ	3.09179	2.86631										Unigene30241_JJ	-0.257856	-1.50597
CL3959.Contig2_JJ	2.79849	2.86507										Unigene9206_JJ	-0.650147	-1.50605
CL281.Contig1_JJ	1.99826	2.86371										CL971.Contig2_JJ	-0.950902	-1.50612
Unigene39908_JJ	1.61494	2.86306										Unigene18731_JJ	-0.627678	-1.50682
CL2061.Contig5_JJ	1.12262	2.86279										Unigene31273_JJ	-0.112179	-1.507
CL2037.Contig1_JJ	2.59536	2.86229										Unigene24356_JJ	-0.658866	-1.50703
CL7360.Contig4_JJ	2.76846	2.86038										Unigene7242_JJ	-1.42806	-1.50728
CL3304.Contig3_JJ	1.86777	2.8602										Unigene22896_JJ	-0.482547	-1.50841
CL3431.Contig1_JJ	3	2.85926										CL5703.Contig2_JJ	-0.578268	-1.50979
CL7097.Contig2_JJ	0.410578	2.859										Unigene13264_JJ	-0.5323	-1.51031
CL1059.Contig2_JJ	2.06295	2.85588										CL6563.Contig1_JJ	-0.151206	-1.5115
CL2758.Contig3_JJ	3.04899	2.85484										CL4320.Contig4_JJ	-0.386741	-1.51213
CL8659.Contig1_JJ	1.07358	2.85456										CL4618.Contig1_JJ	-1.07588	-1.51287
CL8288.Contig1_JJ	0.353637	2.85244										Unigene33276_JJ	-0.241174	-1.51392
CL4407.Contig2_JJ	1.24833	2.85139										CL3721.Contig4_JJ	-0.142902	-1.514
Unigene50802_JJ	2.52812	2.84891										CL7379.Contig1_JJ	-0.946203	-1.5147
Unigene45054_JJ	1.5115	2.84629										Unigene23644_JJ	-1.12591	-1.51487
CL6328.Contig3_JJ	0.705162	2.84569										CL2008.Contig1_JJ	-0.801179	-1.51516
Unigene30902_JJ	1.82839	2.84537										Unigene46644_JJ	-0.681911	-1.51541
CL2262.Contig1_JJ	4.08746	2.84327										Unigene35794_JJ	-0.710856	-1.5156
CL1794.Contig2_JJ	3.15197	2.84286										CL1899.Contig1_JJ	-0.156969	-1.51631
CL2590.Contig3_JJ	2.91504	2.84196										Unigene46760_JJ	-0.412427	-1.51725
CL3590.Contig5_JJ	2.21363	2.84187										Unigene21044_JJ	-1.06522	-1.52026
CL3693.Contig4_JJ	2.78593	2.8413										Unigene18044_JJ	-1.61215	-1.52195
CL1004.Contig2_JJ	2.34467	2.84067										Unigene22301_JJ	-1.15958	-1.52215
CL6553.Contig2_JJ	3.11695	2.83975										CL9408.Contig2_JJ	-0.372132	-1.52374
CL1383.Contig5_JJ	2.59202	2.83933										Unigene50365_JJ	-0.353355	-1.5239
Unigene26957_JJ	1.50779	2.8392										Unigene33507_JJ	-0.171025	-1.52466
CL1995.Contig2_JJ	0.687722	2.83882										Unigene19867_JJ	-0.857371	-1.52532
CL9936.Contig2_JJ	1.00605	2.8382										Unigene37323_JJ	-0.339339	-1.52718
CL5716.Contig2_JJ	0.00927781	2.83632										CL2442.Contig6_JJ	-0.23534	-1.52952
Unigene11904_JJ	1.79497	2.83527										CL8607.Contig1_JJ	-0.335056	-1.52959
Unigene22574_JJ	2.2196	2.83494										Unigene8227_JJ	-0.217489	-1.53002
Unigene25359_JJ	1.70794	2.83339										Unigene10697_JJ	-1.44727	-1.533
CL1357.Contig3_JJ	2.51776	2.83298										Unigene28417_JJ	-0.508341	-1.53343
CL911.Contig2_JJ	1.28805	2.83258										CL58.Contig2_JJ	-0.119661	-1.53364
Unigene49455_JJ	4.2711	2.83094										CL4320.Contig1_JJ	-0.728768	-1.53408
CL8736.Contig2_JJ	1.41761	2.83072										CL2447.Contig1_JJ	-1.75085	-1.53485
CL4310.Contig3_JJ	0.878864	2.83068										CL262.Contig9_JJ	-0.123647	-1.53546
Unigene8554_JJ	0.869626	2.82997										CL9210.Contig2_JJ	-0.704176	-1.53605
CL997.Contig2_JJ	1.29278	2.82975										Unigene352_JJ	-1.76692	-1.53734
Unigene39280_JJ	1.28314	2.82927										Unigene45332_JJ	-1.84072	-1.53883
CL6552.Contig2_JJ	4.30238	2.82899										Unigene30748_JJ	-0.711328	-1.53898
CL1563.Contig5_JJ	2.51141	2.82889										CL2029.Contig1_JJ	-1.77472	-1.53956
CL3825.Contig2_JJ	1.87841	2.82889										CL6230.Contig1_JJ	-1.19725	-1.54123
CL2668.Contig3_JJ	0.416746	2.82772										Unigene45608_JJ	-2.37935	-1.54133
CL2137.Contig1_JJ	0.850519	2.8267										CL238.Contig2_JJ	-1.90578	-1.54137
CL8714.Contig1_JJ	2.34402	2.82619										Unigene11249_JJ	-0.197402	-1.54238
Unigene22055_JJ	4.56749	2.82556										Unigene3458_JJ	-0.472176	-1.54331
CL4874.Contig2_JJ	3.67409	2.82543										Unigene43932_JJ	-0.666193	-1.54365
CL709.Contig7_JJ	0.33787	2.8216										CL1468.Contig1_JJ	-0.900653	-1.54403
CL2252.Contig12_JJ	2.47743	2.81983										CL4839.Contig2_JJ	-1.32059	-1.54522
Unigene17334_JJ	1.7328	2.8192										Unigene25713_JJ	-2.81076	-1.54682
CL9630.Contig1_JJ	2.38404	2.81895										Unigene6867_JJ	-1.296	-1.54704
CL2032.Contig2_JJ	2.74894	2.81876										CL387.Contig5_JJ	-0.416174	-1.54783
CL1716.Contig1_JJ	0.887117	2.8173										CL5883.Contig2_JJ	-0.933481	-1.55143
CL9348.Contig2_JJ	2.21953	2.81687										Unigene37431_JJ	-0.136126	-1.55189
Unigene50095_JJ	0.639598	2.81601										Unigene2616_JJ	-0.716731	-1.55352
CL9079.Contig2_JJ	3.0769	2.81585										CL2341.Contig3_JJ	-0.623337	-1.5539
CL4263.Contig1_JJ	4.17914	2.81526										Unigene487_JJ	-0.403249	-1.55392
CL6246.Contig2_JJ	2.18655	2.81492										CL8786.Contig1_JJ	-1.01188	-1.55467
CL1470.Contig1_JJ	3.20918	2.81464										CL2354.Contig4_JJ	-0.548126	-1.55542
Unigene26375_JJ	1.81695	2.81408										Unigene5615_JJ	-0.661326	-1.55596
CL10521.Contig5_JJ	2.38009	2.81321										Unigene43631_JJ	-0.0518778	-1.55658
CL8134.Contig1_JJ	1.54997	2.81273										Unigene18771_JJ	-1.01687	-1.55702
CL8728.Contig1_JJ	3.33053	2.81071										Unigene7644_JJ	-0.856598	-1.55892
CL4825.Contig1_JJ	2.19207	2.81057										Unigene36685_JJ	-1.37906	-1.55957
CL5209.Contig2_JJ	2.244	2.80929										CL1743.Contig5_JJ	-0.207695	-1.55978
Unigene41636_JJ	0.833642	2.80735										Unigene20633_JJ	-0.0529478	-1.56059
CL931.Contig2_JJ	2.58166	2.80605										Unigene49727_JJ	-2.61183	-1.56205
CL2276.Contig2_JJ	2.67106	2.8046										Unigene18534_JJ	-0.0214289	-1.56294
CL4056.Contig2_JJ	2.13927	2.80457										Unigene44294_JJ	-1.3604	-1.56343
CL9529.Contig1_JJ	1.20353	2.80402										Unigene863_JJ	-0.480222	-1.56482
Unigene19156_JJ	1.56281	2.80382										CL5496.Contig11_JJ	-2.69903	-1.56541
Unigene49948_JJ	1.54683	2.80377										Unigene27175_JJ	-3.0767	-1.56707
CL3984.Contig2_JJ	2.12595	2.80301										Unigene11245_JJ	-1.63538	-1.57117
CL2262.Contig5_JJ	4.04564	2.80145										CL3260.Contig4_JJ	-1.74084	-1.57212
Unigene20631_JJ	2.00214	2.80073										CL7125.Contig3_JJ	-1.13815	-1.57217
CL8872.Contig3_JJ	1.32515	2.79927										CL2917.Contig1_JJ	-1.4397	-1.5743
Unigene34062_JJ	2.16405	2.79853										Unigene33367_JJ	-0.245424	-1.57477
CL8046.Contig1_JJ	2.66063	2.79781										Unigene34606_JJ	-0.501782	-1.57514
CL6647.Contig5_JJ	3.3023	2.79757										CL3375.Contig1_JJ	-0.179575	-1.57856
CL3945.Contig2_JJ	0.327041	2.79757										Unigene21611_JJ	-0.189156	-1.57886
CL975.Contig5_JJ	2.83705	2.79688										CL9007.Contig2_JJ	-0.43973	-1.57973
CL6517.Contig1_JJ	2.68401	2.79685										Unigene5834_JJ	-0.959763	-1.5806
CL9784.Contig1_JJ	3.24828	2.79667										Unigene11507_JJ	-0.303069	-1.58117
Unigene46697_JJ	2.04629	2.79611										Unigene8663_JJ	-0.341037	-1.58144
CL1663.Contig1_JJ	2.17178	2.79457										Unigene39731_JJ	-1.29496	-1.58224
CL4852.Contig1_JJ	2.20276	2.7943										CL4622.Contig3_JJ	-0.349389	-1.58295
Unigene42540_JJ	1.35223	2.79405										CL3782.Contig1_JJ	-0.640516	-1.58298
Unigene17450_JJ	2.19147	2.79314										CL1667.Contig3_JJ	-1.17402	-1.58348
CL6211.Contig4_JJ	2.65162	2.79297										CL7484.Contig1_JJ	-0.683674	-1.58375
CL3113.Contig2_JJ	2.65992	2.79296										Unigene50529_JJ	-0.796999	-1.58528
CL1851.Contig2_JJ	3.80801	2.79293										CL246.Contig3_JJ	-0.383989	-1.588
CL4404.Contig3_JJ	2.23129	2.79197										CL1250.Contig1_JJ	-1.57842	-1.58893
CL5602.Contig2_JJ	2.28445	2.79141										Unigene4932_JJ	-1.21435	-1.5891
CL4211.Contig2_JJ	2.11694	2.79099										CL5156.Contig2_JJ	-1.85626	-1.59185
Unigene30302_JJ	2.4924	2.78801										Unigene32747_JJ	-1.05542	-1.59223
CL4310.Contig1_JJ	2.7568	2.78775										CL448.Contig1_JJ	-1.41762	-1.59236
CL7998.Contig2_JJ	3.21994	2.78759										CL4216.Contig1_JJ	-1.77876	-1.59304
CL5539.Contig2_JJ	3.46617	2.78675										Unigene49083_JJ	-0.397277	-1.5946
CL8523.Contig3_JJ	3.40393	2.78604										CL9554.Contig1_JJ	-1.39201	-1.59672
CL1015.Contig1_JJ	4.52969	2.78557										CL834.Contig1_JJ	-0.299205	-1.5982
CL9700.Contig3_JJ	2.68087	2.78465										CL2084.Contig3_JJ	-3.0537	-1.59869
CL2699.Contig9_JJ	1.47534	2.78404										Unigene15364_JJ	-0.428976	-1.59871
Unigene14058_JJ	2.54612	2.78189										Unigene30386_JJ	-1.30743	-1.59961
CL1681.Contig1_JJ	1.33085	2.78156										CL6669.Contig1_JJ	-0.818553	-1.59991
CL5891.Contig3_JJ	2.23417	2.78105										Unigene35406_JJ	-1.10973	-1.60039
Unigene34347_JJ	1.89577	2.77961										Unigene43232_JJ	-0.894104	-1.60063
Unigene15816_JJ	2.21894	2.77948										CL9586.Contig1_JJ	-0.673244	-1.60117
CL3754.Contig2_JJ	2.40155	2.77931										CL6061.Contig1_JJ	-0.432293	-1.60608
Unigene18201_JJ	2.82018	2.77917										CL7032.Contig1_JJ	-2.04165	-1.60712
CL2111.Contig1_JJ	1.94006	2.77866										CL4729.Contig2_JJ	-0.15726	-1.60807
CL1769.Contig1_JJ	1.35888	2.77773										Unigene12878_JJ	-0.388198	-1.60825
CL5417.Contig3_JJ	3.45685	2.77742										Unigene12297_JJ	-1.30824	-1.61019
CL2508.Contig7_JJ	4.30851	2.77649										Unigene4217_JJ	-0.836389	-1.61039
Unigene36172_JJ	3.39944	2.77487										CL5843.Contig5_JJ	-2.65772	-1.61122
CL6606.Contig3_JJ	2.57856	2.77415										CL9454.Contig2_JJ	-0.882047	-1.61572
CL3118.Contig1_JJ	2.61738	2.77323										Unigene7156_JJ	-0.495918	-1.61833
Unigene3420_JJ	3.10858	2.77306										Unigene9402_JJ	-1.27991	-1.62005
CL1487.Contig8_JJ	1.65672	2.77075										Unigene36417_JJ	-2.85108	-1.62552
CL284.Contig4_JJ	3.70648	2.76939										CL5522.Contig1_JJ	-1.50526	-1.6274
CL2317.Contig2_JJ	2.17272	2.76862										Unigene16354_JJ	-0.653872	-1.62868
CL7665.Contig2_JJ	3.00362	2.76852										Unigene43443_JJ	-0.811484	-1.63016
CL5308.Contig2_JJ	2.2893	2.76843										Unigene35325_JJ	-1.07044	-1.63257
CL9309.Contig2_JJ	0.678803	2.7682										Unigene46936_JJ	-3.67147	-1.6334
Unigene24016_JJ	0.869939	2.76773										Unigene32704_JJ	-0.666044	-1.63341
CL6372.Contig2_JJ	2.10487	2.76755										CL1495.Contig1_JJ	-1.4873	-1.63639
CL1493.Contig1_JJ	2.63429	2.76738										CL1498.Contig2_JJ	-0.3106	-1.63791
Unigene35063_JJ	2.36195	2.76599										Unigene22285_JJ	-0.278503	-1.63868
CL709.Contig5_JJ	0.278976	2.7627										Unigene43210_JJ	-0.936105	-1.6397
CL3390.Contig2_JJ	4.84728	2.7625										CL9445.Contig1_JJ	-0.534957	-1.64067
CL1349.Contig3_JJ	1.09803	2.76155										Unigene3371_JJ	-0.299398	-1.64425
Unigene21247_JJ	2.51178	2.76142										CL8394.Contig2_JJ	-0.899815	-1.64546
CL982.Contig1_JJ	3.15022	2.76105										Unigene3763_JJ	-0.423869	-1.64795
CL8798.Contig3_JJ	0.829735	2.75992										CL3476.Contig6_JJ	-2.80993	-1.64804
Unigene25746_JJ	0.768594	2.75929										CL8867.Contig3_JJ	-0.659984	-1.65059
CL1379.Contig6_JJ	3.37272	2.75845										CL3439.Contig1_JJ	-1.74633	-1.65088
CL7257.Contig2_JJ	1.77836	2.75832										Unigene6661_JJ	-0.112845	-1.6516
CL3869.Contig3_JJ	1.08135	2.75813										Unigene25580_JJ	-0.613475	-1.65288
Unigene29993_JJ	1.30999	2.75789										CL4263.Contig5_JJ	-0.913288	-1.6562
CL8413.Contig1_JJ	2.40951	2.75743										Unigene7392_JJ	-0.943111	-1.65834
Unigene7252_JJ	2.78499	2.75571										CL3629.Contig2_JJ	-0.303058	-1.65948
Unigene48943_JJ	1.98005	2.7543										CL6696.Contig1_JJ	-1.57506	-1.6595
Unigene30103_JJ	5.76381	2.75299										CL3633.Contig1_JJ	-2.39232	-1.66081
Unigene25525_JJ	2.61314	2.74887										CL10383.Contig1_JJ	-0.607004	-1.66116
CL2152.Contig1_JJ	2.38674	2.74668										Unigene6314_JJ	-0.594783	-1.66133
Unigene17039_JJ	2.49102	2.74564										CL6935.Contig6_JJ	-1.57354	-1.66153
CL9242.Contig1_JJ	2.08269	2.74525										Unigene29053_JJ	-0.319306	-1.66197
CL6889.Contig2_JJ	2.09414	2.74273										Unigene49058_JJ	-1.7639	-1.66215
Unigene31791_JJ	1.57009	2.7425										Unigene33109_JJ	-0.447496	-1.66249
Unigene5582_JJ	1.47158	2.74241										Unigene28085_JJ	-0.0765977	-1.66361
CL1390.Contig5_JJ	1.70802	2.74239										CL4579.Contig1_JJ	-0.458373	-1.66532
CL1232.Contig2_JJ	2.42962	2.74237										CL3066.Contig1_JJ	-1.11366	-1.66742
CL595.Contig2_JJ	1.70237	2.73982										Unigene16848_JJ	-0.427718	-1.66751
CL9206.Contig2_JJ	1.5087	2.7396										Unigene17962_JJ	-0.41174	-1.66764
CL993.Contig4_JJ	2.77605	2.73734										CL6575.Contig3_JJ	-0.462497	-1.66968
Unigene11091_JJ	2.158	2.73697										Unigene4584_JJ	-0.180524	-1.6724
Unigene36664_JJ	1.07645	2.73697										CL8430.Contig6_JJ	-0.514	-1.67286
CL6823.Contig1_JJ	2.92533	2.73626										Unigene33573_JJ	-0.28768	-1.67338
CL8971.Contig1_JJ	3.77739	2.73613										CL7996.Contig1_JJ	-0.282348	-1.67409
Unigene47448_JJ	1.03772	2.73601										CL6073.Contig1_JJ	-0.217453	-1.67688
CL7223.Contig3_JJ	2.76639	2.73488										Unigene7081_JJ	-1.16249	-1.67725
CL455.Contig2_JJ	2.54649	2.7345										Unigene5249_JJ	-0.209967	-1.67734
CL3759.Contig2_JJ	3.65309	2.73429										Unigene38840_JJ	-0.869903	-1.67871
Unigene41976_JJ	1.50834	2.73073										Unigene44519_JJ	-1	-1.67908
CL8498.Contig1_JJ	2.24431	2.73008										Unigene4947_JJ	-1.24956	-1.67911
Unigene46303_JJ	1.825	2.72965										Unigene34326_JJ	-1.19986	-1.67985
Unigene48178_JJ	1.97742	2.72905										CL10035.Contig1_JJ	-0.571847	-1.68027
CL1790.Contig2_JJ	1.20568	2.7288										Unigene24632_JJ	-0.947251	-1.68414
CL3457.Contig2_JJ	2.82742	2.72845										Unigene6212_JJ	-0.644284	-1.68768
Unigene16672_JJ	1.11664	2.72821										CL9512.Contig1_JJ	-0.670619	-1.68799
CL3641.Contig2_JJ	2.97159	2.72509										Unigene38953_JJ	-1.47584	-1.68818
CL8619.Contig2_JJ	2.39064	2.72371										CL8229.Contig4_JJ	-0.904031	-1.68941
CL9919.Contig1_JJ	1.45325	2.72184										Unigene21931_JJ	-0.27155	-1.68948
CL1768.Contig2_JJ	2.50042	2.71985										CL4552.Contig2_JJ	-0.144242	-1.69555
CL4959.Contig2_JJ	1.82392	2.71687										Unigene39570_JJ	-0.399422	-1.69601
CL430.Contig2_JJ	3.43385	2.71589										Unigene21090_JJ	-0.259284	-1.69651
CL7291.Contig2_JJ	1.54889	2.71516										Unigene48161_JJ	-1.13313	-1.69656
CL1649.Contig1_JJ	3.0816	2.71377										CL9931.Contig1_JJ	-2.24897	-1.69732
CL10457.Contig1_JJ	3.09493	2.71344										Unigene44996_JJ	-0.700619	-1.7014
Unigene8890_JJ	0.781551	2.71174										Unigene4159_JJ	-1.11901	-1.70331
Unigene38530_JJ	2.03694	2.71099										Unigene31611_JJ	-1.14005	-1.70443
CL5725.Contig6_JJ	2.51171	2.71029										Unigene5930_JJ	-1.35766	-1.70538
Unigene43530_JJ	2.16627	2.70856										Unigene45750_JJ	-0.739942	-1.70587
CL605.Contig2_JJ	1.22146	2.70849										CL402.Contig2_JJ	-0.530726	-1.70617
CL10179.Contig2_JJ	1.77166	2.70772										CL1588.Contig1_JJ	-0.0304449	-1.70715
Unigene45497_JJ	2.11028	2.70768										Unigene46939_JJ	-0.118117	-1.708
Unigene21341_JJ	0.0356827	2.70765										CL6619.Contig1_JJ	-0.7328	-1.70843
CL707.Contig2_JJ	2.40673	2.70722										CL8804.Contig1_JJ	-1.85361	-1.70922
CL5198.Contig1_JJ	0.40573	2.70649										Unigene14092_JJ	-1.23573	-1.70966
CL1073.Contig1_JJ	3.54819	2.70564										CL3493.Contig1_JJ	-1.09897	-1.71194
Unigene43962_JJ	2.89052	2.70555										Unigene26986_JJ	-0.926543	-1.7141
CL828.Contig4_JJ	1.86932	2.70551										Unigene9214_JJ	-0.646298	-1.7161
CL2642.Contig2_JJ	0.696548	2.70389										Unigene21094_JJ	-0.330426	-1.71625
CL9628.Contig2_JJ	1.44619	2.70362										CL8635.Contig1_JJ	-1.53752	-1.71701
Unigene45839_JJ	0.714511	2.70258										Unigene45765_JJ	-0.909847	-1.7179
CL7299.Contig1_JJ	2.65852	2.70125										Unigene4138_JJ	-1.56412	-1.71799
Unigene18587_JJ	2.87235	2.69984										Unigene26619_JJ	-0.263034	-1.71937
CL10210.Contig2_JJ	0.00575927	2.69866										CL408.Contig7_JJ	-0.219442	-1.72123
CL9806.Contig5_JJ	3.80069	2.69865										CL1297.Contig1_JJ	-0.762266	-1.7251
CL3922.Contig5_JJ	3.20053	2.69849										CL5369.Contig1_JJ	-0.562137	-1.72707
CL3086.Contig4_JJ	0.921112	2.69598										CL2766.Contig1_JJ	-1.04863	-1.72953
CL4573.Contig2_JJ	0.369234	2.69539										Unigene25618_JJ	-0.394471	-1.72968
CL1109.Contig1_JJ	2.83217	2.69488										CL8807.Contig2_JJ	-0.938236	-1.73017
CL2371.Contig1_JJ	1.76553	2.69467										Unigene22544_JJ	-0.138415	-1.73059
CL8624.Contig5_JJ	0.491713	2.69413										Unigene5343_JJ	-0.122212	-1.73283
Unigene37841_JJ	1.46435	2.69375										Unigene8482_JJ	-0.431634	-1.73285
CL1203.Contig2_JJ	3.04849	2.69349										CL6759.Contig2_JJ	-1.62059	-1.73306
CL1152.Contig2_JJ	2.32193	2.6923										Unigene5346_JJ	-1.0707	-1.73339
Unigene46960_JJ	3.1391	2.69059										Unigene33659_JJ	-0.244681	-1.73361
CL180.Contig3_JJ	1.91049	2.69032										CL7911.Contig2_JJ	-0.347503	-1.73526
CL493.Contig2_JJ	4.6105	2.68983										Unigene3018_JJ	-1.55795	-1.73593
Unigene48181_JJ	1.05424	2.68977										Unigene37984_JJ	-0.102214	-1.73605
CL3684.Contig2_JJ	2.02866	2.68875										Unigene21308_JJ	-0.336901	-1.73733
CL7401.Contig1_JJ	1.85996	2.6869										CL2839.Contig1_JJ	-1.51994	-1.73867
CL230.Contig3_JJ	0.343302	2.68657										Unigene28887_JJ	-0.694346	-1.73986
CL1342.Contig6_JJ	2.33985	2.6865										CL6970.Contig2_JJ	-0.43141	-1.74104
CL2879.Contig3_JJ	2.68171	2.68642										CL2358.Contig2_JJ	-1.26657	-1.74132
CL3770.Contig2_JJ	2.87149	2.68625										CL7096.Contig2_JJ	-1.38821	-1.74179
CL3037.Contig3_JJ	1.44352	2.68612										Unigene39819_JJ	-0.0430085	-1.74294
CL391.Contig11_JJ	4.40984	2.68576										Unigene9787_JJ	-1.19436	-1.74442
Unigene10276_JJ	2.63344	2.68569										Unigene32421_JJ	-1.06858	-1.74449
Unigene32928_JJ	1.79355	2.68557										Unigene42558_JJ	-1.46616	-1.74647
CL4774.Contig1_JJ	0.764808	2.68539										Unigene8710_JJ	-0.772877	-1.74714
Unigene34720_JJ	5.48691	2.68499										Unigene8259_JJ	-0.704768	-1.74767
CL9090.Contig1_JJ	3.07028	2.68411										Unigene3494_JJ	-0.169609	-1.74796
CL4957.Contig4_JJ	3.12176	2.68395										CL3066.Contig3_JJ	-1.19511	-1.74887
CL6552.Contig4_JJ	4.15732	2.68394										Unigene15755_JJ	-1.04272	-1.75107
CL3759.Contig4_JJ	2.66202	2.6831										CL5142.Contig1_JJ	-0.17888	-1.75132
CL8822.Contig1_JJ	1.06916	2.68249										CL3164.Contig2_JJ	-0.229482	-1.75224
Unigene47446_JJ	1.37851	2.68167										Unigene27689_JJ	-0.659326	-1.75316
Unigene9877_JJ	1.21454	2.68159										Unigene49853_JJ	-0.484034	-1.75631
CL363.Contig1_JJ	2.46408	2.68127										CL2447.Contig3_JJ	-0.718623	-1.75822
CL5495.Contig2_JJ	2.09202	2.6788										Unigene27235_JJ	-0.817731	-1.75878
Unigene36331_JJ	2.04566	2.6777										CL1818.Contig2_JJ	-1.07762	-1.76005
Unigene13431_JJ	2.80432	2.67741										Unigene21745_JJ	-1.23549	-1.76033
CL6224.Contig2_JJ	1.8368	2.67679										Unigene25107_JJ	-0.7254	-1.76244
CL8911.Contig2_JJ	3.90898	2.67611										CL10610.Contig5_JJ	-5.67948	-1.763
Unigene32029_JJ	1.54684	2.67608										Unigene40834_JJ	-0.59368	-1.7636
CL5146.Contig9_JJ	1.66934	2.67327										CL388.Contig3_JJ	-0.0658021	-1.7648
CL4930.Contig4_JJ	1.93707	2.67312										CL10041.Contig2_JJ	-0.0832055	-1.76503
CL4977.Contig4_JJ	0.819887	2.67178										CL5960.Contig3_JJ	-0.593533	-1.76574
CL5009.Contig3_JJ	2.08989	2.67162										CL5441.Contig2_JJ	-0.713119	-1.76611
Unigene20807_JJ	2.46217	2.67065										CL262.Contig4_JJ	-0.35574	-1.76755
Unigene43535_JJ	1.47768	2.67014										CL7852.Contig1_JJ	-0.657729	-1.7684
CL6822.Contig1_JJ	2.33378	2.66921										CL6418.Contig1_JJ	-0.899712	-1.76893
Unigene32688_JJ	2.74883	2.66626										Unigene7222_JJ	-0.979577	-1.76965
CL10560.Contig2_JJ	2.73057	2.66565										Unigene49209_JJ	-1.02754	-1.77052
CL9430.Contig2_JJ	2.45275	2.66425										Unigene16768_JJ	-0.960675	-1.77223
Unigene41102_JJ	3.14993	2.66364										CL5179.Contig1_JJ	-0.382581	-1.77337
CL8359.Contig1_JJ	2.4775	2.66259										CL3181.Contig1_JJ	-0.311202	-1.77453
CL3201.Contig3_JJ	1.43892	2.66214										Unigene16369_JJ	-1.50036	-1.77557
CL672.Contig8_JJ	2.19353	2.66178										CL1323.Contig10_JJ	-1.41153	-1.77657
CL9110.Contig2_JJ	1.2423	2.66149										Unigene23110_JJ	-0.785875	-1.77712
CL7886.Contig3_JJ	2.34562	2.66103										CL9297.Contig2_JJ	-0.948504	-1.779
Unigene39670_JJ	1.1362	2.6592										CL1259.Contig4_JJ	-0.667905	-1.77907
CL7399.Contig2_JJ	3.13297	2.65757										CL7353.Contig1_JJ	-0.138645	-1.7791
CL3312.Contig3_JJ	3.96597	2.65753										Unigene34057_JJ	-0.137722	-1.77917
CL6293.Contig1_JJ	2.71989	2.65737										CL5484.Contig2_JJ	-1.19994	-1.78003
CL4833.Contig5_JJ	2.90874	2.65711										Unigene33998_JJ	-0.253268	-1.78306
CL1591.Contig4_JJ	1.42929	2.65692										CL2048.Contig3_JJ	-0.0533436	-1.7839
CL8566.Contig2_JJ	1.02761	2.65635										Unigene34034_JJ	-0.00736697	-1.78427
CL4017.Contig11_JJ	2.2385	2.65552										CL495.Contig1_JJ	-0.0719783	-1.78455
CL3386.Contig9_JJ	2.83642	2.6551										CL8583.Contig4_JJ	-3.12102	-1.78725
CL10173.Contig3_JJ	2.067	2.65438										CL1524.Contig2_JJ	-0.410324	-1.78776
Unigene18687_JJ	1.00529	2.654										CL2089.Contig3_JJ	-2.92738	-1.78829
CL1241.Contig2_JJ	0.661615	2.65356										CL2570.Contig4_JJ	-1.65337	-1.7903
CL1486.Contig1_JJ	0.947533	2.65208										Unigene1839_JJ	-0.139019	-1.79042
Unigene10438_JJ	0.307853	2.65112										Unigene10069_JJ	-0.237619	-1.79042
Unigene6485_JJ	2.06828	2.65091										Unigene27501_JJ	-0.272899	-1.79094
Unigene35678_JJ	2.44392	2.65063										Unigene25882_JJ	-1.09585	-1.79159
CL7449.Contig2_JJ	0.23816	2.64993										CL9403.Contig2_JJ	-0.0939761	-1.79442
Unigene38081_JJ	3.57719	2.64943										Unigene17223_JJ	-0.523493	-1.79598
CL6438.Contig2_JJ	1.88088	2.64867										Unigene45295_JJ	-1.00147	-1.796
Unigene46354_JJ	1.48597	2.64778										Unigene45481_JJ	-0.03497	-1.79677
CL1429.Contig3_JJ	3.39359	2.64625										Unigene11917_JJ	-1.20557	-1.79849
CL4855.Contig2_JJ	1.80124	2.64514										Unigene26776_JJ	-1.15049	-1.79875
CL6629.Contig2_JJ	0.505594	2.64343										CL6562.Contig2_JJ	-0.968057	-1.7993
CL4268.Contig3_JJ	3.51124	2.64134										Unigene21085_JJ	-1.77455	-1.80415
Unigene40778_JJ	0.816427	2.6389										Unigene38769_JJ	-0.59263	-1.80481
CL913.Contig2_JJ	2.68946	2.63816										CL5976.Contig2_JJ	-2.13516	-1.80501
Unigene16658_JJ	1.3594	2.63777										CL1797.Contig8_JJ	-5.04529	-1.80513
Unigene6876_JJ	2.43435	2.63613										Unigene6626_JJ	-0.00638833	-1.80735
Unigene1917_JJ	1.86284	2.6346										CL1851.Contig1_JJ	-0.714761	-1.81253
Unigene4324_JJ	2.69862	2.63405										CL9280.Contig1_JJ	-1.2045	-1.81512
CL8704.Contig1_JJ	0.67928	2.63094										Unigene41703_JJ	-0.164613	-1.81721
Unigene25009_JJ	0.425504	2.63091										Unigene31394_JJ	-1.03065	-1.81735
CL5907.Contig1_JJ	2.37878	2.63021										CL5032.Contig1_JJ	-5.22497	-1.81897
CL8098.Contig2_JJ	2.67326	2.62979										Unigene10928_JJ	-1.72548	-1.82236
CL8459.Contig4_JJ	3.56458	2.6295										Unigene1054_JJ	-1.79023	-1.82357
CL8193.Contig1_JJ	2.1781	2.62902										CL623.Contig1_JJ	-0.960971	-1.82393
CL8739.Contig2_JJ	2.29768	2.62891										CL630.Contig3_JJ	-0.342106	-1.8251
CL9547.Contig1_JJ	1.35823	2.62885										Unigene50778_JJ	-1.63185	-1.82635
Unigene49617_JJ	1.80735	2.62868										Unigene14844_JJ	-0.688361	-1.82764
CL2032.Contig3_JJ	2.55741	2.62723										CL2977.Contig2_JJ	-1.11109	-1.82921
CL7876.Contig2_JJ	3.50519	2.62635										Unigene43448_JJ	-0.545595	-1.82971
CL3919.Contig3_JJ	0.68891	2.62577										Unigene513_JJ	-3.03066	-1.83029
CL10389.Contig4_JJ	2.86853	2.62474										Unigene7730_JJ	-0.93827	-1.83145
Unigene36867_JJ	1.0133	2.62449										Unigene2515_JJ	-0.421658	-1.83184
Unigene41373_JJ	0.785343	2.62431										Unigene21068_JJ	-0.622825	-1.83372
CL8879.Contig2_JJ	0.512092	2.62328										Unigene24602_JJ	-1.86869	-1.83834
Unigene27223_JJ	0.643065	2.62315										CL9162.Contig2_JJ	-0.704229	-1.83988
Unigene25589_JJ	2.70266	2.62293										CL9685.Contig2_JJ	-0.443724	-1.84155
CL4061.Contig1_JJ	2.2713	2.62281										CL10021.Contig1_JJ	-0.0079425	-1.84258
Unigene37968_JJ	2.62871	2.61976										Unigene15095_JJ	-0.255421	-1.84342
Unigene9362_JJ	1.15479	2.6191										Unigene724_JJ	-0.551347	-1.84344
CL2261.Contig3_JJ	2.49054	2.61832										CL946.Contig3_JJ	-1.39191	-1.84442
Unigene31008_JJ	1.54993	2.61738										CL8234.Contig2_JJ	-0.833008	-1.84649
Unigene50813_JJ	1.59916	2.6172										Unigene31315_JJ	-0.783941	-1.84786
CL2157.Contig4_JJ	0.923184	2.61493										Unigene2170_JJ	-0.475158	-1.84842
Unigene8613_JJ	2.61945	2.61471										CL5497.Contig1_JJ	-0.869794	-1.8494
CL4358.Contig2_JJ	1.38672	2.61401										CL8462.Contig1_JJ	-0.109118	-1.84997
CL4768.Contig3_JJ	0.136903	2.61329										Unigene35046_JJ	-1.65655	-1.85075
CL10565.Contig13_JJ	2.39107	2.61203										Unigene35359_JJ	-0.804676	-1.85229
CL7371.Contig2_JJ	2.94001	2.61173										CL9223.Contig2_JJ	-0.18147	-1.85294
CL6521.Contig2_JJ	2.18567	2.61143										CL2580.Contig3_JJ	-1.1712	-1.85386
Unigene34958_JJ	2.01044	2.61067										CL10081.Contig2_JJ	-0.95972	-1.85481
Unigene9976_JJ	2.56673	2.60946										CL5328.Contig4_JJ	-0.583615	-1.85557
CL8277.Contig1_JJ	2.76671	2.60925										CL494.Contig2_JJ	-0.761037	-1.85611
CL2556.Contig1_JJ	0.911191	2.60634										Unigene2241_JJ	-0.103163	-1.85704
Unigene43243_JJ	1.90013	2.60556										CL1616.Contig1_JJ	-0.401832	-1.85798
CL9631.Contig2_JJ	2.69532	2.60438										Unigene34711_JJ	-1.10547	-1.85962
CL3603.Contig4_JJ	0.540268	2.60206										Unigene256_JJ	-1.03348	-1.86122
CL5725.Contig12_JJ	2.40174	2.60032										Unigene35169_JJ	-1.03659	-1.86301
CL414.Contig2_JJ	1.3369	2.59818										CL7863.Contig1_JJ	-0.602173	-1.86484
Unigene13687_JJ	2.04915	2.598										CL7215.Contig1_JJ	-0.515269	-1.8653
CL2148.Contig2_JJ	1.38851	2.597										CL7369.Contig1_JJ	-0.0247356	-1.86667
CL7703.Contig2_JJ	0.782776	2.59685										Unigene37853_JJ	-0.777061	-1.86726
CL8322.Contig1_JJ	2.49878	2.59546										Unigene49252_JJ	-1.48955	-1.86737
CL3013.Contig7_JJ	0.734744	2.59541										Unigene49079_JJ	-0.315466	-1.86854
Unigene5772_JJ	3.43976	2.59516										CL5934.Contig1_JJ	-1.2482	-1.86905
Unigene5990_JJ	1.54689	2.5937										CL2116.Contig1_JJ	-1.28647	-1.86927
CL5348.Contig3_JJ	1.29245	2.59358										Unigene4309_JJ	-0.71196	-1.87075
CL2160.Contig4_JJ	2.95102	2.59314										Unigene14825_JJ	-1.88476	-1.87178
CL2416.Contig2_JJ	1.04614	2.59096										Unigene41151_JJ	-0.650666	-1.87392
CL9742.Contig2_JJ	2.57103	2.59082										Unigene20316_JJ	-1.79548	-1.87447
CL7827.Contig2_JJ	2.63441	2.58922										CL3511.Contig5_JJ	-0.280865	-1.8764
CL10404.Contig2_JJ	3.205	2.588										Unigene215_JJ	-0.231921	-1.87727
CL8195.Contig2_JJ	2.3167	2.58641										Unigene33800_JJ	-0.673599	-1.88044
CL4002.Contig3_JJ	1.73091	2.58622										Unigene45760_JJ	-0.105295	-1.88408
Unigene9573_JJ	2.00351	2.58613										CL6935.Contig2_JJ	-1.79757	-1.88556
Unigene12929_JJ	0.283793	2.58392										CL4160.Contig2_JJ	-0.106915	-1.88558
Unigene37608_JJ	2.65548	2.58365										CL2445.Contig1_JJ	-3.49302	-1.88571
CL1177.Contig3_JJ	1.64755	2.58123										CL1933.Contig2_JJ	-0.00921485	-1.8858
Unigene40235_JJ	1.29782	2.58097										Unigene5206_JJ	-0.856636	-1.88618
CL1340.Contig1_JJ	0.720023	2.58068										Unigene32440_JJ	-0.348588	-1.88671
CL8594.Contig2_JJ	1.70494	2.57909										Unigene7623_JJ	-1.81685	-1.8883
CL1668.Contig5_JJ	2.9709	2.57827										Unigene35839_JJ	-0.536166	-1.89035
CL2189.Contig4_JJ	2.91991	2.57821										Unigene9760_JJ	-2.17239	-1.89088
Unigene35409_JJ	1.05665	2.57779										Unigene224_JJ	-0.557951	-1.89114
CL9148.Contig2_JJ	2.65938	2.57772										CL10512.Contig2_JJ	-0.0516328	-1.89148
Unigene4191_JJ	0.653958	2.57631										Unigene9769_JJ	-0.330645	-1.89172
CL4833.Contig4_JJ	2.73631	2.57619										Unigene26724_JJ	-2.15781	-1.89284
Unigene37364_JJ	0.994397	2.57561										Unigene10512_JJ	-0.509731	-1.89413
CL8448.Contig2_JJ	3.71409	2.57502										CL9778.Contig1_JJ	-0.112961	-1.89662
CL1813.Contig2_JJ	2.28951	2.57392										Unigene42479_JJ	-0.936897	-1.89829
CL5973.Contig1_JJ	0.293903	2.57335										Unigene42238_JJ	-0.232715	-1.89838
CL57.Contig2_JJ	2.45345	2.57253										Unigene7578_JJ	-0.194304	-1.89854
CL1961.Contig3_JJ	2.75452	2.57225										CL2064.Contig2_JJ	-4.73997	-1.89867
CL6044.Contig4_JJ	2.31507	2.57186										Unigene40703_JJ	-0.043018	-1.90661
CL6851.Contig1_JJ	2.97278	2.57142										Unigene3333_JJ	-1.66221	-1.90679
CL2568.Contig3_JJ	0.123382	2.56986										Unigene35540_JJ	-1.49254	-1.90757
Unigene8641_JJ	1.30033	2.56977										Unigene15900_JJ	-0.344815	-1.90891
CL9567.Contig2_JJ	1.49143	2.56893										CL673.Contig1_JJ	-1.50274	-1.90974
Unigene31977_JJ	3.18858	2.56753										CL4270.Contig1_JJ	-1.08599	-1.90984
CL2858.Contig4_JJ	2.28662	2.56736										Unigene40912_JJ	-1.22732	-1.91059
CL2354.Contig3_JJ	3.57289	2.5656										Unigene9499_JJ	-1.76206	-1.91079
CL5810.Contig1_JJ	3.41676	2.56556										CL5162.Contig3_JJ	-0.375816	-1.91187
CL4625.Contig3_JJ	2.36549	2.56553										CL682.Contig3_JJ	-0.728417	-1.91254
Unigene25553_JJ	2.75604	2.56405										Unigene554_JJ	-0.693354	-1.9136
Unigene7004_JJ	2.36984	2.56294										CL4682.Contig2_JJ	-0.644393	-1.9155
CL2699.Contig10_JJ	1.25395	2.56266										Unigene22512_JJ	-0.0063575	-1.91553
CL2157.Contig1_JJ	0.605427	2.56246										Unigene24609_JJ	-0.888859	-1.91655
CL3836.Contig2_JJ	1.78309	2.5622										Unigene37740_JJ	-0.57139	-1.91784
CL1947.Contig1_JJ	1.5057	2.5621										CL1290.Contig1_JJ	-0.00565003	-1.91832
CL9606.Contig2_JJ	1.49916	2.56206										CL8734.Contig2_JJ	-0.235731	-1.91869
CL7280.Contig2_JJ	1.49714	2.56167										Unigene46754_JJ	-1.18688	-1.91874
CL3552.Contig2_JJ	2.74814	2.56154										CL3192.Contig1_JJ	-0.910928	-1.92015
CL4523.Contig2_JJ	3.29983	2.56039										Unigene7148_JJ	-0.868584	-1.92126
CL488.Contig4_JJ	2.24417	2.55913										Unigene38136_JJ	-0.101565	-1.92213
Unigene5676_JJ	3.74399	2.55818										CL10262.Contig2_JJ	-0.288132	-1.92307
CL10107.Contig2_JJ	1.66649	2.55673										CL592.Contig4_JJ	-1.97252	-1.92434
Unigene48854_JJ	1.17148	2.55667										Unigene17858_JJ	-1.02846	-1.9277
CL7886.Contig5_JJ	2.23937	2.55477										CL257.Contig1_JJ	-0.410657	-1.92985
CL4987.Contig2_JJ	0.617171	2.55398										Unigene16368_JJ	-0.854267	-1.93124
CL2307.Contig5_JJ	1.13032	2.55278										Unigene39838_JJ	-0.622437	-1.93373
Unigene33506_JJ	2.54267	2.55254										Unigene25726_JJ	-2.04545	-1.93466
Unigene34095_JJ	1.4885	2.5523										Unigene30746_JJ	-0.908063	-1.9347
CL9972.Contig1_JJ	1.94665	2.55205										CL6575.Contig5_JJ	-1.97563	-1.93512
CL1925.Contig1_JJ	1.8118	2.55172										Unigene13786_JJ	-0.867475	-1.93628
CL6310.Contig3_JJ	2.51267	2.55109										CL1469.Contig1_JJ	-1.15433	-1.9386
CL10143.Contig3_JJ	1.35762	2.55007										Unigene35318_JJ	-0.441746	-1.94363
CL9412.Contig1_JJ	0.206451	2.54972										Unigene15622_JJ	-0.551896	-1.94389
CL4302.Contig8_JJ	2.10273	2.54903										Unigene805_JJ	-0.0562008	-1.94427
CL4230.Contig1_JJ	3.71931	2.54902										CL246.Contig2_JJ	-0.744871	-1.94888
CL561.Contig7_JJ	1.91343	2.5483										CL2876.Contig5_JJ	-1.43741	-1.94912
Unigene16706_JJ	2.91691	2.54774										CL4412.Contig2_JJ	-0.442195	-1.95042
CL2935.Contig2_JJ	2.56166	2.54749										CL753.Contig2_JJ	-0.511778	-1.9508
CL4975.Contig1_JJ	1.30032	2.54543										CL4813.Contig1_JJ	-1.02055	-1.95128
CL9700.Contig4_JJ	2.44161	2.54539										Unigene21967_JJ	-1.21308	-1.95131
CL5967.Contig2_JJ	1.81786	2.54528										Unigene8400_JJ	-0.544457	-1.95153
CL4230.Contig2_JJ	3.71448	2.54418										Unigene47853_JJ	-1.63156	-1.95193
CL713.Contig1_JJ	1.85582	2.54409										CL10399.Contig1_JJ	-2.38827	-1.95217
CL8180.Contig2_JJ	2.29784	2.54332										Unigene31844_JJ	-1.93429	-1.95466
CL6322.Contig3_JJ	3.32637	2.54319										CL1282.Contig3_JJ	-0.431817	-1.95501
Unigene50682_JJ	1.61852	2.54189										CL5020.Contig2_JJ	-0.19866	-1.95858
CL2110.Contig2_JJ	1.57779	2.54141										CL3078.Contig3_JJ	-0.741196	-1.96247
CL6906.Contig3_JJ	2.40453	2.53916										Unigene11265_JJ	-0.688056	-1.9649
CL5576.Contig3_JJ	1.7028	2.53852										Unigene17322_JJ	-1.2669	-1.96661
CL706.Contig3_JJ	1.15273	2.53825										CL2089.Contig5_JJ	-1.31956	-1.9685
CL4248.Contig3_JJ	1.5411	2.53819										CL3103.Contig7_JJ	-0.288245	-1.97076
Unigene26118_JJ	2.10771	2.53759										Unigene2150_JJ	-0.464365	-1.97122
CL5178.Contig1_JJ	3.20931	2.53751										Unigene10321_JJ	-0.63458	-1.97254
CL5496.Contig10_JJ	0.0813883	2.53694										CL2445.Contig2_JJ	-3.16842	-1.97352
Unigene369_JJ	1.92811	2.53686										Unigene43099_JJ	-0.178585	-1.97356
CL8869.Contig2_JJ	0.842656	2.53617										CL3623.Contig6_JJ	-0.0708064	-1.9752
Unigene8938_JJ	2.84327	2.53584										Unigene8393_JJ	-0.319703	-1.97528
CL2651.Contig1_JJ	2.49766	2.53425										CL3179.Contig3_JJ	-2.76035	-1.97682
CL2297.Contig1_JJ	2.07621	2.53417										CL3376.Contig2_JJ	-0.294797	-1.97731
CL3204.Contig2_JJ	1.87497	2.53251										Unigene7780_JJ	-0.470203	-1.97778
CL9669.Contig1_JJ	0.531851	2.53185										Unigene40784_JJ	-0.928705	-1.9811
CL2568.Contig1_JJ	1.7014	2.53172										Unigene9502_JJ	-0.594652	-1.98272
CL1648.Contig1_JJ	1.61695	2.53144										CL260.Contig1_JJ	-0.230298	-1.9832
CL1526.Contig3_JJ	0.969964	2.52975										Unigene2183_JJ	-0.450323	-1.98338
CL3696.Contig1_JJ	2.49737	2.52788										Unigene8470_JJ	-0.676759	-1.98342
Unigene45623_JJ	2.72551	2.52753										CL7215.Contig2_JJ	-0.635109	-1.98514
CL10389.Contig3_JJ	2.76962	2.52583										CL8843.Contig2_JJ	-0.986128	-1.98613
CL3714.Contig4_JJ	2.54444	2.52446										Unigene32237_JJ	-0.0881145	-1.98755
CL3974.Contig2_JJ	4.61244	2.52195										CL9448.Contig2_JJ	-0.771089	-1.9893
CL4964.Contig2_JJ	2.55097	2.52164										CL2244.Contig2_JJ	-0.8431	-1.99157
Unigene36631_JJ	1.89129	2.52154										CL5245.Contig2_JJ	-0.329445	-1.99182
Unigene32700_JJ	1.23568	2.52129										Unigene9821_JJ	-0.0761381	-1.99246
CL9485.Contig1_JJ	0.78048	2.52094										Unigene42723_JJ	-1.10062	-1.99404
CL1905.Contig2_JJ	2.25123	2.52083										Unigene32169_JJ	-1.33716	-1.99516
Unigene12153_JJ	1.94285	2.51906										Unigene397_JJ	-0.632451	-1.99543
Unigene31251_JJ	1.84713	2.5181										CL9768.Contig1_JJ	-0.674249	-1.99909
CL3715.Contig1_JJ	2.15628	2.51725										CL4809.Contig3_JJ	-0.107145	-2
CL8719.Contig2_JJ	1.93954	2.51637										Unigene31021_JJ	-0.703753	-2.00093
CL5308.Contig1_JJ	2.03714	2.51627										Unigene6539_JJ	-0.329452	-2.00188
CL3578.Contig2_JJ	3.04688	2.51476										Unigene34648_JJ	-0.845388	-2.00654
CL7145.Contig1_JJ	2.60505	2.51474										Unigene49227_JJ	-0.142909	-2.00705
Unigene4148_JJ	3.08602	2.51468										CL7006.Contig3_JJ	-1.1168	-2.01034
CL8806.Contig2_JJ	2.77187	2.51371										Unigene17212_JJ	-0.216018	-2.01064
CL6447.Contig2_JJ	1.66374	2.51328										Unigene7731_JJ	-3.03347	-2.01082
Unigene15105_JJ	1.23502	2.51291										Unigene20539_JJ	-0.038945	-2.01235
CL7841.Contig2_JJ	0.764625	2.51265										CL6622.Contig1_JJ	-1.74108	-2.01238
CL9232.Contig1_JJ	1.55228	2.51205										Unigene10503_JJ	-0.688758	-2.0136
CL5414.Contig2_JJ	2.80114	2.50982										Unigene1866_JJ	-0.439984	-2.01381
Unigene6999_JJ	3.16146	2.50963										Unigene17020_JJ	-1.47653	-2.01569
CL10403.Contig2_JJ	1.50997	2.50873										Unigene25371_JJ	-0.546973	-2.01683
CL9232.Contig2_JJ	1.5484	2.50818										Unigene46594_JJ	-2.59035	-2.01721
CL7698.Contig2_JJ	1.5515	2.50788										CL3463.Contig2_JJ	-0.441828	-2.01911
CL3671.Contig1_JJ	2.11548	2.50745										Unigene7534_JJ	-0.265546	-2.01937
Unigene33785_JJ	0.760425	2.50667										CL7932.Contig2_JJ	-0.0749231	-2.02158
Unigene22618_JJ	1.23212	2.50526										Unigene50198_JJ	-1.53352	-2.02496
CL5290.Contig1_JJ	2.60988	2.50398										Unigene31794_JJ	-1.35889	-2.02538
CL1069.Contig1_JJ	1.18723	2.50269										Unigene4923_JJ	-3.38623	-2.02846
Unigene26605_JJ	2.04904	2.50069										CL8960.Contig1_JJ	-1.18683	-2.03255
CL4591.Contig2_JJ	0.393623	2.50024										CL1935.Contig1_JJ	-0.49882	-2.03355
CL6616.Contig3_JJ	0.591012	2.49911										CL8340.Contig1_JJ	-0.506911	-2.03545
CL1971.Contig1_JJ	1.81041	2.49778										CL3591.Contig1_JJ	-0.220163	-2.0373
Unigene9766_JJ	1.89947	2.4976										CL5328.Contig3_JJ	-0.765772	-2.03772
CL5303.Contig1_JJ	1.1488	2.49753										Unigene15058_JJ	-0.310455	-2.03793
CL4393.Contig2_JJ	2.33884	2.49674										Unigene34035_JJ	-2.29739	-2.03822
CL4233.Contig2_JJ	1.27152	2.49533										CL5893.Contig5_JJ	-0.264806	-2.03887
CL1784.Contig2_JJ	2.77565	2.49387										Unigene8428_JJ	-1.67651	-2.04075
CL9005.Contig1_JJ	1.37346	2.49371										CL2433.Contig2_JJ	-0.613781	-2.0425
CL1486.Contig5_JJ	0.788496	2.49304										CL7047.Contig1_JJ	-0.701117	-2.04402
CL2989.Contig4_JJ	2.1853	2.49234										CL4301.Contig2_JJ	-0.709213	-2.04783
CL5309.Contig2_JJ	0.61426	2.49195										CL9030.Contig5_JJ	-0.0598366	-2.04916
CL2664.Contig4_JJ	3.73593	2.49024										Unigene18312_JJ	-0.483267	-2.04947
CL1951.Contig5_JJ	1.79135	2.49003										CL5482.Contig2_JJ	-1.11831	-2.05002
CL8413.Contig2_JJ	2.14157	2.4895										CL3748.Contig1_JJ	-1.23696	-2.05212
CL1506.Contig2_JJ	1.69284	2.48915										Unigene50725_JJ	-0.637065	-2.05278
Unigene35539_JJ	3.51139	2.48673										CL3439.Contig2_JJ	-2.14836	-2.0529
CL8869.Contig1_JJ	0.792149	2.48566										Unigene5606_JJ	-0.121306	-2.05373
CL3618.Contig2_JJ	2.66985	2.48455										Unigene12192_JJ	-0.484867	-2.05423
CL2317.Contig1_JJ	2.2478	2.48439										CL2921.Contig4_JJ	-0.0556411	-2.05435
CL6246.Contig4_JJ	1.8558	2.48417										Unigene41639_JJ	-1.09274	-2.05523
CL5847.Contig3_JJ	2.78356	2.48411										Unigene33033_JJ	-0.155318	-2.05539
Unigene32236_JJ	1.40083	2.48334										Unigene25697_JJ	-0.210176	-2.05574
Unigene36615_JJ	0.977039	2.48271										CL6048.Contig4_JJ	-0.881356	-2.06515
CL3563.Contig2_JJ	0.651305	2.48239										Unigene35452_JJ	-0.874748	-2.0655
CL718.Contig6_JJ	0.72792	2.4822										CL2595.Contig1_JJ	-0.515683	-2.06659
CL1170.Contig1_JJ	1.94231	2.48174										Unigene778_JJ	-0.755581	-2.06817
CL6374.Contig2_JJ	2.31999	2.48127										Unigene23647_JJ	-1.70953	-2.0721
Unigene15855_JJ	0.0301496	2.48126										Unigene8013_JJ	-1.46325	-2.07963
CL7245.Contig2_JJ	2.59882	2.48104										CL10624.Contig2_JJ	-0.806416	-2.08044
CL7271.Contig2_JJ	1.97636	2.47897										Unigene3960_JJ	-1.00808	-2.08172
Unigene16627_JJ	1.84874	2.47873										Unigene2261_JJ	-0.915663	-2.08445
CL3226.Contig1_JJ	3.12957	2.4783										CL823.Contig2_JJ	-0.442897	-2.08525
CL3093.Contig2_JJ	2.06254	2.47758										Unigene35164_JJ	-0.949247	-2.08746
CL4218.Contig2_JJ	2.23193	2.47724										Unigene9046_JJ	-0.864773	-2.08885
CL5153.Contig3_JJ	1.97978	2.47599										Unigene34716_JJ	-0.987652	-2.08953
CL10400.Contig1_JJ	1.60935	2.47573										Unigene2008_JJ	-1.52708	-2.09592
Unigene19128_JJ	0.424666	2.47419										Unigene48414_JJ	-1.42496	-2.096
CL8131.Contig2_JJ	1.99804	2.47315										Unigene38123_JJ	-0.313253	-2.09761
CL1610.Contig6_JJ	2.05343	2.46969										Unigene21084_JJ	-0.169229	-2.09795
Unigene12912_JJ	2.11818	2.469										Unigene3289_JJ	-0.222802	-2.09918
CL37.Contig2_JJ	1.10947	2.46885										CL1967.Contig3_JJ	-1.21914	-2.0993
CL8532.Contig2_JJ	1.70472	2.46841										Unigene8123_JJ	-1.56013	-2.10017
CL6057.Contig2_JJ	1.2655	2.46839										Unigene22919_JJ	-0.714748	-2.10288
Unigene40056_JJ	2.48412	2.46771										Unigene27635_JJ	-0.119609	-2.10501
CL1325.Contig3_JJ	1	2.46659										CL1668.Contig4_JJ	-1.71404	-2.10668
CL1550.Contig2_JJ	0.946419	2.46489										CL8181.Contig2_JJ	-0.445243	-2.10792
CL9845.Contig2_JJ	2.99314	2.4644										CL9272.Contig3_JJ	-0.433897	-2.11197
CL1755.Contig6_JJ	1.7018	2.46424										CL2927.Contig2_JJ	-0.178137	-2.11243
CL2022.Contig3_JJ	2.39878	2.46355										CL4939.Contig7_JJ	-2.28882	-2.11755
CL9341.Contig3_JJ	2.63957	2.46344										Unigene47846_JJ	-1.98072	-2.11791
CL557.Contig3_JJ	1.91026	2.46173										CL703.Contig1_JJ	-2.11311	-2.11972
CL5725.Contig3_JJ	2.26303	2.46162										Unigene3800_JJ	-0.656392	-2.12487
CL6168.Contig1_JJ	3.1287	2.46128										Unigene22309_JJ	-0.267734	-2.12508
Unigene50485_JJ	2.00873	2.4607										CL3135.Contig1_JJ	-0.738426	-2.12573
Unigene46013_JJ	2.98749	2.46029										Unigene10916_JJ	-0.771145	-2.12669
CL9723.Contig2_JJ	1.51395	2.45678										Unigene9735_JJ	-1.33679	-2.12847
CL478.Contig3_JJ	1.33617	2.4567										CL8585.Contig1_JJ	-0.712476	-2.1291
Unigene14477_JJ	0.596716	2.45661										CL8375.Contig2_JJ	-1.55435	-2.12938
CL1059.Contig3_JJ	1.66324	2.45616										Unigene37687_JJ	-1.05671	-2.13031
CL2307.Contig8_JJ	1.43159	2.45608										Unigene2982_JJ	-1.37378	-2.13198
Unigene19436_JJ	1.86586	2.45575										CL7199.Contig5_JJ	-0.325095	-2.13245
CL7521.Contig2_JJ	0.97257	2.45575										Unigene18117_JJ	-0.120895	-2.13447
Unigene31461_JJ	2.05553	2.45531										CL6121.Contig2_JJ	-0.409984	-2.13459
CL5062.Contig2_JJ	1.87744	2.45496										Unigene3271_JJ	-0.895092	-2.13661
CL9903.Contig3_JJ	1.93242	2.45275										Unigene27489_JJ	-0.0422095	-2.14091
Unigene2240_JJ	3.6594	2.45121										CL4581.Contig4_JJ	-1.77075	-2.14259
CL3993.Contig2_JJ	2.17931	2.45016										Unigene17955_JJ	-1.08472	-2.1441
CL4735.Contig1_JJ	0.847676	2.44967										CL1315.Contig3_JJ	-1.20895	-2.14623
CL8023.Contig1_JJ	3.88725	2.4495										Unigene13000_JJ	-0.659871	-2.14854
Unigene49735_JJ	0.500635	2.44913										CL3028.Contig4_JJ	-1.79832	-2.14911
Unigene34063_JJ	0.516643	2.44872										CL7226.Contig2_JJ	-0.0931094	-2.14958
CL9420.Contig1_JJ	2.44376	2.44838										Unigene38820_JJ	-0.260769	-2.14971
Unigene22283_JJ	0.950865	2.44822										Unigene35190_JJ	-1.6941	-2.15213
CL4796.Contig3_JJ	3.07893	2.44682										Unigene11276_JJ	-0.151025	-2.15242
CL2830.Contig3_JJ	1.16709	2.44675										Unigene7341_JJ	-0.775847	-2.1582
CL3947.Contig1_JJ	1.87447	2.4466										CL8420.Contig1_JJ	-1.60425	-2.15908
CL883.Contig4_JJ	0.971123	2.44658										Unigene14675_JJ	-0.24257	-2.15966
CL8924.Contig1_JJ	1.11711	2.44587										Unigene4627_JJ	-1.02387	-2.16023
CL640.Contig15_JJ	0.349481	2.44473										Unigene14864_JJ	-1.50339	-2.16076
Unigene12515_JJ	1.59577	2.44456										Unigene7970_JJ	-0.692987	-2.16194
CL1300.Contig2_JJ	1.5063	2.44287										CL4663.Contig3_JJ	-1.40798	-2.16231
CL8382.Contig2_JJ	1.55403	2.44264										Unigene43138_JJ	-1.03191	-2.16263
Unigene31120_JJ	1.62963	2.442										Unigene11356_JJ	-0.941583	-2.16398
CL3106.Contig2_JJ	3.62936	2.43962										CL2915.Contig3_JJ	-2.23794	-2.16418
Unigene23299_JJ	0.98639	2.43959										Unigene33592_JJ	-0.646633	-2.16698
CL3486.Contig5_JJ	2.12004	2.43871										Unigene43634_JJ	-1.87325	-2.16947
CL107.Contig1_JJ	1.30594	2.43863										Unigene24113_JJ	-0.772922	-2.17037
CL1572.Contig5_JJ	0.0608033	2.43843										CL7946.Contig2_JJ	-0.740988	-2.17322
CL2031.Contig2_JJ	0.654109	2.43792										CL8311.Contig1_JJ	-0.614527	-2.17537
CL6370.Contig2_JJ	0.833723	2.43769										Unigene17932_JJ	-0.819483	-2.1761
CL1591.Contig3_JJ	1.20973	2.43735										Unigene46945_JJ	-0.456562	-2.17948
CL640.Contig19_JJ	0.341322	2.43657										Unigene1837_JJ	-0.828939	-2.17955
Unigene22375_JJ	2.74312	2.4361										CL7960.Contig2_JJ	-0.14385	-2.18023
Unigene1776_JJ	1.96683	2.43506										Unigene8387_JJ	-1.23993	-2.18327
Unigene37446_JJ	1.96683	2.43506										CL10067.Contig5_JJ	-2.29449	-2.18487
CL1585.Contig1_JJ	2.10367	2.4349										Unigene38734_JJ	-1.04264	-2.18825
CL8455.Contig1_JJ	1.76212	2.43484										CL9670.Contig1_JJ	-1.04902	-2.18852
Unigene3320_JJ	2.3242	2.43338										Unigene42394_JJ	-1.5359	-2.19049
Unigene21938_JJ	0.120397	2.43334										Unigene3291_JJ	-0.589754	-2.1921
CL4905.Contig2_JJ	3.92804	2.43188										CL2192.Contig2_JJ	-5.53439	-2.19401
CL2425.Contig1_JJ	2.76601	2.43175										CL2813.Contig3_JJ	-1.80434	-2.19502
Unigene16352_JJ	1.44954	2.43064										CL6301.Contig1_JJ	-0.70087	-2.19566
CL1730.Contig7_JJ	2.59619	2.43045										CL5517.Contig3_JJ	-1.01871	-2.19652
CL5923.Contig1_JJ	2.49282	2.42931										Unigene31820_JJ	-1.13853	-2.2009
CL3130.Contig2_JJ	1.04755	2.42799										CL99.Contig1_JJ	-0.370632	-2.21054
Unigene26780_JJ	0.21398	2.42782										CL746.Contig1_JJ	-1.22684	-2.21133
CL7739.Contig1_JJ	2.76489	2.427										Unigene10609_JJ	-0.863957	-2.21154
CL6767.Contig2_JJ	1	2.42696										Unigene16575_JJ	-1.31217	-2.21155
Unigene38889_JJ	0.454968	2.42655										Unigene8206_JJ	-0.611033	-2.21346
CL7540.Contig2_JJ	1.13322	2.42565										CL2855.Contig2_JJ	-1.20245	-2.21373
CL1594.Contig2_JJ	0.398429	2.42521										Unigene47166_JJ	-0.784134	-2.21625
CL664.Contig1_JJ	1.67138	2.42502										CL1233.Contig1_JJ	-1.27298	-2.21764
CL2157.Contig10_JJ	0.733213	2.42496										CL152.Contig1_JJ	-0.870554	-2.21873
CL11.Contig2_JJ	3.51514	2.42494										Unigene21038_JJ	-1.06346	-2.22013
Unigene12494_JJ	1.15152	2.42469										Unigene1790_JJ	-0.638079	-2.22825
CL3476.Contig3_JJ	2.49713	2.42464										Unigene20200_JJ	-0.281555	-2.23104
CL2605.Contig3_JJ	3.93653	2.42436										Unigene8690_JJ	-0.708404	-2.24189
CL323.Contig2_JJ	3.25054	2.42434										CL2249.Contig1_JJ	-0.026201	-2.24228
CL3563.Contig1_JJ	0.59309	2.42418										Unigene28092_JJ	-0.8861	-2.24303
Unigene14528_JJ	2.51259	2.42411										Unigene729_JJ	-1.02857	-2.24616
Unigene45299_JJ	2.12433	2.42306										Unigene35145_JJ	-4.28906	-2.24984
Unigene4572_JJ	2.65601	2.42223										Unigene3008_JJ	-0.30708	-2.25391
CL6774.Contig2_JJ	1.19885	2.42213										Unigene3600_JJ	-1.41736	-2.25412
CL2793.Contig4_JJ	2.25407	2.42172										CL7118.Contig2_JJ	-1.35233	-2.25563
CL10143.Contig1_JJ	1.22751	2.41996										CL9807.Contig2_JJ	-3.87691	-2.25657
CL6205.Contig2_JJ	2.89233	2.41938										Unigene5551_JJ	-0.793296	-2.25815
CL3395.Contig4_JJ	1.09192	2.4183										Unigene27063_JJ	-1.92901	-2.26053
Unigene4542_JJ	2.76296	2.41802										CL4134.Contig2_JJ	-0.223616	-2.26124
Unigene35498_JJ	2.52112	2.41796										Unigene23921_JJ	-0.312276	-2.26214
CL2359.Contig4_JJ	2.13503	2.41794										CL4759.Contig3_JJ	-0.11485	-2.26272
Unigene2006_JJ	0.66494	2.41788										Unigene26600_JJ	-0.41745	-2.26521
Unigene39143_JJ	1.00827	2.41296										CL9122.Contig1_JJ	-1.29893	-2.26634
[truncated: 4,397 more rows]
