# Supplementary material for: Genomic and transcriptomic alterations following intergeneric hybridization and polyploidization in the Chrysanthemum nankingense×Tanacetum vulgare hybrid and allopolyploid (Asteraceae)
Source: Hortic Res. 2018 Feb 7;5:5. doi: 10.1038/s41438-017-0003-0 (PMC5802763; doi:10.1038/s41438-017-0003-0)
Supplement: Supplementary file 13 — Table S10 [file 41438_2017_3_MOESM13_ESM.xlsx]

## Sheet: Jhn-VS-JJ
Table S4 Differentially expressed genes in the comparison between libraries JJ and Jhn
transcript_id(s)	transcript_id(s)	JJ-FPKM	Jhn-FPKM	log2FoldChange(JJ/Jhn)	Up/Down-Regulation(JJ/Jhn)	Nr	Nt	Swissprot	KEGG	COG	Interpro	GO
Unigene9107_JJ	CL1007.Contig2_Jhn	25.98	8.99	1.53101	up	gi|976888333|gb|KVH77823.1|/0/Cleavage/polyadenylation specificity factor, A subunit, C-terminal [Cynara cardunculus var. scolymus]	gi|731405242|ref|XM_002280699.2|/0.0/PREDICTED: Vitis vinifera DNA damage-binding protein 1 (LOC100256664), mRNA	sp|Q6QNU4|DDB1_SOLLC/0.0/DNA damage-binding protein 1 OS=Solanum lycopersicum GN=DDB1 PE=1 SV=1	sind:105167273/0.0/DNA damage-binding protein 1; K10610 DNA damage-binding protein 1	NA	PTHR10644/0.0/--	cellular_component:GO:0005634//nucleus;molecular_function:GO:0003676//nucleic acid binding;
CL1349.Contig5_JJ	CL1047.Contig1_Jhn	17.19	4.11	2.06436	up	gi|747060833|ref|XP_011076863.1|/1.88266e-42/PREDICTED: charged multivesicular body protein 5-like [Sesamum indicum]	gi|1000967479|ref|XM_002518568.2|/2e-31/PREDICTED: Ricinus communis charged multivesicular body protein 5 (LOC8280940), mRNA	NA	sind:105161013/3e-43/charged multivesicular body protein 5-like; K12198 charged multivesicular body protein 5	NA	NA	biological_process:GO:0007034//vacuolar transport;cellular_component:GO:0005622//intracellular;
Unigene6907_JJ	CL1047.Contig1_Jhn	18.66	4.11	2.18274	up	gi|747060833|ref|XP_011076863.1|/4.46926e-110/PREDICTED: charged multivesicular body protein 5-like [Sesamum indicum]	gi|923888825|ref|XM_013860189.1|/3e-80/PREDICTED: Brassica napus charged multivesicular body protein 5-like (LOC106419408), mRNA	sp|Q9SZE4|VP322_ARATH/2e-17/Vacuolar protein sorting-associated protein 32 homolog 2 OS=Arabidopsis thaliana GN=VPS32.2 PE=1 SV=1	sind:105161013/8e-111/charged multivesicular body protein 5-like; K12198 charged multivesicular body protein 5	NA	PTHR22761:SF12/3.5E-92/--	biological_process:GO:0007034//vacuolar transport;cellular_component:GO:0005622//intracellular;
CL8394.Contig3_JJ	CL1048.Contig5_Jhn	20.11	2.85	2.81888	up	gi|976917268|gb|KVI02749.1|/1.33358e-142/Basic-leucine zipper domain-containing protein [Cynara cardunculus var. scolymus]	gi|662552154|gb|KJ730246.1|/8e-42/Nicotiana tabacum G-box-binding factor 1-like protein mRNA, complete cds	sp|P42774|GBF1_ARATH/7e-72/G-box-binding factor 1 OS=Arabidopsis thaliana GN=GBF1 PE=2 SV=2	vvi:100258205/9e-114/G-box-binding factor 1; K09060 plant G-box-binding factor	XF1267/3e-06/---	PF07777/3.3E-15/G-box binding protein MFMR	NA
CL420.Contig1_JJ	CL1054.Contig2_Jhn	15.34	6.69	1.19722	up	gi|565344629|ref|XP_006339410.1|/2.72841e-143/PREDICTED: hydroxymethylglutaryl-CoA lyase, mitochondrial-like [Solanum tuberosum]	gi|723658845|ref|XM_004229402.2|/2e-98/PREDICTED: Solanum lycopersicum hydroxymethylglutaryl-CoA lyase, mitochondrial-like (LOC101259975), mRNA	sp|O81027|HMGCL_ARATH/9e-136/Hydroxymethylglutaryl-CoA lyase, mitochondrial OS=Arabidopsis thaliana GN=HMGCL PE=1 SV=2	sot:102600078/5e-144/hydroxymethylglutaryl-CoA lyase, mitochondrial-like; K01640 hydroxymethylglutaryl-CoA lyase [EC:4.1.3.4]	PA2011/2e-94/---	PTHR10277/3.2E-181/--	NA
CL3614.Contig2_JJ	CL1076.Contig1_Jhn	8.9	3.99	1.15742	up	gi|976929566|gb|KVI12410.1|/8.45232e-157/Myc-type, basic helix-loop-helix (bHLH) domain-containing protein [Cynara cardunculus var. scolymus]	gi|923625059|ref|XM_013893300.1|/8e-18/PREDICTED: Brassica napus transcription factor bHLH155-like (LOC106451373), mRNA	sp|P0C7P8|LHWL1_ARATH/4e-82/Transcription factor EMB1444 OS=Arabidopsis thaliana GN=EMB1444 PE=2 SV=1	aly:ARALYDRAFT_674863/1e-46/hypothetical protein; K08867 WNK lysine deficient protein kinase [EC:2.7.11.1]	NA	PTHR13902/1.5E-122/--	NA
CL6494.Contig1_JJ	CL1081.Contig4_Jhn	0.85	0.14	2.60204	up	gi|976901427|gb|KVH89476.1|/1.2905e-23/LPPG:FO 2-phospho-L-lactate transferase CofD/UPF0052 [Cynara cardunculus var. scolymus]	gi|731404633|ref|XM_010657197.1|/6e-06/PREDICTED: Vitis vinifera uncharacterized protein YNL011C (LOC100241283), transcript variant X3, mRNA	NA	sly:101251741/5e-15/uncharacterized LOC101251741; K01365 cathepsin L [EC:3.4.22.15]	NA	NA	NA
CL8872.Contig1_JJ	CL1089.Contig2_Jhn	21.86	8.97	1.28511	up	gi|566160913|ref|XP_002304210.2|/2.23325e-79/isochorismatase hydrolase family protein [Populus trichocarpa] &gt;gi|550342434|gb|EEE79189.2| isochorismatase hydrolase family protein [Populus trichocarpa]	gi|985430616|ref|XM_006465574.2|/1e-33/PREDICTED: Citrus sinensis probable inactive nicotinamidase At3g16190 (LOC102620945), mRNA	NA	csv:101205818/1e-06/protein FAR1-RELATED SEQUENCE 5-like; K17604 zinc finger SWIM domain-containing protein 3	Ta0454/1e-16/---	PF00857/5.6E-40/Isochorismatase family	biological_process:GO:0008152//metabolic process;molecular_function:GO:0008908//isochorismatase activity;
CL9192.Contig1_JJ	CL1097.Contig5_Jhn	6.27	0.82	2.93477	up	gi|976904997|gb|KVH92648.1|/4.12722e-110/F-box domain, cyclin-like protein [Cynara cardunculus var. scolymus]	gi|590650720|ref|XM_007032649.1|/5e-20/Theobroma cacao F-box family protein isoform 1 (TCM_018724) mRNA, complete cds	sp|Q9FL82|FB270_ARATH/3e-83/F-box protein At5g39250 OS=Arabidopsis thaliana GN=At5g39250 PE=2 SV=1	NA	NA	PF12937/5.0E-9/F-box-like	NA
CL3499.Contig3_JJ	CL1106.Contig1_Jhn	14.91	4.97	1.58496	up	gi|963527821|gb|ALT07955.1|/3.54901e-71/putative geranyl diphosphate synthase small subunit type I [Leucosceptrum canum]	NA	sp|Q39108|GGR_ARATH/3e-26/Heterodimeric geranylgeranyl pyrophosphate synthase small subunit, chloroplastic OS=Arabidopsis thaliana GN=GGR PE=1 SV=2	sind:105174873/2e-69/heterodimeric geranylgeranyl pyrophosphate synthase small subunit, chloroplastic-like; K13789 geranylgeranyl diphosphate synthase, type II [EC:2.5.1.1 2.5.1.10 2.5.1.29]	alr0213/2e-15/---	PTHR12001:SF41/1.7E-19/--	NA
Unigene48818_JJ	CL1108.Contig10_Jhn	30.75	11.6	1.40646	up	gi|590655420|ref|XP_007033982.1|/2.22329e-59/Importin-7, putative isoform 1 [Theobroma cacao] &gt;gi|508713011|gb|EOY04908.1| Importin-7, putative isoform 1 [Theobroma cacao]	gi|823246018|ref|XM_012600226.1|/1e-30/PREDICTED: Gossypium raimondii importin beta-like SAD2 (LOC105777142), mRNA	NA	cit:102631369/3e-59/importin beta-like SAD2; K20223 importin-7	YOR054c/2e-09/---	PTHR10997/3.0E-18/--	biological_process:GO:0006886//intracellular protein transport;cellular_component:GO:0005622//intracellular;molecular_function:GO:0008536//Ran GTPase binding;
Unigene44983_JJ	CL1115.Contig4_Jhn	35.38	3.47	3.34993	up	gi|976921107|gb|KVI05809.1|/3.09011e-146/Glucose-methanol-choline oxidoreductase, C-terminal [Cynara cardunculus var. scolymus]	gi|985468574|ref|XM_006491950.2|/3e-78/PREDICTED: Citrus sinensis RNA-binding protein with multiple splicing (LOC102624190), mRNA	sp|P13983|EXTN_TOBAC/3e-07/Extensin OS=Nicotiana tabacum GN=HRGPNT3 PE=2 SV=1	mus:103977298/1e-06/RNA polymerase II-associated factor 1 homolog; K15174 RNA polymerase II-associated factor 1	NA	SM00360/5.4E-7/RNA recognition motif	molecular_function:GO:0000166//nucleotide binding;GO:0003676//nucleic acid binding;
CL6800.Contig2_JJ	CL1120.Contig4_Jhn	54.81	24.6	1.15578	up	gi|567895172|ref|XP_006440074.1|/4.1728e-125/hypothetical protein CICLE_v10021896mg [Citrus clementina] &gt;gi|568846309|ref|XP_006476999.1| PREDICTED: adenylate kinase 4 [Citrus sinensis] &gt;gi|557542336|gb|ESR53314.1| hypothetical protein CICLE_v10021896mg [Citrus clementina] &gt;gi|641833588|gb|KDO52598.1| hypothetical protein CISIN_1g025529mg [Citrus sinensis]	gi|359491060|ref|XM_002283472.2|/1e-129/PREDICTED: Vitis vinifera adenylate kinase 4 (LOC100245612), mRNA	sp|Q08480|KAD2_ORYSJ/6e-127/Adenylate kinase B OS=Oryza sativa subsp. japonica GN=ADK-B PE=1 SV=1	cit:102628633/7e-126/adenylate kinase 4; K00939 adenylate kinase [EC:2.7.4.3]	SPAC4G9.03/6e-63/---	PF00406/6.6E-59/Adenylate kinase	biological_process:GO:0046939//nucleotide phosphorylation;GO:0006163//purine nucleotide metabolic process;cellular_component:GO:0005737//cytoplasm;molecular_function:GO:0005524//ATP binding;GO:0004017//adenylate kinase activity;
Unigene34994_JJ	CL1122.Contig1_Jhn	23.56	11.17	1.07671	up	gi|976903689|gb|KVH91477.1|/5.41401e-152/Alternative oxidase [Cynara cardunculus var. scolymus]	gi|111607216|dbj|AB268481.1|/1e-147/Lactuca sativa AOX mRNA for alternative oxidase, partial cds	sp|Q40578|AOX2_TOBAC/3e-142/Ubiquinol oxidase 2, mitochondrial OS=Nicotiana tabacum GN=AOX2 PE=1 SV=2	thj:104809077/5e-143/ubiquinol oxidase 1a, mitochondrial-like; K17893 ubiquinol oxidase [EC:1.10.3.11]	NA	PTHR31803:SF3/7.1E-158/--	biological_process:GO:0055114//oxidation-reduction process;cellular_component:GO:0016021//integral component of membrane;GO:0070469//respiratory chain;molecular_function:GO:0046872//metal ion binding;GO:0009916//alternative oxidase activity;
CL7879.Contig2_JJ	CL1139.Contig7_Jhn	16.59	3.08	2.42931	up	gi|976911391|gb|KVH98043.1|/0/Alpha/beta hydrolase fold-1 [Cynara cardunculus var. scolymus]	gi|731402856|ref|XM_002263670.3|/1e-71/PREDICTED: Vitis vinifera uncharacterized LOC100250971 (LOC100250971), mRNA	NA	cmo:103484538/2e-07/bifunctional epoxide hydrolase 2-like; K08726 soluble epoxide hydrolase / lipid-phosphate phosphatase [EC:3.3.2.10 3.1.3.76]	all1353/7e-46/---	PF12697/2.2E-29/Alpha/beta hydrolase family	molecular_function:GO:0003824//catalytic activity;
CL7492.Contig2_JJ	CL1163.Contig7_Jhn	12.36	3.52	1.81203	up	gi|976921762|gb|KVI06433.1|/1.35896e-65/Transcription factor, K-box [Cynara cardunculus var. scolymus]	gi|971557997|ref|XM_006351671.2|/6e-17/PREDICTED: Solanum tuberosum MADS transcriptional factor (STMADS11), transcript variant X1, mRNA	sp|Q9FUY6|JOIN_SOLLC/3e-48/MADS-box protein JOINTLESS OS=Solanum lycopersicum GN=J PE=1 SV=1	mtr:MTR_5g032150/2e-48/MADS-box transcription factor; K09260 MADS-box transcription enhancer factor 2A	YPL089c/4e-10/---	PS50066/26.478/MADS-box domain profile.	NA
CL9247.Contig1_JJ	CL1166.Contig2_Jhn	37.83	18.25	1.05163	up	gi|976919723|gb|KVI04559.1|/4.55144e-172/Alcohol dehydrogenase, C-terminal [Cynara cardunculus var. scolymus]	gi|971569488|ref|XM_006357857.2|/1e-98/PREDICTED: Solanum tuberosum quinone oxidoreductase (LOC102588937), mRNA	sp|Q9ZUC1|QORL_ARATH/3e-14/Quinone oxidoreductase-like protein At1g23740, chloroplastic OS=Arabidopsis thaliana GN=At1g23740 PE=1 SV=2	sly:101250123/9e-164/probable quinone oxidoreductase; K00344 NADPH2:quinone reductase [EC:1.6.5.5]	RSc2184/2e-89/---	PF00107/8.0E-31/Zinc-binding dehydrogenase	NA
Unigene34622_JJ	CL1166.Contig3_Jhn	63.13	20.83	1.59966	up	gi|976898645|gb|KVH87556.1|/3.07885e-146/Alpha/beta hydrolase fold-3 [Cynara cardunculus var. scolymus]	gi|729301526|ref|XM_010523364.1|/9e-07/PREDICTED: Tarenaya hassleriana probable carboxylesterase 18 (LOC104800536), mRNA	sp|Q9LT10|CXE18_ARATH/1e-107/Probable carboxylesterase 18 OS=Arabidopsis thaliana GN=CXE18 PE=1 SV=1	ppp:PHYPADRAFT_118478/6e-72/GLP1; GLP1 GID1-like protein; K14493 gibberellin receptor GID1 [EC:3.-.-.-]	AF1716/3e-26/---	PTHR23024:SF91/5.8E-145/--	NA
CL3066.Contig1_JJ	CL1170.Contig8_Jhn	23.76	10.98	1.11366	up	gi|976913405|gb|KVH99668.1|/4.79813e-161/Glycosyl transferase, family 43 [Cynara cardunculus var. scolymus]	gi|731428814|ref|XR_788234.1|/8e-87/PREDICTED: Vitis vinifera probable beta-1,4-xylosyltransferase IRX9H (LOC100248926), transcript variant X2, misc_RNA	sp|Q9SXC4|IRX9H_ARATH/3e-122/Probable beta-1,4-xylosyltransferase IRX9H OS=Arabidopsis thaliana GN=IRX9H PE=2 SV=2	pxb:103939736/6e-136/probable beta-1,4-xylosyltransferase IRX9H; K00735 galactosylgalactosylxylosylprotein 3-beta-glucuronosyltransferase 1 [EC:2.4.1.135]	NA	PF03360/3.3E-67/Glycosyltransferase family 43	NA
CL3066.Contig3_JJ	CL1170.Contig8_Jhn	25.14	10.98	1.19511	up	gi|976913405|gb|KVH99668.1|/2.9846e-116/Glycosyl transferase, family 43 [Cynara cardunculus var. scolymus]	gi|923902772|ref|XM_013866185.1|/2e-29/PREDICTED: Brassica napus probable beta-1,4-xylosyltransferase IRX9H (LOC106425449), mRNA	sp|Q9SXC4|IRX9H_ARATH/7e-84/Probable beta-1,4-xylosyltransferase IRX9H OS=Arabidopsis thaliana GN=IRX9H PE=2 SV=2	sind:105162197/5e-94/probable beta-1,4-xylosyltransferase IRX9H; K10158 galactosylgalactosylxylosylprotein 3-beta-glucuronosyltransferase 3 [EC:2.4.1.135]	NA	PTHR10896/1.8E-92/--	NA
Unigene234_JJ	CL1193.Contig2_Jhn	51.73	25.52	1.01937	up	gi|976909318|gb|KVH96461.1|/4.25435e-143/Ribonuclease CAF1 [Cynara cardunculus var. scolymus]	gi|1000974261|ref|XM_015716973.1|/4e-74/PREDICTED: Ricinus communis probable CCR4-associated factor 1 homolog 7 (LOC8278619), mRNA	sp|Q9LEU4|CAF1J_ARATH/3e-116/Probable CCR4-associated factor 1 homolog 10 OS=Arabidopsis thaliana GN=CAF1-10 PE=2 SV=1	gmx:100785970/1e-131/probable CCR4-associated factor 1 homolog 7; K12581 CCR4-NOT transcription complex subunit 7/8	SPCC18.06c/1e-69/---	PF04857/2.4E-64/CAF1 family ribonuclease	biological_process:GO:0090503//RNA phosphodiester bond hydrolysis, exonucleolytic;GO:0000288//nuclear-transcribed mRNA catabolic process, deadenylation-dependent decay;cellular_component:GO:0005634//nucleus;GO:0030014//CCR4-NOT complex;molecular_function:GO:0000175//3'-5'-exoribonuclease activity;GO:0003676//nucleic acid binding;
Unigene25379_JJ	CL1202.Contig1_Jhn	7.16	2.82	1.34426	up	gi|219842178|dbj|BAH10646.1|/1.43178e-136/Prephenate dehydratase [Hevea brasiliensis]	gi|719992267|ref|XM_010255215.1|/1e-40/PREDICTED: Nelumbo nucifera arogenate dehydratase/prephenate dehydratase 2, chloroplastic (LOC104594755), mRNA	sp|Q9SSE7|AROD2_ARATH/1e-129/Arogenate dehydratase/prephenate dehydratase 2, chloroplastic OS=Arabidopsis thaliana GN=ADT2 PE=1 SV=1	pxb:103948900/3e-136/arogenate dehydratase/prephenate dehydratase 2, chloroplastic-like; K05359 arogenate/prephenate dehydratase [EC:4.2.1.91 4.2.1.51]	DR1147/1e-46/---	PS00858/-/Prephenate dehydratase signature 2.	biological_process:GO:0009094//L-phenylalanine biosynthetic process;cellular_component:GO:0009570//chloroplast stroma;molecular_function:GO:0004664//prephenate dehydratase activity;GO:0016597//amino acid binding;GO:0047769//arogenate dehydratase activity;
CL6669.Contig2_JJ	CL1204.Contig7_Jhn	1.46	0.53	1.4619	up	gi|976910678|gb|KVH97352.1|/0/hypothetical protein Ccrd_000541 [Cynara cardunculus var. scolymus]	gi|731435532|ref|XM_010647298.1|/4e-19/PREDICTED: Vitis vinifera uncharacterized LOC100249731 (LOC100249731), mRNA	NA	NA	NA	PF13369/2.8E-6/Transglutaminase-like superfamily	NA
Unigene7167_JJ	CL1216.Contig2_Jhn	60.78	7.36	3.04582	up	gi|697115911|ref|XP_009611871.1|/0/PREDICTED: fatty acid amide hydrolase [Nicotiana tomentosiformis] &gt;gi|697115913|ref|XP_009611872.1| PREDICTED: fatty acid amide hydrolase [Nicotiana tomentosiformis]	gi|700254979|gb|KM398450.1|/0.0/Artemisia annua fatty acid amide hydrolase mRNA, partial cds	sp|Q7XJJ7|FAAH_ARATH/0.0/Fatty acid amide hydrolase OS=Arabidopsis thaliana GN=FAAH PE=1 SV=1	apro:F751_6020/8e-47/Glutamyl-tRNA(Gln) amidotransferase subunit A; K02433 aspartyl-tRNA(Asn)/glutamyl-tRNA(Gln) amidotransferase subunit A [EC:6.3.5.6 6.3.5.7]	all1053/2e-48/---	PTHR11895:SF44/5.5E-246/--	molecular_function:GO:0016884//carbon-nitrogen ligase activity, with glutamine as amido-N-donor;GO:0016740//transferase activity;GO:0004040//amidase activity;
Unigene14713_JJ	CL1229.Contig2_Jhn	79.56	26.28	1.59808	up	gi|976911146|gb|KVH97804.1|/6.59134e-64/Aminoacyl-tRNA synthetase, class II [Cynara cardunculus var. scolymus]	gi|703113885|ref|XM_010102196.1|/3e-33/Morus notabilis Threonine--tRNA ligase partial mRNA	sp|O04630|SYTM_ARATH/2e-52/Threonine--tRNA ligase, mitochondrial OS=Arabidopsis thaliana GN=THRRS PE=2 SV=3	nnu:104609663/2e-57/threonine--tRNA ligase, mitochondrial-like; K01868 threonyl-tRNA synthetase [EC:6.1.1.3]	YIL078w/4e-35/---	PTHR11451:SF22/2.1E-70/--	NA
Unigene26531_JJ	CL1235.Contig3_Jhn	19.22	8.17	1.2342	up	gi|731426720|ref|XP_010663712.1|/0/PREDICTED: probable serine/threonine protein kinase IREH1 isoform X3 [Vitis vinifera]	gi|1000939096|ref|XM_002533380.2|/1e-135/PREDICTED: Ricinus communis probable serine/threonine protein kinase IREH1 (LOC8280394), transcript variant X1, mRNA	sp|P42818|KPK1_ARATH/7e-54/Serine/threonine-protein kinase AtPK1/AtPK6 OS=Arabidopsis thaliana GN=ATPK1 PE=1 SV=1	mdm:103410358/2e-152/probable serine/threonine-protein kinase pkgA; K08789 microtubule-associated serine/threonine kinase [EC:2.7.11.1]	YBL105c_2/6e-43/---	SM00220/2.8E-83/Serine/Threonine protein kinases, catalytic domain	biological_process:GO:0006468//protein phosphorylation;molecular_function:GO:0005524//ATP binding;GO:0004697//protein kinase C activity;
Unigene11245_JJ	CL1242.Contig1_Jhn	208.18	67.01	1.63538	up	gi|976918357|gb|KVI03543.1|/1.82913e-159/Activator of Hsp90 ATPase 1-like protein, partial [Cynara cardunculus var. scolymus]	gi|731323807|ref|XM_010674331.1|/4e-68/PREDICTED: Beta vulgaris subsp. vulgaris activator of 90 kDa heat shock protein ATPase homolog (LOC104889175), mRNA	sp|Q9FFW5|PERK8_ARATH/1e-06/Proline-rich receptor-like protein kinase PERK8 OS=Arabidopsis thaliana GN=PERK8 PE=1 SV=1	apro:F751_1339/4e-57/Importin-9; K20224 importin-9	SPBC1711.08/1e-18/---	PF09229/6.7E-30/Activator of Hsp90 ATPase, N-terminal	biological_process:GO:0032781//positive regulation of ATPase activity;GO:0006950//response to stress;molecular_function:GO:0001671//ATPase activator activity;GO:0051087//chaperone binding;
Unigene15845_JJ	CL1255.Contig2_Jhn	26.68	10.11	1.39998	up	gi|747091938|ref|XP_011093718.1|/5.75301e-45/PREDICTED: uncharacterized protein At4g29660 [Sesamum indicum] &gt;gi|747091940|ref|XP_011093719.1| PREDICTED: uncharacterized protein At4g29660 [Sesamum indicum]	gi|697162777|ref|XM_009591900.1|/1e-25/PREDICTED: Nicotiana tomentosiformis uncharacterized protein At4g29660-like (LOC104087440), transcript variant X2, mRNA	sp|Q94K18|Y4966_ARATH/1e-36/Uncharacterized protein At4g29660 OS=Arabidopsis thaliana GN=EMB2752 PE=4 SV=1	aly:ARALYDRAFT_328749/1e-34/hypothetical protein; K20359 PRA1 family protein 1	NA	NA	cellular_component:GO:0016021//integral component of membrane;
CL5885.Contig3_JJ	CL1257.Contig5_Jhn	24.21	1.34	4.1753	up	gi|976927059|gb|KVI10886.1|/2.12637e-133/Histidine phosphatase superfamily, clade-1 [Cynara cardunculus var. scolymus]	gi|747081448|ref|XM_011089694.1|/7e-63/PREDICTED: Sesamum indicum phosphoglycerate mutase-like protein 1 (LOC105169316), transcript variant X6, mRNA	NA	NA	SPAC5H10.03/2e-08/---	SM00855/5.6E-7/Phosphoglycerate mutase family	cellular_component:GO:0005829//cytosol;
CL4707.Contig1_JJ	CL1258.Contig1_Jhn	14.79	4.94	1.58204	up	gi|976925559|gb|KVI09461.1|/9.09882e-95/Glycoside hydrolase family 3 [Cynara cardunculus var. scolymus]	gi|720034113|ref|XM_010268334.1|/4e-41/PREDICTED: Nelumbo nucifera lysosomal beta glucosidase-like (LOC104604111), mRNA	sp|Q9LJN4|BXL5_ARATH/6e-06/Probable beta-D-xylosidase 5 OS=Arabidopsis thaliana GN=BXL5 PE=2 SV=2	pmum:103330102/2e-93/beta-glucosidase BoGH3B-like; K05349 beta-glucosidase [EC:3.2.1.21]	CAC1075/1e-37/---	PTHR30620:SF16/1.9E-79/--	NA
CL7665.Contig1_JJ	CL1271.Contig6_Jhn	29.53	13.46	1.1335	up	gi|731400195|ref|XP_010653873.1|/0/PREDICTED: kinesin-related protein 4 [Vitis vinifera] &gt;gi|731400197|ref|XP_010653874.1| PREDICTED: kinesin-related protein 4 [Vitis vinifera] &gt;gi|297739808|emb|CBI29990.3| unnamed protein product [Vitis vinifera]	gi|743891902|ref|XM_011041183.1|/2e-43/PREDICTED: Populus euphratica kinesin-like protein FLA10 (LOC105136029), transcript variant X3, mRNA	sp|A4GSN8|NUA_ARATH/3e-09/Nuclear-pore anchor OS=Arabidopsis thaliana GN=NUA PE=1 SV=1	vvi:100257143/0.0/kinesin-related protein 4; K11498 centromeric protein E	YBL063w/1e-08/---	PTHR24115:SF409/6.5E-127/--	biological_process:GO:0007018//microtubule-based movement;cellular_component:GO:0005874//microtubule;GO:0005871//kinesin complex;molecular_function:GO:0005524//ATP binding;GO:0003777//microtubule motor activity;GO:0008017//microtubule binding;GO:0016887//ATPase activity;
Unigene4246_JJ	CL1282.Contig3_Jhn	17.62	4.65	1.92191	up	gi|976904711|gb|KVH92372.1|/0/FAD dependent oxidoreductase [Cynara cardunculus var. scolymus]	gi|731387143|ref|XM_010650846.1|/1e-158/PREDICTED: Vitis vinifera pyridine nucleotide-disulfide oxidoreductase domain-containing protein 2 (LOC100259816), transcript variant X2, mRNA	sp|Q8S4R4|CRTSO_SOLLC/1e-20/Prolycopene isomerase, chloroplastic OS=Solanum lycopersicum GN=CRTISO PE=1 SV=1	sind:105161700/4e-21/prolycopene isomerase, chloroplastic; K09835 prolycopene isomerase [EC:5.2.1.13]	mlr3674/2e-114/---	PTHR10668:SF72/0.0/--	biological_process:GO:0055114//oxidation-reduction process;molecular_function:GO:0016491//oxidoreductase activity;
CL852.Contig6_JJ	CL1305.Contig2_Jhn	9.84	1.65	2.57619	up	gi|976918199|gb|KVI03395.1|/0/Pectinacetylesterase [Cynara cardunculus var. scolymus]	gi|590629587|ref|XM_007026971.1|/2e-36/Theobroma cacao Pectinacetylesterase family protein isoform 4 (TCM_021942) mRNA, partial cds	NA	tcc:TCM_021942/4e-168/Pectinacetylesterase family protein isoform 1; K19882 O-palmitoleoyl-L-serine hydrolase [EC:3.1.1.98]	NA	PTHR21562/5.6E-212/--	cellular_component:GO:0016021//integral component of membrane;molecular_function:GO:0016787//hydrolase activity;
CL1667.Contig3_JJ	CL133.Contig3_Jhn	38.81	17.2	1.17402	up	gi|976926541|gb|KVI10402.1|/0/Transcription factor GRAS [Cynara cardunculus var. scolymus]	gi|590712074|ref|XM_007049226.1|/1e-19/Theobroma cacao GRAS family transcription factor isoform 2 (TCM_002319) mRNA, complete cds	sp|Q8H125|SCL5_ARATH/3e-155/Scarecrow-like protein 5 OS=Arabidopsis thaliana GN=SCL5 PE=2 SV=1	brp:103852324/6e-64/DELLA protein RGL1; K14494 DELLA protein	NA	PS50985/67.759/GRAS family profile.	biological_process:GO:0050794//regulation of cellular process;GO:0044699//single-organism process;GO:0050896//response to stimulus;GO:0006351//transcription, DNA-templated;
CL4268.Contig1_JJ	CL1330.Contig2_Jhn	6.48	1.77	1.87224	up	gi|976902171|gb|KVH90128.1|/1.5101e-90/BTB/POZ-like protein [Cynara cardunculus var. scolymus]	gi|697147971|ref|XM_009629864.1|/8e-16/PREDICTED: Nicotiana tomentosiformis BTB/POZ domain-containing protein At1g63850 (LOC104118592), mRNA	sp|Q9CAJ9|Y1385_ARATH/7e-51/BTB/POZ domain-containing protein At1g63850 OS=Arabidopsis thaliana GN=At1g63850 PE=1 SV=1	NA	NA	PTHR31060/1.9E-51/--	NA
CL2533.Contig3_JJ	CL1340.Contig3_Jhn	2028.77	913.3	1.15144	up	gi|763814783|gb|KJB81635.1|/3.11961e-70/hypothetical protein B456_013G154100 [Gossypium raimondii]	gi|743897552|ref|XM_011043768.1|/9e-83/PREDICTED: Populus euphratica histone H3.2 (LOC105137864), mRNA	sp|P68428|H32_WHEAT/1e-69/Histone H3.2 OS=Triticum aestivum PE=1 SV=2	vra:106759181/8e-71/histone H3-like centromeric protein CSE4; K11253 histone H3	SPBC1105.11c/3e-65/---	PS00959/-/Histone H3 signature 2.	NA
CL10093.Contig1_JJ	CL1351.Contig4_Jhn	22.45	8.06	1.47786	up	gi|976900382|gb|KVH88588.1|/0/hypothetical protein Ccrd_026390 [Cynara cardunculus var. scolymus]	gi|720071601|ref|XM_010279808.1|/4e-50/PREDICTED: Nelumbo nucifera uncharacterized LOC104612410 (LOC104612410), transcript variant X2, mRNA	NA	ath:AT1G56000/5e-32/FAD/NAD(P)-binding oxidoreductase domain-containing protein; K06955 uncharacterized protein	RSc0533/1e-25/---	PF13450/3.2E-11/NAD(P)-binding Rossmann-like domain	NA
CL1286.Contig7_JJ	CL136.Contig3_Jhn	104.02	34.98	1.57226	up	gi|985444138|ref|XP_015384760.1|/7.00882e-177/PREDICTED: LOW QUALITY PROTEIN: polyubiquitin-A-like [Citrus sinensis]	gi|18825|emb|X14333.1|/1e-175/Helianthus annuus mRNA for ubiquitin	sp|Q8H159|UBQ10_ARATH/8e-179/Polyubiquitin 10 OS=Arabidopsis thaliana GN=UBQ10 PE=1 SV=2	nnu:104604892/1e-177/polyubiquitin; K08770 ubiquitin C	YLL039c/6e-175/---	PS50053/30.452/Ubiquitin domain profile.	cellular_component:GO:0005634//nucleus;GO:0005737//cytoplasm;
CL5737.Contig2_JJ	CL1368.Contig1_Jhn	16.78	5.74	1.54762	up	gi|976911207|gb|KVH97863.1|/9.44544e-143/Ankyrin repeat-containing protein [Cynara cardunculus var. scolymus]	gi|743819430|ref|XM_011022572.1|/2e-15/PREDICTED: Populus euphratica inactive leucine-rich repeat receptor-like protein kinase CORYNE (LOC105123093), transcript variant X3, mRNA	sp|Q9LYU7|CRN_ARATH/1e-103/Inactive leucine-rich repeat receptor-like protein kinase CORYNE OS=Arabidopsis thaliana GN=CRN PE=1 SV=1	fve:101314822/2e-111/ADP-ribosylation factor GTPase-activating protein AGD3; K12489 Arf-GAP with coiled-coil, ANK repeat and PH domain-containing protein	lin1934_1/1e-09/---	PTHR24420:SF719/2.7E-146/--	NA
CL4777.Contig2_JJ	CL138.Contig2_Jhn	4.88	1.55	1.65461	up	gi|976923505|gb|KVI07829.1|/2.34613e-97/Acyl-CoA N-acyltransferase [Cynara cardunculus var. scolymus]	gi|697127930|ref|XM_009619722.1|/2e-14/PREDICTED: Nicotiana tomentosiformis N-alpha-acetyltransferase 40 (LOC104110267), transcript variant X4, mRNA	NA	NA	NA	PTHR20531/1.4E-66/--	molecular_function:GO:0016740//transferase activity;
CL1619.Contig7_JJ	CL140.Contig3_Jhn	11.78	5.17	1.1881	up	gi|976905833|gb|KVH93439.1|/0/Cyclophilin-like peptidyl-prolyl cis-trans isomerase domain-containing protein [Cynara cardunculus var. scolymus]	gi|731433998|ref|XM_010646578.1|/1e-149/PREDICTED: Vitis vinifera peptidyl-prolyl cis-trans isomerase CYP59 (LOC100266806), transcript variant X2, mRNA	sp|Q9FJX0|PPIL2_ARATH/2e-30/Peptidyl-prolyl cis-trans isomerase-like 2 OS=Arabidopsis thaliana GN=PUB49 PE=2 SV=1	vvi:100266806/0.0/peptidyl-prolyl cis-trans isomerase CYP59; K12735 peptidyl-prolyl cis-trans isomerase-like 4 [EC:5.2.1.8]	SPBC17G9.05_1/9e-41/---	PS50102/16.398/Eukaryotic RNA Recognition Motif (RRM) profile.	NA
Unigene30240_JJ	CL1404.Contig2_Jhn	15.84	5.81	1.44696	up	gi|976921310|gb|KVI06007.1|/1.93599e-74/cytochrome C biogenesis protein CcmH [Cynara cardunculus var. scolymus]	gi|590619010|ref|XM_007024138.1|/5e-38/Theobroma cacao Cytochrome c biogenesis protein family (TCM_028774) mRNA, complete cds	NA	aip:107624192/6e-68/cytochrome c-type biogenesis CcmH-like mitochondrial protein; K02200 cytochrome c-type biogenesis protein CcmH	CC2759/3e-15/---	PF03918/4.8E-29/Cytochrome C biogenesis protein	NA
Unigene35605_JJ	CL1414.Contig1_Jhn	187.55	64.41	1.54192	up	gi|976906812|gb|KVH94212.1|/0/hypothetical protein Ccrd_003729 [Cynara cardunculus var. scolymus]	gi|747084460|ref|XM_011091340.1|/2e-83/PREDICTED: Sesamum indicum peptidyl-prolyl cis-trans isomerase FKBP62 (LOC105170539), mRNA	sp|Q38931|FKB62_ARATH/0.0/Peptidyl-prolyl cis-trans isomerase FKBP62 OS=Arabidopsis thaliana GN=FKBP62 PE=1 SV=2	vvi:100266654/0.0/peptidyl-prolyl cis-trans isomerase FKBP62; K09571 FK506-binding protein 4/5 [EC:5.2.1.8]	alr0577/1e-27/---	PS50293/14.414/TPR repeat region circular profile.	biological_process:GO:0000413//protein peptidyl-prolyl isomerization;GO:0061077//chaperone-mediated protein folding;cellular_component:GO:0005789//endoplasmic reticulum membrane;molecular_function:GO:0003755//peptidyl-prolyl cis-trans isomerase activity;GO:0005528//FK506 binding;
Unigene9110_JJ	CL1414.Contig2_Jhn	4.92	0.91	2.43472	up	gi|976906812|gb|KVH94212.1|/1.74854e-93/hypothetical protein Ccrd_003729 [Cynara cardunculus var. scolymus]	gi|695037689|ref|XM_009408065.1|/9e-40/PREDICTED: Musa acuminata subsp. malaccensis 70 kDa peptidyl-prolyl isomerase-like (LOC103989262), mRNA	sp|Q38931|FKB62_ARATH/1e-81/Peptidyl-prolyl cis-trans isomerase FKBP62 OS=Arabidopsis thaliana GN=FKBP62 PE=1 SV=2	vvi:100249097/3e-91/peptidyl-prolyl cis-trans isomerase FKBP62; K09571 FK506-binding protein 4/5 [EC:5.2.1.8]	YBR155w/5e-12/---	PS50005/9.647/TPR repeat profile.	biological_process:GO:0006970//response to osmotic stress;GO:0009845//seed germination;GO:0009408//response to heat;GO:0061077//chaperone-mediated protein folding;GO:0009735//response to cytokinin;GO:0000413//protein peptidyl-prolyl isomerization;cellular_component:GO:0005634//nucleus;GO:0071944//cell periphery;GO:0005829//cytosol;GO:0005789//endoplasmic reticulum membrane;molecular_function:GO:0…
Unigene5372_JJ	CL1416.Contig1_Jhn	5.26	2.06	1.35242	up	gi|976925377|gb|KVI09286.1|/3.02382e-111/Zinc finger, C2H2-like protein [Cynara cardunculus var. scolymus]	gi|731418626|ref|XM_002270518.2|/5e-27/PREDICTED: Vitis vinifera zinc finger protein 511 (LOC100249687), mRNA	NA	NA	NA	PS00028/-/Zinc finger C2H2 type domain signature.	NA
CL3026.Contig1_JJ	CL142.Contig7_Jhn	19.77	4.56	2.11621	up	gi|976916450|gb|KVI01960.1|/0/Armadillo-type fold [Cynara cardunculus var. scolymus]	gi|747082121|ref|XM_011090065.1|/1e-149/PREDICTED: Sesamum indicum phosphatidylinositol 4-kinase alpha 1-like (LOC105169619), mRNA	sp|Q9SXA1|P4KA1_ARATH/0.0/Phosphatidylinositol 4-kinase alpha 1 OS=Arabidopsis thaliana GN=PI4KA1 PE=1 SV=2	sind:105169619/0.0/phosphatidylinositol 4-kinase alpha 1-like; K00888 phosphatidylinositol 4-kinase A [EC:2.7.1.67]	YLR305c/3e-107/---	PS51545/13.897/PIK helical domain profile.	biological_process:GO:0006468//protein phosphorylation;GO:0046854//phosphatidylinositol phosphorylation;GO:0048015//phosphatidylinositol-mediated signaling;cellular_component:GO:0009506//plasmodesma;GO:0048471//perinuclear region of cytoplasm;GO:0005886//plasma membrane;molecular_function:GO:0051015//actin filament binding;GO:0070300//phosphatidic acid binding;GO:0005546//phosphatidylinositol-4,5…
Unigene2888_JJ	CL1430.Contig2_Jhn	20.8	5.39	1.94823	up	gi|976906626|gb|KVH94043.1|/0/hypothetical protein Ccrd_003900 [Cynara cardunculus var. scolymus]	gi|703139839|ref|XM_010108771.1|/5e-35/Morus notabilis Embryogenesis-associated protein partial mRNA	NA	pmum:103340631/0.0/uncharacterized LOC103340631; K07052 uncharacterized protein	all4324/1e-20/---	PF02517/3.0E-5/CAAX protease self-immunity	NA
Unigene48706_JJ	CL1433.Contig2_Jhn	33.96	16.03	1.08306	up	gi|976926208|gb|KVI10078.1|/0/RNA polymerase sigma-70 [Cynara cardunculus var. scolymus]	gi|807411295|gb|KJ916864.1|/8e-27/Melianthus villosus sigma factor (sig1) mRNA, complete cds	sp|O24629|SIGA_ARATH/5e-152/RNA polymerase sigma factor sigA OS=Arabidopsis thaliana GN=SIGA PE=1 SV=1	spen:107014714/4e-176/RNA polymerase sigma factor sigA; K03086 RNA polymerase primary sigma factor	all7608/2e-43/---	PF04539/1.4E-9/Sigma-70 region 3	NA
CL3961.Contig1_JJ	CL144.Contig1_Jhn	15.32	4.98	1.6212	up	gi|976911047|gb|KVH97708.1|/1.91716e-152/Zinc finger, C2H2 [Cynara cardunculus var. scolymus]	gi|657946826|ref|XM_008388335.1|/1e-15/PREDICTED: Malus x domestica zinc finger protein 16-like (LOC103449046), transcript variant X4, mRNA	sp|Q9STM3|REF6_ARATH/6e-12/Lysine-specific demethylase REF6 OS=Arabidopsis thaliana GN=REF6 PE=1 SV=1	spen:107002216/3e-133/zinc finger protein 26; K09191 general transcription factor IIIA	SPAC144.09c/3e-26/---	SM00355/0.014/zinc finger	NA
CL3961.Contig2_JJ	CL144.Contig2_Jhn	16.27	5.59	1.54129	up	gi|976916699|gb|KVI02200.1|/7.60655e-149/hypothetical protein Ccrd_019543 [Cynara cardunculus var. scolymus]	gi|663681403|emb|HG975522.1|/4e-16/Solanum lycopersicum chromosome ch10, complete genome	sp|Q2V3L3|Y4634_ARATH/2e-10/Uncharacterized zinc finger protein At4g06634 OS=Arabidopsis thaliana GN=At4g06634 PE=1 SV=1	vvi:100260239/5e-99/transcription factor IIIA-like; K09191 general transcription factor IIIA	SPAC144.09c/2e-19/---	PTHR24375/3.9E-23/--	molecular_function:GO:0005488//binding;
CL6839.Contig2_JJ	CL1446.Contig4_Jhn	26.79	8.12	1.72214	up	gi|37932187|gb|AAP72956.1|/0/putative MDR-like P-glycoprotein [Lactuca sativa]	gi|743929401|ref|XM_011010633.1|/0.0/PREDICTED: Populus euphratica ABC transporter B family member 19 (LOC105114165), mRNA	sp|Q9LJX0|AB19B_ARATH/0.0/ABC transporter B family member 19 OS=Arabidopsis thaliana GN=ABCB19 PE=1 SV=1	sot:102587959/0.0/ABC transporter B family member 19; K05658 ATP-binding cassette, subfamily B (MDR/TAP), member 1 [EC:3.6.3.44]	SPCC663.03/0.0/---	PF00005/2.6E-31/ABC transporter	biological_process:GO:0055085//transmembrane transport;cellular_component:GO:0016021//integral component of membrane;molecular_function:GO:0005524//ATP binding;GO:0042626//ATPase activity, coupled to transmembrane movement of substances;
CL2907.Contig3_JJ	CL1447.Contig2_Jhn	15.38	5.43	1.50203	up	gi|976916242|gb|KVI01767.1|/0/MORN motif-containing protein [Cynara cardunculus var. scolymus]	gi|731410774|ref|XM_002270383.2|/2e-56/PREDICTED: Vitis vinifera phosphatidylinositol 4-phosphate 5-kinase 8-like (LOC100258261), transcript variant X5, mRNA	sp|Q9SUI2|PI5K7_ARATH/0.0/Phosphatidylinositol 4-phosphate 5-kinase 7 OS=Arabidopsis thaliana GN=PIP5K7 PE=1 SV=1	vvi:100258261/0.0/phosphatidylinositol 4-phosphate 5-kinase 8-like; K00889 1-phosphatidylinositol-4-phosphate 5-kinase [EC:2.7.1.68]	SPAC19G12.14/4e-47/---	PTHR23086/8.0E-212/--	biological_process:GO:0046854//phosphatidylinositol phosphorylation;molecular_function:GO:0005524//ATP binding;GO:0016308//1-phosphatidylinositol-4-phosphate 5-kinase activity;
CL1323.Contig10_JJ	CL1457.Contig2_Jhn	71.16	26.75	1.41153	up	gi|976906388|gb|KVH93824.1|/4.59217e-60/Tetratricopeptide-like helical [Cynara cardunculus var. scolymus]	gi|951010901|ref|XM_014654176.1|/4e-27/PREDICTED: Vigna radiata var. radiata uncharacterized LOC106768826 (LOC106768826), mRNA	NA	sind:105177179/2e-06/zinc transporter 5; K14692 solute carrier family 30 (zinc transporter), member 5/7	NA	PF13414/5.4E-7/TPR repeat	NA
Unigene38788_JJ	CL1478.Contig1_Jhn	7.49	1.17	2.67846	up	gi|747059192|ref|XP_011075964.1|/1.71187e-129/PREDICTED: protein ABIL2-like [Sesamum indicum]	gi|985468507|ref|XM_006491933.2|/9e-35/PREDICTED: Citrus sinensis protein ABIL2 (LOC102613238), transcript variant X2, mRNA	sp|Q9M3A3|ABIL2_ARATH/2e-103/Protein ABIL2 OS=Arabidopsis thaliana GN=ABIL2 PE=2 SV=1	NA	NA	PTHR10460/8.1E-35/--	NA
Unigene256_JJ	CL149.Contig1_Jhn	113.79	55.59	1.03348	up	gi|565474928|ref|XP_006295105.1|/2.58159e-81/hypothetical protein CARUB_v10024180mg [Capsella rubella] &gt;gi|482563813|gb|EOA28003.1| hypothetical protein CARUB_v10024180mg [Capsella rubella]	gi|255039653|gb|GQ303247.1|/1e-134/Morus alba var. multicaulis calmodulin mRNA, complete cds	sp|P62201|CALM_LILLO/6e-81/Calmodulin OS=Lilium longiflorum PE=2 SV=2	bna:106406020/2e-80/calmodulin-2/4-like; K02183 calmodulin	SPAC3A12.14/2e-57/---	PS50222/14.541/EF-hand calcium-binding domain profile.	molecular_function:GO:0005509//calcium ion binding;
CL7819.Contig2_JJ	CL1508.Contig2_Jhn	15.92	3.12	2.35122	up	gi|565352322|ref|XP_006343094.1|/5.21967e-94/PREDICTED: activating signal cointegrator 1 complex subunit 1 isoform X3 [Solanum tuberosum]	gi|645244551|ref|XM_008230252.1|/1e-18/PREDICTED: Prunus mume activating signal cointegrator 1 complex subunit 1-like (LOC103327882), transcript variant X2, mRNA	NA	bna:106439436/7e-93/activating signal cointegrator 1 complex subunit 1; K18666 activating signal cointegrator complex subunit 1	NA	PTHR13360:SF1/3.2E-84/--	NA
Unigene29033_JJ	CL1516.Contig2_Jhn	13.32	2.73	2.28662	up	gi|225438527|ref|XP_002279361.1|/0/PREDICTED: UPF0202 protein At1g10490 [Vitis vinifera] &gt;gi|296082521|emb|CBI21526.3| unnamed protein product [Vitis vinifera]	gi|731397426|ref|XM_002279325.2|/7e-83/PREDICTED: Vitis vinifera UPF0202 protein At1g10490 (LOC100259524), mRNA	sp|Q9XIK4|U202A_ARATH/0.0/UPF0202 protein At1g10490 OS=Arabidopsis thaliana GN=At1g10490 PE=2 SV=2	vvi:100259524/0.0/UPF0202 protein At1g10490; K14521 N-acetyltransferase 10 [EC:2.3.1.-]	SPAC20G8.09c/7e-145/---	PF13718/7.5E-76/GNAT acetyltransferase 2	molecular_function:GO:0008080//N-acetyltransferase activity;
CL6230.Contig1_JJ	CL1562.Contig2_Jhn	57.83	25.22	1.19725	up	gi|976920242|gb|KVI04976.1|/4.10069e-176/CCT domain-containing protein [Cynara cardunculus var. scolymus]	gi|743842325|ref|XM_010939473.1|/6e-41/PREDICTED: Elaeis guineensis two-component response regulator-like PRR37 (LOC105057033), transcript variant X3, mRNA	sp|Q93WK5|APRR7_ARATH/2e-73/Two-component response regulator-like APRR7 OS=Arabidopsis thaliana GN=APRR7 PE=1 SV=1	sot:102583251/5e-107/two-component response regulator-like PRR37; K12129 pseudo-response regulator 7	BH2109/4e-11/---	PTHR31319/1.8E-16/--	NA
CL6230.Contig3_JJ	CL1562.Contig6_Jhn	58.32	8.7	2.7449	up	gi|976925885|gb|KVI09769.1|/0/CCT domain-containing protein, partial [Cynara cardunculus var. scolymus]	gi|1000941895|ref|XM_002531790.2|/9e-39/PREDICTED: Ricinus communis two-component response regulator-like PRR37 (LOC8271709), mRNA	sp|Q10N34|PRR73_ORYSJ/1e-98/Two-component response regulator-like PRR73 OS=Oryza sativa subsp. japonica GN=PRR73 PE=2 SV=1	spen:107017600/7e-134/two-component response regulator-like PRR37; K12129 pseudo-response regulator 7	NA	PS51017/15.844/CCT domain profile.	NA
CL6230.Contig4_JJ	CL1562.Contig7_Jhn	32.49	4.56	2.83289	up	gi|976925885|gb|KVI09769.1|/1.09724e-171/CCT domain-containing protein, partial [Cynara cardunculus var. scolymus]	gi|1000941895|ref|XM_002531790.2|/1e-31/PREDICTED: Ricinus communis two-component response regulator-like PRR37 (LOC8271709), mRNA	sp|A2YQ93|PRR37_ORYSI/3e-75/Two-component response regulator-like PRR37 OS=Oryza sativa subsp. indica GN=PRR37 PE=2 SV=2	spen:107017600/3e-108/two-component response regulator-like PRR37; K12129 pseudo-response regulator 7	NA	PF06203/9.0E-19/CCT motif	NA
CL10088.Contig2_JJ	CL1562.Contig7_Jhn	16.01	4.56	1.81187	up	gi|976925885|gb|KVI09769.1|/4.87471e-88/CCT domain-containing protein, partial [Cynara cardunculus var. scolymus]	gi|1000941895|ref|XM_002531790.2|/1e-29/PREDICTED: Ricinus communis two-component response regulator-like PRR37 (LOC8271709), mRNA	sp|Q93WK5|APRR7_ARATH/2e-44/Two-component response regulator-like APRR7 OS=Arabidopsis thaliana GN=APRR7 PE=1 SV=1	spen:107017600/7e-60/two-component response regulator-like PRR37; K12129 pseudo-response regulator 7	BH2013_2/4e-07/---	PF00072/2.5E-15/Response regulator receiver domain	NA
Unigene20192_JJ	CL1571.Contig1_Jhn	14.63	5.88	1.31504	up	gi|976922595|gb|KVI06970.1|/0/Protein of unknown function DUF604 [Cynara cardunculus var. scolymus]	gi|1000955286|ref|XM_015722405.1|/2e-21/PREDICTED: Ricinus communis uncharacterized LOC8274863 (LOC8274863), mRNA	NA	zma:103640146/7e-26/DNA polymerase eta-like; K03509 DNA polymerase eta [EC:2.7.7.7]	NA	PTHR10811/1.3E-204/--	NA
CL306.Contig2_JJ	CL1572.Contig2_Jhn	4.98	2.38	1.06518	up	gi|976914359|gb|KVI00572.1|/0/Multi antimicrobial extrusion protein [Cynara cardunculus var. scolymus]	gi|747048024|ref|XM_011071702.1|/7e-33/PREDICTED: Sesamum indicum protein TRANSPARENT TESTA 12-like (LOC105155759), transcript variant X3, mRNA	sp|Q9LYT3|TT12_ARATH/5e-92/Protein TRANSPARENT TESTA 12 OS=Arabidopsis thaliana GN=TT12 PE=2 SV=1	spen:107002508/0.0/protein DETOXIFICATION 24-like; K03327 multidrug resistance protein, MATE family	SPCC4B3.13/2e-42/---	PTHR11206/3.2E-258/--	NA
Unigene45761_JJ	CL1596.Contig1_Jhn	20.41	8.99	1.18288	up	gi|747046771|ref|XP_011101211.1|/3.864e-174/PREDICTED: protein S-acyltransferase 8 [Sesamum indicum]	gi|922352180|ref|XM_013596453.1|/5e-74/Medicago truncatula DHHC type zinc finger protein mRNA	sp|Q9SB58|ZDH19_ARATH/8e-148/Protein S-acyltransferase 8 OS=Arabidopsis thaliana GN=PAT08 PE=1 SV=2	sind:105179299/7e-175/protein S-acyltransferase 8; K16675 palmitoyltransferase ZDHHC9/14/18 [EC:2.3.1.225]	YLR246w/9e-35/---	PS50216/27.676/Zinc finger DHHC-type profile.	cellular_component:GO:0016021//integral component of membrane;molecular_function:GO:0008270//zinc ion binding;GO:0019706//protein-cysteine S-palmitoyltransferase activity;
Unigene38990_JJ	CL1604.Contig3_Jhn	14.4	1.25	3.52607	up	gi|225466163|ref|XP_002263755.1|/0/PREDICTED: pentatricopeptide repeat-containing protein At5g66520-like [Vitis vinifera]	gi|971541873|ref|XM_006342631.2|/2e-30/PREDICTED: Solanum tuberosum pentatricopeptide repeat-containing protein At5g66520-like (LOC102601105), mRNA	sp|Q9FJY7|PP449_ARATH/3e-162/Pentatricopeptide repeat-containing protein At5g66520 OS=Arabidopsis thaliana GN=PCMP-H61 PE=2 SV=1	vvi:100250295/2e-142/uncharacterized LOC100250295; K03452 magnesium/proton exchanger	NA	PS51375/6.851/Pentatricopeptide (PPR) repeat profile.	molecular_function:GO:0008270//zinc ion binding;
CL530.Contig2_JJ	CL163.Contig8_Jhn	4.96	2.23	1.1533	up	gi|225445178|ref|XP_002280736.1|/1.00388e-130/PREDICTED: NADPH:adrenodoxin oxidoreductase, mitochondrial isoform X1 [Vitis vinifera] &gt;gi|731406837|ref|XP_010656294.1| PREDICTED: NADPH:adrenodoxin oxidoreductase, mitochondrial isoform X1 [Vitis vinifera] &gt;gi|297738792|emb|CBI28037.3| unnamed protein product [Vitis vinifera]	gi|985444886|ref|XM_006475601.2|/3e-47/PREDICTED: Citrus sinensis NADPH:adrenodoxin oxidoreductase, mitochondrial (LOC102628424), mRNA	NA	vvi:100252665/2e-131/NADPH:adrenodoxin oxidoreductase, mitochondrial; K18914 adrenodoxin-NADP+ reductase [EC:1.18.1.6]	Rv3106/4e-58/---	PTHR11938/5.4E-92/--	biological_process:GO:0022900//electron transport chain;cellular_component:GO:0005759//mitochondrial matrix;GO:0005886//plasma membrane;molecular_function:GO:0050660//flavin adenine dinucleotide binding;GO:0016731//oxidoreductase activity, acting on iron-sulfur proteins as donors, NAD or NADP as acceptor;
Unigene19912_JJ	CL1670.Contig1_Jhn	36.22	7.42	2.2873	up	gi|976920824|gb|KVI05534.1|/4.27982e-164/Armadillo-like helical [Cynara cardunculus var. scolymus]	gi|590700393|ref|XM_007046090.1|/1e-65/Theobroma cacao ARM repeat superfamily protein isoform 1 (TCM_011758) mRNA, complete cds	NA	NA	NA	PF04064/1.5E-11/Domain of unknown function (DUF384)	NA
CL7152.Contig2_JJ	CL1681.Contig3_Jhn	4.52	1.47	1.62051	up	gi|802564018|ref|XP_012067194.1|/1.37195e-119/PREDICTED: uncharacterized protein LOC105630105 isoform X1 [Jatropha curcas] &gt;gi|643735096|gb|KDP41737.1| hypothetical protein JCGZ_26755 [Jatropha curcas]	gi|731383154|ref|XM_010649381.1|/1e-76/PREDICTED: Vitis vinifera uncharacterized LOC100247047 (LOC100247047), transcript variant X2, mRNA	NA	NA	NA	NA	NA
CL9371.Contig3_JJ	CL1698.Contig2_Jhn	12.86	3.27	1.97553	up	gi|976922250|gb|KVI06756.1|/0/Peptidase C19, ubiquitin carboxyl-terminal hydrolase 2 [Cynara cardunculus var. scolymus]	gi|731428607|ref|XM_010666083.1|/2e-74/PREDICTED: Vitis vinifera ubiquitin carboxyl-terminal hydrolase 16 (LOC100257420), transcript variant X3, mRNA	sp|Q9SB51|UBP16_ARATH/6e-139/Ubiquitin carboxyl-terminal hydrolase 16 OS=Arabidopsis thaliana GN=UBP16 PE=1 SV=1	vvi:100257420/0.0/ubiquitin carboxyl-terminal hydrolase 16; K11855 ubiquitin carboxyl-terminal hydrolase 36/42 [EC:3.4.19.12]	SPBC18H10.08c/1e-23/---	PS50235/50.289/Ubiquitin specific protease (USP) domain profile.	biological_process:GO:0044699//single-organism process;
CL5848.Contig2_JJ	CL170.Contig1_Jhn	15.93	6.56	1.27998	up	gi|568874258|ref|XP_006490233.1|/4.43169e-41/PREDICTED: F-box protein At5g07610-like [Citrus sinensis]	NA	sp|Q9FLS0|FB253_ARATH/4e-33/F-box protein At5g07610 OS=Arabidopsis thaliana GN=At5g07610 PE=2 SV=1	pxb:103956068/6e-07/uncharacterized LOC103956068; K18999 RNA polymerase II C-terminal domain phosphatase-like 3/4 [EC:3.1.3.16]	NA	PTHR31264/8.3E-23/--	NA
CL7044.Contig1_JJ	CL1708.Contig1_Jhn	12.23	5.44	1.16875	up	gi|976918548|gb|KVI03722.1|/0/Cullin repeat-like-containing domain-containing protein [Cynara cardunculus var. scolymus]	gi|822658728|gb|KP333123.1|/0.0/Chrysanthemum x morifolium microsatellite JH-1287 sequence	sp|Q9FGH9|E70B1_ARATH/0.0/Exocyst complex component EXO70B1 OS=Arabidopsis thaliana GN=EXO70B1 PE=1 SV=1	aip:107644727/3e-153/exocyst complex component EXO70B1-like; K07195 exocyst complex component 7	NA	PTHR12542/2.8E-260/--	NA
Unigene3775_JJ	CL1719.Contig2_Jhn	12.72	4.87	1.3851	up	gi|976898480|gb|KVH87477.1|/5.05665e-136/PGG domain-containing protein [Cynara cardunculus var. scolymus]	NA	sp|Q9C7A2|Y3236_ARATH/8e-09/Ankyrin repeat-containing protein At3g12360 OS=Arabidopsis thaliana GN=At3g12360 PE=2 SV=1	adu:107482568/2e-49/uncharacterized LOC107482568; K15502 serine/threonine-protein phosphatase 6 regulatory ankyrin repeat subunit A	NA	PF13962/1.0E-21/Domain of unknown function	NA
CL5052.Contig1_JJ	CL1720.Contig5_Jhn	20.6	2.66	2.95315	up	gi|976787774|gb|KVG79775.1|/1.74291e-125/Aldo/keto reductase [Cynara cardunculus var. scolymus]	gi|823158116|ref|XM_012623480.1|/5e-12/PREDICTED: Gossypium raimondii D-galacturonate reductase-like (LOC105794339), mRNA	sp|O49133|GALUR_FRAAN/2e-91/D-galacturonate reductase OS=Fragaria ananassa GN=GALUR PE=1 SV=1	vvi:100233130/2e-99/galacturonic acid reductase; K19642 D-galacturonate reductase [EC:1.1.1.365]	slr0942/8e-53/---	PTHR11732:SF142/2.1E-143/--	biological_process:GO:0055114//oxidation-reduction process;molecular_function:GO:0050388//uronate dehydrogenase activity;
CL1293.Contig4_JJ	CL1733.Contig1_Jhn	11.76	4.72	1.31703	up	gi|661883071|emb|CDP13279.1|/2.68374e-117/unnamed protein product [Coffea canephora]	gi|731375783|ref|XM_010656697.1|/4e-36/PREDICTED: Vitis vinifera uncharacterized LOC100240870 (LOC100240870), transcript variant X3, mRNA	NA	NA	NA	PF13920/3.0E-7/Zinc finger, C3HC4 type (RING finger)	molecular_function:GO:0008270//zinc ion binding;
CL5548.Contig1_JJ	CL1772.Contig2_Jhn	9.06	3.35	1.43535	up	gi|976914259|gb|KVI00485.1|/1.39564e-166/Sirtuin family [Cynara cardunculus var. scolymus]	gi|747103001|ref|XM_011101384.1|/1e-80/PREDICTED: Sesamum indicum NAD-dependent protein deacetylase SRT2 (LOC105178044), transcript variant X2, mRNA	sp|Q94AQ6|SIR4_ARATH/1e-149/NAD-dependent protein deacetylase SRT2 OS=Arabidopsis thaliana GN=SRT2 PE=2 SV=1	gra:105779619/2e-157/NAD-dependent protein deacetylase SRT2; K11414 NAD-dependent deacetylase sirtuin 4 [EC:3.5.1.-]	AF0112/8e-33/---	PS50305/43.133/Sirtuin catalytic domain profile.	biological_process:GO:0006471//protein ADP-ribosylation;GO:0006476//protein deacetylation;cellular_component:GO:0005759//mitochondrial matrix;molecular_function:GO:0070403//NAD+ binding;GO:0008270//zinc ion binding;GO:0034979//NAD-dependent protein deacetylase activity;
CL5548.Contig2_JJ	CL1772.Contig2_Jhn	7.13	3.35	1.08974	up	gi|976914259|gb|KVI00485.1|/3.10684e-169/Sirtuin family [Cynara cardunculus var. scolymus]	gi|747103001|ref|XM_011101384.1|/1e-80/PREDICTED: Sesamum indicum NAD-dependent protein deacetylase SRT2 (LOC105178044), transcript variant X2, mRNA	sp|Q94AQ6|SIR4_ARATH/2e-149/NAD-dependent protein deacetylase SRT2 OS=Arabidopsis thaliana GN=SRT2 PE=2 SV=1	adu:107463315/2e-156/NAD-dependent protein deacylase SRT2; K11414 NAD-dependent deacetylase sirtuin 4 [EC:3.5.1.-]	AF0112/9e-33/---	PS50305/43.133/Sirtuin catalytic domain profile.	biological_process:GO:0006471//protein ADP-ribosylation;GO:0006476//protein deacetylation;cellular_component:GO:0005759//mitochondrial matrix;molecular_function:GO:0070403//NAD+ binding;GO:0008270//zinc ion binding;GO:0034979//NAD-dependent protein deacetylase activity;
CL2405.Contig2_JJ	CL1786.Contig2_Jhn	37.83	10.63	1.83139	up	gi|976907032|gb|KVH94425.1|/0/F-box domain, cyclin-like protein [Cynara cardunculus var. scolymus]	gi|392975282|gb|JN382008.1|/1e-32/Cynara cardunculus var. scolymus clone contig_79900 transport inhibitor response 1 gene, partial cds	sp|Q570C0|TIR1_ARATH/0.0/Protein TRANSPORT INHIBITOR RESPONSE 1 OS=Arabidopsis thaliana GN=TIR1 PE=1 SV=2	sind:105165245/0.0/protein TRANSPORT INHIBITOR RESPONSE 1-like; K14485 transport inhibitor response 1	NA	PF13516/1.0/Leucine Rich repeat	biological_process:GO:0010311//lateral root formation;GO:0048443//stamen development;GO:0009734//auxin-activated signaling pathway;GO:0010152//pollen maturation;cellular_component:GO:0019005//SCF ubiquitin ligase complex;molecular_function:GO:0010011//auxin binding;GO:0000822//inositol hexakisphosphate binding;GO:0038198//auxin receptor activity;
CL2405.Contig3_JJ	CL1786.Contig2_Jhn	22.5	10.63	1.08178	up	gi|976907032|gb|KVH94425.1|/0/F-box domain, cyclin-like protein [Cynara cardunculus var. scolymus]	gi|392975282|gb|JN382008.1|/2e-34/Cynara cardunculus var. scolymus clone contig_79900 transport inhibitor response 1 gene, partial cds	sp|Q570C0|TIR1_ARATH/0.0/Protein TRANSPORT INHIBITOR RESPONSE 1 OS=Arabidopsis thaliana GN=TIR1 PE=1 SV=2	sind:105165245/0.0/protein TRANSPORT INHIBITOR RESPONSE 1-like; K14485 transport inhibitor response 1	NA	PTHR23125/7.2E-280/--	biological_process:GO:0010311//lateral root formation;GO:0048443//stamen development;GO:0009734//auxin-activated signaling pathway;GO:0010152//pollen maturation;cellular_component:GO:0019005//SCF ubiquitin ligase complex;molecular_function:GO:0010011//auxin binding;GO:0000822//inositol hexakisphosphate binding;GO:0038198//auxin receptor activity;
CL1495.Contig1_JJ	CL1792.Contig1_Jhn	7.71	2.75	1.4873	up	gi|565387251|ref|XP_006359415.1|/2.41657e-125/PREDICTED: spermatogenesis-associated protein 20 [Solanum tuberosum]	gi|922340490|ref|XM_003625832.2|/1e-12/Medicago truncatula spermatogenesis-associated-like protein mRNA	NA	osa:4326794/3e-106/spermatogenesis-associated protein 20; K00943 dTMP kinase [EC:2.7.4.9]	MA3726/3e-32/---	PTHR12145/3.2E-100/--	NA
CL1495.Contig2_JJ	CL1792.Contig1_Jhn	7.61	2.75	1.46846	up	gi|595791823|ref|XP_007199660.1|/0/hypothetical protein PRUPE_ppa001352mg [Prunus persica] &gt;gi|462395060|gb|EMJ00859.1| hypothetical protein PRUPE_ppa001352mg [Prunus persica]	gi|731346525|ref|XM_010686199.1|/3e-98/PREDICTED: Beta vulgaris subsp. vulgaris spermatogenesis-associated protein 20 (LOC104899065), transcript variant X2, mRNA	NA	osa:4326794/0.0/spermatogenesis-associated protein 20; K00943 dTMP kinase [EC:2.7.4.9]	MA3726/2e-143/---	PTHR12145/0.0/--	molecular_function:GO:0003824//catalytic activity;
CL3031.Contig1_JJ	CL1798.Contig1_Jhn	533.8	159.64	1.74148	up	gi|657600537|gb|AID52920.1|/0/tubulin beta-2 chain [Carthamus tinctorius]	gi|927029336|gb|KP752084.1|/0.0/Cichorium intybus beta-tubulin (betaTUB) mRNA, complete cds	sp|Q8H7U1|TBB2_ORYSJ/0.0/Tubulin beta-2 chain OS=Oryza sativa subsp. japonica GN=TUBB2 PE=2 SV=1	vvi:100260443/0.0/tubulin beta-2 chain; K07375 tubulin beta	ECU03g0820i/0.0/---	SM00864/2.0E-68/Tubulin/FtsZ family, GTPase domain	NA
CL1750.Contig7_JJ	CL1812.Contig2_Jhn	4.55	1.44	1.6598	up	gi|747068092|ref|XP_011080791.1|/0/PREDICTED: 6-phosphofructo-2-kinase/fructose-2,6-bisphosphatase [Sesamum indicum]	gi|3309582|gb|AF073830.1|AF073830/1e-156/Solanum tuberosum fructose-6-phosphate 2-kinase/fructose-2,6-bisphosphatase (F2KP1) mRNA, partial cds	sp|Q9MB58|F26_ARATH/0.0/6-phosphofructo-2-kinase/fructose-2,6-bisphosphatase OS=Arabidopsis thaliana GN=FKFBP PE=1 SV=1	sind:105163953/0.0/6-phosphofructo-2-kinase/fructose-2,6-bisphosphatase; K01103 6-phosphofructo-2-kinase / fructose-2,6-biphosphatase 3&#160; [EC:2.7.1.105 3.1.3.46]	YJL155c_2/1e-47/---	PS00175/-/Phosphoglycerate mutase family phosphohistidine signature.	biological_process:GO:0046835//carbohydrate phosphorylation;GO:0006003//fructose 2,6-bisphosphate metabolic process;GO:0006000//fructose metabolic process;molecular_function:GO:2001070//starch binding;GO:0005524//ATP binding;GO:0003873//6-phosphofructo-2-kinase activity;
CL1750.Contig14_JJ	CL1812.Contig2_Jhn	5.65	1.44	1.97218	up	gi|976906697|gb|KVH94107.1|/0/6-phosphofructo-2-kinase [Cynara cardunculus var. scolymus]	gi|3309582|gb|AF073830.1|AF073830/1e-156/Solanum tuberosum fructose-6-phosphate 2-kinase/fructose-2,6-bisphosphatase (F2KP1) mRNA, partial cds	sp|Q9MB58|F26_ARATH/0.0/6-phosphofructo-2-kinase/fructose-2,6-bisphosphatase OS=Arabidopsis thaliana GN=FKFBP PE=1 SV=1	vvi:100244966/0.0/6-phosphofructo-2-kinase/fructose-2,6-bisphosphatase; K01103 6-phosphofructo-2-kinase / fructose-2,6-biphosphatase 3&#160; [EC:2.7.1.105 3.1.3.46]	YJL155c_2/2e-47/---	PTHR10606/1.2E-105/--	biological_process:GO:0043609//regulation of carbon utilization;GO:0006000//fructose metabolic process;GO:0046835//carbohydrate phosphorylation;GO:0006003//fructose 2,6-bisphosphate metabolic process;GO:0006002//fructose 6-phosphate metabolic process;cellular_component:GO:0005829//cytosol;GO:0005886//plasma membrane;molecular_function:GO:2001070//starch binding;GO:0005524//ATP binding;GO:0003873/…
CL8476.Contig1_JJ	CL1834.Contig2_Jhn	20.11	7.16	1.48988	up	gi|697164193|ref|XP_009590905.1|/6.47127e-89/PREDICTED: putative B3 domain-containing protein At5g58280 [Nicotiana tomentosiformis]	gi|147789395|emb|AM423858.2|/7e-14/Vitis vinifera contig VV78X121585.6, whole genome shotgun sequence	sp|Q5KQI4|Y5814_ORYSJ/3e-54/B3 domain-containing protein Os05g0481400 OS=Oryza sativa subsp. japonica GN=Os05g0481400 PE=2 SV=1	NA	NA	SM01019/2.0E-19/B3 DNA binding domain	NA
Unigene39859_JJ	CL1852.Contig1_Jhn	33.22	14.59	1.18707	up	gi|976904551|gb|KVH92224.1|/7.79247e-24/Armadillo [Cynara cardunculus var. scolymus]	gi|731338953|ref|XM_010682290.1|/4e-22/PREDICTED: Beta vulgaris subsp. vulgaris uncharacterized LOC104895717 (LOC104895717), transcript variant X2, mRNA	NA	NA	NA	NA	NA
CL3952.Contig1_JJ	CL1863.Contig7_Jhn	27.32	13.65	1.00106	up	gi|976913709|gb|KVH99952.1|/0/SART-1 protein [Cynara cardunculus var. scolymus]	gi|731407972|ref|XM_010658376.1|/3e-58/PREDICTED: Vitis vinifera SART-1 family protein DOT2 (LOC100266959), mRNA	sp|Q8H0U8|RH42_ARATH/9e-30/DEAD-box ATP-dependent RNA helicase 42 OS=Arabidopsis thaliana GN=RH42 PE=1 SV=2	vvi:100266959/0.0/SART-1 family protein DOT2; K11984 U4/U6.U5 tri-snRNP-associated protein 1	YLR106c/4e-14/---	PTHR14152:SF5/1.3E-108/--	biological_process:GO:0010051//xylem and phloem pattern formation;GO:0009653//anatomical structure morphogenesis;GO:0048513//animal organ development;GO:0009888//tissue development;GO:0045292//mRNA cis splicing, via spliceosome;GO:0048364//root development;GO:0044702//single organism reproductive process;GO:0048608//reproductive structure development;GO:0000481//maturation of 5S rRNA;GO:0009791//…
CL7096.Contig2_JJ	CL1875.Contig2_Jhn	1150.51	439.54	1.38821	up	gi|5257550|gb|AAD41404.1|AF159629_1/2.35137e-124/cytosolic ascorbate peroxidase [Fragaria x ananassa] &gt;gi|5257554|gb|AAD41406.1|AF159631_1 cytosolic ascorbate peroxidase [Fragaria x ananassa] &gt;gi|5442416|gb|AAD43337.1| cytosolic ascorbate peroxidase APX19 [Fragaria x ananassa]	gi|290796649|gb|GU475481.1|/1e-111/Tragopogon porrifolius ascorbate peroxidase 2-like protein mRNA, partial cds	sp|P48534|APX1_PEA/1e-123/L-ascorbate peroxidase, cytosolic OS=Pisum sativum GN=APX1 PE=1 SV=2	fve:101306607/5e-125/L-ascorbate peroxidase, cytosolic; K00434 L-ascorbate peroxidase [EC:1.11.1.11]	YKR066c/4e-41/---	PR00459/8.7E-117/Plant ascorbate peroxidase signature	biological_process:GO:0006979//response to oxidative stress;GO:0098869//cellular oxidant detoxification;GO:0055114//oxidation-reduction process;molecular_function:GO:0020037//heme binding;GO:0016688//L-ascorbate peroxidase activity;
Unigene24602_JJ	CL1878.Contig2_Jhn	51.53	14.11	1.86869	up	gi|976904922|gb|KVH92575.1|/1.22365e-164/Acyl transferase/acyl hydrolase/lysophospholipase, partial [Cynara cardunculus var. scolymus]	gi|764514403|ref|XM_004288010.2|/8e-08/PREDICTED: Fragaria vesca subsp. vesca patatin-like protein 2 (LOC101301330), mRNA	sp|Q6ZJD3|PLP2_ORYSJ/9e-112/Patatin-like protein 2 OS=Oryza sativa subsp. japonica GN=PLP2 PE=3 SV=1	gsl:Gasu_03780/5e-10/hypothetical protein; K16815 calcium-independent phospholipase A2-gamma	all2302/4e-27/---	PTHR32176/5.0E-122/--	NA
Unigene623_JJ	CL1912.Contig1_Jhn	12.09	5.91	1.03258	up	gi|747102759|ref|XP_011099552.1|/7.9648e-142/PREDICTED: zinc transporter 5 [Sesamum indicum]	gi|590652842|ref|XM_007033197.1|/1e-92/Theobroma cacao Transmembrane isoform 3 (TCM_019446) mRNA, partial cds	NA	ath:AT2G04620/6e-18/cation efflux family protein; K14692 solute carrier family 30 (zinc transporter), member 5/7	NA	PTHR11562:SF17/1.8E-145/--	NA
CL6873.Contig1_JJ	CL1918.Contig2_Jhn	22.62	9.96	1.18338	up	gi|548959564|dbj|BAN91672.1|/2.33213e-176/cinnamyl alcohol dehydrogenase 3 [Carthamus tinctorius]	gi|548959563|dbj|AB576774.1|/3e-68/Carthamus tinctorius ctcad3 gene for cinnamyl alcohol dehydrogenase 3, complete cds	sp|Q6V4H0|10HGO_CATRO/3e-159/8-hydroxygeraniol dehydrogenase OS=Catharanthus roseus GN=10HGO PE=1 SV=1	sind:105176373/1e-159/8-hydroxygeraniol dehydrogenase; K00083 cinnamyl-alcohol dehydrogenase [EC:1.1.1.195]	SMc00680/5e-101/---	PF08240/2.1E-27/Alcohol dehydrogenase GroES-like domain	NA
CL6873.Contig2_JJ	CL1918.Contig3_Jhn	180.16	44.75	2.00932	up	gi|548959564|dbj|BAN91672.1|/0/cinnamyl alcohol dehydrogenase 3 [Carthamus tinctorius]	gi|548959563|dbj|AB576774.1|/0.0/Carthamus tinctorius ctcad3 gene for cinnamyl alcohol dehydrogenase 3, complete cds	sp|Q6V4H0|10HGO_CATRO/1e-167/8-hydroxygeraniol dehydrogenase OS=Catharanthus roseus GN=10HGO PE=1 SV=1	sind:105176373/4e-171/8-hydroxygeraniol dehydrogenase; K00083 cinnamyl-alcohol dehydrogenase [EC:1.1.1.195]	SMc00680/1e-104/---	PF00107/2.4E-21/Zinc-binding dehydrogenase	NA
CL9170.Contig1_JJ	CL1947.Contig10_Jhn	2063.53	204.61	3.33417	up	NA	NA	NA	NA	NA	NA	NA
Unigene2626_JJ	CL1947.Contig2_Jhn	978.82	16.8	5.86451	up	NA	gi|156602559|gb|EF594220.1|/2e-07/Eleutherococcus senticosus clone AS754 microsatellite sequence	NA	NA	NA	NA	NA
Unigene5357_JJ	CL1963.Contig2_Jhn	28.82	7.05	2.03138	up	gi|802553851|ref|XP_012065034.1|/2.21362e-101/PREDICTED: protein IQ-DOMAIN 14 [Jatropha curcas] &gt;gi|802553853|ref|XP_012065035.1| PREDICTED: protein IQ-DOMAIN 14 [Jatropha curcas] &gt;gi|802553855|ref|XP_012065036.1| PREDICTED: protein IQ-DOMAIN 14 [Jatropha curcas] &gt;gi|802554698|ref|XP_012065037.1| PREDICTED: protein IQ-DOMAIN 14 [Jatropha curcas] &gt;gi|802554700|ref|XP_012065038.1| PREDI…	gi|747087955|ref|XM_011093238.1|/9e-23/PREDICTED: Sesamum indicum protein IQ-DOMAIN 14 (LOC105171955), transcript variant X3, mRNA	sp|Q8LPG9|IQD14_ARATH/4e-79/Protein IQ-DOMAIN 14 OS=Arabidopsis thaliana GN=IQD14 PE=1 SV=1	csv:101220676/8e-20/protein gar2; K14411 RNA-binding protein Musashi	NA	PTHR32295:SF0/1.6E-66/--	NA
CL2745.Contig2_JJ	CL1971.Contig2_Jhn	2.41	1.19	1.01807	up	gi|697114398|ref|XP_009611104.1|/0/PREDICTED: long chain acyl-CoA synthetase 1 [Nicotiana tomentosiformis] &gt;gi|697114400|ref|XP_009611105.1| PREDICTED: long chain acyl-CoA synthetase 1 [Nicotiana tomentosiformis]	gi|985469208|ref|XM_006492306.2|/6e-31/PREDICTED: Citrus sinensis long chain acyl-CoA synthetase 1 (LOC102614799), mRNA	sp|O22898|LACS1_ARATH/0.0/Long chain acyl-CoA synthetase 1 OS=Arabidopsis thaliana GN=LACS1 PE=2 SV=1	sind:105163021/0.0/long chain acyl-CoA synthetase 1; K01897 long-chain acyl-CoA synthetase [EC:6.2.1.3]	YOR317w/1e-71/---	PF00501/2.9E-68/AMP-binding enzyme	biological_process:GO:0009058//biosynthetic process;GO:0071704//organic substance metabolic process;molecular_function:GO:0015645//fatty acid ligase activity;
CL9710.Contig2_JJ	CL1979.Contig2_Jhn	5.9	1.14	2.37168	up	gi|976921252|gb|KVI05950.1|/1.32478e-49/Nucleotidyltransferase, class I, C-terminal-like protein, partial [Cynara cardunculus var. scolymus]	gi|695058790|ref|XM_009419446.1|/3e-24/PREDICTED: Musa acuminata subsp. malaccensis poly(A) polymerase PAPalpha-like (LOC103998067), transcript variant X5, mRNA	NA	rcu:8273772/9e-42/nuclear poly(A) polymerase 4; K14376 poly(A) polymerase [EC:2.7.7.19]	NA	PTHR10682:SF22/5.4E-38/--	NA
CL9710.Contig3_JJ	CL1979.Contig3_Jhn	7.16	2.5	1.51803	up	gi|976921252|gb|KVI05950.1|/0/Nucleotidyltransferase, class I, C-terminal-like protein, partial [Cynara cardunculus var. scolymus]	gi|1000973499|ref|XM_015717314.1|/1e-102/PREDICTED: Ricinus communis nuclear poly(A) polymerase 4 (LOC8273772), mRNA	NA	vvi:100263460/0.0/nuclear poly(A) polymerase 4-like; K14376 poly(A) polymerase [EC:2.7.7.19]	SPBC646.04/3e-96/---	PF01909/3.7E-6/Nucleotidyltransferase domain	biological_process:GO:0031123//RNA 3'-end processing;GO:0043631//RNA polyadenylation;cellular_component:GO:0005634//nucleus;molecular_function:GO:0004652//polynucleotide adenylyltransferase activity;GO:0003723//RNA binding;
Unigene24604_JJ	CL2004.Contig1_Jhn	152.9	48.94	1.6435	up	gi|976926912|gb|KVI10754.1|/2.36411e-96/Cold acclimation protein WCOR413 [Cynara cardunculus var. scolymus]	gi|731440276|ref|XM_002274845.3|/2e-16/PREDICTED: Vitis vinifera cold-regulated 413 plasma membrane protein 2 (LOC100267774), mRNA	sp|Q9SVL6|CRPM2_ARATH/3e-61/Cold-regulated 413 plasma membrane protein 2 OS=Arabidopsis thaliana GN=COR413PM2 PE=2 SV=1	adu:107487508/2e-16/vacuolar protein sorting-associated protein 25-like; K12189 ESCRT-II complex subunit VPS25	NA	PF05562/6.2E-76/Cold acclimation protein WCOR413	cellular_component:GO:0016020//membrane;
Unigene6236_JJ	CL2013.Contig1_Jhn	17.53	6.55	1.42026	up	gi|976923224|gb|KVI07568.1|/8.79299e-171/No apical meristem (NAM) protein [Cynara cardunculus var. scolymus]	gi|698501491|ref|XM_009798143.1|/6e-36/PREDICTED: Nicotiana sylvestris protein CUP-SHAPED COTYLEDON 3-like (LOC104243025), transcript variant X1, mRNA >gi|698501494|ref|XM_009798144.1| PREDICTED: Nicotiana sylvestris protein CUP-SHAPED COTYLEDON 3-like (LOC104243025), transcript variant X2, mRNA	sp|Q9S851|NAC31_ARATH/5e-81/Protein CUP-SHAPED COTYLEDON 3 OS=Arabidopsis thaliana GN=NAC031 PE=1 SV=1	bna:106383523/3e-19/NAC domain-containing protein 89-like; K12581 CCR4-NOT transcription complex subunit 7/8	NA	PS51005/58.955/NAC domain profile.	NA
Unigene14703_JJ	CL2015.Contig2_Jhn	13.28	4.23	1.65053	up	gi|976925339|gb|KVI09248.1|/0/Protein kinase, catalytic domain-containing protein [Cynara cardunculus var. scolymus]	gi|922393037|ref|XM_013609474.1|/1e-28/Medicago truncatula Serine/Threonine kinase family protein mRNA	sp|Q0DCT8|G11A_ORYSJ/9e-112/Protein kinase G11A OS=Oryza sativa subsp. japonica GN=Os06g0291600 PE=2 SV=1	tcc:TCM_030455/3e-115/D6 protein kinase like 2; K08286 protein-serine/threonine kinase [EC:2.7.11.-]	YBR028c/6e-23/---	PTHR24351/1.2E-172/--	NA
CL8278.Contig2_JJ	CL2019.Contig1_Jhn	11.2	4.01	1.48182	up	gi|976922421|gb|KVI06835.1|/1.58715e-142/Helix-turn-helix motif-containing protein [Cynara cardunculus var. scolymus]	gi|922337530|ref|XM_013591301.1|/1e-24/Medicago truncatula homeobox associated leucine zipper protein mRNA	sp|Q940J1|ATB16_ARATH/9e-42/Homeobox-leucine zipper protein ATHB-16 OS=Arabidopsis thaliana GN=ATHB-16 PE=2 SV=2	spen:107015895/4e-62/homeobox-leucine zipper protein ATHB-6-like; K09338 homeobox-leucine zipper protein	ECU03g1170/5e-07/---	PF00046/8.5E-17/Homeobox domain	NA
CL1490.Contig3_JJ	CL2022.Contig2_Jhn	12.63	2.66	2.24736	up	gi|747051673|ref|XP_011071926.1|/0/PREDICTED: uncharacterized protein LOC105157258 [Sesamum indicum]	gi|697129343|ref|XM_009620434.1|/1e-102/PREDICTED: Nicotiana tomentosiformis uncharacterized LOC104110875 (LOC104110875), mRNA	NA	thj:104813337/9e-42/uncharacterized LOC104813337; K05609 ubiquitin carboxyl-terminal hydrolase L3 [EC:3.4.19.12]	NA	PTHR31589:SF3/2.1E-244/--	NA
CL1921.Contig1_JJ	CL2037.Contig3_Jhn	7.47	2.48	1.59077	up	gi|567873399|ref|XP_006429289.1|/0/hypothetical protein CICLE_v10011050mg [Citrus clementina] &gt;gi|557531346|gb|ESR42529.1| hypothetical protein CICLE_v10011050mg [Citrus clementina]	gi|731401193|ref|XM_010655901.1|/0.0/PREDICTED: Vitis vinifera uncharacterized LOC100251006 (LOC100251006), mRNA	NA	NA	NA	PF01839/1.2E-5/FG-GAP repeat	cellular_component:GO:0016021//integral component of membrane;
CL1921.Contig3_JJ	CL2037.Contig3_Jhn	5.36	2.48	1.11189	up	gi|747094270|ref|XP_011094968.1|/0/PREDICTED: LOW QUALITY PROTEIN: uncharacterized protein LOC105174535 [Sesamum indicum]	gi|731401193|ref|XM_010655901.1|/0.0/PREDICTED: Vitis vinifera uncharacterized LOC100251006 (LOC100251006), mRNA	NA	NA	NA	PF01839/1.2E-5/FG-GAP repeat	cellular_component:GO:0016021//integral component of membrane;
Unigene49192_JJ	CL204.Contig3_Jhn	58.15	20.6	1.49713	up	gi|976919291|gb|KVI04348.1|/2.12942e-124/AIG1-like protein [Cynara cardunculus var. scolymus]	gi|970026988|ref|XM_015219323.1|/2e-38/PREDICTED: Solanum pennellii translocase of chloroplast 34, chloroplastic-like (LOC107018758), mRNA	sp|Q41009|TOC34_PEA/4e-112/Translocase of chloroplast 34 OS=Pisum sativum GN=TOC34 PE=1 SV=1	NA	NA	PTHR10903/1.6E-107/--	biological_process:GO:0006886//intracellular protein transport;GO:0071806//protein transmembrane transport;cellular_component:GO:0016021//integral component of membrane;GO:0009707//chloroplast outer membrane;molecular_function:GO:0016787//hydrolase activity;GO:0015450//P-P-bond-hydrolysis-driven protein transmembrane transporter activity;GO:0005525//GTP binding;
CL9776.Contig1_JJ	CL2042.Contig5_Jhn	13.28	3.89	1.77141	up	gi|225431691|ref|XP_002264385.1|/0/PREDICTED: DNA polymerase delta catalytic subunit [Vitis vinifera] &gt;gi|731387694|ref|XP_010649347.1| PREDICTED: DNA polymerase delta catalytic subunit [Vitis vinifera] &gt;gi|296088521|emb|CBI37512.3| unnamed protein product [Vitis vinifera]	gi|731387693|ref|XM_010651045.1|/0.0/PREDICTED: Vitis vinifera DNA polymerase delta catalytic subunit (LOC100246530), transcript variant X2, mRNA	sp|O48901|DPOD1_SOYBN/0.0/DNA polymerase delta catalytic subunit OS=Glycine max GN=POLD1 PE=2 SV=1	vvi:100246530/0.0/DNA polymerase delta catalytic subunit; K02327 DNA polymerase delta subunit 1 [EC:2.7.7.7]	SPBC336.04/0.0/---	SM00486/1.1E-144/DNA polymerase type-B family	biological_process:GO:0071897//DNA biosynthetic process;GO:0006260//DNA replication;GO:0090305//nucleic acid phosphodiester bond hydrolysis;molecular_function:GO:0008408//3'-5' exonuclease activity;GO:0003677//DNA binding;GO:0003887//DNA-directed DNA polymerase activity;GO:0000166//nucleotide binding;
CL3707.Contig1_JJ	CL2044.Contig6_Jhn	19.68	1.09	4.17433	up	gi|976900091|gb|KVH88366.1|/0/hypothetical protein Ccrd_024003 [Cynara cardunculus var. scolymus]	gi|77998120|gb|DQ229111.1|/1e-81/Zinnia elegans microtubule-associated protein MAP65-2 mRNA, partial cds	sp|Q9SIS3|MA656_ARATH/0.0/65-kDa microtubule-associated protein 6 OS=Arabidopsis thaliana GN=MAP65-6 PE=1 SV=1	rcu:8268154/0.0/65-kDa microtubule-associated protein 6; K16732 protein regulator of cytokinesis 1	MJ1643/8e-07/---	PTHR19321/0.0/--	biological_process:GO:0000226//microtubule cytoskeleton organization;GO:0000910//cytokinesis;molecular_function:GO:0008017//microtubule binding;
CL3707.Contig2_JJ	CL2044.Contig6_Jhn	4.07	1.09	1.9007	up	gi|976900091|gb|KVH88366.1|/0/hypothetical protein Ccrd_024003 [Cynara cardunculus var. scolymus]	gi|77998120|gb|DQ229111.1|/1e-81/Zinnia elegans microtubule-associated protein MAP65-2 mRNA, partial cds	sp|Q9SIS3|MA656_ARATH/0.0/65-kDa microtubule-associated protein 6 OS=Arabidopsis thaliana GN=MAP65-6 PE=1 SV=1	jcu:105634175/0.0/65-kDa microtubule-associated protein 6-like; K16732 protein regulator of cytokinesis 1	MJ1643/8e-07/---	PTHR19321:SF5/1.7E-264/--	biological_process:GO:0000226//microtubule cytoskeleton organization;GO:0000910//cytokinesis;molecular_function:GO:0008017//microtubule binding;
CL473.Contig1_JJ	CL2045.Contig1_Jhn	25.83	9.15	1.4972	up	gi|84453224|dbj|BAE71209.1|/3.12797e-90/putative importin alpha [Trifolium pratense]	gi|731415805|ref|XM_002282780.3|/1e-63/PREDICTED: Vitis vinifera importin subunit alpha-1 (LOC100242672), mRNA	sp|Q96321|IMA1_ARATH/2e-85/Importin subunit alpha-1 OS=Arabidopsis thaliana GN=KAP1 PE=1 SV=2	NA	YNL189w/9e-48/---	PTHR23316:SF0/4.9E-95/--	biological_process:GO:0006606//protein import into nucleus;cellular_component:GO:0005634//nucleus;GO:0005737//cytoplasm;molecular_function:GO:0008565//protein transporter activity;
Unigene35180_JJ	CL2062.Contig3_Jhn	15.81	7.9	1.00091	up	gi|976898320|gb|KVH87412.1|/3.93003e-160/Zinc finger, CCCH-type [Cynara cardunculus var. scolymus]	gi|747056985|ref|XM_011076473.1|/6e-12/PREDICTED: Sesamum indicum zinc finger CCCH domain-containing protein 55-like (LOC105159413), transcript variant X3, mRNA	sp|Q9LIH5|C3H38_ARATH/2e-29/Zinc finger CCCH domain-containing protein 38 OS=Arabidopsis thaliana GN=At3g18640 PE=2 SV=1	cit:102618278/7e-12/splicing factor U2af large subunit B; K12837 splicing factor U2AF 65 kDa subunit	NA	PTHR15242:SF0/1.9E-14/--	NA
CL2715.Contig1_JJ	CL2079.Contig3_Jhn	4.36	0.04	6.76818	up	gi|728819200|gb|KHG03093.1|/5.41265e-91/Nicotinamide mononucleotide adenylyltransferase 1 [Gossypium arboreum]	gi|971548267|ref|XM_006346068.2|/2e-19/PREDICTED: Solanum tuberosum nicotinamide/nicotinic acid mononucleotide adenylyltransferase (LOC102581958), mRNA	sp|Q0DWH7|NMNAT_ORYSJ/2e-75/Nicotinamide mononucleotide adenylyltransferase OS=Oryza sativa subsp. japonica GN=Os02g0814900 PE=3 SV=2	gra:105790250/6e-91/nicotinamide/nicotinic acid mononucleotide adenylyltransferase; K06210 nicotinamide mononucleotide adenylyltransferase [EC:2.7.7.1 2.7.7.18]	YGR010w_2/4e-40/---	PF01467/4.2E-19/Cytidylyltransferase	biological_process:GO:0009435//NAD biosynthetic process;molecular_function:GO:0000309//nicotinamide-nucleotide adenylyltransferase activity;GO:0005524//ATP binding;GO:0004515//nicotinate-nucleotide adenylyltransferase activity;
CL3109.Contig1_JJ	CL2113.Contig2_Jhn	12.01	2.14	2.48855	up	gi|566194772|ref|XP_002316962.2|/6.95733e-108/PHD finger family protein [Populus trichocarpa] &gt;gi|550328090|gb|EEE97574.2| PHD finger family protein [Populus trichocarpa]	gi|42465897|emb|BX822329.1|/1e-27/Arabidopsis thaliana Full-length cDNA Complete sequence from clone GSLTFB29ZF11 of Flowers and buds of strain col-0 of Arabidopsis thaliana (thale cress)	sp|Q9C5X4|ATX1_ARATH/6e-27/Histone-lysine N-methyltransferase ATX1 OS=Arabidopsis thaliana GN=ATX1 PE=1 SV=2	pop:POPTR_0011s10440g/1e-108/PHD finger family protein; K11380 NuA3 HAT complex component NTO1	YPR031w/1e-31/---	PS50016/9.677/Zinc finger PHD-type profile.	NA
Unigene29538_JJ	CL2114.Contig2_Jhn	12.59	4.7	1.42155	up	gi|976918392|gb|KVI03575.1|/2.9225e-61/FeS cluster biogenesis [Cynara cardunculus var. scolymus]	gi|848871065|ref|XM_012980658.1|/2e-29/PREDICTED: Erythranthe guttatus iron-sulfur assembly protein IscA-like 2, mitochondrial (LOC105956765), mRNA	sp|Q8LCY2|ISAM2_ARATH/5e-49/Iron-sulfur assembly protein IscA-like 2, mitochondrial OS=Arabidopsis thaliana GN=At5g03905 PE=2 SV=2	sind:105179023/1e-14/iron-sulfur assembly protein IscA, chloroplastic; K13628 iron-sulfur cluster assembly protein	SMc02075/2e-19/---	PTHR10072/8.1E-49/--	NA
Unigene2560_JJ	CL2120.Contig1_Jhn	18.74	1.47	3.67223	up	gi|225433446|ref|XP_002285679.1|/0/PREDICTED: probable DNA primase large subunit [Vitis vinifera] &gt;gi|731390122|ref|XP_010650238.1| PREDICTED: probable DNA primase large subunit [Vitis vinifera] &gt;gi|297741936|emb|CBI33371.3| unnamed protein product [Vitis vinifera]	gi|731390121|ref|XM_010651936.1|/4e-93/PREDICTED: Vitis vinifera probable DNA primase large subunit (LOC100244238), transcript variant X2, mRNA	sp|Q84WJ2|PRI2_ARATH/0.0/Probable DNA primase large subunit OS=Arabidopsis thaliana GN=At1g67320 PE=2 SV=2	vvi:100244238/0.0/probable DNA primase large subunit; K02685 DNA primase large subunit [EC:2.7.7.-]	SPBC17D11.06/4e-81/---	PF04104/1.2E-85/Eukaryotic and archaeal DNA primase, large subunit	biological_process:GO:0006269//DNA replication, synthesis of RNA primer;molecular_function:GO:0046872//metal ion binding;GO:0003896//DNA primase activity;GO:0051539//4 iron, 4 sulfur cluster binding;
Unigene44773_JJ	CL2124.Contig2_Jhn	76.62	16.5	2.21526	up	gi|976902782|gb|KVH90719.1|/9.79317e-31/cytochrome b-c1 complex subunit 9 [Cynara cardunculus var. scolymus]	gi|134303378|gb|EF469862.1|/6e-40/Helianthus annuus RFLP probe ZVG3 mRNA sequence	sp|P46270|QCR9_SOLTU/1e-24/Cytochrome b-c1 complex subunit 9 OS=Solanum tuberosum PE=1 SV=1	cam:101508529/7e-29/cytochrome b-c1 complex subunit 9; K00419 ubiquinol-cytochrome c reductase subunit 9	NA	PF05365/1.4E-25/Ubiquinol-cytochrome C reductase, UQCRX/QCR9 like	biological_process:GO:0006122//mitochondrial electron transport, ubiquinol to cytochrome c;cellular_component:GO:0005750//mitochondrial respiratory chain complex III;
CL2089.Contig3_JJ	CL2128.Contig2_Jhn	18.79	2.47	2.92738	up	gi|976904666|gb|KVH92329.1|/2.60566e-104/Zinc-finger domain of monoamine-oxidase A repressor R1 [Cynara cardunculus var. scolymus]	gi|971549881|ref|XM_006346862.2|/4e-10/PREDICTED: Solanum tuberosum uncharacterized LOC102580062 (LOC102580062), transcript variant X2, mRNA	NA	osa:4329136/2e-32/uncharacterized LOC4329136; K18183 cytochrome c oxidase assembly protein subunit 19	NA	PS50827/9.885/DDT domain profile.	NA
CL655.Contig3_JJ	CL2148.Contig5_Jhn	12.49	4.26	1.55185	up	gi|976921165|gb|KVI05866.1|/0/LsmAD domain-containing protein [Cynara cardunculus var. scolymus]	gi|720019000|ref|XM_010263671.1|/8e-21/PREDICTED: Nelumbo nucifera polyadenylate-binding protein-interacting protein 3-like (LOC104600614), transcript variant X3, mRNA	sp|Q8L793|CID3_ARATH/3e-101/Polyadenylate-binding protein-interacting protein 3 OS=Arabidopsis thaliana GN=CID3 PE=2 SV=1	adu:107458131/8e-17/phosphomevalonate kinase-like; K00938 phosphomevalonate kinase [EC:2.7.4.2]	SPBC21B10.03c/7e-24/---	PF14438/1.7E-22/Ataxin 2 SM domain	NA
CL3222.Contig5_JJ	CL2169.Contig3_Jhn	321.16	44.89	2.83883	up	gi|976845436|gb|KVH35853.1|/1.04406e-141/Non-heme dioxygenase N-terminal domain-containing protein [Cynara cardunculus var. scolymus]	gi|731378214|ref|XM_010669800.1|/1e-06/PREDICTED: Beta vulgaris subsp. vulgaris 1-aminocyclopropane-1-carboxylate oxidase homolog 1-like (LOC104885098), mRNA	sp|Q84MB3|ACCH1_ARATH/4e-114/1-aminocyclopropane-1-carboxylate oxidase homolog 1 OS=Arabidopsis thaliana GN=At1g06620 PE=2 SV=1	zma:541977/4e-69/bx6; benzoxazin 6 (EC:1.14.20.2); K13229 2,4-dihydroxy-1,4-benzoxazin-3-one-glucoside dioxygenase [EC:1.14.20.2]	PA4191/8e-24/---	PS51471/13.684/Fe(2+) 2-oxoglutarate dioxygenase domain profile.	NA
CL3222.Contig1_JJ	CL2169.Contig4_Jhn	388.77	160.03	1.28057	up	gi|976845436|gb|KVH35853.1|/3.88893e-149/Non-heme dioxygenase N-terminal domain-containing protein [Cynara cardunculus var. scolymus]	gi|764584421|ref|XM_004299370.2|/5e-06/PREDICTED: Fragaria vesca subsp. vesca 1-aminocyclopropane-1-carboxylate oxidase homolog 1-like (LOC101297439), transcript variant X2, mRNA	sp|Q8H1S4|ACCH3_ARATH/6e-123/1-aminocyclopropane-1-carboxylate oxidase homolog 3 OS=Arabidopsis thaliana GN=At1g06650 PE=2 SV=1	zma:541977/1e-75/bx6; benzoxazin 6 (EC:1.14.20.2); K13229 2,4-dihydroxy-1,4-benzoxazin-3-one-glucoside dioxygenase [EC:1.14.20.2]	PA4191/1e-24/---	PS51471/14.013/Fe(2+) 2-oxoglutarate dioxygenase domain profile.	NA
CL4540.Contig1_JJ	CL2189.Contig2_Jhn	23.94	9.78	1.29152	up	gi|976925149|gb|KVI09062.1|/0/Glycosyl-phosphatidyl inositol-anchored, plant [Cynara cardunculus var. scolymus]	gi|747101784|ref|XM_011100731.1|/5e-91/PREDICTED: Sesamum indicum COBRA-like protein 4 (LOC105177539), mRNA	sp|Q9LFW3|COBL4_ARATH/0.0/COBRA-like protein 4 OS=Arabidopsis thaliana GN=COBL4 PE=2 SV=2	NA	NA	PF04833/3.7E-72/COBRA-like protein	NA
Unigene7158_JJ	CL220.Contig1_Jhn	17.02	6.11	1.47799	up	gi|976904873|gb|KVH92527.1|/0/hypothetical protein Ccrd_005434, partial [Cynara cardunculus var. scolymus]	gi|985441371|ref|XM_006473248.2|/2e-08/PREDICTED: Citrus sinensis uncharacterized LOC102607820 (LOC102607820), transcript variant X2, mRNA	sp|O82274|PLA19_ARATH/6e-06/Phospholipase A1-IIbeta OS=Arabidopsis thaliana GN=At2g31100 PE=1 SV=2	adu:107480219/3e-87/uncharacterized LOC107480219; K03147 phosphomethylpyrimidine synthase [EC:4.1.99.17]	VC1418/8e-06/---	PTHR21493:SF89/1.8E-142/--	NA
CL4709.Contig1_JJ	CL2234.Contig3_Jhn	8.5	2.46	1.7888	up	gi|764588141|ref|XP_004299958.2|/2.84754e-131/PREDICTED: patatin-like phospholipase domain-containing protein 2 [Fragaria vesca subsp. vesca]	gi|1000947722|ref|XM_002528562.2|/3e-84/PREDICTED: Ricinus communis patatin-like phospholipase domain-containing protein 4 (LOC8288408), mRNA	NA	ccp:CHC_T00001770001/2e-09/hypothetical protein; K16813 patatin-like phospholipase domain-containing protein 1 [EC:3.1.1.-]	NA	PTHR12406:SF7/1.0E-91/--	NA
Unigene43381_JJ	CL2238.Contig1_Jhn	5.87	2.89	1.02229	up	gi|976906958|gb|KVH94355.1|/2.29782e-178/Harbinger transposase-derived nuclease [Cynara cardunculus var. scolymus]	gi|663681072|emb|HG975518.1|/2e-14/Solanum lycopersicum chromosome ch06, complete genome	NA	bna:106439761/4e-26/uncharacterized LOC106439761; K14861 nucleolar pre-ribosomal-associated protein 1	NA	PF13359/5.4E-20/DDE superfamily endonuclease	NA
CL6759.Contig2_JJ	CL2267.Contig1_Jhn	3.69	1.2	1.62059	up	gi|976818580|gb|KVH09604.1|/1.59929e-117/Zinc finger, DHHC-type, palmitoyltransferase, partial [Cynara cardunculus var. scolymus]	gi|645254505|ref|XM_008234849.1|/6e-32/PREDICTED: Prunus mume probable protein S-acyltransferase 12 (LOC103332147), transcript variant X3, mRNA	sp|Q5M757|ZDH15_ARATH/3e-88/Probable protein S-acyltransferase 12 OS=Arabidopsis thaliana GN=PAT12 PE=2 SV=1	tcc:TCM_005056/3e-100/DHHC-type zinc finger family protein; K20028 palmitoyltransferase ZDHHC2/15/20 [EC:2.3.1.225]	SPBC2F12.15c/3e-20/---	PTHR22883/2.3E-77/--	cellular_component:GO:0016021//integral component of membrane;molecular_function:GO:0008270//zinc ion binding;GO:0019706//protein-cysteine S-palmitoyltransferase activity;
CL10610.Contig6_JJ	CL2268.Contig5_Jhn	7.91	3.07	1.36544	up	gi|976903035|gb|KVH90961.1|/3.0457e-115/hypothetical protein Ccrd_007011 [Cynara cardunculus var. scolymus]	gi|747083568|ref|XM_011090852.1|/3e-17/PREDICTED: Sesamum indicum importin-5-like (LOC105170192), mRNA	sp|O04197|COI1_ARATH/2e-88/Coronatine-insensitive protein 1 OS=Arabidopsis thaliana GN=COI1 PE=1 SV=1	cit:102620384/3e-97/coronatine-insensitive protein 1; K13463 coronatine-insensitive protein 1	NA	PTHR23125:SF257/1.7E-84/--	NA
CL1696.Contig1_JJ	CL2297.Contig5_Jhn	1.71	0.45	1.926	up	gi|976907660|gb|KVH94978.1|/3.0938e-31/hypothetical protein Ccrd_002955, partial [Cynara cardunculus var. scolymus]	gi|731409207|ref|XM_010658806.1|/1e-08/PREDICTED: Vitis vinifera anaphase-promoting complex subunit 5 (LOC100852438), mRNA	sp|Q9FG93|MNS4_ARATH/4e-12/Probable alpha-mannosidase I MNS4 OS=Arabidopsis thaliana GN=MNS4 PE=2 SV=1	jcu:105636204/1e-18/anaphase-promoting complex subunit 5; K03352 anaphase-promoting complex subunit 5	NA	NA	NA
Unigene9010_JJ	CL2330.Contig2_Jhn	5.8	2.12	1.45199	up	gi|976925858|gb|KVI09742.1|/1.69141e-116/AP2/ERF domain-containing protein [Cynara cardunculus var. scolymus]	gi|764561669|ref|XM_011463066.1|/2e-72/PREDICTED: Fragaria vesca subsp. vesca ethylene-responsive transcription factor RAP2-7-like (LOC101295120), transcript variant X3, mRNA	sp|P47927|AP2_ARATH/5e-89/Floral homeotic protein APETALA 2 OS=Arabidopsis thaliana GN=AP2 PE=1 SV=1	jcu:105628165/4e-99/ethylene-responsive transcription factor RAP2-7; K09284 AP2-like factor, euAP2 lineage	NA	SM00380/3.6E-30/DNA-binding domain in plant proteins such as APETALA2 and EREBPs	biological_process:GO:0006351//transcription, DNA-templated;
CL8726.Contig3_JJ	CL2333.Contig4_Jhn	8.58	2.78	1.62589	up	gi|698578219|ref|XP_009776689.1|/2.92235e-93/PREDICTED: probable calcium-binding protein CML21 [Nicotiana sylvestris] &gt;gi|698578223|ref|XP_009776690.1| PREDICTED: probable calcium-binding protein CML21 [Nicotiana sylvestris]	gi|731433409|ref|XM_002268491.3|/5e-36/PREDICTED: Vitis vinifera probable calcium-binding protein CML21 (LOC100256640), transcript variant X4, mRNA	sp|Q52K82|CML21_ARATH/1e-86/Probable calcium-binding protein CML21 OS=Arabidopsis thaliana GN=CML21 PE=2 SV=1	sind:105175027/3e-93/probable calcium-binding protein CML21; K13448 calcium-binding protein CML	SPAC3A12.14/7e-09/---	PS50222/13.649/EF-hand calcium-binding domain profile.	NA
CL6966.Contig1_JJ	CL2339.Contig2_Jhn	81.95	11.42	2.84318	up	gi|590694052|ref|XP_007044501.1|/9.91009e-70/Peptidase M20/M25/M40 family protein, putative isoform 1 [Theobroma cacao] &gt;gi|508708436|gb|EOY00333.1| Peptidase M20/M25/M40 family protein, putative isoform 1 [Theobroma cacao]	NA	sp|O04373|ILL4_ARATH/1e-48/IAA-amino acid hydrolase ILR1-like 4 OS=Arabidopsis thaliana GN=ILL4 PE=1 SV=2	pxb:103942825/5e-69/IAA-amino acid hydrolase ILR1-like 4; K14664 IAA-amino acid hydrolase [EC:3.5.1.-]	PAB0873/1e-31/---	PTHR11014/6.4E-70/--	biological_process:GO:0008152//metabolic process;molecular_function:GO:0016787//hydrolase activity;
CL1052.Contig1_JJ	CL2344.Contig2_Jhn	15.8	3.19	2.3083	up	gi|356512471|ref|XP_003524942.1|/2.21582e-87/PREDICTED: actin-related protein 2/3 complex subunit 4-like [Glycine max] &gt;gi|947110552|gb|KRH58878.1| hypothetical protein GLYMA_05G153800 [Glycine max]	gi|985465159|ref|XM_006489770.2|/1e-110/PREDICTED: Citrus sinensis actin-related protein 2/3 complex subunit 4 (LOC102618750), mRNA	sp|F4JUL9|ARPC4_ARATH/4e-85/Actin-related protein 2/3 complex subunit 4 OS=Arabidopsis thaliana GN=ARPC4 PE=1 SV=1	gmx:100778688/4e-88/actin-related protein 2/3 complex subunit 4-like; K05755 actin related protein 2/3 complex, subunit 4	NA	PF05856/6.7E-76/ARP2/3 complex 20 kDa subunit (ARPC4)	biological_process:GO:0034314//Arp2/3 complex-mediated actin nucleation;cellular_component:GO:0005885//Arp2/3 protein complex;GO:0005737//cytoplasm;molecular_function:GO:0003779//actin binding;
CL1052.Contig2_JJ	CL2344.Contig2_Jhn	22.46	3.19	2.81573	up	gi|356512471|ref|XP_003524942.1|/2.2706e-87/PREDICTED: actin-related protein 2/3 complex subunit 4-like [Glycine max] &gt;gi|947110552|gb|KRH58878.1| hypothetical protein GLYMA_05G153800 [Glycine max]	gi|985465159|ref|XM_006489770.2|/1e-110/PREDICTED: Citrus sinensis actin-related protein 2/3 complex subunit 4 (LOC102618750), mRNA	sp|F4JUL9|ARPC4_ARATH/5e-85/Actin-related protein 2/3 complex subunit 4 OS=Arabidopsis thaliana GN=ARPC4 PE=1 SV=1	gmx:100778688/4e-88/actin-related protein 2/3 complex subunit 4-like; K05755 actin related protein 2/3 complex, subunit 4	NA	PF05856/6.7E-76/ARP2/3 complex 20 kDa subunit (ARPC4)	biological_process:GO:0034314//Arp2/3 complex-mediated actin nucleation;cellular_component:GO:0005885//Arp2/3 protein complex;GO:0005737//cytoplasm;molecular_function:GO:0003779//actin binding;
Unigene48822_JJ	CL2357.Contig3_Jhn	28.12	12.19	1.2059	up	gi|976914625|gb|KVI00751.1|/1.5778e-69/Elongated TPR repeat-containing domain-containing protein [Cynara cardunculus var. scolymus]	gi|731415077|ref|XM_010661101.1|/3e-51/PREDICTED: Vitis vinifera peptidyl-prolyl cis-trans isomerase FKBP42 (LOC100253308), transcript variant X2, mRNA	sp|Q9LDC0|FKB42_ARATH/5e-54/Peptidyl-prolyl cis-trans isomerase FKBP42 OS=Arabidopsis thaliana GN=FKBP42 PE=1 SV=1	atr:18428931/5e-57/peptidyl-prolyl cis-trans isomerase FKBP42; K09571 FK506-binding protein 4/5 [EC:5.2.1.8]	NA	PS50293/12.831/TPR repeat region circular profile.	biological_process:GO:0061077//chaperone-mediated protein folding;GO:0000413//protein peptidyl-prolyl isomerization;GO:0048366//leaf development;cellular_component:GO:0005789//endoplasmic reticulum membrane;GO:0005886//plasma membrane;molecular_function:GO:0003755//peptidyl-prolyl cis-trans isomerase activity;GO:0005528//FK506 binding;GO:0005516//calmodulin binding;
CL4663.Contig9_JJ	CL2359.Contig1_Jhn	378.75	137.19	1.46507	up	gi|562889589|gb|AHB36893.1|/0/heat shock protein 90 [Matricaria chamomilla var. recutita]	gi|562889588|gb|KF589869.1|/0.0/Matricaria chamomilla var. recutita heat shock protein 90 mRNA, complete cds	sp|P36181|HSP80_SOLLC/0.0/Heat shock cognate protein 80 OS=Solanum lycopersicum GN=HSC80 PE=2 SV=1	gmx:100194422/0.0/heat shock protein 90-2; K04079 molecular chaperone HtpG	SPAC926.04c/0.0/---	PTHR11528:SF43/0.0/--	NA
CL4663.Contig3_JJ	CL2359.Contig3_Jhn	177.53	66.9	1.40798	up	gi|402746927|gb|AFQ94045.1|/0/heat shock protein 90 [Lactuca sativa]	gi|161702922|gb|EU269070.1|/0.0/Ageratina adenophora heat shock protein 90 mRNA, complete cds	sp|P36181|HSP80_SOLLC/0.0/Heat shock cognate protein 80 OS=Solanum lycopersicum GN=HSC80 PE=2 SV=1	sly:543902/0.0/Hsp90-1, LeHsp90-1; molecular chaperone Hsp90-1; K04079 molecular chaperone HtpG	SPAC926.04c/0.0/---	PF13589/1.0E-10/Histidine kinase-, DNA gyrase B-, and HSP90-like ATPase	biological_process:GO:0006457//protein folding;GO:0009870//defense response signaling pathway, resistance gene-dependent;molecular_function:GO:0005524//ATP binding;GO:0051082//unfolded protein binding;
Unigene18044_JJ	CL2361.Contig3_Jhn	12.32	4.03	1.61215	up	gi|297738684|emb|CBI27929.3|/1.40407e-162/unnamed protein product [Vitis vinifera]	gi|731406578|ref|XM_010657906.1|/1e-111/PREDICTED: Vitis vinifera K(+) efflux antiporter 4 (LOC100252607), transcript variant X2, mRNA	sp|Q9ZUN3|KEA4_ARATH/7e-156/K(+) efflux antiporter 4 OS=Arabidopsis thaliana GN=KEA4 PE=2 SV=2	NA	alr2046_1/3e-62/---	PTHR16254:SF9/8.3E-181/--	biological_process:GO:1902600//hydrogen ion transmembrane transport;cellular_component:GO:0016021//integral component of membrane;molecular_function:GO:0015299//solute:proton antiporter activity;
Unigene36312_JJ	CL2384.Contig2_Jhn	4.77	1.66	1.52281	up	gi|976898320|gb|KVH87412.1|/2.68124e-73/Zinc finger, CCCH-type [Cynara cardunculus var. scolymus]	NA	sp|Q9LIH5|C3H38_ARATH/4e-06/Zinc finger CCCH domain-containing protein 38 OS=Arabidopsis thaliana GN=At3g18640 PE=2 SV=1	csv:101223011/8e-10/serine/arginine-rich splicing factor SR30; K12890 splicing factor, arginine/serine-rich 1/9	NA	PS50103/13.685/Zinc finger C3H1-type profile.	NA
Unigene42561_JJ	CL241.Contig5_Jhn	53.37	18.54	1.52539	up	gi|976895273|gb|KVH84533.1|/0/26S proteasome, regulatory subunit Rpn7 [Cynara cardunculus var. scolymus]	gi|731420945|ref|XM_002272859.2|/1e-143/PREDICTED: Vitis vinifera COP9 signalosome complex subunit 1 (LOC100250638), mRNA	sp|P45432|CSN1_ARATH/0.0/COP9 signalosome complex subunit 1 OS=Arabidopsis thaliana GN=CSN1 PE=1 SV=2	sly:101259078/0.0/COP9 signalosome complex subunit 1; K12175 COP9 signalosome complex subunit 1	YPR108w/2e-14/---	PF01399/1.1E-14/PCI domain	NA
CL5900.Contig2_JJ	CL2412.Contig3_Jhn	16.76	6.68	1.3271	up	gi|976909026|gb|KVH96213.1|/0/hypothetical protein Ccrd_001700 [Cynara cardunculus var. scolymus]	gi|971554031|ref|XM_006349402.2|/4e-91/PREDICTED: Solanum tuberosum mediator of RNA polymerase II transcription subunit 23 (LOC102586283), transcript variant X2, mRNA	sp|F4I4P3|MED23_ARATH/0.0/Mediator of RNA polymerase II transcription subunit 23 OS=Arabidopsis thaliana GN=MED23 PE=1 SV=1	pmum:103321426/0.0/mediator of RNA polymerase II transcription subunit 23; K15166 mediator of RNA polymerase II transcription subunit 23	NA	PTHR12691:SF10/6.3E-205/--	NA
Unigene42557_JJ	CL2415.Contig3_Jhn	16.64	6.74	1.30383	up	gi|976914718|gb|KVI00804.1|/0/Structural maintenance of chromosomes protein 5 [Cynara cardunculus var. scolymus]	gi|702426282|ref|XM_010069520.1|/4e-91/PREDICTED: Eucalyptus grandis structural maintenance of chromosomes protein 5 (LOC104454617), mRNA	sp|Q9LFS8|SMC5_ARATH/0.0/Structural maintenance of chromosomes protein 5 OS=Arabidopsis thaliana GN=SMC5 PE=2 SV=1	cit:102617324/4e-13/structural maintenance of chromosomes protein 3; K06669 structural maintenance of chromosome 3 (chondroitin sulfate proteoglycan 6)	SPAC14C4.02c/5e-53/---	PTHR19306/7.3E-199/--	biological_process:GO:0071139//resolution of recombination intermediates;GO:0007062//sister chromatid cohesion;GO:0000724//double-strand break repair via homologous recombination;cellular_component:GO:0030915//Smc5-Smc6 complex;
CL1853.Contig3_JJ	CL2442.Contig4_Jhn	69.31	26.29	1.39855	up	gi|976923365|gb|KVI07700.1|/7.6251e-81/Ribosomal protein L14, bacterial-type [Cynara cardunculus var. scolymus]	gi|764523424|ref|XM_011459417.1|/4e-73/PREDICTED: Fragaria vesca subsp. vesca 50S ribosomal protein HLP, mitochondrial (LOC101291289), transcript variant X3, mRNA	sp|Q93Z17|HLP_ARATH/1e-56/50S ribosomal protein HLP, mitochondrial OS=Arabidopsis thaliana GN=HLP PE=2 SV=1	cam:101511813/2e-68/50S ribosomal protein HLP, mitochondrial-like; K02874 large subunit ribosomal protein L14	RP649/1e-33/---	NA	biological_process:GO:0006412//translation;cellular_component:GO:0015934//large ribosomal subunit;molecular_function:GO:0003735//structural constituent of ribosome;
CL2584.Contig2_JJ	CL247.Contig5_Jhn	2.64	1.31	1.01097	up	gi|976903476|gb|KVH91359.1|/5.46533e-111/UDP-glucuronosyl/UDP-glucosyltransferase [Cynara cardunculus var. scolymus]	gi|337730992|gb|JN021934.1|/9e-23/Helianthus annuus cultivar HA383 clone BAC 0148N20, complete sequence	sp|Q40285|UFOG2_MANES/4e-87/Anthocyanidin 3-O-glucosyltransferase 2 (Fragment) OS=Manihot esculenta GN=GT2 PE=2 SV=1	csv:101211798/2e-46/hydroquinone glucosyltransferase-like; K08237 hydroquinone glucosyltransferase [EC:2.4.1.218]	NA	PTHR11926/2.9E-89/--	NA
CL820.Contig1_JJ	CL250.Contig1_Jhn	29.65	11.52	1.36389	up	gi|976902799|gb|KVH90735.1|/0/AAA+ ATPase domain-containing protein [Cynara cardunculus var. scolymus]	gi|731394331|ref|XM_010653502.1|/0.0/PREDICTED: Vitis vinifera ABC transporter F family member 1 (LOC100251610), mRNA	sp|Q9FJH6|AB1F_ARATH/0.0/ABC transporter F family member 1 OS=Arabidopsis thaliana GN=ABCF1 PE=1 SV=1	pop:POPTR_0004s22410g/0.0/ABC transporter family protein; K06185 ATP-binding cassette, subfamily F, member 2	YER036c/4e-175/---	PF12848/1.0E-21/ABC transporter	molecular_function:GO:0005524//ATP binding;GO:0016887//ATPase activity;
CL6913.Contig1_JJ	CL2537.Contig1_Jhn	26.27	11.59	1.18054	up	gi|976915486|gb|KVI01426.1|/1.50404e-90/CCT domain-containing protein [Cynara cardunculus var. scolymus]	gi|970042102|ref|XM_015226953.1|/1e-19/PREDICTED: Solanum pennellii protein CHLOROPLAST IMPORT APPARATUS 2 (LOC107026098), transcript variant X2, mRNA	sp|Q9LU68|CIA2_ARATH/5e-53/Protein CHLOROPLAST IMPORT APPARATUS 2 OS=Arabidopsis thaliana GN=CIA2 PE=2 SV=1	NA	NA	PTHR31874:SF2/3.7E-32/--	NA
CL2182.Contig5_JJ	CL2551.Contig4_Jhn	24.95	11.08	1.17108	up	gi|976908654|gb|KVH95868.1|/2.3648e-109/ATPase, F1/A1 complex, alpha subunit, N-terminal [Cynara cardunculus var. scolymus]	gi|645246018|ref|XM_008230933.1|/6e-42/PREDICTED: Prunus mume riboflavin synthase (LOC103328537), transcript variant X2, mRNA	NA	vvi:100257400/4e-95/riboflavin synthase; K00793 riboflavin synthase [EC:2.5.1.9]	SPCC1450.13c/2e-50/---	PTHR21098/9.0E-112/--	NA
CL9755.Contig1_JJ	CL2553.Contig1_Jhn	7.98	3.33	1.26087	up	gi|976903331|gb|KVH91238.1|/2.05012e-145/Amino acid/polyamine transporter I [Cynara cardunculus var. scolymus]	gi|645253175|ref|XM_008234234.1|/2e-63/PREDICTED: Prunus mume cationic amino acid transporter 9, chloroplastic (LOC103331598), transcript variant X2, mRNA	sp|Q9C5D6|CAAT9_ARATH/3e-114/Cationic amino acid transporter 9, chloroplastic OS=Arabidopsis thaliana GN=CAT9 PE=2 SV=1	gra:105791692/9e-134/cationic amino acid transporter 9, chloroplastic; K03294 basic amino acid/polyamine antiporter, APA family	BS_yfnA/3e-39/---	PF13906/3.0E-19/C-terminus of AA_permease	biological_process:GO:0003333//amino acid transmembrane transport;cellular_component:GO:0005774//vacuolar membrane;GO:0016021//integral component of membrane;molecular_function:GO:0015171//amino acid transmembrane transporter activity;
CL6376.Contig1_JJ	CL2595.Contig4_Jhn	6.45	1.67	1.94945	up	gi|976900447|gb|KVH88645.1|/0/Aminotransferase, class I/classII [Cynara cardunculus var. scolymus]	gi|5733426|gb|AF137023.1|AF137023/0.0/Wollastonia biflora methionine S-methyltransferase mRNA, complete cds	sp|Q9SWR3|MMT1_WEDBI/0.0/Methionine S-methyltransferase OS=Wedelia biflora GN=MMT1 PE=1 SV=1	sind:105172497/0.0/methionine S-methyltransferase-like; K08247 methionine S-methyltransferase [EC:2.1.1.12]	NA	PS51555/454.538/Methionine S-methyltransferase (EC 2.1.1.12) family profile.	biological_process:GO:0009058//biosynthetic process;GO:0032259//methylation;cellular_component:GO:0005737//cytoplasm;molecular_function:GO:0030170//pyridoxal phosphate binding;GO:0030732//methionine S-methyltransferase activity;
CL2858.Contig1_JJ	CL260.Contig5_Jhn	38.69	11.54	1.74532	up	gi|747075688|ref|XP_011084891.1|/0/PREDICTED: clathrin heavy chain 2 [Sesamum indicum]	gi|985459855|ref|XM_006486234.2|/0.0/PREDICTED: Citrus sinensis clathrin heavy chain 1 (LOC102624350), mRNA	sp|Q0WNJ6|CLAH1_ARATH/0.0/Clathrin heavy chain 1 OS=Arabidopsis thaliana GN=CHC1 PE=1 SV=1	sind:105167033/0.0/clathrin heavy chain 2; K04646 clathrin heavy chain	NA	PF00637/7.9E-30/Region in Clathrin and VPS	biological_process:GO:0006886//intracellular protein transport;GO:0016192//vesicle-mediated transport;cellular_component:GO:0030132//clathrin coat of coated pit;GO:0030130//clathrin coat of trans-Golgi network vesicle;molecular_function:GO:0005198//structural molecule activity;
Unigene43650_JJ	CL2613.Contig2_Jhn	4.95	1.41	1.81173	up	gi|566037226|gb|AHC32021.1|/3.42687e-138/beta-galactosidase 3 [Camellia sinensis]	gi|848915886|ref|XM_013000157.1|/6e-17/PREDICTED: Erythranthe guttatus beta-galactosidase 10 (LOC105974994), mRNA	sp|Q5N8X6|BGAL3_ORYSJ/3e-110/Beta-galactosidase 3 OS=Oryza sativa subsp. japonica GN=Os01g0875500 PE=3 SV=1	ath:AT3G52840/5e-67/BGAL2; beta-galactosidase 2; K12309 beta-galactosidase [EC:3.2.1.23]	NA	PTHR23421:SF67/5.3E-127/--	biological_process:GO:0008152//metabolic process;cellular_component:GO:0005618//cell wall;GO:0005773//vacuole;molecular_function:GO:0004565//beta-galactosidase activity;
CL7075.Contig2_JJ	CL2620.Contig2_Jhn	91.19	25.12	1.86004	up	gi|166233971|sp|A1E261.1|CFI2_CHRMO/3.99176e-129/RecName: Full=Chalcone--flavonone isomerase 2; Short=Chalcone isomerase 2; AltName: Full=DgCHI2 &gt;gi|118421281|gb|ABK88309.1| chalcone isomerase [Chrysanthemum x morifolium]	gi|347976715|gb|JF834891.1|/0.0/Chrysanthemum x morifolium chalcone isomerase mRNA, complete cds	sp|A1E261|CFI2_CHRMO/4e-131/Chalcone--flavonone isomerase 2 OS=Chrysanthemum morifolium GN=CHI2 PE=2 SV=1	pxb:103936753/1e-87/chalcone--flavonone isomerase; K01859 chalcone isomerase [EC:5.5.1.6]	NA	PF02431/5.9E-58/Chalcone-flavanone isomerase	biological_process:GO:0009813//flavonoid biosynthetic process;molecular_function:GO:0045430//chalcone isomerase activity;
CL4369.Contig2_JJ	CL2621.Contig1_Jhn	81.73	39.65	1.04354	up	gi|976918650|gb|KVI03819.1|/2.18895e-64/Longin domain-containing protein [Cynara cardunculus var. scolymus]	gi|455509306|gb|KC222029.1|/4e-91/Malus x domestica cultivar Red Fuji vesicle-associated membrance protein (VAMP) mRNA, complete cds	sp|P47192|VA722_ARATH/1e-61/Vesicle-associated membrane protein 722 OS=Arabidopsis thaliana GN=VAMP722 PE=2 SV=2	sind:105163509/6e-62/vesicle-associated membrane protein 721; K08511 vesicle-associated membrane protein 72	SPAC6G9.11/2e-15/---	PTHR21136:SF73/1.3E-90/--	NA
CL2210.Contig2_JJ	CL2659.Contig5_Jhn	38.73	11.63	1.7356	up	gi|37932619|gb|AAP72961.1|/0/putative ankyrin-like protein [Lactuca sativa]	gi|645279156|ref|XM_008246353.1|/6e-68/PREDICTED: Prunus mume probable methyltransferase PMT24 (LOC103342714), mRNA	sp|Q8L7V3|PMTQ_ARATH/0.0/Probable methyltransferase PMT26 OS=Arabidopsis thaliana GN=At5g64030 PE=2 SV=1	atr:18445813/2e-175/probable methyltransferase PMT28; K16302 metal transporter CNNM	SPAC140.02/5e-11/---	PTHR10108:SF772/4.5E-216/--	biological_process:GO:0032259//methylation;cellular_component:GO:0016021//integral component of membrane;molecular_function:GO:0008168//methyltransferase activity;
CL3055.Contig1_JJ	CL2678.Contig1_Jhn	46.52	20.12	1.20922	up	gi|697150350|ref|XP_009629378.1|/1.65266e-70/PREDICTED: superoxide dismutase [Cu-Zn] 2 [Nicotiana tomentosiformis]	gi|590640891|ref|XM_007030017.1|/2e-34/Theobroma cacao Superoxide dismutase [Cu-Zn] 2 isoform 1 (TCM_025915) mRNA, complete cds	sp|O49044|SODC2_MESCR/5e-68/Superoxide dismutase [Cu-Zn] 2 OS=Mesembryanthemum crystallinum GN=SODCC.2 PE=2 SV=1	egr:104442982/7e-70/superoxide dismutase [Cu-Zn] 2; K04565 superoxide dismutase, Cu-Zn family [EC:1.15.1.1]	YJR104c/9e-37/---	PTHR10003:SF31/2.9E-91/--	biological_process:GO:0019430//removal of superoxide radicals;GO:0055114//oxidation-reduction process;molecular_function:GO:0004784//superoxide dismutase activity;GO:0046872//metal ion binding;
CL3294.Contig4_JJ	CL2683.Contig4_Jhn	39.59	12.43	1.67131	up	gi|470113312|ref|XP_004292868.1|/4.08916e-127/PREDICTED: uncharacterized protein LOC101309327 [Fragaria vesca subsp. vesca]	gi|731385281|ref|XM_010650144.1|/6e-30/PREDICTED: Vitis vinifera uncharacterized LOC100242392 (LOC100242392), transcript variant X3, mRNA	NA	mus:103986888/1e-115/uncharacterized protein LOC103986888; K08869 aarF domain-containing kinase	CC0255/4e-30/---	PTHR10566/8.9E-120/--	NA
Unigene12996_JJ	CL27.Contig2_Jhn	11.19	4.62	1.27625	up	gi|976926463|gb|KVI10327.1|/1.8536e-60/hypothetical protein Ccrd_011265 [Cynara cardunculus var. scolymus]	NA	sp|P26863|RT01_MARPO/9e-10/Ribosomal protein S1, mitochondrial OS=Marchantia polymorpha GN=RPS1 PE=3 SV=2	NA	NA	NA	NA
Unigene7931_JJ	CL2721.Contig2_Jhn	207.55	79.32	1.3877	up	gi|976928181|gb|KVI11348.1|/1.54609e-133/Proteasome, alpha-subunit, N-terminal domain-containing protein [Cynara cardunculus var. scolymus]	gi|731405703|ref|XM_002266841.2|/1e-138/PREDICTED: Vitis vinifera proteasome subunit alpha type-4-like (LOC100251448), transcript variant X2, mRNA	sp|P52427|PSA4_SPIOL/3e-128/Proteasome subunit alpha type-4 OS=Spinacia oleracea GN=PAC1 PE=2 SV=1	tcc:TCM_005989/5e-133/20S proteasome alpha subunit C1 isoform 1; K02728 20S proteasome subunit alpha 3 [EC:3.4.25.1]	YGR135w/1e-81/---	PS51475/93.414/Proteasome alpha-type subunit profile.	biological_process:GO:0006511//ubiquitin-dependent protein catabolic process;cellular_component:GO:0005634//nucleus;GO:0019773//proteasome core complex, alpha-subunit complex;GO:0005737//cytoplasm;molecular_function:GO:0004298//threonine-type endopeptidase activity;
CL8574.Contig2_JJ	CL2725.Contig1_Jhn	24.62	4.11	2.58262	up	gi|976922892|gb|KVI07242.1|/0/G-protein beta WD-40 repeat-containing protein [Cynara cardunculus var. scolymus]	gi|703093134|ref|XM_010096532.1|/6e-21/Morus notabilis Angio-associated migratory cell protein partial mRNA	sp|Q3Y8L7|DAW1_CHLRE/1e-30/Dynein assembly factor with WDR repeat domains 1 OS=Chlamydomonas reinhardtii GN=DAW1 PE=1 SV=1	ppp:PHYPADRAFT_56981/9e-31/SWDC1502; WD40 repeat protein, COMPASS complex protein; K14963 COMPASS component SWD3	all0284_3/2e-38/---	PS00678/-/Trp-Asp (WD) repeats signature.	NA
Unigene43948_JJ	CL2736.Contig1_Jhn	70.82	32.01	1.14563	up	gi|976901566|gb|KVH89603.1|/0/Leucine-rich repeat, cysteine-containing subtype [Cynara cardunculus var. scolymus]	gi|747096546|ref|XM_011097898.1|/3e-14/PREDICTED: Sesamum indicum protein TRANSPORT INHIBITOR RESPONSE 1-like (LOC105175456), transcript variant X4, mRNA	sp|Q7XVM8|TIR1B_ORYSJ/6e-178/Transport inhibitor response 1-like protein Os04g0395600 OS=Oryza sativa subsp. japonica GN=Os04g0395600 PE=2 SV=1	gra:105776790/0.0/protein TRANSPORT INHIBITOR RESPONSE 1-like; K14485 transport inhibitor response 1	NA	PTHR23125:SF17/5.1E-195/--	biological_process:GO:0009734//auxin-activated signaling pathway;molecular_function:GO:0000822//inositol hexakisphosphate binding;
CL1647.Contig2_JJ	CL2736.Contig3_Jhn	13.68	5.65	1.27575	up	gi|224078846|ref|XP_002305651.1|/0/hypothetical protein POPTR_0004s03400g [Populus trichocarpa] &gt;gi|222848615|gb|EEE86162.1| hypothetical protein POPTR_0004s03400g [Populus trichocarpa]	gi|844625870|gb|KR558759.1|/6e-34/Dimocarpus longan transport inhibitor response 1-like protein (TIR1-1) mRNA, complete cds	sp|Q7XVM8|TIR1B_ORYSJ/0.0/Transport inhibitor response 1-like protein Os04g0395600 OS=Oryza sativa subsp. japonica GN=Os04g0395600 PE=2 SV=1	vvi:100263734/0.0/protein TRANSPORT INHIBITOR RESPONSE 1; K14485 transport inhibitor response 1	NA	PTHR23125/6.0E-212/--	biological_process:GO:0009734//auxin-activated signaling pathway;molecular_function:GO:0000822//inositol hexakisphosphate binding;
Unigene44271_JJ	CL2749.Contig1_Jhn	16.29	7.76	1.06986	up	gi|661886948|emb|CDP09357.1|/0/unnamed protein product [Coffea canephora]	gi|590561118|ref|XM_007008659.1|/3e-89/Theobroma cacao Multidrug resistance protein ABC transporter family (TCM_042344) mRNA, complete cds	sp|Q9M1C7|AB9C_ARATH/0.0/ABC transporter C family member 9 OS=Arabidopsis thaliana GN=ABCC9 PE=2 SV=2	adu:107467800/0.0/ABC transporter C family member 10-like; K05666 ATP-binding cassette, subfamily C (CFTR/MRP), member 2	YDR135c/3e-177/---	PS50893/16.433/ATP-binding cassette, ABC transporter-type domain profile.	biological_process:GO:0055085//transmembrane transport;cellular_component:GO:0016021//integral component of membrane;molecular_function:GO:0005524//ATP binding;GO:0042626//ATPase activity, coupled to transmembrane movement of substances;
Unigene36417_JJ	CL2759.Contig3_Jhn	9.38	1.3	2.85108	up	NA	NA	NA	NA	NA	NA	NA
CL4544.Contig1_JJ	CL2764.Contig1_Jhn	19.42	8.54	1.18524	up	gi|976921570|gb|KVI06254.1|/1.16783e-92/Zinc finger, CCCH-type [Cynara cardunculus var. scolymus]	gi|731424884|ref|XM_002277264.2|/2e-15/PREDICTED: Vitis vinifera zinc finger CCCH domain-containing protein 67 (LOC100263823), mRNA	sp|Q9STM4|C3H43_ARATH/1e-60/Zinc finger CCCH domain-containing protein 43 OS=Arabidopsis thaliana GN=At3g48440 PE=2 SV=1	dosa:Os06t0520600-01/4e-23/Os06g0520600, ZINC_FINGER_CCCH_DOMAIN-CONTAINING_PROTEIN_43, C3H43; Similar to Zinc finger CCCH type domain containing protein ZFN-like 1.; K03260 translation initiation factor 4G	PM0926/5e-10/---	PF00642/1.4E-10/Zinc finger C-x8-C-x5-C-x3-H type (and similar)	NA
Unigene335_JJ	CL2769.Contig2_Jhn	55.45	17.53	1.66136	up	gi|976928815|gb|KVI11706.1|/0/hypothetical protein Ccrd_009872 [Cynara cardunculus var. scolymus]	gi|697174249|ref|XM_009597765.1|/2e-67/PREDICTED: Nicotiana tomentosiformis CBL-interacting serine/threonine-protein kinase 6-like (LOC104092234), mRNA	sp|O65554|CIPK6_ARATH/0.0/CBL-interacting serine/threonine-protein kinase 6 OS=Arabidopsis thaliana GN=CIPK6 PE=1 SV=1	jcu:105633501/0.0/CBL-interacting serine/threonine-protein kinase 6; K07198 5'-AMP-activated protein kinase, catalytic alpha subunit [EC:2.7.11.11]	ECU01g0630/9e-38/---	SM00220/5.9E-109/Serine/Threonine protein kinases, catalytic domain	biological_process:GO:0007165//signal transduction;GO:0006468//protein phosphorylation;molecular_function:GO:0004674//protein serine/threonine kinase activity;GO:0005524//ATP binding;
CL4049.Contig1_JJ	CL2783.Contig4_Jhn	16.22	3.04	2.41563	up	gi|976907162|gb|KVH94551.1|/0/Zinc finger, C2H2 [Cynara cardunculus var. scolymus]	gi|778728389|ref|XM_004135915.2|/4e-48/PREDICTED: Cucumis sativus zinc finger protein 598 (LOC101214376), mRNA	NA	NA	YDR266c/2e-39/---	PTHR22938/3.1E-155/--	NA
CL352.Contig1_JJ	CL2809.Contig3_Jhn	45.78	21.94	1.06115	up	gi|976906425|gb|KVH93857.1|/0/Metalloenzyme, LuxS/M16 peptidase-like protein [Cynara cardunculus var. scolymus]	gi|731406672|ref|XM_002283274.3|/1e-68/PREDICTED: Vitis vinifera mitochondrial-processing peptidase subunit alpha (LOC100266273), mRNA	sp|P29677|MPPA_SOLTU/0.0/Mitochondrial-processing peptidase subunit alpha OS=Solanum tuberosum GN=MPP PE=1 SV=1	vvi:100266273/0.0/mitochondrial-processing peptidase subunit alpha; K01412 mitochondrial-processing peptidase subunit alpha [EC:3.4.24.64]	YHR024c/2e-62/---	PF05193/6.8E-35/Peptidase M16 inactive domain	biological_process:GO:0006627//protein processing involved in protein targeting to mitochondrion;cellular_component:GO:0005743//mitochondrial inner membrane;molecular_function:GO:0004222//metalloendopeptidase activity;GO:0008270//zinc ion binding;
CL6249.Contig2_JJ	CL2839.Contig3_Jhn	26.26	11.24	1.22422	up	gi|976903233|gb|KVH91147.1|/0/hypothetical protein Ccrd_006850 [Cynara cardunculus var. scolymus]	gi|16903207|gb|AY059473.1|/3e-11/Davidia involucrata raucaffricine-O-beta-D-glucosidase-like protein mRNA, partial cds	sp|Q9SPP9|RG1_RAUSE/3e-125/Raucaffricine-O-beta-D-glucosidase OS=Rauvolfia serpentina GN=RG PE=1 SV=1	vvi:100267338/7e-125/beta-glucosidase 12; K01188 beta-glucosidase [EC:3.2.1.21]	CAC0385/6e-72/---	PS00653/-/Glycosyl hydrolases family 1 N-terminal signature.	NA
CL3748.Contig1_JJ	CL2840.Contig2_Jhn	26.21	11.12	1.23696	up	gi|976923625|gb|KVI07929.1|/0/UDP-glucuronosyl/UDP-glucosyltransferase [Cynara cardunculus var. scolymus]	gi|778724382|ref|XM_011660487.1|/9e-17/PREDICTED: Cucumis sativus 7-deoxyloganetin glucosyltransferase-like (LOC101220652), transcript variant X2, mRNA	sp|Q9SK82|U85A1_ARATH/5e-147/UDP-glycosyltransferase 85A1 OS=Arabidopsis thaliana GN=UGT85A1 PE=2 SV=1	bdi:100843904/1e-79/cyanohydrin beta-glucosyltransferase-like; K13030 cyanohydrin beta-glucosyltransferase [EC:2.4.1.85]	NA	PTHR11926:SF143/1.8E-178/--	NA
CL4581.Contig2_JJ	CL2910.Contig2_Jhn	63.28	28.33	1.15942	up	gi|976918489|gb|KVI03665.1|/1.16555e-142/Proliferating cell nuclear antigen, PCNA [Cynara cardunculus var. scolymus]	gi|18361|emb|X62977.1|/1e-132/D.carota mRNA for proliferating cell nuclear antigen (PCNA)	sp|Q00268|PCNA1_DAUCA/3e-142/Proliferating cell nuclear antigen OS=Daucus carota PE=3 SV=1	sind:105170370/1e-140/proliferating cell nuclear antigen; K04802 proliferating cell nuclear antigen	SPBC16D10.09/4e-83/---	PF00705/1.8E-61/Proliferating cell nuclear antigen, N-terminal domain	biological_process:GO:0006275//regulation of DNA replication;cellular_component:GO:0005634//nucleus;molecular_function:GO:0003677//DNA binding;GO:0030337//DNA polymerase processivity factor activity;
CL4581.Contig1_JJ	CL2910.Contig3_Jhn	50.57	21.11	1.26036	up	gi|976918489|gb|KVI03665.1|/2.60221e-92/Proliferating cell nuclear antigen, PCNA [Cynara cardunculus var. scolymus]	gi|590588477|ref|XM_007016148.1|/1e-118/Theobroma cacao Proliferating cell nuclear antigen (TCM_041691) mRNA, complete cds	sp|Q00268|PCNA1_DAUCA/3e-93/Proliferating cell nuclear antigen OS=Daucus carota PE=3 SV=1	sind:105170370/1e-91/proliferating cell nuclear antigen; K04802 proliferating cell nuclear antigen	SPBC16D10.09/5e-47/---	PR00339/1.1E-30/Proliferating cell nuclear antigen (cyclin) signature	biological_process:GO:0006275//regulation of DNA replication;cellular_component:GO:0005634//nucleus;molecular_function:GO:0003677//DNA binding;GO:0030337//DNA polymerase processivity factor activity;
CL4581.Contig4_JJ	CL2910.Contig4_Jhn	87.56	25.66	1.77075	up	gi|976920138|gb|KVI04881.1|/2.73476e-178/Proliferating cell nuclear antigen, PCNA [Cynara cardunculus var. scolymus]	gi|18358|emb|X62976.1|/1e-74/D.carota mRNA for larger proliferating cell nuclear antigen	sp|Q00265|PCNA2_DAUCA/3e-141/Proliferating cell nuclear antigen large form OS=Daucus carota PE=2 SV=1	gra:105788736/6e-131/proliferating cell nuclear antigen; K04802 proliferating cell nuclear antigen	SPBC16D10.09/2e-83/---	PF00705/7.9E-61/Proliferating cell nuclear antigen, N-terminal domain	biological_process:GO:0006275//regulation of DNA replication;cellular_component:GO:0005634//nucleus;molecular_function:GO:0003677//DNA binding;GO:0030337//DNA polymerase processivity factor activity;
CL2813.Contig3_JJ	CL2923.Contig1_Jhn	19.14	5.48	1.80434	up	gi|976924450|gb|KVI08414.1|/0/CCR4-NOT complex, subunit 3/ 5 [Cynara cardunculus var. scolymus]	gi|985450207|ref|XM_006479023.2|/1e-153/PREDICTED: Citrus sinensis general negative regulator of transcription subunit 3 (LOC102613279), transcript variant X3, mRNA	sp|Q52JK6|VIP2_NICBE/1e-11/Probable NOT transcription complex subunit VIP2 (Fragment) OS=Nicotiana benthamiana GN=VIP2 PE=1 SV=1	vvi:100253711/0.0/CCR4-NOT transcription complex subunit 3; K12580 CCR4-NOT transcription complex subunit 3	SPAC1B3.05/6e-51/---	PF04065/2.5E-79/Not1 N-terminal domain, CCR4-Not complex component	biological_process:GO:0017148//negative regulation of translation;GO:0000288//nuclear-transcribed mRNA catabolic process, deadenylation-dependent decay;cellular_component:GO:0000932//cytoplasmic mRNA processing body;GO:0030015//CCR4-NOT core complex;
CL920.Contig3_JJ	CL2932.Contig2_Jhn	38.87	13.54	1.52143	up	gi|80971655|gb|ABB52800.1|/1.051e-155/gamma-tocopherol methyltransferase [Helianthus annuus] &gt;gi|80971662|gb|ABB52803.1| gamma-tocopherol methyltransferase [Helianthus annuus] &gt;gi|156141047|gb|ABU51608.1| gamma-tocopherol methyltransferase [Helianthus annuus] &gt;gi|371766615|gb|AEX55699.1| gamma-tocopherol methyltransferase [Helianthus annuus] &gt;gi|371766619|gb|AEX55701.1| gamma-tocopher…	gi|156141046|gb|EF495161.1|/0.0/Helianthus annuus gamma-tocopherol methyltransferase mRNA, complete cds	sp|Q6ZIK0|GTOMC_ORYSJ/3e-130/Probable tocopherol O-methyltransferase, chloroplastic OS=Oryza sativa subsp. japonica GN=VTE4 PE=2 SV=1	sly:778248/1e-137/TMT; gamma-tocopherol methyltransferase; K05928 tocopherol O-methyltransferase [EC:2.1.1.95]	sll0418/8e-34/---	PF08241/2.2E-19/Methyltransferase domain	biological_process:GO:0010189//vitamin E biosynthetic process;GO:0032259//methylation;molecular_function:GO:0051741//2-methyl-6-phytyl-1,4-benzoquinone methyltransferase activity;
Unigene13670_JJ	CL2933.Contig1_Jhn	4.34	0.96	2.17659	up	gi|565364416|ref|XP_006348920.1|/8.64434e-09/PREDICTED: F-box/FBD/LRR-repeat protein At1g13570-like [Solanum tuberosum] &gt;gi|565364418|ref|XP_006348921.1| PREDICTED: F-box/FBD/LRR-repeat protein At1g13570-like [Solanum tuberosum] &gt;gi|565364420|ref|XP_006348922.1| PREDICTED: F-box/FBD/LRR-repeat protein At1g13570-like [Solanum tuberosum] &gt;gi|565364422|ref|XP_006348923.1| PREDICTED: F-box/F…	NA	sp|Q9FZ70|FDL1_ARATH/3e-06/F-box/FBD/LRR-repeat protein At1g13570 OS=Arabidopsis thaliana GN=At1g13570 PE=2 SV=1	NA	NA	SM00579/0.0022/domain in FBox and BRCT domain containing plant proteins	NA
CL7973.Contig4_JJ	CL2963.Contig4_Jhn	4.46	2.16	1.04601	up	gi|731381062|ref|XP_010663836.1|/0/PREDICTED: RNA-binding protein 5-B isoform X1 [Vitis vinifera]	gi|731381068|ref|XM_010665545.1|/1e-125/PREDICTED: Vitis vinifera RNA-binding protein 5-B (LOC100250662), transcript variant X3, mRNA	sp|Q2QKB3|U2A2A_WHEAT/3e-11/Splicing factor U2af large subunit A OS=Triticum aestivum GN=U2AF65A PE=2 SV=1	vvi:100250662/0.0/RNA-binding protein 5-B; K13094 RNA-binding protein 5/10	SPAC140.02/2e-07/---	PTHR13948:SF3/7.3E-182/--	NA
Unigene42680_JJ	CL2967.Contig1_Jhn	5.68	2.11	1.42865	up	gi|976929468|gb|KVI12316.1|/0/Leucine-rich repeat, ribonuclease inhibitor subtype [Cynara cardunculus var. scolymus]	NA	NA	NA	NA	PTHR24106/3.6E-25/--	NA
CL7331.Contig2_JJ	CL297.Contig1_Jhn	9.48	4.3	1.14055	up	gi|976907152|gb|KVH94542.1|/6.64193e-30/4&apos;-phosphopantetheinyl transferase superfamily [Cynara cardunculus var. scolymus]	gi|767013889|gb|KJ958988.1|/6e-16/Helianthus annuus cultivar CAS-6 holo-ACP synthase (HAS) mRNA, complete cds	NA	pxb:103934962/2e-19/L-aminoadipate-semialdehyde dehydrogenase-phosphopantetheinyl transferase-like; K06133 4'-phosphopantetheinyl transferase [EC:2.7.8.-]	NA	NA	NA
Unigene14838_JJ	CL2970.Contig4_Jhn	13.61	5.91	1.20344	up	gi|255578160|ref|XP_002529949.1|/2.79671e-137/PREDICTED: uncharacterized protein LOC8266279 [Ricinus communis] &gt;gi|223530547|gb|EEF32426.1| heat shock protein binding protein, putative [Ricinus communis]	gi|823261662|ref|XM_012608114.1|/3e-62/PREDICTED: Gossypium raimondii uncharacterized LOC105782976 (LOC105782976), transcript variant X2, mRNA	sp|Q9FH28|DNJ49_ARATH/5e-08/Chaperone protein dnaJ 49 OS=Arabidopsis thaliana GN=ATJ49 PE=2 SV=2	rcu:8266279/5e-138/uncharacterized LOC8266279; K09534 DnaJ homolog subfamily C member 14	CPn0032/2e-09/---	PF14901/2.2E-32/Cleavage inducing molecular chaperone	cellular_component:GO:0016021//integral component of membrane;
CL2154.Contig2_JJ	CL2981.Contig1_Jhn	16.2	4.23	1.93726	up	gi|976902509|gb|KVH90451.1|/6.73464e-110/hypothetical protein Ccrd_007491 [Cynara cardunculus var. scolymus]	gi|731399223|ref|XM_010655242.1|/4e-12/PREDICTED: Vitis vinifera uncharacterized LOC100255082 (LOC100255082), transcript variant X4, mRNA	sp|Q6NQ99|POLAR_ARATH/1e-07/Protein POLAR LOCALIZATION DURING ASYMMETRIC DIVISION AND REDISTRIBUTION OS=Arabidopsis thaliana GN=POLAR PE=2 SV=1	NA	NA	NA	NA
CL4501.Contig1_JJ	CL2990.Contig6_Jhn	5.23	1.21	2.1118	up	gi|697181140|ref|XP_009599555.1|/9.18664e-50/PREDICTED: uncharacterized protein LOC104095193 isoform X1 [Nicotiana tomentosiformis]	gi|971575458|ref|XM_006361280.2|/1e-16/PREDICTED: Solanum tuberosum uncharacterized LOC102588097 (LOC102588097), mRNA	NA	NA	all5026/4e-07/---	PTHR14194:SF44/4.6E-30/--	NA
Unigene8061_JJ	CL3016.Contig3_Jhn	5.6	2.56	1.12928	up	gi|976909328|gb|KVH96470.1|/1.43164e-161/Protein of unknown function DUF789 [Cynara cardunculus var. scolymus]	gi|747105100|ref|XM_011102513.1|/1e-15/PREDICTED: Sesamum indicum uncharacterized LOC105178921 (LOC105178921), mRNA	NA	tcc:TCM_007630/4e-36/Transducin/WD40 repeat-like superfamily protein; K18643 katanin p80 WD40 repeat-containing subunit B1	NA	PF05623/4.4E-98/Protein of unknown function (DUF789)	NA
Unigene47869_JJ	CL3020.Contig2_Jhn	14.96	6.17	1.27777	up	gi|976899461|gb|KVH87965.1|/1.04242e-158/hypothetical protein Ccrd_024653 [Cynara cardunculus var. scolymus]	gi|731436396|ref|XM_010647602.1|/6e-52/PREDICTED: Vitis vinifera abhydrolase domain-containing protein C22H12.03 (LOC100265321), transcript variant X1, mRNA	NA	gsl:Gasu_16490/1e-07/hydrolase, alpha/beta fold family protein; K13703 abhydrolase domain-containing protein 11	VC2097/2e-17/---	PTHR10992:SF768/2.0E-55/--	NA
Unigene21480_JJ	CL3024.Contig1_Jhn	67.54	27.3	1.30684	up	gi|976906252|gb|KVH93709.1|/4.92522e-68/Ribosomal protein S6 [Cynara cardunculus var. scolymus]	gi|743807279|ref|XM_011019653.1|/4e-30/PREDICTED: Populus euphratica uncharacterized LOC105121125 (LOC105121125), transcript variant X2, mRNA	NA	sind:105166391/3e-60/uncharacterized LOC105166391; K02990 small subunit ribosomal protein S6	NA	PTHR21011/8.6E-26/--	NA
CL7806.Contig2_JJ	CL3025.Contig1_Jhn	4.49	1.41	1.67102	up	gi|976905633|gb|KVH93261.1|/1.0829e-106/hypothetical protein Ccrd_004696 [Cynara cardunculus var. scolymus]	gi|698512784|ref|XM_009803090.1|/1e-21/PREDICTED: Nicotiana sylvestris WW domain-binding protein 4 (LOC104247135), mRNA	NA	sind:105169570/4e-78/WW domain-binding protein 4; K13220 WW domain-binding protein 4	NA	SM00451/3.3E-6/U1-like zinc finger	biological_process:GO:0016070//RNA metabolic process;GO:0044699//single-organism process;GO:0010467//gene expression;cellular_component:GO:0005634//nucleus;molecular_function:GO:0046872//metal ion binding;GO:0003676//nucleic acid binding;
CL9317.Contig2_JJ	CL3029.Contig4_Jhn	206.5	17.04	3.59914	up	gi|802563031|ref|XP_012066679.1|/0/PREDICTED: stromal 70 kDa heat shock-related protein, chloroplastic [Jatropha curcas] &gt;gi|643736032|gb|KDP42448.1| hypothetical protein JCGZ_00245 [Jatropha curcas]	gi|697160172|ref|XM_009590570.1|/0.0/PREDICTED: Nicotiana tomentosiformis stromal 70 kDa heat shock-related protein, chloroplastic-like (LOC104086326), mRNA	sp|Q02028|HSP7S_PEA/0.0/Stromal 70 kDa heat shock-related protein, chloroplastic OS=Pisum sativum GN=HSP70 PE=1 SV=1	osa:4351875/0.0/stromal 70 kDa heat shock-related protein, chloroplastic; K03283 heat shock 70kDa protein 1/8	alr1742/0.0/---	PF00012/4.7E-266/Hsp70 protein	biological_process:GO:0006457//protein folding;GO:0055114//oxidation-reduction process;molecular_function:GO:0032440//2-alkenal reductase [NAD(P)] activity;GO:0005524//ATP binding;GO:0051082//unfolded protein binding;
Unigene40687_JJ	CL3037.Contig3_Jhn	11	4.69	1.22984	up	gi|225437270|ref|XP_002282468.1|/0/PREDICTED: cytochrome P450 94A1 [Vitis vinifera] &gt;gi|297735521|emb|CBI17961.3| unnamed protein product [Vitis vinifera]	gi|697123736|ref|XM_009617571.1|/1e-18/PREDICTED: Nicotiana tomentosiformis cytochrome P450 94A2-like (LOC104108512), mRNA	sp|P98188|C94A2_VICSA/3e-176/Cytochrome P450 94A2 OS=Vicia sativa GN=CYP94A2 PE=2 SV=1	vvi:100264774/0.0/cytochrome P450 94A1; K13407 fatty acid omega-hydroxylase [EC:1.14.-.-]	AGc2890/1e-29/---	PTHR24296/1.1E-195/--	biological_process:GO:0055114//oxidation-reduction process;molecular_function:GO:0016705//oxidoreductase activity, acting on paired donors, with incorporation or reduction of molecular oxygen;GO:0020037//heme binding;GO:0005506//iron ion binding;GO:0004497//monooxygenase activity;
CL1217.Contig1_JJ	CL3044.Contig2_Jhn	41.57	3.82	3.4439	up	gi|976911458|gb|KVH98107.1|/2.01819e-64/CRAL-TRIO domain-containing protein [Cynara cardunculus var. scolymus]	gi|747054178|ref|XM_011074982.1|/3e-09/PREDICTED: Sesamum indicum succinate dehydrogenase assembly factor 2, mitochondrial (LOC105158284), mRNA	NA	NA	RP599/5e-08/---	PTHR12469:SF2/8.1E-38/--	NA
Unigene18483_JJ	CL3048.Contig2_Jhn	129.3	53.85	1.2637	up	gi|976929228|gb|KVI12084.1|/4.56424e-62/Ribosomal protein S10 [Cynara cardunculus var. scolymus]	gi|971551087|ref|XM_006347613.2|/2e-89/PREDICTED: Solanum tuberosum 40S ribosomal protein S20-2-like (LOC102589010), mRNA	sp|P49200|RS201_ARATH/3e-58/40S ribosomal protein S20-1 OS=Arabidopsis thaliana GN=RPS20A PE=2 SV=2	sot:102589010/1e-61/40S ribosomal protein S20-2-like; K02969 small subunit ribosomal protein S20e	SPCC576.09/5e-38/---	PF00338/2.1E-31/Ribosomal protein S10p/S20e	biological_process:GO:0006412//translation;cellular_component:GO:0022627//cytosolic small ribosomal subunit;molecular_function:GO:0003723//RNA binding;GO:0003735//structural constituent of ribosome;
Unigene43824_JJ	CL3053.Contig2_Jhn	1.98	0.95	1.0595	up	gi|976854452|gb|KVH44676.1|/5.98449e-94/Alpha/beta hydrolase fold-1 [Cynara cardunculus var. scolymus]	gi|723720322|ref|XM_004244609.2|/7e-13/PREDICTED: Solanum lycopersicum uncharacterized LOC101266242 (LOC101266242), mRNA	NA	NA	NA	PTHR10992/7.6E-92/--	NA
CL840.Contig1_JJ	CL3057.Contig3_Jhn	14.61	6.19	1.23894	up	gi|976911749|gb|KVH98389.1|/3.21378e-172/Phospholipid/glycerol acyltransferase [Cynara cardunculus var. scolymus]	gi|731429467|ref|XM_010666356.1|/7e-76/PREDICTED: Vitis vinifera lysophospholipid acyltransferase LPEAT1 (LOC100267860), transcript variant X1, mRNA	sp|Q8L7R3|LPCT1_ARATH/1e-134/Lysophospholipid acyltransferase LPEAT1 OS=Arabidopsis thaliana GN=LPEAT1 PE=1 SV=1	jcu:105633755/7e-155/lysophospholipid acyltransferase LPEAT1; K13510 lysophosphatidylcholine acyltransferase / lyso-PAF acetyltransferase [EC:2.3.1.23 2.3.1.67]	BMEI1977/1e-10/---	PF01553/1.5E-18/Acyltransferase	biological_process:GO:0008152//metabolic process;cellular_component:GO:0016021//integral component of membrane;molecular_function:GO:0016746//transferase activity, transferring acyl groups;
Unigene6655_JJ	CL3063.Contig3_Jhn	12.43	0.04	8.27961	up	gi|976914185|gb|KVI00416.1|/0/Nuclear transport factor 2 [Cynara cardunculus var. scolymus]	gi|147859666|emb|AM455445.2|/5e-13/Vitis vinifera contig VV78X036406.3, whole genome shotgun sequence	NA	nnu:104609434/4e-48/ras GTPase-activating protein-binding protein 1-like; K17265 Ras GTPase-activating protein-binding protein 1 [EC:3.6.4.12 3.6.4.13]	NA	PF02136/2.1E-22/Nuclear transport factor 2 (NTF2) domain	NA
CL2844.Contig2_JJ	CL3077.Contig2_Jhn	7.25	0.03	7.91687	up	gi|697115996|ref|XP_009611912.1|/1.04032e-135/PREDICTED: RNA polymerase II-associated protein 3 isoform X4 [Nicotiana tomentosiformis]	gi|747080481|ref|XM_011089190.1|/4e-50/PREDICTED: Sesamum indicum RNA polymerase II-associated protein 3 (LOC105168957), transcript variant X2, mRNA	sp|Q9LVH5|OE64C_ARATH/7e-20/Outer envelope protein 64, chloroplastic OS=Arabidopsis thaliana GN=OEP64 PE=1 SV=1	sot:102595218/3e-16/serine/threonine-protein phosphatase 5; K04460 serine/threonine-protein phosphatase 5 [EC:3.1.3.16]	YBR155w/1e-14/---	SM00028/0.0015/Tetratricopeptide repeats	NA
CL5495.Contig1_JJ	CL3080.Contig2_Jhn	5.88	1.3	2.1773	up	gi|976929519|gb|KVI12365.1|/5.28058e-60/F-box domain, cyclin-like protein [Cynara cardunculus var. scolymus]	gi|727436743|ref|XM_010501385.1|/7e-06/PREDICTED: Camelina sativa F-box/kelch-repeat protein SKIP25-like (LOC104777176), mRNA	sp|Q8GX29|SKI25_ARATH/1e-38/F-box/kelch-repeat protein SKIP25 OS=Arabidopsis thaliana GN=SKIP25 PE=1 SV=1	NA	NA	NA	NA
Unigene14339_JJ	CL3088.Contig1_Jhn	16.96	6.9	1.29747	up	gi|225438760|ref|XP_002282885.1|/0/PREDICTED: PI-PLC X domain-containing protein At5g67130 [Vitis vinifera] &gt;gi|296082394|emb|CBI21399.3| unnamed protein product [Vitis vinifera]	gi|731397203|ref|XM_002282849.2|/7e-98/PREDICTED: Vitis vinifera PI-PLC X domain-containing protein At5g67130 (LOC100261104), mRNA	sp|Q93XX5|Y5713_ARATH/1e-169/PI-PLC X domain-containing protein At5g67130 OS=Arabidopsis thaliana GN=At5g67130 PE=1 SV=1	NA	NA	PS50007/11.506/Phosphatidylinositol-specific phospholipase X-box domain profile.	biological_process:GO:0006629//lipid metabolic process;cellular_component:GO:0016021//integral component of membrane;GO:0046658//anchored component of plasma membrane;molecular_function:GO:0008081//phosphoric diester hydrolase activity;
Unigene30756_JJ	CL3092.Contig3_Jhn	37.22	15.41	1.27221	up	gi|976912771|gb|KVH99241.1|/1.16891e-78/hypothetical protein Ccrd_022526 [Cynara cardunculus var. scolymus]	gi|131079112|gb|EF461083.1|/4e-27/Helianthus annuus clone ZVG22_RHA373 ZVG22 locus genomic sequence	NA	NA	NA	PF13671/1.2E-17/AAA domain	biological_process:GO:0016310//phosphorylation;GO:0098506//polynucleotide 3' dephosphorylation;GO:0098504//DNA 3' dephosphorylation involved in DNA repair;molecular_function:GO:0046403//polynucleotide 3'-phosphatase activity;GO:0019201//nucleotide kinase activity;GO:0003690//double-stranded DNA binding;GO:0046404//ATP-dependent polydeoxyribonucleotide 5'-hydroxyl-kinase activity;
CL6401.Contig2_JJ	CL3118.Contig5_Jhn	7.76	1.01	2.9417	up	gi|661898306|emb|CDO98273.1|/9.76086e-58/unnamed protein product [Coffea canephora]	NA	sp|P0DH90|FRIGI_ARATH/2e-42/Protein FRIGIDA OS=Arabidopsis thaliana GN=FRI PE=1 SV=1	osa:4334408/1e-08/5'-3' exoribonuclease 4; K12619 5'-3' exoribonuclease 2 [EC:3.1.13.-]	XF1267/8e-09/---	PTHR31791/8.0E-35/--	NA
Unigene10208_JJ	CL3147.Contig3_Jhn	22.77	8.52	1.41821	up	gi|225454595|ref|XP_002267912.1|/0/PREDICTED: uncharacterized protein LOC100240775 isoform X1 [Vitis vinifera]	gi|590639790|ref|XM_007029708.1|/1e-116/Theobroma cacao YAK1-related gene 1 isoform 3 (TCM_025642) mRNA, complete cds	sp|P51566|AFC1_ARATH/2e-45/Serine/threonine-protein kinase AFC1 OS=Arabidopsis thaliana GN=AFC1 PE=2 SV=2	vvi:100240775/0.0/uncharacterized LOC100240775; K18670 dual specificity protein kinase YAK1 [EC:2.7.12.1]	SPAC1687.15/2e-24/---	PS50011/35.524/Protein kinase domain profile.	molecular_function:GO:0000166//nucleotide binding;GO:0004672//protein kinase activity;
CL1737.Contig1_JJ	CL3148.Contig2_Jhn	9.02	3.38	1.4161	up	gi|976913658|gb|KVH99904.1|/0/hypothetical protein Ccrd_021858 [Cynara cardunculus var. scolymus]	gi|731400797|ref|XM_002276989.2|/4e-45/PREDICTED: Vitis vinifera serine/threonine-protein kinase D6PKL1-like (LOC100246067), mRNA	sp|Q9LFA2|KIPK_ARATH/0.0/Serine/threonine-protein kinase KIPK OS=Arabidopsis thaliana GN=KIPK PE=1 SV=1	cit:102607590/1e-157/serine/threonine-protein kinase D6PKL2; K08286 protein-serine/threonine kinase [EC:2.7.11.-]	YBL105c_2/2e-22/---	PF00069/4.5E-35/Protein kinase domain	NA
Unigene34526_JJ	CL3149.Contig1_Jhn	4.35	1.71	1.34702	up	gi|976905115|gb|KVH92761.1|/1.66135e-106/Hypoxia induced protein, domain-containing protein [Cynara cardunculus var. scolymus]	gi|697181989|ref|XM_009601697.1|/1e-35/PREDICTED: Nicotiana tomentosiformis RING-H2 finger protein ATL46-like (LOC104095548), mRNA	sp|Q9FL07|ATL46_ARATH/2e-76/RING-H2 finger protein ATL46 OS=Arabidopsis thaliana GN=ATL46 PE=2 SV=1	spen:107009117/7e-83/RING-H2 finger protein ATL46-like; K19041 E3 ubiquitin-protein ligase RNF38/44 [EC:2.3.2.27]	ECU07g0330/9e-10/---	PTHR14155/5.5E-68/--	NA
Unigene27597_JJ	CL3164.Contig2_Jhn	42.67	20.97	1.0249	up	gi|698504424|ref|XP_009797729.1|/1.92939e-178/PREDICTED: BTB/POZ and MATH domain-containing protein 3-like isoform X1 [Nicotiana sylvestris]	gi|731412901|ref|XM_002282500.3|/7e-76/PREDICTED: Vitis vinifera BTB/POZ and MATH domain-containing protein 3 (LOC100263350), transcript variant X1, mRNA	sp|O22286|BPM3_ARATH/2e-148/BTB/POZ and MATH domain-containing protein 3 OS=Arabidopsis thaliana GN=BPM3 PE=1 SV=1	sot:102595349/4e-178/BTB/POZ and MATH domain-containing protein 3; K10523 speckle-type POZ protein	NA	PS50097/17.086/BTB domain profile.	NA
Unigene6855_JJ	CL3174.Contig1_Jhn	59.88	14.97	2	up	gi|976923071|gb|KVI07419.1|/1.69281e-94/Yip1 domain-containing protein [Cynara cardunculus var. scolymus]	gi|147771910|emb|AM427236.2|/8e-19/Vitis vinifera contig VV78X267683.11, whole genome shotgun sequence	NA	vvi:100267098/6e-91/protein YIPF5 homolog; K20363 protein transport protein YIP1	YGR172c/1e-25/---	PF04893/1.4E-11/Yip1 domain	NA
Unigene46800_JJ	CL320.Contig17_Jhn	14.38	1.32	3.44545	up	gi|976917774|gb|KVI03130.1|/0/Peptidase S64, Ssy5 [Cynara cardunculus var. scolymus]	gi|731371239|ref|XM_010650393.1|/1e-132/PREDICTED: Vitis vinifera uncharacterized LOC100250825 (LOC100250825), transcript variant X4, mRNA	NA	NA	NA	PTHR31521/2.3E-173/--	NA
CL9280.Contig1_JJ	CL3201.Contig2_Jhn	30.72	13.33	1.2045	up	gi|976911296|gb|KVH97951.1|/0/hypothetical protein Ccrd_023833 [Cynara cardunculus var. scolymus]	gi|823239128|ref|XM_012596770.1|/2e-88/PREDICTED: Gossypium raimondii WD-40 repeat-containing protein MSI4-like (LOC105774318), mRNA	sp|O22607|MSI4_ARATH/0.0/WD-40 repeat-containing protein MSI4 OS=Arabidopsis thaliana GN=MSI4 PE=1 SV=3	sly:101267299/0.0/WD-40 repeat-containing protein MSI4; K10752 histone-binding protein RBBP4	YBR195c/5e-26/---	PS50082/11.31/Trp-Asp (WD) repeats profile.	NA
CL4270.Contig1_JJ	CL3232.Contig3_Jhn	45.28	21.33	1.08599	up	gi|697110121|ref|XP_009608928.1|/0/PREDICTED: peroxisomal fatty acid beta-oxidation multifunctional protein AIM1 [Nicotiana tomentosiformis]	gi|743909800|ref|XM_011050088.1|/7e-71/PREDICTED: Populus euphratica peroxisomal fatty acid beta-oxidation multifunctional protein AIM1 (LOC105142449), transcript variant X2, mRNA	sp|Q9ZPI6|AIM1_ARATH/0.0/Peroxisomal fatty acid beta-oxidation multifunctional protein AIM1 OS=Arabidopsis thaliana GN=AIM1 PE=1 SV=1	tcc:TCM_037853/0.0/Enoyl-CoA hydratase/isomerase family; K10527 enoyl-CoA hydratase/3-hydroxyacyl-CoA dehydrogenase [EC:4.2.1.17 1.1.1.35 1.1.1.211]	RSc1759_2/2e-72/---	PF02737/4.5E-55/3-hydroxyacyl-CoA dehydrogenase, NAD binding domain	biological_process:GO:0006635//fatty acid beta-oxidation;cellular_component:GO:0016021//integral component of membrane;GO:0005777//peroxisome;molecular_function:GO:0016853//isomerase activity;GO:0003857//3-hydroxyacyl-CoA dehydrogenase activity;
CL8100.Contig1_JJ	CL3249.Contig3_Jhn	4.14	1	2.04963	up	gi|976919208|gb|KVI04294.1|/9.6732e-101/Aminotransferase, class I/classII [Cynara cardunculus var. scolymus]	gi|971587637|ref|XM_015305674.1|/4e-21/PREDICTED: Solanum tuberosum tyrosine aminotransferase-like (LOC102606206), mRNA	sp|Q9LVY1|TAT_ARATH/8e-70/Tyrosine aminotransferase OS=Arabidopsis thaliana GN=TAT PE=2 SV=1	sly:101249935/3e-87/tyrosine aminotransferase-like; K00815 tyrosine aminotransferase [EC:2.6.1.5]	SSO0897/2e-11/---	PF00155/2.0E-9/Aminotransferase class I and II	NA
CL10356.Contig1_JJ	CL3275.Contig2_Jhn	7.08	3.52	1.00817	up	gi|976899753|gb|KVH88145.1|/6.41785e-67/hypothetical protein Ccrd_024471 [Cynara cardunculus var. scolymus]	gi|719968412|ref|XM_010266439.1|/3e-36/PREDICTED: Nelumbo nucifera probable protein phosphatase 2C 15 (LOC104602653), transcript variant X2, mRNA	sp|Q9M9C6|P2C15_ARATH/3e-57/Probable protein phosphatase 2C 15 OS=Arabidopsis thaliana GN=At1g68410 PE=2 SV=1	osa:4347278/8e-29/OsJ_028485, OsPP2C69; probable protein phosphatase 2C 69; K17500 integrin-linked kinase-associated serine/threonine phosphatase 2C [EC:3.1.3.16]	NA	PTHR13832:SF158/3.6E-27/--	biological_process:GO:0006470//protein dephosphorylation;molecular_function:GO:0004722//protein serine/threonine phosphatase activity;
CL7649.Contig1_JJ	CL3282.Contig1_Jhn	26.28	11.48	1.19484	up	gi|512501802|gb|AGO03785.1|/0/lipoxygenase 1 [Tanacetum cinerariifolium]	gi|512501801|gb|KC441523.1|/1e-145/Tanacetum cinerariifolium clone Ct39 lipoxygenase 1 mRNA, complete cds	sp|O24371|LOX31_SOLTU/0.0/Linoleate 13S-lipoxygenase 3-1, chloroplastic OS=Solanum tuberosum GN=LOX3.1 PE=1 SV=1	jcu:105631383/0.0/linoleate 13S-lipoxygenase 3-1, chloroplastic; K00454 lipoxygenase [EC:1.13.11.12]	NA	PR00468/1.2E-15/Plant lipoxygenase signature	biological_process:GO:0006633//fatty acid biosynthetic process;GO:0055114//oxidation-reduction process;GO:0031408//oxylipin biosynthetic process;molecular_function:GO:0016702//oxidoreductase activity, acting on single donors with incorporation of molecular oxygen, incorporation of two atoms of oxygen;GO:0046872//metal ion binding;
CL3146.Contig4_JJ	CL3298.Contig2_Jhn	4.94	1	2.30451	up	gi|976902683|gb|KVH90621.1|/5.9899e-103/HNH endonuclease [Cynara cardunculus var. scolymus]	gi|731400069|ref|XM_002282174.3|/6e-20/PREDICTED: Vitis vinifera uncharacterized LOC100264031 (LOC100264031), mRNA	NA	NA	DR2409/2e-20/---	PF01844/1.5E-6/HNH endonuclease	NA
Unigene49490_JJ	CL3299.Contig2_Jhn	7.54	3.04	1.31049	up	gi|225447975|ref|XP_002269064.1|/1.27741e-141/PREDICTED: kinetochore protein nuf2 [Vitis vinifera] &gt;gi|298204517|emb|CBI23792.3| unnamed protein product [Vitis vinifera]	gi|731410754|ref|XM_002269028.2|/7e-21/PREDICTED: Vitis vinifera kinetochore protein nuf2 (LOC100242971), mRNA	sp|Q9M7J4|MFP1_TOBAC/2e-10/MAR-binding filament-like protein 1-1 OS=Nicotiana tabacum GN=MFP1-1 PE=2 SV=1	vvi:100242971/2e-142/kinetochore protein nuf2; K11548 kinetochore protein Nuf2	aq_629/3e-11/---	PTHR21650/1.2E-55/--	NA
Unigene6527_JJ	CL3307.Contig2_Jhn	172.44	52.59	1.71323	up	gi|976913864|gb|KVI00103.1|/3.35672e-41/hypothetical protein Ccrd_021606 [Cynara cardunculus var. scolymus]	gi|731356900|ref|XM_010691621.1|/1e-47/PREDICTED: Beta vulgaris subsp. vulgaris cyclin-dependent kinases regulatory subunit 1 (LOC104903574), mRNA	sp|O23249|CKS1_ARATH/1e-41/Cyclin-dependent kinases regulatory subunit 1 OS=Arabidopsis thaliana GN=CKS1 PE=1 SV=1	aly:ARALYDRAFT_481712/1e-40/CKS1; cdk-subunit 1; K02219 cyclin-dependent kinase regulatory subunit CKS1	NA	NA	biological_process:GO:0007346//regulation of mitotic cell cycle;GO:0042023//DNA endoreduplication;GO:0045737//positive regulation of cyclin-dependent protein serine/threonine kinase activity;GO:0045893//positive regulation of transcription, DNA-templated;GO:0051301//cell division;cellular_component:GO:0005634//nucleus;GO:0005737//cytoplasm;GO:0019005//SCF ubiquitin ligase complex;GO:0000307//cycl…
CL1550.Contig1_JJ	CL3324.Contig4_Jhn	4.42	1.95	1.18057	up	gi|976903992|gb|KVH91740.1|/2.26534e-95/Glutamine-Leucine-Glutamine, QLQ [Cynara cardunculus var. scolymus]	gi|970044479|ref|XM_015228172.1|/2e-17/PREDICTED: Solanum pennellii growth-regulating factor 8-like (LOC107027017), mRNA	sp|Q6AWY6|GRF3_ORYSJ/8e-29/Growth-regulating factor 3 OS=Oryza sativa subsp. japonica GN=GRF3 PE=3 SV=2	egr:104432297/3e-06/lysine-specific demethylase JMJ25; K15601 lysine-specific demethylase 3 [EC:1.14.11.-]	NA	PF08880/5.8E-14/QLQ	NA
CL2491.Contig2_JJ	CL3344.Contig1_Jhn	40.33	17.56	1.19956	up	gi|976922963|gb|KVI07312.1|/0/STAS domain-containing protein [Cynara cardunculus var. scolymus]	gi|970025748|ref|XM_015218697.1|/6e-22/PREDICTED: Solanum pennellii low affinity sulfate transporter 3 (LOC107018263), mRNA	sp|P53393|SUT3_STYHA/0.0/Low affinity sulfate transporter 3 OS=Stylosanthes hamata GN=ST3 PE=2 SV=1	tcc:TCM_047075/0.0/STAS domain / Sulfate transporter family isoform 1; K17469 sulfate transporter 2, low-affinity	slr1776/3e-63/---	PS01130/-/SLC26A transporters signature.	biological_process:GO:1902358//sulfate transmembrane transport;cellular_component:GO:0016021//integral component of membrane;molecular_function:GO:0008271//secondary active sulfate transmembrane transporter activity;
CL7864.Contig1_JJ	CL3353.Contig2_Jhn	6.94	3.05	1.18613	up	gi|976918504|gb|KVI03680.1|/0/C2 calcium-dependent membrane targeting [Cynara cardunculus var. scolymus]	gi|952009215|ref|NM_001247252.3|/1e-71/Solanum lycopersicum PI-phospholipase C PLC4 (LOC100301920), mRNA	sp|Q944C1|PLCD4_ARATH/0.0/Phosphoinositide phospholipase C 4 OS=Arabidopsis thaliana GN=PLC4 PE=2 SV=2	spen:107023791/0.0/phosphoinositide phospholipase C 4-like; K05857 phosphatidylinositol phospholipase C, delta [EC:3.1.4.11]	NA	PS50008/36.425/Phosphatidylinositol-specific phospholipase Y-box domain profile.	biological_process:GO:0016042//lipid catabolic process;GO:0035556//intracellular signal transduction;cellular_component:GO:0005622//intracellular;molecular_function:GO:0004435//phosphatidylinositol phospholipase C activity;GO:0004871//signal transducer activity;
CL7118.Contig2_JJ	CL3379.Contig1_Jhn	56.35	22.07	1.35233	up	gi|976911035|gb|KVH97696.1|/2.00809e-144/Non-heme dioxygenase N-terminal domain-containing protein [Cynara cardunculus var. scolymus]	gi|930809487|gb|KT390164.1|/7e-11/Sinopodophyllum hexandrum 2-oxoglutarate-dependent dioxygenase (2-ODD1) mRNA, complete cds	sp|Q8H1S4|ACCH3_ARATH/6e-82/1-aminocyclopropane-1-carboxylate oxidase homolog 3 OS=Arabidopsis thaliana GN=At1g06650 PE=2 SV=1	zma:541977/6e-74/bx6; benzoxazin 6 (EC:1.14.20.2); K13229 2,4-dihydroxy-1,4-benzoxazin-3-one-glucoside dioxygenase [EC:1.14.20.2]	PA4191/4e-24/---	PTHR10209/1.5E-103/--	NA
Unigene27_JJ	CL3400.Contig1_Jhn	164.79	12.11	3.76636	up	gi|823155106|ref|XP_012477435.1|/1.24163e-50/PREDICTED: uncharacterized protein LOC105793039 [Gossypium raimondii]	gi|731324087|ref|XM_010674476.1|/5e-61/PREDICTED: Beta vulgaris subsp. vulgaris histone H4 (LOC104889281), mRNA	sp|P0CG89|H4_SOYBN/2e-50/Histone H4 OS=Glycine max PE=3 SV=1	gra:105793039/2e-51/uncharacterized LOC105793039; K11254 histone H4	SPBC1105.12/2e-46/---	NA	biological_process:GO:0006334//nucleosome assembly;cellular_component:GO:0005634//nucleus;GO:0000786//nucleosome;molecular_function:GO:0003677//DNA binding;GO:0046982//protein heterodimerization activity;
CL2641.Contig1_JJ	CL3405.Contig1_Jhn	12.49	4.12	1.60006	up	gi|976919605|gb|KVI04483.1|/3.30128e-28/hypothetical protein Ccrd_017200 [Cynara cardunculus var. scolymus]	NA	NA	NA	NA	NA	NA
CL5517.Contig3_JJ	CL3410.Contig2_Jhn	392.78	193.86	1.01871	up	gi|1169931|sp|P23712.2|GLNA_LACSA/0/RecName: Full=Glutamine synthetase; AltName: Full=GS(1); AltName: Full=Glutamate--ammonia ligase &gt;gi|19518|emb|CAA42689.1| glutamine synthetase [Lactuca sativa]	gi|19517|emb|X60092.1|/0.0/L.sativa mRNA for glutamine synthetase	sp|P23712|GLNA_LACSA/0.0/Glutamine synthetase OS=Lactuca sativa PE=2 SV=2	fve:101299235/0.0/glutamine synthetase nodule isozyme; K01915 glutamine synthetase [EC:6.3.1.2]	YPR035w/3e-115/---	PTHR20852:SF53/2.6E-254/--	biological_process:GO:0006542//glutamine biosynthetic process;cellular_component:GO:0005737//cytoplasm;molecular_function:GO:0005524//ATP binding;GO:0004356//glutamate-ammonia ligase activity;
Unigene8295_JJ	CL3429.Contig2_Jhn	22.52	9.69	1.21664	up	gi|976916680|gb|KVI02181.1|/1.33069e-52/hypothetical protein Ccrd_019523 [Cynara cardunculus var. scolymus]	gi|698534865|ref|XM_009765697.1|/2e-13/PREDICTED: Nicotiana sylvestris uncharacterized LOC104215799 (LOC104215799), mRNA	NA	sot:102603164/3e-12/flowering locus K homology domain; K13162 poly(rC)-binding protein 2/3/4	NA	NA	NA
Unigene22525_JJ	CL3451.Contig2_Jhn	57.99	24.38	1.25011	up	gi|976903850|gb|KVH91606.1|/2.82673e-96/hypothetical protein Ccrd_006363 [Cynara cardunculus var. scolymus]	gi|922379871|ref|XM_003599453.2|/1e-54/Medicago truncatula acyl-CoA N-acyltransferase (NAT) family protein mRNA	sp|O80438|MAK3_ARATH/3e-10/N-alpha-acetyltransferase MAK3 OS=Arabidopsis thaliana GN=MAK3 PE=2 SV=1	cam:101504041/1e-92/N-terminal acetyltransferase A complex catalytic subunit ard1; K00670 peptide alpha-N-acetyltransferase [EC:2.3.1.88]	SPAC15E1.08/7e-47/---	PS51186/22.983/Gcn5-related N-acetyltransferase (GNAT) domain profile.	NA
CL5661.Contig1_JJ	CL3462.Contig3_Jhn	12.37	4.14	1.57914	up	gi|976908296|gb|KVH95520.1|/0/Armadillo-like helical [Cynara cardunculus var. scolymus]	gi|694397711|ref|XM_009375815.1|/5e-06/PREDICTED: Pyrus x bretschneideri uncharacterized LOC103963034 (LOC103963034), transcript variant X4, mRNA	NA	vvi:100242503/1e-125/testis-expressed sequence 10 protein homolog; K14827 pre-rRNA-processing protein IPI1	NA	PTHR16056/1.3E-42/--	NA
Unigene6266_JJ	CL3468.Contig2_Jhn	11.37	2.64	2.10662	up	gi|302775452|ref|XP_002971143.1|/5.04055e-58/hypothetical protein SELMODRAFT_94768 [Selaginella moellendorffii] &gt;gi|300161125|gb|EFJ27741.1| hypothetical protein SELMODRAFT_94768 [Selaginella moellendorffii]	NA	sp|Q9C9X3|ANXD5_ARATH/3e-50/Annexin D5 OS=Arabidopsis thaliana GN=ANN5 PE=2 SV=2	csv:101209769/1e-52/annexin D5; K17095 annexin A7/11	NA	PS00223/-/Annexins repeated domain signature.	molecular_function:GO:0005488//binding;
Unigene5346_JJ	CL3476.Contig2_Jhn	37.64	17.92	1.0707	up	gi|976902462|gb|KVH90405.1|/1.18782e-70/hypothetical protein Ccrd_007576, partial [Cynara cardunculus var. scolymus]	gi|685318072|ref|XM_009151247.1|/2e-15/PREDICTED: Brassica rapa DNA ligase 1 (LOC103872806), mRNA	sp|Q1PEP5|NUCL2_ARATH/5e-07/Nucleolin 2 OS=Arabidopsis thaliana GN=NUCL2 PE=2 SV=1	sind:105156301/2e-08/nucleolin 2-like; K11294 nucleolin	SPAC140.02/9e-08/---	NA	NA
CL9122.Contig1_JJ	CL3481.Contig1_Jhn	14	5.69	1.29893	up	gi|976911754|gb|KVH98394.1|/0/hypothetical protein Ccrd_023390, partial [Cynara cardunculus var. scolymus]	gi|590593174|ref|XM_007017427.1|/1e-157/Theobroma cacao Alpha-1,6-mannosyl-glycoprotein 2-beta-N-acetylglucosaminyltransferase (TCM_034006) mRNA, complete cds	NA	NA	NA	PF13320/4.7E-18/Domain of unknown function (DUF4091)	NA
Unigene7118_JJ	CL3483.Contig2_Jhn	12.34	3.09	1.99766	up	gi|976921499|gb|KVI06185.1|/0/hypothetical protein Ccrd_015452 [Cynara cardunculus var. scolymus]	gi|590616058|ref|XM_007023337.1|/2e-46/Theobroma cacao Golgi organization, COG2 isoform 4 (TCM_027410) mRNA, complete cds	NA	jcu:105640212/0.0/conserved oligomeric Golgi complex subunit 2; K20289 conserved oligomeric Golgi complex subunit 2	NA	PTHR12961/4.0E-210/--	biological_process:GO:0007030//Golgi organization;GO:0015031//protein transport;cellular_component:GO:0016020//membrane;
CL6009.Contig4_JJ	CL3484.Contig5_Jhn	7.45	2.69	1.46963	up	gi|976913679|gb|KVH99924.1|/6.13711e-157/Nucleotide-binding, alpha-beta plait [Cynara cardunculus var. scolymus]	gi|731345368|ref|XR_790795.1|/5e-79/PREDICTED: Beta vulgaris subsp. vulgaris splicing factor U2af small subunit B-like (LOC104898494), transcript variant X3, misc_RNA	sp|Q9FMY5|U2AFB_ARATH/2e-117/Splicing factor U2af small subunit B OS=Arabidopsis thaliana GN=U2AF35B PE=2 SV=1	vvi:100247727/1e-141/splicing factor U2af small subunit B-like; K12836 splicing factor U2AF 35 kDa subunit	NA	PF00642/6.4E-7/Zinc finger C-x8-C-x5-C-x3-H type (and similar)	NA
Unigene612_JJ	CL3516.Contig2_Jhn	12.96	5.03	1.36544	up	gi|976920420|gb|KVI05147.1|/1.5254e-174/Protein phosphatase 2C, partial [Cynara cardunculus var. scolymus]	gi|727455875|ref|XM_010511545.1|/3e-23/PREDICTED: Camelina sativa probable protein phosphatase 2C 27 (LOC104786194), mRNA	sp|P93006|P2C27_ARATH/3e-139/Probable protein phosphatase 2C 27 OS=Arabidopsis thaliana GN=At2g33700 PE=2 SV=1	rcu:8273638/3e-150/probable protein phosphatase 2C 27; K14803 protein phosphatase PTC2/3 [EC:3.1.3.16]	SPCC1223.11/1e-34/---	PS01032/-/Protein phosphatase 2C signature.	biological_process:GO:0061416//regulation of transcription from RNA polymerase II promoter in response to salt stress;GO:0006470//protein dephosphorylation;cellular_component:GO:0005634//nucleus;GO:0005737//cytoplasm;molecular_function:GO:0046872//metal ion binding;GO:0004722//protein serine/threonine phosphatase activity;
Unigene6944_JJ	CL3519.Contig3_Jhn	8	2.25	1.83007	up	gi|976900985|gb|KVH89135.1|/2.03374e-159/hypothetical protein Ccrd_008874 [Cynara cardunculus var. scolymus]	NA	sp|Q9FNZ2|C3H48_ARATH/2e-100/Zinc finger CCCH domain-containing protein 48 OS=Arabidopsis thaliana GN=ZFWD1 PE=2 SV=1	egr:104445053/3e-101/zinc finger CCCH domain-containing protein 48-like; K10260 F-box and WD-40 domain protein 7	all0438_2/3e-15/---	PF00400/1.1E-5/WD domain, G-beta repeat	NA
CL2376.Contig1_JJ	CL3522.Contig1_Jhn	28.33	11.38	1.31583	up	gi|976926667|gb|KVI10525.1|/2.23309e-148/Peptidase C26 [Cynara cardunculus var. scolymus]	gi|822658816|gb|KP333211.1|/3e-72/Chrysanthemum x morifolium microsatellite JH-1377 sequence	sp|O65355|GGH2_ARATH/4e-129/Gamma-glutamyl hydrolase 2 OS=Arabidopsis thaliana GN=GGH2 PE=1 SV=2	rcu:8288177/3e-140/gamma-glutamyl hydrolase 2; K01307 gamma-glutamyl hydrolase [EC:3.4.19.9]	NA	PF07722/7.6E-43/Peptidase C26	biological_process:GO:0006541//glutamine metabolic process;GO:0006508//proteolysis;molecular_function:GO:0034722//gamma-glutamyl-peptidase activity;
Unigene41700_JJ	CL3528.Contig2_Jhn	29.82	9.13	1.70759	up	gi|976922183|gb|KVI06734.1|/8.62527e-125/Cyclin, C-terminal domain-containing protein [Cynara cardunculus var. scolymus]	gi|698553093|ref|XM_009771544.1|/1e-09/PREDICTED: Nicotiana sylvestris cyclin-D3-2-like (LOC104220649), mRNA	sp|P42753|CCD31_ARATH/7e-71/Cyclin-D3-1 OS=Arabidopsis thaliana GN=CYCD3-1 PE=1 SV=3	sind:105159150/1e-95/cyclin-D3-3-like; K14505 cyclin D3, plant	YGR109c/1e-07/---	PS00292/-/Cyclins signature.	NA
Unigene25590_JJ	CL3534.Contig1_Jhn	5.17	0.23	4.49046	up	gi|747100431|ref|XP_011098303.1|/0/PREDICTED: protein SPA1-RELATED 4-like isoform X2 [Sesamum indicum]	gi|971552057|ref|XM_006348192.2|/1e-91/PREDICTED: Solanum tuberosum protein SPA1-RELATED 4-like (LOC102590416), transcript variant X1, mRNA	sp|Q9LJR3|SPA3_ARATH/0.0/Protein SPA1-RELATED 3 OS=Arabidopsis thaliana GN=SPA3 PE=1 SV=1	sind:105165388/0.0/protein SPA1-RELATED 4-like; K10143 E3 ubiquitin-protein ligase RFWD2 [EC:2.3.2.27]	all0283_3/2e-17/---	PR00320/3.5E-6/G protein beta WD-40 repeat signature	NA
CL4534.Contig2_JJ	CL3536.Contig2_Jhn	324.01	101.65	1.67243	up	gi|255539034|ref|XP_002510582.1|/1.06781e-169/PREDICTED: probable cinnamyl alcohol dehydrogenase 6 [Ricinus communis] &gt;gi|223551283|gb|EEF52769.1| alcohol dehydrogenase, putative [Ricinus communis]	gi|731374265|ref|XM_010668612.1|/8e-36/PREDICTED: Beta vulgaris subsp. vulgaris probable cinnamyl alcohol dehydrogenase 6 (LOC104884022), mRNA	sp|Q7XWU3|CADH6_ORYSJ/2e-148/Probable cinnamyl alcohol dehydrogenase 6 OS=Oryza sativa subsp. japonica GN=CAD6 PE=2 SV=2	rcu:8267819/2e-170/probable cinnamyl alcohol dehydrogenase 6; K00083 cinnamyl-alcohol dehydrogenase [EC:1.1.1.195]	ML1730/4e-89/---	PTHR11695:SF261/2.4E-167/--	biological_process:GO:0055114//oxidation-reduction process;molecular_function:GO:0008270//zinc ion binding;GO:0046029//mannitol dehydrogenase activity;
Unigene35194_JJ	CL3637.Contig1_Jhn	46.37	20.04	1.21031	up	gi|976926100|gb|KVI09974.1|/6.30769e-84/CS domain-containing protein [Cynara cardunculus var. scolymus]	gi|590588008|ref|XM_007016044.1|/5e-44/Theobroma cacao HSP20-like chaperones superfamily protein (TCM_041625) mRNA, complete cds	sp|Q9STN7|BOB2_ARATH/1e-14/Protein BOBBER 2 OS=Arabidopsis thaliana GN=BOB2 PE=2 SV=1	NA	NA	PS51203/16.185/CS domain profile.	NA
CL6015.Contig1_JJ	CL3638.Contig2_Jhn	48.75	16.02	1.60553	up	gi|976923078|gb|KVI07426.1|/1.88741e-85/hypothetical protein Ccrd_014229 [Cynara cardunculus var. scolymus]	gi|698523776|ref|XM_009760401.1|/1e-57/PREDICTED: Nicotiana sylvestris nudix hydrolase 26, chloroplastic (LOC104211359), mRNA	sp|Q9CAF2|NUD26_ARATH/3e-82/Nudix hydrolase 26, chloroplastic OS=Arabidopsis thaliana GN=NUDT26 PE=1 SV=1	ota:Ot10g03540/1e-08/hydrolase, NUDIX family, NudH subfamily (ISS); K08311 putative (di)nucleoside polyphosphate hydrolase [EC:3.6.1.-]	RC0320/1e-28/---	PS00893/-/Nudix box signature.	biological_process:GO:0006753//nucleoside phosphate metabolic process;cellular_component:GO:0009507//chloroplast;molecular_function:GO:0034432//bis(5'-adenosyl)-pentaphosphatase activity;GO:0008893//guanosine-3',5'-bis(diphosphate) 3'-diphosphatase activity;
CL8285.Contig3_JJ	CL3665.Contig2_Jhn	611.5	162.69	1.91023	up	gi|976926955|gb|KVI10794.1|/0/Nucleotide-binding, alpha-beta plait [Cynara cardunculus var. scolymus]	gi|698548051|ref|XM_009769908.1|/7e-92/PREDICTED: Nicotiana sylvestris polyadenylate-binding protein 8-like (LOC104219259), mRNA	sp|P42731|PABP2_ARATH/0.0/Polyadenylate-binding protein 2 OS=Arabidopsis thaliana GN=PAB2 PE=1 SV=1	pop:POPTR_0001s31160g/0.0/POPTRDRAFT_815675; polyadenylate-binding family protein; K13126 polyadenylate-binding protein	SPAC1610.03c/2e-18/---	PTHR24011/0.0/--	cellular_component:GO:0005737//cytoplasm;molecular_function:GO:0003723//RNA binding;GO:0000166//nucleotide binding;
Unigene25713_JJ	CL3675.Contig1_Jhn	46.66	6.65	2.81076	up	gi|976672207|gb|KVF67867.1|/0/Aspartic peptidase [Cynara cardunculus var. scolymus]	gi|723702356|ref|XM_004239987.2|/8e-14/PREDICTED: Solanum lycopersicum aspartic proteinase PCS1-like (LOC101261332), mRNA	sp|Q9LZL3|PCS1L_ARATH/7e-61/Aspartic proteinase PCS1 OS=Arabidopsis thaliana GN=PCS1 PE=2 SV=1	aip:107606484/3e-30/aspartic proteinase nepenthesin-1; K02882 large subunit ribosomal protein L18Ae	NA	PTHR13683:SF248/4.1E-146/--	NA
Unigene40797_JJ	CL3685.Contig1_Jhn	25.73	9.54	1.43139	up	gi|976909779|gb|KVH96801.1|/0/Lipase, GDSL [Cynara cardunculus var. scolymus]	gi|698552185|ref|XM_009771254.1|/1e-43/PREDICTED: Nicotiana sylvestris GDSL esterase/lipase At5g45670-like (LOC104220390), mRNA	sp|Q9C7N4|GDL15_ARATH/3e-147/GDSL esterase/lipase At1g29670 OS=Arabidopsis thaliana GN=At1g29670 PE=2 SV=1	atr:18422248/5e-51/geranylgeranyl diphosphate reductase, chloroplastic; K10960 geranylgeranyl reductase [EC:1.3.1.83]	all3634/2e-08/---	PF00657/2.0E-44/GDSL-like Lipase/Acylhydrolase	molecular_function:GO:0016788//hydrolase activity, acting on ester bonds;
Unigene6108_JJ	CL37.Contig10_Jhn	6.81	2.89	1.23659	up	gi|743925171|ref|XP_011006723.1|/1.97505e-167/PREDICTED: tRNA dimethylallyltransferase 9 [Populus euphratica] &gt;gi|743925173|ref|XP_011006725.1| PREDICTED: tRNA dimethylallyltransferase 9 [Populus euphratica] &gt;gi|743925175|ref|XP_011006726.1| PREDICTED: tRNA dimethylallyltransferase 9 [Populus euphratica]	gi|802639832|ref|XM_012223168.1|/1e-34/PREDICTED: Jatropha curcas tRNA dimethylallyltransferase 9 (LOC105639194), transcript variant X2, mRNA	sp|Q9C5J6|IPT9_ARATH/3e-155/tRNA dimethylallyltransferase 9 OS=Arabidopsis thaliana GN=IPT9 PE=2 SV=1	jcu:105639194/6e-168/tRNA dimethylallyltransferase 9; K00791 tRNA dimethylallyltransferase [EC:2.5.1.75]	CPn0910/3e-44/---	PF01715/1.5E-53/IPP transferase	biological_process:GO:0006400//tRNA modification;molecular_function:GO:0005524//ATP binding;GO:0052381//tRNA dimethylallyltransferase activity;
Unigene1775_JJ	CL3708.Contig2_Jhn	16.28	6.35	1.35827	up	gi|976902861|gb|KVH90794.1|/4.79584e-84/Chaperonin-like RbcX [Cynara cardunculus var. scolymus]	gi|764545650|ref|XM_004291739.2|/5e-33/PREDICTED: Fragaria vesca subsp. vesca uncharacterized LOC101295777 (LOC101295777), mRNA	NA	NA	NA	PF02341/1.0E-13/RbcX protein	NA
CL1542.Contig2_JJ	CL3710.Contig1_Jhn	147.17	62.47	1.23625	up	gi|976906733|gb|KVH94141.1|/0/cytochrome P450 [Cynara cardunculus var. scolymus]	gi|575502412|gb|KF751239.1|/0.0/Ageratina adenophora C4H catalytic cinnamic acid-4-hydroxylase mRNA, complete cds	sp|Q04468|TCMO_HELTU/0.0/Trans-cinnamate 4-monooxygenase OS=Helianthus tuberosus GN=CYP73A1 PE=1 SV=1	nnu:104593756/0.0/trans-cinnamate 4-monooxygenase; K00487 trans-cinnamate 4-monooxygenase [EC:1.14.13.11]	alr1450/2e-22/---	PR00463/7.1E-56/E-class P450 group I signature	biological_process:GO:0055114//oxidation-reduction process;molecular_function:GO:0020037//heme binding;GO:0005506//iron ion binding;GO:0016710//trans-cinnamate 4-monooxygenase activity;
CL1542.Contig1_JJ	CL3710.Contig2_Jhn	105.91	40.36	1.39184	up	gi|537845458|gb|AGU91429.1|/5.68244e-132/trans-cinnamate 4-monooxygenase [Chrysanthemum boreale]	gi|537845457|gb|KC202426.1|/0.0/Chrysanthemum boreale trans-cinnamate 4-monooxygenase mRNA, complete cds	sp|Q04468|TCMO_HELTU/2e-131/Trans-cinnamate 4-monooxygenase OS=Helianthus tuberosus GN=CYP73A1 PE=1 SV=1	egu:105057212/7e-123/trans-cinnamate 4-monooxygenase-like; K00487 trans-cinnamate 4-monooxygenase [EC:1.14.13.11]	VNG0422G/9e-21/---	PTHR24298/1.7E-171/--	biological_process:GO:0055114//oxidation-reduction process;molecular_function:GO:0020037//heme binding;GO:0005506//iron ion binding;GO:0016710//trans-cinnamate 4-monooxygenase activity;
CL1969.Contig1_JJ	CL3731.Contig2_Jhn	2.57	1.13	1.18545	up	gi|747062306|ref|XP_011077655.1|/1.11296e-62/PREDICTED: wall-associated receptor kinase 5-like [Sesamum indicum]	gi|123680548|emb|AM456233.1|/4e-10/Vitis vinifera, whole genome shotgun sequence, contig VV78X202933.3, clone ENTAV 115	sp|Q9LMN7|WAK5_ARATH/5e-54/Wall-associated receptor kinase 5 OS=Arabidopsis thaliana GN=WAK5 PE=2 SV=1	mtr:MTR_1g027670/3e-56/wall-associated receptor kinase-like protein; K04733 interleukin-1 receptor-associated kinase 4 [EC:2.7.11.1]	YAR019c/5e-15/---	PS00107/-/Protein kinases ATP-binding region signature.	NA
Unigene16198_JJ	CL3731.Contig2_Jhn	2.9	1.13	1.35973	up	gi|976907423|gb|KVH94788.1|/1.46289e-51/EGF-like calcium-binding [Cynara cardunculus var. scolymus]	NA	sp|Q9LMP1|WAK2_ARATH/1e-24/Wall-associated receptor kinase 2 OS=Arabidopsis thaliana GN=WAK2 PE=1 SV=1	egu:105036457/6e-21/wall-associated receptor kinase 3-like; K04730 interleukin-1 receptor-associated kinase 1 [EC:2.7.11.1]	NA	PS50026/9.559/EGF-like domain profile.	NA
Unigene13754_JJ	CL3739.Contig1_Jhn	28.06	9.15	1.61667	up	gi|976903535|gb|KVH91402.1|/0/Aldolase-type TIM barrel [Cynara cardunculus var. scolymus]	gi|645242691|ref|XM_008229431.1|/4e-99/PREDICTED: Prunus mume hydroxymethylglutaryl-CoA lyase, mitochondrial (LOC103327146), mRNA	sp|O81027|HMGCL_ARATH/9e-159/Hydroxymethylglutaryl-CoA lyase, mitochondrial OS=Arabidopsis thaliana GN=HMGCL PE=1 SV=2	cit:102624255/1e-170/hydroxymethylglutaryl-CoA lyase, mitochondrial; K01640 hydroxymethylglutaryl-CoA lyase [EC:4.1.3.4]	PA2011/6e-94/---	PS01062/-/Hydroxymethylglutaryl-coenzyme A lyase active site.	molecular_function:GO:0004419//hydroxymethylglutaryl-CoA lyase activity;
CL6506.Contig2_JJ	CL3742.Contig1_Jhn	38.84	15.24	1.34968	up	gi|976918669|gb|KVI03837.1|/9.10748e-147/F-box domain, cyclin-like protein [Cynara cardunculus var. scolymus]	gi|731396375|ref|XM_010654178.1|/2e-11/PREDICTED: Vitis vinifera F-box/kelch-repeat protein At3g24760 (LOC100240837), transcript variant X2, mRNA	sp|Q3EB08|FBK69_ARATH/4e-96/F-box/kelch-repeat protein At3g24760 OS=Arabidopsis thaliana GN=At3g24760 PE=2 SV=1	smo:SELMODRAFT_412683/9e-07/hypothetical protein; K15196 transcription factor IIIB 90 kDa subunit	NA	PF00646/7.5E-7/F-box domain	NA
Unigene48820_JJ	CL3779.Contig1_Jhn	26.35	9.4	1.48707	up	gi|976915210|gb|KVI01177.1|/0/EEIG1/EHBP1 N-terminal domain-containing protein [Cynara cardunculus var. scolymus]	gi|848896069|ref|XM_012992633.1|/8e-27/PREDICTED: Erythranthe guttatus uncharacterized LOC105968038 (LOC105968038), mRNA	NA	NA	NA	NA	NA
CL478.Contig2_JJ	CL3801.Contig2_Jhn	24.6	11.89	1.04891	up	gi|976926030|gb|KVI09908.1|/3.68254e-150/Mitochondrial carrier domain-containing protein [Cynara cardunculus var. scolymus]	gi|848863971|ref|XM_012977288.1|/2e-57/PREDICTED: Erythranthe guttatus peroxisomal nicotinamide adenine dinucleotide carrier (LOC105953614), mRNA	sp|O04200|PXN_ARATH/3e-129/Peroxisomal nicotinamide adenine dinucleotide carrier OS=Arabidopsis thaliana GN=PXN PE=1 SV=1	sind:105167075/6e-144/peroxisomal nicotinamide adenine dinucleotide carrier; K13354 solute carrier family 25 (peroxisomal adenine nucleotide transporter), member 17	NA	PTHR24089:SF61/1.6E-135/--	NA
CL448.Contig1_JJ	CL3830.Contig1_Jhn	39.11	14.64	1.41762	up	gi|802678966|ref|XP_012081980.1|/0/PREDICTED: choline/ethanolaminephosphotransferase 1 [Jatropha curcas] &gt;gi|802678974|ref|XP_012081981.1| PREDICTED: choline/ethanolaminephosphotransferase 1 [Jatropha curcas] &gt;gi|643717966|gb|KDP29322.1| hypothetical protein JCGZ_18243 [Jatropha curcas]	gi|731375199|ref|XM_010655951.1|/1e-108/PREDICTED: Vitis vinifera choline/ethanolaminephosphotransferase 1 (LOC100259768), transcript variant X2, mRNA	sp|O82567|AAPT1_ARATH/0.0/Choline/ethanolaminephosphotransferase 1 OS=Arabidopsis thaliana GN=AAPT1 PE=1 SV=1	jcu:105641936/0.0/choline/ethanolaminephosphotransferase 1; K00993 ethanolaminephosphotransferase [EC:2.7.8.1]	YHR123w/9e-51/---	PTHR10414/2.2E-172/--	biological_process:GO:0008654//phospholipid biosynthetic process;cellular_component:GO:0016021//integral component of membrane;molecular_function:GO:0016780//phosphotransferase activity, for other substituted phosphate groups;
CL1653.Contig1_JJ	CL3837.Contig1_Jhn	5.93	2.63	1.17297	up	gi|359490160|ref|XP_002266973.2|/0/PREDICTED: U-box domain-containing protein 35-like isoform X1 [Vitis vinifera] &gt;gi|731422873|ref|XP_010662270.1| PREDICTED: U-box domain-containing protein 35-like isoform X1 [Vitis vinifera]	gi|802769927|ref|XM_012235101.1|/2e-21/PREDICTED: Jatropha curcas U-box domain-containing protein 35-like (LOC105648642), transcript variant X4, mRNA	sp|Q9SW11|PUB35_ARATH/0.0/U-box domain-containing protein 35 OS=Arabidopsis thaliana GN=PUB35 PE=1 SV=2	thj:104801591/6e-160/U-box domain-containing protein 51-like; K04730 interleukin-1 receptor-associated kinase 1 [EC:2.7.11.1]	lin1934_1/4e-17/---	PS50011/32.598/Protein kinase domain profile.	biological_process:GO:0006468//protein phosphorylation;GO:0016567//protein ubiquitination;molecular_function:GO:0004674//protein serine/threonine kinase activity;GO:0005524//ATP binding;GO:0004842//ubiquitin-protein transferase activity;
CL8697.Contig1_JJ	CL3848.Contig4_Jhn	17.53	6.32	1.47183	up	gi|976902206|gb|KVH90161.1|/0/Oxysterol-binding protein [Cynara cardunculus var. scolymus]	gi|731380187|ref|XM_010664033.1|/1e-120/PREDICTED: Vitis vinifera oxysterol-binding protein-related protein 2A-like (LOC100252278), mRNA	sp|Q940Y1|ORP2A_ARATH/0.0/Oxysterol-binding protein-related protein 2A OS=Arabidopsis thaliana GN=ORP2A PE=2 SV=1	tcc:TCM_016006/0.0/OSBP(oxysterol binding protein)-related protein 2A isoform 1; K20456 oxysterol-binding protein 1	NA	PF01237/6.3E-112/Oxysterol-binding protein	NA
Unigene4923_JJ	CL385.Contig3_Jhn	471.45	45.09	3.38623	up	gi|970020949|ref|XP_015071723.1|/0/PREDICTED: heat shock cognate 70 kDa protein 2-like [Solanum pennellii]	gi|1000949225|ref|XM_002527690.2|/0.0/PREDICTED: Ricinus communis heat shock cognate 70 kDa protein 2 (LOC8279580), mRNA	sp|Q9LHA8|MD37C_ARATH/0.0/Probable mediator of RNA polymerase II transcription subunit 37c OS=Arabidopsis thaliana GN=MED37C PE=1 SV=1	spen:107015820/0.0/heat shock cognate 70 kDa protein 2-like; K03283 heat shock 70kDa protein 1/8	SPAC13G7.02c/0.0/---	PTHR19375:SF164/0.0/--	molecular_function:GO:0005524//ATP binding;
CL5124.Contig1_JJ	CL3854.Contig2_Jhn	1743.92	34.96	5.64048	up	gi|976915592|gb|KVI01506.1|/1.01517e-65/Alpha crystallin/Hsp20 domain-containing protein [Cynara cardunculus var. scolymus]	gi|698497457|ref|XM_009796403.1|/4e-36/PREDICTED: Nicotiana sylvestris 17.3 kDa class II heat shock protein-like (LOC104241461), mRNA	sp|P46516|HSP21_HELAN/4e-62/17.9 kDa class II heat shock protein OS=Helianthus annuus GN=HSP17.9 PE=2 SV=1	vvi:100250883/2e-63/17.3 kDa class II heat shock protein; K13993 HSP20 family protein	TM0374/5e-17/---	PF00011/9.6E-34/Hsp20/alpha crystallin family	NA
CL5124.Contig2_JJ	CL3854.Contig2_Jhn	494.47	34.96	3.82211	up	gi|976915592|gb|KVI01506.1|/2.06546e-50/Alpha crystallin/Hsp20 domain-containing protein [Cynara cardunculus var. scolymus]	gi|828313815|ref|XM_004501386.2|/1e-31/PREDICTED: Cicer arietinum 17.1 kDa class II heat shock protein (LOC101504707), mRNA	sp|P46516|HSP21_HELAN/4e-47/17.9 kDa class II heat shock protein OS=Helianthus annuus GN=HSP17.9 PE=2 SV=1	vvi:100250883/1e-48/17.3 kDa class II heat shock protein; K13993 HSP20 family protein	TM0374/4e-12/---	PF00011/2.5E-22/Hsp20/alpha crystallin family	NA
CL230.Contig1_JJ	CL3855.Contig1_Jhn	12.96	0.92	3.81629	up	gi|976925918|gb|KVI09801.1|/0/hypothetical protein Ccrd_011785 [Cynara cardunculus var. scolymus]	gi|731413179|ref|XM_002284187.3|/0.0/PREDICTED: Vitis vinifera ABC transporter B family member 20 (LOC100259831), mRNA	sp|Q9M3B9|AB20B_ARATH/0.0/ABC transporter B family member 20 OS=Arabidopsis thaliana GN=ABCB20 PE=1 SV=1	gmx:100799399/0.0/ABC transporter B family member 20-like; K05658 ATP-binding cassette, subfamily B (MDR/TAP), member 1 [EC:3.6.3.44]	SPCC663.03/3e-76/---	SM00382/2.7E-14/ATPases associated with a variety of cellular activities	biological_process:GO:0055085//transmembrane transport;cellular_component:GO:0016021//integral component of membrane;molecular_function:GO:0005524//ATP binding;GO:0042626//ATPase activity, coupled to transmembrane movement of substances;
Unigene10199_JJ	CL3860.Contig2_Jhn	19.96	6.46	1.62751	up	gi|976920605|gb|KVI05324.1|/0/Phosphoenolpyruvate carboxylase [Cynara cardunculus var. scolymus]	gi|590701255|ref|XM_007046290.1|/8e-84/Theobroma cacao Phosphoenolpyruvate carboxylase 4 isoform 2 (TCM_011892) mRNA, complete cds	sp|Q8GVE8|CAPP4_ARATH/0.0/Phosphoenolpyruvate carboxylase 4 OS=Arabidopsis thaliana GN=PPC4 PE=2 SV=1	sly:101245149/0.0/phosphoenolpyruvate carboxylase 4; K01595 phosphoenolpyruvate carboxylase [EC:4.1.1.31]	STM4119/1e-152/---	PTHR30523/0.0/--	NA
CL4376.Contig3_JJ	CL3864.Contig3_Jhn	42.52	17.43	1.28657	up	gi|976902310|gb|KVH90260.1|/0/AP180 N-terminal homology (ANTH) domain-containing protein [Cynara cardunculus var. scolymus]	gi|970047099|ref|XM_015229578.1|/5e-44/PREDICTED: Solanum pennellii probable clathrin assembly protein At4g32285 (LOC107028494), mRNA	sp|Q8S9J8|CAP1_ARATH/0.0/Probable clathrin assembly protein At4g32285 OS=Arabidopsis thaliana GN=At4g32285 PE=1 SV=2	tcc:TCM_038121/0.0/Epsin N-terminal domain-containing protein / clathrin assembly protein-related; K20043 clathrin coat assembly protein AP180	NA	PTHR22951:SF13/2.6E-287/--	biological_process:GO:0048268//clathrin coat assembly;cellular_component:GO:0030136//clathrin-coated vesicle;molecular_function:GO:0030276//clathrin binding;GO:0005545//1-phosphatidylinositol binding;
CL8394.Contig1_JJ	CL3866.Contig1_Jhn	22.51	10.68	1.07565	up	gi|976917268|gb|KVI02749.1|/3.42384e-131/Basic-leucine zipper domain-containing protein [Cynara cardunculus var. scolymus]	gi|971578755|ref|XM_006363080.2|/1e-28/PREDICTED: Solanum tuberosum G-box-binding factor 1-like (LOC102584143), transcript variant X5, mRNA	sp|P42774|GBF1_ARATH/5e-92/G-box-binding factor 1 OS=Arabidopsis thaliana GN=GBF1 PE=2 SV=2	sind:105176182/2e-124/G-box-binding factor 1-like; K09060 plant G-box-binding factor	NA	PTHR22952:SF47/8.2E-79/--	biological_process:GO:0006355//regulation of transcription, DNA-templated;molecular_function:GO:0043565//sequence-specific DNA binding;GO:0003700//transcription factor activity, sequence-specific DNA binding;
Unigene42688_JJ	CL3874.Contig2_Jhn	25.37	6.41	1.98473	up	gi|225447600|ref|XP_002272703.1|/1.50081e-155/PREDICTED: protein DGCR14 [Vitis vinifera]	gi|764551046|ref|XM_004293404.2|/8e-57/PREDICTED: Fragaria vesca subsp. vesca protein DGCR14 (LOC101290841), mRNA	NA	vvi:100251152/3e-156/protein DGCR14; K13118 protein DGCR14	NA	PF09751/3.5E-67/Nuclear protein Es2	NA
CL1373.Contig2_JJ	CL3884.Contig4_Jhn	6.78	0.32	4.40514	up	gi|976928670|gb|KVI11586.1|/6.32393e-178/Myc-type, basic helix-loop-helix (bHLH) domain-containing protein [Cynara cardunculus var. scolymus]	gi|590576990|ref|XM_007013048.1|/1e-80/Theobroma cacao Basic helix-loop-helix DNA-binding superfamily protein (TCM_037840) mRNA, complete cds	sp|Q8S3D1|BH068_ARATH/8e-87/Transcription factor bHLH68 OS=Arabidopsis thaliana GN=BHLH68 PE=2 SV=2	fve:101301142/5e-11/uncharacterized LOC101301142; K05765 cofilin	NA	PTHR16223/9.7E-76/--	biological_process:GO:0006366//transcription from RNA polymerase II promoter;cellular_component:GO:0005634//nucleus;molecular_function:GO:0001228//transcriptional activator activity, RNA polymerase II transcription regulatory region sequence-specific binding;GO:0001046//core promoter sequence-specific DNA binding;
CL2116.Contig1_JJ	CL3889.Contig1_Jhn	81.18	33.28	1.28647	up	gi|976926825|gb|KVI10670.1|/2.49327e-113/Bromo adjacent homology (BAH) domain-containing protein [Cynara cardunculus var. scolymus]	gi|747104274|ref|XM_011102062.1|/7e-57/PREDICTED: Sesamum indicum protein polybromo-1-like (LOC105178568), mRNA	NA	mtr:MTR_5g097190/4e-24/DnaK family protein; K03283 heat shock 70kDa protein 1/8	NA	SM00439/1.7E-36/Bromo adjacent homology domain	molecular_function:GO:0003682//chromatin binding;GO:0008270//zinc ion binding;
CL6922.Contig2_JJ	CL3892.Contig1_Jhn	56.49	10.97	2.36443	up	gi|976902755|gb|KVH90692.1|/1.06943e-163/hypothetical protein Ccrd_007276 [Cynara cardunculus var. scolymus]	gi|697134838|ref|XR_690158.1|/2e-82/PREDICTED: Nicotiana tomentosiformis splicing factor U2af small subunit B-like (LOC104113076), transcript variant X5, misc_RNA	sp|Q9ZQW8|U2AFA_ORYSJ/9e-118/Splicing factor U2af small subunit A OS=Oryza sativa subsp. japonica GN=U2AF35A PE=2 SV=1	csv:101221685/2e-140/splicing factor U2af small subunit B-like; K12836 splicing factor U2AF 35 kDa subunit	NA	PF13893/2.1E-7/RNA recognition motif. (a.k.a. RRM, RBD, or RNP domain)	biological_process:GO:0000398//mRNA splicing, via spliceosome;cellular_component:GO:0089701//U2AF;molecular_function:GO:0003723//RNA binding;GO:0046872//metal ion binding;GO:0000166//nucleotide binding;
Unigene212_JJ	CL3920.Contig2_Jhn	2.87	0.81	1.82506	up	gi|976916861|gb|KVI02356.1|/4.92271e-145/Armadillo-like helical [Cynara cardunculus var. scolymus]	gi|657951561|ref|XM_008355163.1|/2e-31/PREDICTED: Malus x domestica proteasome activator subunit 4 (LOC103416950), mRNA	sp|F4JC97|PSME4_ARATH/5e-114/Proteasome activator subunit 4 OS=Arabidopsis thaliana GN=PA200 PE=2 SV=2	rcu:8277680/3e-125/proteasome activator subunit 4; K06699 proteasome activator subunit 4	NA	NA	NA
Unigene39666_JJ	CL3944.Contig1_Jhn	11.82	5.21	1.18187	up	gi|976911405|gb|KVH98056.1|/0/Protein of unknown function DUF247, plant [Cynara cardunculus var. scolymus]	gi|590615869|ref|XM_007023284.1|/9e-08/Theobroma cacao Uncharacterized protein (TCM_027342) mRNA, complete cds	sp|Q9SD53|Y3720_ARATH/2e-11/UPF0481 protein At3g47200 OS=Arabidopsis thaliana GN=At3g47200 PE=2 SV=1	NA	NA	PTHR31549:SF2/8.4E-143/--	NA
CL2185.Contig2_JJ	CL3945.Contig3_Jhn	5.7	1.22	2.22408	up	gi|976925842|gb|KVI09726.1|/2.43604e-57/Alpha/beta hydrolase fold-1 [Cynara cardunculus var. scolymus]	NA	sp|Q9C942|CSE_ARATH/3e-12/Caffeoylshikimate esterase OS=Arabidopsis thaliana GN=CSE PE=1 SV=1	thj:104824251/1e-48/caffeoylshikimate esterase; K01054 acylglycerol lipase [EC:3.1.1.23]	Rv0183/5e-09/---	PF12697/2.2E-6/Alpha/beta hydrolase family	NA
CL7825.Contig2_JJ	CL3959.Contig1_Jhn	7.88	3.66	1.10635	up	gi|747099540|ref|XP_011097825.1|/1.78853e-98/PREDICTED: syntaxin-51-like [Sesamum indicum]	gi|698419028|ref|XM_009788600.1|/1e-39/PREDICTED: Nicotiana sylvestris syntaxin-51-like (LOC104234766), transcript variant X4, mRNA	sp|Q94KK7|SYP52_ARATH/7e-88/Syntaxin-52 OS=Arabidopsis thaliana GN=SYP52 PE=1 SV=1	sind:105176653/3e-99/syntaxin-51-like; K08503 syntaxin of plants SYP5	NA	PTHR12380/4.4E-48/--	biological_process:GO:0016192//vesicle-mediated transport;cellular_component:GO:0016021//integral component of membrane;
CL8874.Contig1_JJ	CL3971.Contig2_Jhn	21.92	9.36	1.22767	up	gi|976920018|gb|KVI04772.1|/3.95572e-155/Scramblase [Cynara cardunculus var. scolymus]	gi|731422532|ref|XM_010663842.1|/9e-57/PREDICTED: Vitis vinifera altered inheritance rate of mitochondria protein 25 (LOC100245942), transcript variant X3, mRNA	NA	NA	NA	PF03803/2.0E-61/Scramblase	NA
Unigene4668_JJ	CL3995.Contig2_Jhn	13.71	6.08	1.17309	up	gi|976925726|gb|KVI09618.1|/3.3822e-74/Mitochondrial inner membrane protease subunit 2 [Cynara cardunculus var. scolymus]	gi|802750808|ref|XM_012232489.1|/2e-07/PREDICTED: Jatropha curcas mitochondrial inner membrane protease subunit 2 (LOC105646606), transcript variant X5, mRNA	sp|Q9M9Z2|TPP2_ARATH/5e-10/Probable thylakoidal processing peptidase 2, chloroplastic OS=Arabidopsis thaliana GN=TPP2 PE=2 SV=1	rcu:8267517/8e-64/mitochondrial inner membrane protease subunit 2; K09648 mitochondrial inner membrane protease subunit 2 [EC:3.4.21.-]	YMR035w/2e-22/---	PS00760/-/Signal peptidases I lysine active site.	biological_process:GO:0006508//proteolysis;cellular_component:GO:0016020//membrane;molecular_function:GO:0008236//serine-type peptidase activity;
Unigene43540_JJ	CL40.Contig2_Jhn	19.49	8.19	1.2508	up	gi|225437598|ref|XP_002271147.1|/0/PREDICTED: nodal modulator 1 [Vitis vinifera] &gt;gi|297743995|emb|CBI36965.3| unnamed protein product [Vitis vinifera]	gi|700256718|gb|KM399322.1|/0.0/Lactuca sativa carbohydrate-binding-like fold protein mRNA, partial cds	NA	NA	NA	PF13620/9.6E-8/Carboxypeptidase regulatory-like domain	biological_process:GO:0006508//proteolysis;cellular_component:GO:0005774//vacuolar membrane;GO:0005783//endoplasmic reticulum;GO:0009505//plant-type cell wall;GO:0005794//Golgi apparatus;GO:0016021//integral component of membrane;molecular_function:GO:0004180//carboxypeptidase activity;GO:0030246//carbohydrate binding;
Unigene28200_JJ	CL4000.Contig1_Jhn	16.83	7.47	1.17186	up	gi|976923615|gb|KVI07919.1|/8.4389e-83/Protein-tyrosine phosphatase, active site-containing protein [Cynara cardunculus var. scolymus]	gi|743931380|ref|XM_011011654.1|/6e-23/PREDICTED: Populus euphratica probable tyrosine-protein phosphatase At1g05000 (LOC105114924), transcript variant X2, mRNA	sp|Q9ZVN4|Y1500_ARATH/2e-48/Probable tyrosine-protein phosphatase At1g05000 OS=Arabidopsis thaliana GN=At1g05000 PE=1 SV=1	bvg:104890226/7e-70/probable tyrosine-protein phosphatase At1g05000; K18045 tyrosine-protein phosphatase SIW14 [EC:3.1.3.48]	YNL032w/6e-38/---	PF03162/4.0E-56/Tyrosine phosphatase family	biological_process:GO:0016311//dephosphorylation;molecular_function:GO:0016791//phosphatase activity;
CL3892.Contig4_JJ	CL4041.Contig1_Jhn	60.54	25.03	1.27423	up	gi|976910561|gb|KVH97247.1|/1.71851e-100/hypothetical protein Ccrd_000650 [Cynara cardunculus var. scolymus]	gi|970010996|ref|XM_015210912.1|/9e-71/PREDICTED: Solanum pennellii protein transport protein SEC13 homolog B (LOC107011415), mRNA	sp|A8IZG4|CIAO1_CHLRE/3e-12/Probable cytosolic iron-sulfur protein assembly protein CIAO1 homolog OS=Chlamydomonas reinhardtii GN=CHLREDRAFT_130093 PE=3 SV=1	spen:107011415/2e-98/protein transport protein SEC13 homolog B; K14004 protein transport protein SEC13	all0664/1e-09/---	PR00320/7.0E-5/G protein beta WD-40 repeat signature	NA
Unigene43251_JJ	CL4057.Contig3_Jhn	9.6	3.18	1.59401	up	gi|976910979|gb|KVH97643.1|/0/DnaJ domain-containing protein [Cynara cardunculus var. scolymus]	gi|731370279|ref|XM_010647254.1|/0.0/PREDICTED: Vitis vinifera chaperone protein dnaJ 15-like (LOC100252578), transcript variant X2, mRNA	sp|Q9ZSY2|DNJ15_ARATH/0.0/Chaperone protein dnaJ 15 OS=Arabidopsis thaliana GN=ATJ15 PE=1 SV=1	pop:POPTR_0005s07520g/2e-16/POPTRDRAFT_862529; DNAJ heat shock family protein; K03686 molecular chaperone DnaJ	CAC1283/3e-17/---	PF00226/4.8E-26/DnaJ domain	NA
CL4342.Contig1_JJ	CL4062.Contig2_Jhn	7.36	2.05	1.84408	up	gi|976920583|gb|KVI05304.1|/0/Myc-type, basic helix-loop-helix (bHLH) domain-containing protein [Cynara cardunculus var. scolymus]	gi|955307074|ref|XM_006574913.2|/2e-62/PREDICTED: Glycine max transcription factor bHLH49 (LOC100783810), transcript variant X7, mRNA	sp|Q9CAA9|BH049_ARATH/3e-87/Transcription factor bHLH49 OS=Arabidopsis thaliana GN=BHLH49 PE=1 SV=1	pxb:103955840/2e-14/transcription factor PIF3-like; K12126 phytochrome-interacting factor 3	NA	PTHR12565/1.2E-73/--	NA
Unigene14828_JJ	CL4072.Contig1_Jhn	23.61	11.46	1.04279	up	gi|697190838|ref|XP_009604484.1|/0/PREDICTED: beta-adaptin-like protein A [Nicotiana tomentosiformis]	gi|731385515|ref|XM_002284203.2|/0.0/PREDICTED: Vitis vinifera beta-adaptin-like protein A (LOC100252486), mRNA	sp|Q9LDK9|APBLA_ARATH/0.0/Beta-adaptin-like protein A OS=Arabidopsis thaliana GN=BETAA-AD PE=1 SV=1	sot:102590622/2e-100/beta-adaptin-like protein B; K12392 AP-1 complex subunit beta-1	SPBC2G2.06c/3e-75/---	PF01602/2.4E-97/Adaptin N terminal region	biological_process:GO:0006886//intracellular protein transport;GO:0016192//vesicle-mediated transport;cellular_component:GO:0030131//clathrin adaptor complex;molecular_function:GO:0008565//protein transporter activity;
CL811.Contig3_JJ	CL4076.Contig1_Jhn	16.64	3.78	2.1382	up	gi|976907300|gb|KVH94675.1|/8.86526e-61/Nucleotide-binding, alpha-beta plait [Cynara cardunculus var. scolymus]	gi|697140164|ref|XM_009625884.1|/1e-10/PREDICTED: Nicotiana tomentosiformis serine/arginine-rich splicing factor SR45a-like (LOC104115293), mRNA	sp|Q9SEU4|SR33_ARATH/2e-14/Serine/arginine-rich splicing factor 33 OS=Arabidopsis thaliana GN=SR33 PE=1 SV=1	vra:106776060/1e-45/serine/arginine-rich splicing factor SR45a-like; K12897 transformer-2 protein	all2777/4e-08/---	NA	NA
CL811.Contig1_JJ	CL4076.Contig3_Jhn	96.15	23.7	2.0204	up	gi|976907300|gb|KVH94675.1|/1.07808e-124/Nucleotide-binding, alpha-beta plait [Cynara cardunculus var. scolymus]	gi|971556565|ref|XM_006350754.2|/1e-12/PREDICTED: Solanum tuberosum serine/arginine-rich splicing factor SR45a-like (LOC102582203), mRNA	sp|Q9SEU4|SR33_ARATH/2e-26/Serine/arginine-rich splicing factor 33 OS=Arabidopsis thaliana GN=SR33 PE=1 SV=1	pop:POPTR_0009s04640g/2e-81/POPTRDRAFT_833248; transformer serine/arginine-rich ribonucleoprotein; K12897 transformer-2 protein	SPAC16.02c/3e-11/---	PS50102/17.865/Eukaryotic RNA Recognition Motif (RRM) profile.	NA
CL10483.Contig1_JJ	CL4104.Contig5_Jhn	77.96	33.5	1.21857	up	gi|976925186|gb|KVI09097.1|/0/protein of unknown function DUF1747 [Cynara cardunculus var. scolymus]	gi|731419450|ref|XM_002282502.2|/1e-148/PREDICTED: Vitis vinifera FACT complex subunit SSRP1 (LOC100249277), mRNA	sp|O04235|SSRP1_VICFA/0.0/FACT complex subunit SSRP1 OS=Vicia faba GN=SSRP1 PE=2 SV=1	vvi:100249277/0.0/FACT complex subunit SSRP1; K09272 structure-specific recognition protein 1	SPBC609.05/1e-79/---	PTHR13711/3.7E-166/--	biological_process:GO:0010197//polar nucleus fusion;GO:0010228//vegetative to reproductive phase transition of meristem;cellular_component:GO:0005719//nuclear euchromatin;GO:0035101//FACT complex;molecular_function:GO:0003677//DNA binding;
CL6152.Contig4_JJ	CL4128.Contig1_Jhn	45.83	18.14	1.33712	up	gi|976920455|gb|KVI05182.1|/1.05908e-76/DNA/RNA-binding protein Alba-like protein [Cynara cardunculus var. scolymus]	gi|698513275|ref|XM_009803293.1|/3e-48/PREDICTED: Nicotiana sylvestris ribonuclease P protein subunit p25-like protein (LOC104247320), transcript variant X2, mRNA	NA	obr:102710198/4e-63/ribonuclease P protein subunit p25-like protein; K14525 ribonucleases P/MRP protein subunit RPP25 [EC:3.1.26.5]	NA	PTHR13516/6.2E-91/--	molecular_function:GO:0003676//nucleic acid binding;
Unigene4037_JJ	CL415.Contig2_Jhn	11.01	4.33	1.34638	up	gi|743889484|ref|XP_011038759.1|/0/PREDICTED: probable serine/threonine-protein kinase At1g18390 isoform X5 [Populus euphratica]	gi|802620852|ref|XM_012220345.1|/6e-31/PREDICTED: Jatropha curcas probable serine/threonine-protein kinase At1g18390 (LOC105636934), transcript variant X2, mRNA	sp|P0C5E2|Y1839_ARATH/1e-133/Probable serine/threonine-protein kinase At1g18390 OS=Arabidopsis thaliana GN=At1g18390 PE=2 SV=2	aip:107632076/3e-124/probable serine/threonine-protein kinase At1g18390; K04733 interleukin-1 receptor-associated kinase 4 [EC:2.7.11.1]	BH2504_1/2e-20/---	PS00108/-/Serine/Threonine protein kinases active-site signature.	NA
Unigene50511_JJ	CL4159.Contig2_Jhn	76.68	17.59	2.12409	up	gi|976922909|gb|KVI07258.1|/3.73952e-26/DNA-binding, integrase-type [Cynara cardunculus var. scolymus]	NA	NA	NA	NA	NA	NA
Unigene859_JJ	CL4207.Contig1_Jhn	20.13	3.13	2.68511	up	gi|976906963|gb|KVH94360.1|/3.89877e-71/hypothetical protein Ccrd_003578 [Cynara cardunculus var. scolymus]	gi|702499833|ref|XM_010039771.1|/2e-13/PREDICTED: Eucalyptus grandis uncharacterized LOC104426643 (LOC104426643), transcript variant X2, mRNA	NA	NA	NA	PTHR31833/6.9E-32/--	NA
CL1519.Contig1_JJ	CL4214.Contig2_Jhn	7.21	3.35	1.10584	up	gi|661883711|emb|CDP12664.1|/5.50406e-57/unnamed protein product [Coffea canephora]	gi|764605940|ref|XM_004303200.2|/2e-10/PREDICTED: Fragaria vesca subsp. vesca mitochondrial inner membrane protease subunit 2-like (LOC101303244), mRNA	sp|Q8H0W1|PLSP1_ARATH/9e-08/Chloroplast processing peptidase OS=Arabidopsis thaliana GN=PLSP1 PE=2 SV=2	egr:104419186/6e-56/mitochondrial inner membrane protease subunit 2; K09648 mitochondrial inner membrane protease subunit 2 [EC:3.4.21.-]	YMR035w/8e-19/---	PR00727/1.0E-9/Bacterial leader peptidase 1 (S26A) family signature	biological_process:GO:0006508//proteolysis;cellular_component:GO:0016021//integral component of membrane;molecular_function:GO:0008236//serine-type peptidase activity;
CL3373.Contig2_JJ	CL4225.Contig2_Jhn	29.12	13.97	1.05968	up	gi|225447007|ref|XP_002267415.1|/1.61164e-82/PREDICTED: NEDD8-activating enzyme E1 regulatory subunit [Vitis vinifera] &gt;gi|731409443|ref|XP_010657199.1| PREDICTED: NEDD8-activating enzyme E1 regulatory subunit [Vitis vinifera] &gt;gi|297739147|emb|CBI28798.3| unnamed protein product [Vitis vinifera]	gi|731409442|ref|XM_010658897.1|/7e-63/PREDICTED: Vitis vinifera NEDD8-activating enzyme E1 regulatory subunit (LOC100251665), transcript variant X2, mRNA	sp|P42744|ULA1_ARATH/6e-74/NEDD8-activating enzyme E1 regulatory subunit OS=Arabidopsis thaliana GN=AXR1 PE=1 SV=1	vvi:100251665/3e-83/NEDD8-activating enzyme E1 regulatory subunit; K04532 amyloid beta precursor protein binding protein 1	SPAC323.06c/4e-09/---	PTHR10953/5.2E-49/--	biological_process:GO:0045116//protein neddylation;cellular_component:GO:0005634//nucleus;GO:0005829//cytosol;molecular_function:GO:0019781//NEDD8 activating enzyme activity;
CL5525.Contig1_JJ	CL4240.Contig1_Jhn	12.46	5.13	1.28027	up	gi|976915810|gb|KVI01620.1|/0/Nucleoporin Nup120/160 [Cynara cardunculus var. scolymus]	gi|747089206|ref|XM_011093930.1|/2e-52/PREDICTED: Sesamum indicum nuclear pore complex protein NUP160 (LOC105172483), mRNA	sp|Q9C811|NU160_ARATH/0.0/Nuclear pore complex protein NUP160 homolog OS=Arabidopsis thaliana GN=NUP160 PE=2 SV=2	vvi:100250223/0.0/nuclear pore complex protein NUP160; K14303 nuclear pore complex protein Nup160	NA	PTHR21286/8.2E-154/--	cellular_component:GO:0005643//nuclear pore;molecular_function:GO:0005487//nucleocytoplasmic transporter activity;
Unigene14701_JJ	CL4249.Contig2_Jhn	18.47	4.76	1.95615	up	gi|976899781|gb|KVH88165.1|/0/Ankyrin repeat-containing protein [Cynara cardunculus var. scolymus]	gi|645233361|ref|XM_008225086.1|/4e-54/PREDICTED: Prunus mume calmodulin-binding transcription activator 5-like (LOC103323123), transcript variant X1, mRNA	sp|O23463|CMTA5_ARATH/0.0/Calmodulin-binding transcription activator 5 OS=Arabidopsis thaliana GN=CMTA5 PE=2 SV=2	apro:F751_6987/2e-20/Triacylglycerol lipase SDP1; K14674 TAG lipase / steryl ester hydrolase / phospholipase A2 / LPA acyltransferase [EC:3.1.1.3 3.1.1.13 3.1.1.4 2.3.1.51]	NA	PF00023/5.7E-8/Ankyrin repeat	biological_process:GO:0045944//positive regulation of transcription from RNA polymerase II promoter;cellular_component:GO:0005634//nucleus;molecular_function:GO:0043565//sequence-specific DNA binding;GO:0001077//transcriptional activator activity, RNA polymerase II core promoter proximal region sequence-specific binding;
Unigene14706_JJ	CL4256.Contig1_Jhn	13.5	4.63	1.54388	up	gi|976906171|gb|KVH93655.1|/0/Double Clp-N motif-containing protein [Cynara cardunculus var. scolymus]	gi|985443107|ref|XM_006474059.2|/4e-23/PREDICTED: Citrus sinensis chaperone protein ClpB 1 (LOC102616672), mRNA	sp|Q2QVG9|CLPC2_ORYSJ/5e-13/Chaperone protein ClpC2, chloroplastic OS=Oryza sativa subsp. japonica GN=CLPC2 PE=2 SV=2	pxb:103958612/3e-58/uncharacterized LOC103958612; K03695 ATP-dependent Clp protease ATP-binding subunit ClpB	YPO3275/2e-14/---	PTHR11638:SF81/2.7E-197/--	NA
CL6767.Contig3_JJ	CL4265.Contig1_Jhn	8.45	3.58	1.23899	up	gi|976907457|gb|KVH94815.1|/0/Double-stranded RNA-binding [Cynara cardunculus var. scolymus]	gi|590628539|ref|XM_007026684.1|/2e-77/Theobroma cacao RNA polymerase II C-terminal domain phosphatase-like 2 isoform 5 (TCM_021715) mRNA, partial cds	sp|Q5YDB5|CPL2_ARATH/0.0/RNA polymerase II C-terminal domain phosphatase-like 2 OS=Arabidopsis thaliana GN=CPL2 PE=1 SV=3	cit:102624417/0.0/RNA polymerase II C-terminal domain phosphatase-like 2; K18998 RNA polymerase II C-terminal domain phosphatase-like 1/2 [EC:3.1.3.16]	NA	PS50969/15.46/FCP1 homology domain profile.	NA
CL9807.Contig2_JJ	CL429.Contig4_Jhn	13.81	0.94	3.87691	up	gi|976905771|gb|KVH93385.1|/0/F-box domain, cyclin-like protein [Cynara cardunculus var. scolymus]	gi|731410907|ref|XM_002273087.2|/1e-43/PREDICTED: Vitis vinifera F-box protein At1g10780 (LOC100251592), mRNA	sp|Q9SAC4|FB2_ARATH/2e-157/F-box protein At1g10780 OS=Arabidopsis thaliana GN=At1g10780 PE=2 SV=1	aip:107623256/1e-53/uncharacterized LOC107623256; K01623 fructose-bisphosphate aldolase, class I [EC:4.1.2.13]	NA	NA	NA
Unigene5318_JJ	CL43.Contig2_Jhn	29.52	8.58	1.78264	up	gi|976901942|gb|KVH89908.1|/0/protein of unknown function DUF1747 [Cynara cardunculus var. scolymus]	gi|802574776|ref|XM_012213391.1|/1e-119/PREDICTED: Jatropha curcas FACT complex subunit SPT16-like (LOC105631311), mRNA	sp|Q7X923|SPT16_ORYSJ/0.0/FACT complex subunit SPT16 OS=Oryza sativa subsp. japonica GN=SPT16 PE=2 SV=2	brp:103843069/2e-07/protein SDA1 homolog; K14856 protein SDA1	SPBP8B7.19/0.0/---	PF08644/7.9E-52/FACT complex subunit (SPT16/CDC68)	NA
Unigene49190_JJ	CL4307.Contig1_Jhn	25.09	6.18	2.02143	up	gi|470121490|ref|XP_004296799.1|/1.52033e-139/PREDICTED: RING finger and CHY zinc finger domain-containing protein 1 [Fragaria vesca subsp. vesca]	gi|802578179|ref|XM_012214006.1|/2e-63/PREDICTED: Jatropha curcas RING finger and CHY zinc finger domain-containing protein 1 (LOC105631819), mRNA	NA	fve:101296367/3e-140/RING finger and CHY zinc finger domain-containing protein 1; K10144 RING finger and CHY zinc finger domain-containing protein 1 [EC:2.3.2.27]	NA	PS50089/11.766/Zinc finger RING-type profile.	biological_process:GO:0016567//protein ubiquitination;GO:1900425//negative regulation of defense response to bacterium;GO:1901485//positive regulation of transcription factor catabolic process;cellular_component:GO:0005634//nucleus;GO:0005737//cytoplasm;molecular_function:GO:0004842//ubiquitin-protein transferase activity;GO:0008270//zinc ion binding;GO:0008134//transcription factor binding;
Unigene14720_JJ	CL4313.Contig2_Jhn	18.69	4.7	1.99153	up	gi|596018836|ref|XP_007218908.1|/0/hypothetical protein PRUPE_ppa000625mg [Prunus persica] &gt;gi|462415370|gb|EMJ20107.1| hypothetical protein PRUPE_ppa000625mg [Prunus persica]	gi|1000972751|ref|XM_002516347.2|/1e-136/PREDICTED: Ricinus communis exocyst complex component SEC8 (LOC8270335), mRNA	sp|Q93YU5|SEC8_ARATH/0.0/Exocyst complex component SEC8 OS=Arabidopsis thaliana GN=SEC8 PE=1 SV=1	pmum:103332331/0.0/exocyst complex component SEC8; K06111 exocyst complex component 4	NA	PTHR14146/3.3E-190/--	biological_process:GO:0006904//vesicle docking involved in exocytosis;GO:0015031//protein transport;GO:0048354//mucilage biosynthetic process involved in seed coat development;cellular_component:GO:0000145//exocyst;GO:0009506//plasmodesma;GO:0005829//cytosol;GO:0005886//plasma membrane;
Unigene8272_JJ	CL4331.Contig2_Jhn	9.49	3.28	1.53271	up	gi|747092486|ref|XP_011094011.1|/1.83e-109/PREDICTED: uncharacterized protein At1g04910 [Sesamum indicum]	gi|590575334|ref|XM_007012596.1|/2e-56/Theobroma cacao O-fucosyltransferase family protein isoform 3 (TCM_037543) mRNA, complete cds	sp|Q8W486|Y1491_ARATH/2e-31/Uncharacterized protein At1g04910 OS=Arabidopsis thaliana GN=At1g04910 PE=2 SV=1	NA	NA	PTHR31741/2.1E-162/--	cellular_component:GO:0016021//integral component of membrane;
CL7998.Contig1_JJ	CL4357.Contig3_Jhn	11.98	5.94	1.01209	up	gi|727694799|gb|AIY60736.1|/1.1799e-166/rhomboid protein Lacsa18033 [Lactuca sativa]	gi|727694798|gb|KM823872.1|/0.0/Lactuca sativa rhomboid protein Lacsa18033 mRNA, complete cds	sp|Q8LB17|Y3846_ARATH/1e-06/Uncharacterized protein At3g58460 OS=Arabidopsis thaliana GN=At3g58460 PE=1 SV=2	csl:COCSUDRAFT_22068/7e-06/rhomboid-domain-containing protein; K09651 rhomboid domain-containing protein 1 [EC:3.4.21.-]	TM0584/3e-22/---	PTHR22936/1.1E-157/--	biological_process:GO:0006508//proteolysis;cellular_component:GO:0016021//integral component of membrane;molecular_function:GO:0004252//serine-type endopeptidase activity;
Unigene21127_JJ	CL436.Contig2_Jhn	4.71	0.62	2.92539	up	gi|976912643|gb|KVH99120.1|/0/BRCA1-associated 2 [Cynara cardunculus var. scolymus]	gi|764606097|ref|XM_004303215.2|/5e-80/PREDICTED: Fragaria vesca subsp. vesca BRCA1-associated protein (LOC101307809), mRNA	sp|Q8LFY8|ATL54_ARATH/2e-07/RING-H2 finger protein ATL54 OS=Arabidopsis thaliana GN=ATL54 PE=2 SV=2	nnu:104588573/0.0/BRCA1-associated protein; K10632 BRCA1-associated protein [EC:2.3.2.27]	YPR141c/2e-06/---	PF02148/5.1E-18/Zn-finger in ubiquitin-hydrolases and other protein	molecular_function:GO:0008270//zinc ion binding;
Unigene14310_JJ	CL4363.Contig1_Jhn	12.41	6.17	1.00816	up	gi|976907238|gb|KVH94620.1|/3.70152e-158/Zinc finger, Dof-type [Cynara cardunculus var. scolymus]	gi|922367883|ref|XM_013600654.1|/8e-26/Medicago truncatula Dof domain zinc finger protein mRNA	sp|O80928|DOF24_ARATH/6e-47/Dof zinc finger protein DOF2.4 OS=Arabidopsis thaliana GN=DOF2.4 PE=2 SV=1	brp:103855006/7e-20/cyclic dof factor 1-like; K16222 Dof zinc finger protein DOF5.5	NA	PS01361/-/Zinc finger Dof-type signature.	NA
Unigene30386_JJ	CL4374.Contig2_Jhn	2.97	1.2	1.30743	up	gi|441403341|ref|YP_007353814.1|/7.86941e-44/ribosomal protein S15 (chloroplast) [Chrysanthemum x morifolium] &gt;gi|452849098|ref|YP_007474776.1| ribosomal protein S15 (chloroplast) [Chrysanthemum indicum] &gt;gi|470227767|ref|YP_007624853.1| ribosomal protein S15 (chloroplast) [Artemisia frigida] &gt;gi|733387687|ref|YP_009111795.1| ribosomal protein S15 (chloroplast) [Artemisia montana] &gt;gi…	gi|586598341|gb|KF887960.1|/0.0/Artemisia montana chloroplast, complete genome	sp|Q1KXR0|RR15_HELAN/4e-44/30S ribosomal protein S15, chloroplastic OS=Helianthus annuus GN=rps15 PE=3 SV=1	mtr:MTR_0002s0210/2e-41/30S ribosomal protein S15; K02956 small subunit ribosomal protein S15	FN1979/2e-14/---	PS00362/-/Ribosomal protein S15 signature.	biological_process:GO:0006412//translation;cellular_component:GO:0005840//ribosome;GO:0009507//chloroplast;molecular_function:GO:0003735//structural constituent of ribosome;
CL8332.Contig1_JJ	CL4376.Contig3_Jhn	117.53	30.09	1.96567	up	gi|976914306|gb|KVI00528.1|/1.43296e-165/Immunoglobulin-like fold, partial [Cynara cardunculus var. scolymus]	gi|1000939259|ref|XM_002533299.2|/1e-86/PREDICTED: Ricinus communis uncharacterized LOC8261701 (LOC8261701), mRNA	sp|P46519|LEA14_SOYBN/5e-17/Desiccation protectant protein Lea14 homolog OS=Glycine max PE=2 SV=1	NA	NA	PTHR31459:SF2/1.2E-204/--	NA
CL8332.Contig2_JJ	CL4376.Contig3_Jhn	64.81	30.09	1.10693	up	gi|976914306|gb|KVI00528.1|/1.40826e-165/Immunoglobulin-like fold, partial [Cynara cardunculus var. scolymus]	gi|1000939259|ref|XM_002533299.2|/1e-86/PREDICTED: Ricinus communis uncharacterized LOC8261701 (LOC8261701), mRNA	sp|P46519|LEA14_SOYBN/5e-17/Desiccation protectant protein Lea14 homolog OS=Glycine max PE=2 SV=1	NA	NA	PTHR31459:SF2/1.2E-204/--	NA
CL9425.Contig2_JJ	CL4388.Contig1_Jhn	5.34	1.76	1.60126	up	gi|976925723|gb|KVI09615.1|/1.06581e-126/hypothetical protein Ccrd_011994 [Cynara cardunculus var. scolymus]	gi|802558663|ref|XM_012210368.1|/1e-07/PREDICTED: Jatropha curcas uncharacterized LOC105628886 (LOC105628886), transcript variant X2, mRNA	NA	NA	NA	PTHR31115:SF0/2.3E-41/--	NA
CL1678.Contig3_JJ	CL4396.Contig1_Jhn	19.59	6.77	1.53289	up	gi|976911548|gb|KVH98194.1|/3.19341e-158/hypothetical protein Ccrd_023591 [Cynara cardunculus var. scolymus]	gi|731425073|ref|XM_002281454.3|/1e-58/PREDICTED: Vitis vinifera FKBP12-interacting protein of 37 kDa (LOC100246679), transcript variant X1, mRNA	sp|Q9ZSZ8|FIP37_ARATH/1e-115/FKBP12-interacting protein of 37 kDa OS=Arabidopsis thaliana GN=FIP37 PE=1 SV=1	gmx:100813718/6e-07/kinesin-related protein 4; K11498 centromeric protein E	PH1798/8e-10/---	PTHR15217:SF0/1.1E-78/--	biological_process:GO:0000381//regulation of alternative mRNA splicing, via spliceosome;GO:0080009//mRNA methylation;cellular_component:GO:0005634//nucleus;
Unigene30727_JJ	CL44.Contig5_Jhn	8.5	1.44	2.56139	up	gi|976928629|gb|KVI11554.1|/1.48013e-137/Ribonuclease CAF1 [Cynara cardunculus var. scolymus]	gi|723729655|ref|XM_004247215.2|/4e-18/PREDICTED: Solanum lycopersicum poly(A)-specific ribonuclease PARN-like (LOC101264368), mRNA	sp|Q8W4C3|PARNL_ARATH/7e-71/Poly(A)-specific ribonuclease PARN-like OS=Arabidopsis thaliana GN=At3g25430 PE=2 SV=1	jcu:105644153/2e-89/poly(A)-specific ribonuclease PARN-like; K01148 poly(A)-specific ribonuclease [EC:3.1.13.4]	NA	PTHR15092/1.4E-18/--	NA
Unigene9659_JJ	CL444.Contig1_Jhn	15.23	7.59	1.00474	up	gi|976902786|gb|KVH90723.1|/0/Sec23/Sec24, helical domain-containing protein [Cynara cardunculus var. scolymus]	gi|985462605|ref|XM_006487831.2|/1e-112/PREDICTED: Citrus sinensis protein transport protein Sec24-like At3g07100 (LOC102619745), transcript variant X2, mRNA	sp|Q9SFU0|SC24A_ARATH/8e-24/Protein transport protein Sec24-like At3g07100 OS=Arabidopsis thaliana GN=At3g07100 PE=2 SV=2	cre:CHLREDRAFT_195690/3e-94/SEC24C; COP-II coat subunit; K14007 protein transport protein SEC24	SPBC4.03c/2e-21/---	PF04815/7.1E-18/Sec23/Sec24 helical domain	biological_process:GO:0006886//intracellular protein transport;GO:0006888//ER to Golgi vesicle-mediated transport;cellular_component:GO:0030127//COPII vesicle coat;molecular_function:GO:0008270//zinc ion binding;
CL351.Contig3_JJ	CL4457.Contig1_Jhn	18.84	7.24	1.37974	up	gi|672118377|ref|XP_008782395.1|/0/PREDICTED: mitogen-activated protein kinase 9-like isoform X1 [Phoenix dactylifera]	gi|720059810|ref|XM_010276376.1|/1e-137/PREDICTED: Nelumbo nucifera mitogen-activated protein kinase 9-like (LOC104609939), mRNA	sp|Q9LV37|MPK9_ARATH/0.0/Mitogen-activated protein kinase 9 OS=Arabidopsis thaliana GN=MPK9 PE=2 SV=2	egu:105056340/0.0/mitogen-activated protein kinase 9-like; K04371 mitogen-activated protein kinase 1/3 [EC:2.7.11.24]	YBL016w/4e-74/---	PF00069/7.4E-67/Protein kinase domain	biological_process:GO:0000165//MAPK cascade;cellular_component:GO:0005622//intracellular;molecular_function:GO:0005524//ATP binding;GO:0004707//MAP kinase activity;
CL351.Contig2_JJ	CL4457.Contig3_Jhn	19.05	8.12	1.23024	up	gi|743838794|ref|XP_010936807.1|/0/PREDICTED: mitogen-activated protein kinase 9-like isoform X1 [Elaeis guineensis]	gi|720059810|ref|XM_010276376.1|/1e-137/PREDICTED: Nelumbo nucifera mitogen-activated protein kinase 9-like (LOC104609939), mRNA	sp|Q9LV37|MPK9_ARATH/0.0/Mitogen-activated protein kinase 9 OS=Arabidopsis thaliana GN=MPK9 PE=2 SV=2	egu:105056340/0.0/mitogen-activated protein kinase 9-like; K04371 mitogen-activated protein kinase 1/3 [EC:2.7.11.24]	YBL016w/4e-74/---	PS00107/-/Protein kinases ATP-binding region signature.	biological_process:GO:0000165//MAPK cascade;cellular_component:GO:0005622//intracellular;molecular_function:GO:0005524//ATP binding;GO:0004707//MAP kinase activity;
CL3882.Contig1_JJ	CL4498.Contig1_Jhn	8.77	4.34	1.01488	up	gi|731400926|ref|XP_010654103.1|/0/PREDICTED: 125 kDa kinesin-related protein [Vitis vinifera]	gi|823174462|ref|XM_012630334.1|/1e-156/PREDICTED: Gossypium raimondii 125 kDa kinesin-related protein-like (LOC105799663), mRNA	sp|O23826|K125_TOBAC/0.0/125 kDa kinesin-related protein OS=Nicotiana tabacum GN=TKRP125 PE=1 SV=1	vvi:100240753/0.0/125 kDa kinesin-related protein; K10398 kinesin family member 11	YBL063w/2e-89/---	PS00411/-/Kinesin motor domain signature.	biological_process:GO:0007018//microtubule-based movement;cellular_component:GO:0005874//microtubule;molecular_function:GO:0005524//ATP binding;GO:0003777//microtubule motor activity;GO:0008017//microtubule binding;
Unigene29994_JJ	CL4501.Contig3_Jhn	23.25	3.82	2.60559	up	gi|719980667|ref|XP_010249878.1|/0/PREDICTED: uncharacterized protein LOC104592288 [Nelumbo nucifera] &gt;gi|719980670|ref|XP_010249879.1| PREDICTED: uncharacterized protein LOC104592288 [Nelumbo nucifera]	gi|694405329|ref|XM_009379242.1|/4e-32/PREDICTED: Pyrus x bretschneideri death-inducer obliterator 1-like (LOC103966097), transcript variant X4, mRNA	NA	rcu:8267113/3e-14/transcription elongation factor TFIIS; K03145 transcription elongation factor S-II	SPAC20H4.03c/1e-07/---	PF07744/2.2E-10/SPOC domain	NA
Unigene29109_JJ	CL4513.Contig1_Jhn	11.98	4.64	1.36843	up	gi|661899320|emb|CDO97314.1|/2.89907e-77/unnamed protein product [Coffea canephora]	NA	NA	mdm:103400296/1e-11/poly(ADP-ribose) glycohydrolase 1-like; K07759 poly(ADP-ribose) glycohydrolase [EC:3.2.1.143]	NA	PF12776/2.8E-6/Myb/SANT-like DNA-binding domain	NA
Unigene45763_JJ	CL4525.Contig2_Jhn	28.64	9.17	1.64304	up	gi|301153923|gb|ADK66305.1|/0/gland-specific fatty acyl-CoA reductase 1 [Artemisia annua]	gi|301153922|gb|GU733320.1|/0.0/Artemisia annua gland-specific fatty acyl-CoA reductase 1 (GFAR1) mRNA, complete cds	sp|Q9XGY7|FAR_SIMCH/3e-171/Alcohol-forming fatty acyl-CoA reductase OS=Simmondsia chinensis PE=1 SV=1	spen:107023758/0.0/fatty acyl-CoA reductase 3-like; K13356 alcohol-forming fatty acyl-CoA reductase [EC:1.2.1.84]	alr5357_2/8e-08/---	PF07993/6.7E-78/Male sterility protein	NA
CL9838.Contig2_JJ	CL454.Contig2_Jhn	11.98	4.93	1.28097	up	gi|976900306|gb|KVH88532.1|/4.04973e-87/hypothetical protein Ccrd_026599 [Cynara cardunculus var. scolymus]	gi|590643237|ref|XM_007030686.1|/5e-45/Theobroma cacao A_TM021B04.11 protein (TCM_026494) mRNA, complete cds	NA	pda:103698735/1e-14/probable aminotransferase TAT2; K00815 tyrosine aminotransferase [EC:2.6.1.5]	NA	NA	NA
Unigene10253_JJ	CL455.Contig2_Jhn	8.19	2.71	1.59557	up	gi|976920457|gb|KVI05184.1|/0/Protein kinase C-like, phorbol ester/diacylglycerol binding [Cynara cardunculus var. scolymus]	gi|720032235|ref|XM_010267749.1|/1e-09/PREDICTED: Nelumbo nucifera probable nucleoredoxin 2 (LOC104603668), mRNA	sp|Q0JIL1|NRX2_ORYSJ/7e-109/Probable nucleoredoxin 2 OS=Oryza sativa subsp. japonica GN=Os01g0794400 PE=2 SV=1	vvi:100262541/1e-152/probable nucleoredoxin 2; K17609 nucleoredoxin [EC:1.8.1.8]	NA	PS51352/8.868/Thioredoxin domain profile.	biological_process:GO:0035556//intracellular signal transduction;cellular_component:GO:0005622//intracellular;
Unigene41717_JJ	CL4554.Contig1_Jhn	9.64	1.79	2.42907	up	gi|976924780|gb|KVI08715.1|/0/hypothetical protein Ccrd_012912 [Cynara cardunculus var. scolymus]	gi|731387989|ref|XM_010651143.1|/3e-14/PREDICTED: Vitis vinifera uncharacterized LOC100262676 (LOC100262676), transcript variant X2, mRNA	NA	cam:101488378/2e-43/lethal(2) giant larvae protein homolog SRO77; K08518 syntaxin-binding protein 5	NA	PTHR10241:SF27/1.5E-112/--	NA
CL2919.Contig3_JJ	CL4573.Contig2_Jhn	13.9	3.8	1.87101	up	gi|976921920|gb|KVI06559.1|/7.13394e-138/hypothetical protein Ccrd_015095 [Cynara cardunculus var. scolymus]	gi|971542091|ref|XM_015306612.1|/2e-14/PREDICTED: Solanum tuberosum uncharacterized protein At1g01500-like (LOC102594290), transcript variant X2, mRNA	sp|Q8GUH2|Y1015_ARATH/3e-51/Uncharacterized protein At1g01500 OS=Arabidopsis thaliana GN=At1g01500 PE=2 SV=1	NA	NA	PTHR10996/2.9E-34/--	cellular_component:GO:0016020//membrane;
Unigene44890_JJ	CL458.Contig3_Jhn	2.1	0.96	1.12928	up	gi|923507507|ref|XP_013733417.1|/1.42497e-73/PREDICTED: phosphoenolpyruvate carboxykinase [ATP] [Brassica napus] &gt;gi|674958289|emb|CDX75681.1| BnaA01g00210D [Brassica napus]	gi|923507506|ref|XM_013877963.1|/1e-179/PREDICTED: Brassica napus phosphoenolpyruvate carboxykinase [ATP] (LOC106436992), mRNA	sp|Q9T074|PCKA_ARATH/8e-74/Phosphoenolpyruvate carboxykinase [ATP] OS=Arabidopsis thaliana GN=PCKA PE=1 SV=1	bna:106436992/2e-74/phosphoenolpyruvate carboxykinase [ATP]; K01610 phosphoenolpyruvate carboxykinase (ATP) [EC:4.1.1.49]	SA1609/2e-26/---	PF01293/9.3E-30/Phosphoenolpyruvate carboxykinase	biological_process:GO:0006094//gluconeogenesis;molecular_function:GO:0005524//ATP binding;GO:0004612//phosphoenolpyruvate carboxykinase (ATP) activity;
Unigene13092_JJ	CL4599.Contig2_Jhn	285.61	100.1	1.5126	up	NA	NA	NA	NA	NA	PF01660/4.2E-79/Viral methyltransferase	NA
Unigene42832_JJ	CL4637.Contig2_Jhn	38.92	6.21	2.64785	up	gi|976702951|gb|KVF97773.1|/9.8563e-55/Histone-fold [Cynara cardunculus var. scolymus]	gi|823229983|ref|XM_012592275.1|/3e-21/PREDICTED: Gossypium raimondii DNA polymerase epsilon subunit 3 (LOC105770909), mRNA	sp|P49592|NC2B_ARATH/8e-10/Protein Dr1 homolog OS=Arabidopsis thaliana GN=DR1 PE=2 SV=1	sly:101260506/2e-43/DNA polymerase epsilon subunit 3; K02326 DNA polymerase epsilon subunit 3 [EC:2.7.7.7]	SPBC30D10.02/2e-11/---	PTHR11064/1.2E-41/--	NA
Unigene14359_JJ	CL4685.Contig5_Jhn	2.3	0.15	3.9386	up	gi|976909231|gb|KVH96390.1|/1.85333e-09/hypothetical protein Ccrd_001520 [Cynara cardunculus var. scolymus]	NA	NA	NA	NA	NA	NA
CL2357.Contig1_JJ	CL4694.Contig3_Jhn	25.89	12.56	1.04356	up	gi|751367969|dbj|BAQ21905.1|/1.2192e-153/O-methyltransferase [Carthamus tinctorius]	gi|751367968|dbj|AB980250.1|/2e-88/Carthamus tinctorius CtAAOMT mRNA for O-methyltransferase, complete cds	sp|P28002|COMT1_MEDSA/2e-106/Caffeic acid 3-O-methyltransferase OS=Medicago sativa PE=1 SV=1	nnu:104590656/3e-111/caffeic acid 3-O-methyltransferase-like; K13066 caffeic acid 3-O-methyltransferase [EC:2.1.1.68]	Rv0567/2e-12/---	PF08100/4.3E-15/Dimerisation domain	NA
CL1056.Contig5_JJ	CL4702.Contig6_Jhn	30.81	14.5	1.08735	up	gi|731413783|ref|XP_010658885.1|/0/PREDICTED: ubiquitin carboxyl-terminal hydrolase 12 isoform X2 [Vitis vinifera]	gi|731413782|ref|XM_010660583.1|/0.0/PREDICTED: Vitis vinifera ubiquitin carboxyl-terminal hydrolase 12 (LOC100252573), transcript variant X2, mRNA	sp|Q84WU2|UBP13_ARATH/0.0/Ubiquitin carboxyl-terminal hydrolase 13 OS=Arabidopsis thaliana GN=UBP13 PE=1 SV=1	vvi:100252573/0.0/ubiquitin carboxyl-terminal hydrolase 12; K11838 ubiquitin carboxyl-terminal hydrolase 7 [EC:3.4.19.12]	SPBC713.02c/3e-158/---	PTHR24619/0.0/--	biological_process:GO:0006511//ubiquitin-dependent protein catabolic process;GO:0016579//protein deubiquitination;molecular_function:GO:0036459//thiol-dependent ubiquitinyl hydrolase activity;
CL2694.Contig1_JJ	CL4706.Contig2_Jhn	42.06	15.95	1.39889	up	gi|749404422|gb|AJF20749.1|/0/PGK [Chrysanthemum indicum]	gi|749404421|gb|KJ560359.1|/0.0/Chrysanthemum indicum PGK mRNA, complete cds	sp|Q9XFH4|DDM1_ARATH/0.0/ATP-dependent DNA helicase DDM1 OS=Arabidopsis thaliana GN=DDM1 PE=1 SV=1	vvi:100263333/0.0/ATP-dependent DNA helicase DDM1; K19001 ATP-dependent DNA helicase	YBR245c/2e-128/---	PTHR10799/4.6E-280/--	molecular_function:GO:0005524//ATP binding;
CL8765.Contig1_JJ	CL4712.Contig1_Jhn	8.94	2.39	1.90326	up	gi|976903004|gb|KVH90931.1|/2.82067e-158/hypothetical protein Ccrd_007050 [Cynara cardunculus var. scolymus]	gi|1000937790|ref|XM_015728350.1|/2e-36/PREDICTED: Ricinus communis uncharacterized LOC8266395 (LOC8266395), transcript variant X2, mRNA	NA	NA	NA	PF13489/2.7E-7/Methyltransferase domain	biological_process:GO:0032259//methylation;molecular_function:GO:0008168//methyltransferase activity;
Unigene48429_JJ	CL4720.Contig1_Jhn	93.11	12.46	2.90163	up	gi|976912124|gb|KVH98719.1|/1.66114e-65/DNA-directed RNA polymerase, 14-18kDa subunit, conserved site-containing protein [Cynara cardunculus var. scolymus]	gi|590672421|ref|XM_007038545.1|/5e-57/Theobroma cacao DNA-directed RNA polymerase II subunit protein isoform 3 (TCM_015104) mRNA, complete cds	sp|Q9FJ98|RPD6A_ARATH/4e-58/DNA-directed RNA polymerases II, IV and V subunit 6A OS=Arabidopsis thaliana GN=NRPB6A PE=1 SV=1	nnu:104589742/2e-61/DNA-directed RNA polymerases II and V subunit 6B-like; K03014 DNA-directed RNA polymerases I, II, and III subunit RPABC2	SPCC1020.04c/9e-32/---	PS01111/-/RNA polymerases K / 14 to 18 Kd subunits signature.	NA
CL9661.Contig1_JJ	CL4750.Contig2_Jhn	10.08	4.21	1.2596	up	gi|976906756|gb|KVH94162.1|/3.67317e-117/DnaJ domain-containing protein [Cynara cardunculus var. scolymus]	gi|802546276|ref|XM_012228813.1|/2e-50/PREDICTED: Jatropha curcas auxilin-related protein 2-like (LOC105643629), mRNA	sp|Q9SU08|AUXI1_ARATH/2e-97/Auxilin-related protein 1 OS=Arabidopsis thaliana GN=At4g12780 PE=1 SV=2	NA	NA	PF00226/4.9E-6/DnaJ domain	NA
CL7198.Contig2_JJ	CL4791.Contig1_Jhn	24.34	6.42	1.92268	up	gi|971567391|ref|XP_015168598.1|/0/PREDICTED: amino acid permease 6 [Solanum tuberosum]	gi|225320496|dbj|AK324969.1|/2e-42/Solanum lycopersicum cDNA, clone: LEFL1089BC04, HTC in leaf	sp|P92934|AAP6_ARATH/0.0/Amino acid permease 6 OS=Arabidopsis thaliana GN=AAP6 PE=1 SV=1	adu:107457692/3e-147/probable amino acid permease 7; K14209 solute carrier family 36 (proton-coupled amino acid transporter)	YKL146w/1e-10/---	PTHR22950/0.0/--	cellular_component:GO:0016021//integral component of membrane;
CL7198.Contig1_JJ	CL4791.Contig3_Jhn	115.26	44.11	1.38571	up	gi|470127797|ref|XP_004299846.1|/0/PREDICTED: amino acid permease 6-like [Fragaria vesca subsp. vesca]	gi|723694865|ref|XM_010321942.1|/2e-24/PREDICTED: Solanum lycopersicum amino acid permease 6-like (LOC101245454), mRNA	sp|P92934|AAP6_ARATH/0.0/Amino acid permease 6 OS=Arabidopsis thaliana GN=AAP6 PE=1 SV=1	adu:107457692/8e-142/probable amino acid permease 7; K14209 solute carrier family 36 (proton-coupled amino acid transporter)	YKL146w/1e-08/---	PF01490/9.4E-119/Transmembrane amino acid transporter protein	biological_process:GO:0015810//aspartate transport;GO:0015804//neutral amino acid transport;GO:0015827//tryptophan transport;cellular_component:GO:0016021//integral component of membrane;GO:0005886//plasma membrane;molecular_function:GO:0015175//neutral amino acid transmembrane transporter activity;GO:0015172//acidic amino acid transmembrane transporter activity;
Unigene3350_JJ	CL4801.Contig2_Jhn	10.57	4.6	1.20027	up	gi|976906298|gb|KVH93745.1|/4.87958e-67/hypothetical protein Ccrd_004205 [Cynara cardunculus var. scolymus]	NA	NA	NA	NA	PF03909/3.9E-6/BSD domain	NA
Unigene8428_JJ	CL4820.Contig3_Jhn	27.65	8.65	1.67651	up	gi|565359141|ref|XP_006346376.1|/5.21864e-107/PREDICTED: kynurenine formamidase isoform X2 [Solanum tuberosum]	gi|971548701|ref|XM_006346313.2|/9e-53/PREDICTED: Solanum tuberosum kynurenine formamidase (LOC102579417), transcript variant X1, mRNA	NA	NA	slr2121/9e-32/---	PTHR31118/1.2E-81/--	NA
CL1621.Contig2_JJ	CL4845.Contig2_Jhn	47.89	23.75	1.0118	up	gi|697174356|ref|XP_009596108.1|/4.03177e-107/PREDICTED: uncharacterized protein At2g34460, chloroplastic-like [Nicotiana tomentosiformis]	gi|672107592|ref|XM_008780603.1|/2e-20/PREDICTED: Phoenix dactylifera uncharacterized protein At2g34460, chloroplastic (LOC103698545), mRNA	sp|Q8H124|Y2446_ARATH/3e-99/Uncharacterized protein At2g34460, chloroplastic OS=Arabidopsis thaliana GN=At2g34460 PE=2 SV=1	gra:105797721/4e-13/ATP-dependent zinc metalloprotease FTSH 10, mitochondrial; K08956 AFG3 family protein [EC:3.4.24.-]	alr2751/5e-47/---	PF13460/9.2E-35/NADH(P)-binding	NA
CL15.Contig1_JJ	CL4849.Contig1_Jhn	6.11	2.99	1.03103	up	gi|747075963|ref|XP_011085036.1|/0/PREDICTED: uncharacterized protein LOC105167143 isoform X1 [Sesamum indicum] &gt;gi|747075965|ref|XP_011085037.1| PREDICTED: uncharacterized protein LOC105167143 isoform X1 [Sesamum indicum]	gi|720002978|ref|XM_010258540.1|/7e-21/PREDICTED: Nelumbo nucifera uncharacterized LOC104597132 (LOC104597132), transcript variant X2, mRNA	NA	mdm:103423936/4e-88/ABC transporter B family member 11-like; K05658 ATP-binding cassette, subfamily B (MDR/TAP), member 1 [EC:3.6.3.44]	NA	PF05699/8.7E-8/hAT family C-terminal dimerisation region	NA
CL1781.Contig2_JJ	CL4864.Contig3_Jhn	21.59	5.63	1.93916	up	gi|976833623|gb|KVH24264.1|/0/General substrate transporter [Cynara cardunculus var. scolymus]	gi|328878995|gb|HQ431770.1|/5e-31/Helianthus annuus isolate 88a transporter-related protein gene, partial cds	sp|Q940M4|OCT7_ARATH/3e-151/Organic cation/carnitine transporter 7 OS=Arabidopsis thaliana GN=OCT7 PE=2 SV=1	aip:107614283/7e-36/organic cation/carnitine transporter 4-like; K08202 MFS transporter, OCT family, solute carrier family 22 (organic cation transporter), member 4/5	SMa1447/2e-48/---	PTHR24064:SF172/3.3E-133/--	NA
CL8365.Contig1_JJ	CL4869.Contig2_Jhn	28.53	13.65	1.06358	up	gi|302142093|emb|CBI19296.3|/4.60819e-49/unnamed protein product [Vitis vinifera]	gi|923602333|ref|XM_013886062.1|/2e-43/PREDICTED: Brassica napus transcription initiation factor IIA subunit 2-like (LOC106444604), transcript variant X2, mRNA	sp|Q39236|T2AG_ARATH/1e-48/Transcription initiation factor IIA subunit 2 OS=Arabidopsis thaliana GN=TFIIA-S PE=2 SV=2	vvi:100242052/1e-49/transcription initiation factor IIA subunit 2-like; K03123 transcription initiation factor TFIIA small subunit	SPCC553.11c/8e-25/---	PTHR10966/1.2E-60/--	biological_process:GO:0006413//translational initiation;GO:0006355//regulation of transcription, DNA-templated;GO:0006367//transcription initiation from RNA polymerase II promoter;cellular_component:GO:0005672//transcription factor TFIIA complex;molecular_function:GO:0003743//translation initiation factor activity;
Unigene5869_JJ	CL4890.Contig2_Jhn	35.2	9.34	1.91408	up	gi|976903785|gb|KVH91552.1|/1.18273e-47/Protein of unknown function DUF1764, eukaryotic [Cynara cardunculus var. scolymus]	NA	NA	NA	NA	PF08576/6.9E-21/Eukaryotic protein of unknown function (DUF1764)	NA
CL2765.Contig1_JJ	CL4907.Contig4_Jhn	1.15	0.56	1.03814	up	gi|1000950250|ref|XP_015579658.1|/0/PREDICTED: sodium/hydrogen exchanger 6 [Ricinus communis]	gi|720089560|ref|XM_010246504.1|/1e-144/PREDICTED: Nelumbo nucifera sodium/hydrogen exchanger 6-like (LOC104588542), mRNA	sp|Q8RWU6|NHX6_ARATH/0.0/Sodium/hydrogen exchanger 6 OS=Arabidopsis thaliana GN=NHX6 PE=1 SV=3	rcu:8270187/0.0/sodium/hydrogen exchanger 6; K14724 solute carrier family 9 (sodium/hydrogen exchanger), member 8	SPAC15A10.06/3e-31/---	PTHR10110/1.7E-110/--	biological_process:GO:1902600//hydrogen ion transmembrane transport;GO:0035725//sodium ion transmembrane transport;GO:0006885//regulation of pH;cellular_component:GO:0016021//integral component of membrane;molecular_function:GO:0015385//sodium:proton antiporter activity;
CL8777.Contig1_JJ	CL4908.Contig2_Jhn	5.89	1.52	1.9542	up	gi|697175520|ref|XP_009596704.1|/0/PREDICTED: mediator of RNA polymerase II transcription subunit 16 isoform X1 [Nicotiana tomentosiformis]	gi|645237102|ref|XM_008226829.1|/0.0/PREDICTED: Prunus mume mediator of RNA polymerase II transcription subunit 16 (LOC103324734), mRNA	sp|F4JGZ1|MED16_ARATH/0.0/Mediator of RNA polymerase II transcription subunit 16 OS=Arabidopsis thaliana GN=MED16 PE=1 SV=1	NA	NA	NA	NA
CL8777.Contig4_JJ	CL4908.Contig2_Jhn	4.25	1.52	1.48339	up	gi|697175520|ref|XP_009596704.1|/0/PREDICTED: mediator of RNA polymerase II transcription subunit 16 isoform X1 [Nicotiana tomentosiformis]	gi|645237102|ref|XM_008226829.1|/0.0/PREDICTED: Prunus mume mediator of RNA polymerase II transcription subunit 16 (LOC103324734), mRNA	sp|F4JGZ1|MED16_ARATH/0.0/Mediator of RNA polymerase II transcription subunit 16 OS=Arabidopsis thaliana GN=MED16 PE=1 SV=1	NA	NA	NA	NA
Unigene3115_JJ	CL4915.Contig1_Jhn	11.15	5.3	1.07298	up	gi|73624747|gb|AAZ79231.1|/0/cellulose synthase-like protein CslG [Nicotiana tabacum]	gi|823177008|ref|XM_012631189.1|/1e-16/PREDICTED: Gossypium raimondii cellulose synthase-like protein G2 (LOC105800204), mRNA	sp|Q0WVN5|CSLG3_ARATH/6e-172/Cellulose synthase-like protein G3 OS=Arabidopsis thaliana GN=CSLG3 PE=2 SV=2	tcc:TCM_038407/5e-80/Cellulose synthase family protein isoform 1; K10999 cellulose synthase A [EC:2.4.1.12]	NA	PTHR13301/4.0E-69/--	NA
Unigene6091_JJ	CL4917.Contig1_Jhn	10.3	2.45	2.07179	up	gi|568845823|ref|XP_006476765.1|/5.0319e-173/PREDICTED: E3 ubiquitin-protein ligase SIS3 isoform X2 [Citrus sinensis]	gi|985447383|ref|XM_006476702.2|/1e-132/PREDICTED: Citrus sinensis E3 ubiquitin-protein ligase SIS3 (LOC102615803), transcript variant X2, mRNA	sp|Q8GYT9|SIS3_ARATH/6e-153/E3 ubiquitin-protein ligase SIS3 OS=Arabidopsis thaliana GN=SIS3 PE=2 SV=2	rcu:8289018/2e-173/E3 ubiquitin-protein ligase SIS3; K16284 E3 ubiquitin-protein ligase SIS3 [EC:2.3.2.27]	ECU07g0330/8e-07/---	PTHR22764/4.2E-30/--	cellular_component:GO:0016021//integral component of membrane;molecular_function:GO:0008270//zinc ion binding;
Unigene7081_JJ	CL4941.Contig2_Jhn	24.69	11.03	1.16249	up	gi|976900534|gb|KVH88721.1|/0/Like-Sm (LSM) domain-containing protein [Cynara cardunculus var. scolymus]	gi|697140021|ref|XM_009625812.1|/3e-45/PREDICTED: Nicotiana tomentosiformis mechanosensitive ion channel protein 8-like (LOC104115228), mRNA	sp|Q9SYM1|MSL6_ARATH/0.0/Mechanosensitive ion channel protein 6 OS=Arabidopsis thaliana GN=MSL6 PE=1 SV=1	NA	SPAC2C4.17c/4e-23/---	PTHR31618/0.0/--	NA
CL4469.Contig2_JJ	CL4944.Contig1_Jhn	33.8	15.11	1.16152	up	gi|743791707|ref|XP_011042083.1|/9.98919e-55/PREDICTED: mediator of RNA polymerase II transcription subunit 28 [Populus euphratica]	gi|731395515|ref|XM_002268344.3|/5e-32/PREDICTED: Vitis vinifera mediator of RNA polymerase II transcription subunit 28 (LOC100246950), mRNA	sp|Q9LFA5|MED28_ARATH/2e-43/Mediator of RNA polymerase II transcription subunit 28 OS=Arabidopsis thaliana GN=MED28 PE=1 SV=1	bdi:100840919/7e-50/mediator of RNA polymerase II transcription subunit 28; K15141 mediator of RNA polymerase II transcription subunit 28	NA	NA	cellular_component:GO:0016592//mediator complex;
Unigene45009_JJ	CL4950.Contig2_Jhn	31.59	13.15	1.26441	up	gi|976902517|gb|KVH90459.1|/1.59165e-96/Phosphatidic acid phosphatase/chloroperoxidase, N-terminal [Cynara cardunculus var. scolymus]	gi|764616870|ref|XM_004304359.2|/6e-14/PREDICTED: Fragaria vesca subsp. vesca lipid phosphate phosphatase gamma, chloroplastic (LOC101303828), mRNA	sp|Q6NLA5|LPPG_ARATH/9e-81/Lipid phosphate phosphatase gamma, chloroplastic OS=Arabidopsis thaliana GN=LPPG PE=1 SV=1	sot:102587018/2e-92/lipid phosphate phosphatase gamma, chloroplastic; K07252 dolichyldiphosphatase [EC:3.6.1.43]	YGR036c/9e-20/---	SM00014/1.2E-8/Acid phosphatase homologues	NA
CL7798.Contig1_JJ	CL4956.Contig1_Jhn	7.95	3.85	1.0461	up	gi|147805536|emb|CAN74094.1|/0/hypothetical protein VITISV_023707 [Vitis vinifera]	gi|211953292|gb|FJ373570.1|/1e-102/Helianthus annuus isolate Ohio necrotic spotted lesions 1 gene, partial cds >gi|211953306|gb|FJ373577.1| Helianthus annuus cultivar Seneca necrotic spotted lesions 1 gene, partial cds	sp|Q9SGN6|NSL1_ARATH/0.0/MACPF domain-containing protein NSL1 OS=Arabidopsis thaliana GN=NSL1 PE=2 SV=1	mtr:MTR_7g116350/5e-118/class III chitinase; K01183 chitinase [EC:3.2.1.14]	NA	PF01823/5.2E-28/MAC/Perforin domain	NA
Unigene16774_JJ	CL5001.Contig2_Jhn	3.57	0.82	2.12223	up	gi|976929684|gb|KVI12526.1|/2.13002e-26/Drought induced 19/ RING finger protein 114 [Cynara cardunculus var. scolymus]	NA	sp|Q84J70|DI193_ARATH/9e-16/Protein DEHYDRATION-INDUCED 19 homolog 3 OS=Arabidopsis thaliana GN=DI19-3 PE=1 SV=1	egu:105052562/3e-13/protein DEHYDRATION-INDUCED 19 homolog 2-like; K15697 RING finger protein 114 [EC:2.3.2.27]	NA	PF05605/1.5E-18/Drought induced 19 protein (Di19), zinc-binding	NA
CL2829.Contig4_JJ	CL5004.Contig1_Jhn	415.79	124.56	1.73901	up	gi|334724666|gb|AEH02821.1|/0/phenylalanine ammonia lyase [Chrysanthemum x morifolium]	gi|334724665|gb|JF806362.1|/0.0/Chrysanthemum x morifolium phenylalanine ammonia lyase (PAL) mRNA, complete cds	sp|P45728|PAL2_PETCR/0.0/Phenylalanine ammonia-lyase 2 OS=Petroselinum crispum GN=PAL2 PE=2 SV=1	nnu:104601277/0.0/phenylalanine ammonia-lyase; K10775 phenylalanine ammonia-lyase [EC:4.3.1.24]	RSp0365/9e-62/---	PTHR10362:SF7/0.0/--	NA
CL2829.Contig2_JJ	CL5004.Contig2_Jhn	31.22	7.66	2.02705	up	gi|537845450|gb|AGU91428.1|/0/phenylalanine ammonia-lyase [Chrysanthemum boreale]	gi|537845449|gb|KC202425.1|/0.0/Chrysanthemum boreale phenylalanine ammonia-lyase mRNA, complete cds	sp|P45729|PAL3_PETCR/0.0/Phenylalanine ammonia-lyase 3 OS=Petroselinum crispum GN=PAL3 PE=2 SV=1	nnu:104601277/0.0/phenylalanine ammonia-lyase; K10775 phenylalanine ammonia-lyase [EC:4.3.1.24]	RSp0365/3e-61/---	PF00221/1.4E-171/Aromatic amino acid lyase	NA
Unigene3983_JJ	CL5009.Contig1_Jhn	6.78	1.24	2.45095	up	gi|976910387|gb|KVH97088.1|/2.09102e-90/Calcium-binding EF-hand [Cynara cardunculus var. scolymus]	NA	sp|Q06827|CATR_SCHDU/6e-07/Caltractin OS=Scherffelia dubia PE=1 SV=1	mtr:MTR_4g074930/6e-07/RNA recognition motif; K11294 nucleolin	NA	PS50222/5.754/EF-hand calcium-binding domain profile.	NA
CL206.Contig3_JJ	CL5011.Contig3_Jhn	10.97	0.83	3.72431	up	gi|976899580|gb|KVH88036.1|/1.76678e-127/F-box domain, cyclin-like protein [Cynara cardunculus var. scolymus]	gi|1000964026|ref|XM_002520212.2|/2e-23/PREDICTED: Ricinus communis F-box protein SKP2A (LOC8270661), mRNA	sp|Q9LPL4|SKP2A_ARATH/4e-119/F-box protein SKP2A OS=Arabidopsis thaliana GN=SKP2A PE=1 SV=1	vvi:100255759/8e-127/F-box protein SKP2B; K03875 F-box and leucine-rich repeat protein 1 (S-phase kinase-associated protein 2)	NA	PF00646/1.1E-6/F-box domain	NA
Unigene43917_JJ	CL5013.Contig2_Jhn	11.03	5.19	1.08763	up	gi|976914273|gb|KVI00499.1|/1.52634e-139/hypothetical protein Ccrd_021255 [Cynara cardunculus var. scolymus]	gi|731327244|ref|XM_010676121.1|/1e-15/PREDICTED: Beta vulgaris subsp. vulgaris DNA topoisomerase 3-alpha (LOC104890580), transcript variant X2, mRNA	NA	vvi:100248256/4e-119/DNA topoisomerase 3-alpha; K03165 DNA topoisomerase III [EC:5.99.1.2]	NA	PTHR11390:SF23/5.7E-78/--	NA
CL9458.Contig2_JJ	CL5020.Contig2_Jhn	43.97	11.2	1.97302	up	gi|976913082|gb|KVH99452.1|/0/Aminoacyl-tRNA synthetase, class I, conserved site-containing protein [Cynara cardunculus var. scolymus]	gi|802754977|ref|XM_012233412.1|/1e-107/PREDICTED: Jatropha curcas probable glutamate--tRNA ligase, cytoplasmic (LOC105647360), mRNA	sp|P52780|SYQ_LUPLU/8e-68/Glutamine--tRNA ligase OS=Lupinus luteus PE=2 SV=2	gmx:100809656/0.0/glutamate--tRNA ligase, cytoplasmic; K01885 glutamyl-tRNA synthetase [EC:6.1.1.17]	SPAC17A5.15c/5e-171/---	PF14497/5.0E-9/Glutathione S-transferase, C-terminal domain	biological_process:GO:0006425//glutaminyl-tRNA aminoacylation;GO:0006424//glutamyl-tRNA aminoacylation;cellular_component:GO:0005829//cytosol;GO:0005739//mitochondrion;molecular_function:GO:0003723//RNA binding;GO:0005524//ATP binding;GO:0004819//glutamine-tRNA ligase activity;GO:0004818//glutamate-tRNA ligase activity;
Unigene6035_JJ	CL5023.Contig1_Jhn	4.89	2.15	1.1855	up	gi|802680994|ref|XP_012082050.1|/5.22996e-98/PREDICTED: GDT1-like protein 4 [Jatropha curcas] &gt;gi|643718021|gb|KDP29377.1| hypothetical protein JCGZ_18298 [Jatropha curcas]	gi|731370558|ref|XM_002281903.3|/3e-40/PREDICTED: Vitis vinifera GDT1-like protein 5 (LOC100264625), mRNA	sp|Q9C6M1|GDT14_ARATH/7e-92/GDT1-like protein 4 OS=Arabidopsis thaliana GN=At1g25520 PE=2 SV=1	NA	alr1698/5e-37/---	PTHR12608/1.4E-97/--	cellular_component:GO:0016021//integral component of membrane;
Unigene17020_JJ	CL5049.Contig2_Jhn	12.94	4.65	1.47653	up	gi|976918524|gb|KVI03698.1|/4.81531e-50/GCN5-like 1 [Cynara cardunculus var. scolymus]	gi|985437108|ref|XM_006470166.2|/7e-16/PREDICTED: Citrus sinensis biogenesis of lysosome-related organelles complex 1 subunit 1 (LOC102614895), mRNA	sp|O22929|BL1S1_ARATH/1e-44/Biogenesis of lysosome-related organelles complex 1 subunit 1 OS=Arabidopsis thaliana GN=BLOS1 PE=1 SV=1	thj:104800780/4e-46/biogenesis of lysosome-related organelles complex 1 subunit 1; K20185 biogenesis of lysosome-related organelles complex 1 subunit 1	NA	PF06320/8.8E-38/GCN5-like protein 1 (GCN5L1)	NA
CL5690.Contig4_JJ	CL5051.Contig3_Jhn	4.49	0.94	2.25598	up	gi|976914108|gb|KVI00339.1|/0/C2 calcium-dependent membrane targeting [Cynara cardunculus var. scolymus]	gi|955331883|ref|XM_006583797.2|/2e-73/PREDICTED: Glycine max C2 and GRAM domain-containing protein At1g03370-like (LOC100789923), transcript variant X4, mRNA	sp|Q9FGS8|C2GR2_ARATH/9e-13/C2 and GRAM domain-containing protein At5g50170 OS=Arabidopsis thaliana GN=At5g50170 PE=2 SV=1	bdi:100826243/7e-06/ADP-ribosylation factor GTPase-activating protein AGD12-like; K12486 stromal membrane-associated protein	NA	PTHR23319/4.0E-145/--	cellular_component:GO:0016021//integral component of membrane;
CL10106.Contig2_JJ	CL5065.Contig1_Jhn	24.87	10.89	1.1914	up	gi|976915807|gb|KVI01619.1|/2.38953e-128/Histone-fold [Cynara cardunculus var. scolymus]	gi|694421253|ref|XM_009340210.1|/3e-90/PREDICTED: Pyrus x bretschneideri nuclear transcription factor Y subunit C-3-like (LOC103930822), mRNA	sp|Q8L4B2|NFYC9_ARATH/2e-75/Nuclear transcription factor Y subunit C-9 OS=Arabidopsis thaliana GN=NFYC9 PE=2 SV=1	vvi:100266507/3e-110/nuclear transcription factor Y subunit C-3-like; K08066 nuclear transcription factor Y, gamma	YOR358w/3e-31/---	PTHR10252:SF6/5.3E-69/--	NA
CL946.Contig3_JJ	CL5069.Contig1_Jhn	8.87	3.38	1.39191	up	gi|661889842|emb|CDP06562.1|/1.96711e-70/unnamed protein product [Coffea canephora]	gi|823175197|ref|XM_012630576.1|/7e-26/PREDICTED: Gossypium raimondii mitochondrial substrate carrier family protein B (LOC105799820), mRNA	sp|P29518|BT1_MAIZE/7e-25/Adenine nucleotide transporter BT1, chloroplastic/amyloplastic/mitochondrial OS=Zea mays GN=BT1 PE=1 SV=1	aip:107639412/9e-70/mitochondrial substrate carrier family protein B; K14684 solute carrier family 25 (mitochondrial phosphate transporter), member 23/24/25/41	NA	PTHR24089:SF90/1.9E-86/--	NA
CL7259.Contig1_JJ	CL5072.Contig1_Jhn	14.32	4.75	1.59203	up	gi|976922801|gb|KVI07157.1|/1.28312e-151/Peptidase S54, rhomboid [Cynara cardunculus var. scolymus]	gi|727694804|gb|KM823874.1|/1e-112/Lactuca sativa rhomboid protein Lacsa33473 mRNA, complete cds	NA	csl:COCSUDRAFT_61787/2e-06/rhomboid-domain-containing protein; K09650 rhomboid-like protein [EC:3.4.21.105]	TM0584/5e-21/---	PTHR22936:SF15/3.9E-152/--	biological_process:GO:0016485//protein processing;cellular_component:GO:0009506//plasmodesma;GO:0016021//integral component of membrane;molecular_function:GO:0004252//serine-type endopeptidase activity;
CL7259.Contig2_JJ	CL5072.Contig1_Jhn	12.71	4.75	1.41996	up	gi|727694805|gb|AIY60738.1|/4.89851e-135/rhomboid protein Lacsa33473 [Lactuca sativa]	gi|727694804|gb|KM823874.1|/1e-116/Lactuca sativa rhomboid protein Lacsa33473 mRNA, complete cds	NA	csl:COCSUDRAFT_61787/2e-06/rhomboid-domain-containing protein; K09650 rhomboid-like protein [EC:3.4.21.105]	TM0584/6e-21/---	PTHR22936:SF15/1.2E-147/--	NA
CL262.Contig3_JJ	CL5106.Contig1_Jhn	10.35	4.47	1.21128	up	gi|976920400|gb|KVI05129.1|/2.47125e-156/Protein prenyltransferase, alpha subunit [Cynara cardunculus var. scolymus]	gi|822659408|gb|KP333803.1|/2e-83/Chrysanthemum x morifolium microsatellite JH-1971 sequence	sp|P93227|FNTA_SOLLC/2e-06/Protein farnesyltransferase/geranylgeranyltransferase type-1 subunit alpha OS=Solanum lycopersicum GN=FTA PE=1 SV=1	jcu:105647746/7e-123/uncharacterized LOC105647746; K14137 protein prenyltransferase alpha subunit repeat containing protein 1	YJL031c/3e-06/---	PTHR11129/2.3E-53/--	biological_process:GO:0018342//protein prenylation;cellular_component:GO:1990234//transferase complex;GO:0005737//cytoplasm;molecular_function:GO:0008318//protein prenyltransferase activity;
Unigene11298_JJ	CL5117.Contig2_Jhn	16.78	5.67	1.56532	up	gi|976925486|gb|KVI09390.1|/0/Armadillo [Cynara cardunculus var. scolymus]	gi|731392808|ref|XM_002282749.3|/6e-28/PREDICTED: Vitis vinifera armadillo repeat-containing protein 8 (LOC100246814), mRNA	sp|Q71VM4|IMA1A_ORYSJ/4e-08/Importin subunit alpha-1a OS=Oryza sativa subsp. japonica GN=Os01g0253300 PE=1 SV=2	NA	SPAC26H5.04/6e-19/---	PTHR15651/3.3E-147/--	NA
Unigene27825_JJ	CL512.Contig4_Jhn	15.64	4.38	1.83624	up	gi|976926430|gb|KVI10295.1|/0/hypothetical protein Ccrd_011302 [Cynara cardunculus var. scolymus]	gi|571031384|gb|KF815390.1|/7e-49/Helianthus annuus mitochondrion, complete genome	sp|Q9FF99|AAP7_ARATH/2e-158/Probable amino acid permease 7 OS=Arabidopsis thaliana GN=AAP7 PE=1 SV=1	adu:107473221/1e-165/probable amino acid permease 7; K14209 solute carrier family 36 (proton-coupled amino acid transporter)	YKL146w/8e-09/---	PTHR22950:SF228/1.4E-246/--	cellular_component:GO:0016021//integral component of membrane;
CL6846.Contig2_JJ	CL5122.Contig3_Jhn	4.92	1.4	1.81323	up	gi|976911551|gb|KVH98197.1|/2.40051e-158/G-patch domain-containing protein, partial [Cynara cardunculus var. scolymus]	gi|731425071|ref|XM_010664822.1|/6e-24/PREDICTED: Vitis vinifera uncharacterized LOC100245077 (LOC100245077), transcript variant X4, mRNA	NA	mdm:103438627/3e-09/RNA-binding protein 5-B-like; K13094 RNA-binding protein 5/10	NA	SM00443/3.2E-10/glycine rich nucleic binding domain	NA
CL651.Contig1_JJ	CL5151.Contig2_Jhn	32.68	12.05	1.43937	up	gi|697150911|ref|XP_009629663.1|/0/PREDICTED: 3-ketoacyl-CoA thiolase 2, peroxisomal-like [Nicotiana tomentosiformis]	gi|697150910|ref|XM_009631368.1|/1e-101/PREDICTED: Nicotiana tomentosiformis 3-ketoacyl-CoA thiolase 2, peroxisomal-like (LOC104119786), mRNA	sp|Q56WD9|THIK2_ARATH/0.0/3-ketoacyl-CoA thiolase 2, peroxisomal OS=Arabidopsis thaliana GN=PED1 PE=1 SV=2	egr:104426874/0.0/3-ketoacyl-CoA thiolase 2, peroxisomal; K07513 acetyl-CoA acyltransferase 1 [EC:2.3.1.16]	BH3487/3e-92/---	PTHR18919/1.2E-235/--	biological_process:GO:0008152//metabolic process;molecular_function:GO:0016747//transferase activity, transferring acyl groups other than amino-acyl groups;
Unigene1860_JJ	CL5163.Contig4_Jhn	24.52	1.69	3.85886	up	gi|698529462|ref|XP_009761548.1|/0/PREDICTED: uncharacterized protein LOC104213712 isoform X1 [Nicotiana sylvestris]	gi|1000979929|ref|XR_001534782.1|/4e-84/PREDICTED: Ricinus communis uncharacterized LOC8273090 (LOC8273090), transcript variant X2, misc_RNA	NA	NA	NA	PF12576/1.2E-17/Protein of unknown function (DUF3754)	NA
CL5344.Contig4_JJ	CL5167.Contig1_Jhn	504.02	245.63	1.03699	up	gi|976851635|gb|KVH41929.1|/0/Myo-inositol-1-phosphate synthase [Cynara cardunculus var. scolymus]	gi|28804514|dbj|AB090886.1|/0.0/Aster tripolium mRNA for myo-inositol-1-phosphate synthase, partial cds	sp|Q9LW96|INO1_TOBAC/0.0/Inositol-3-phosphate synthase OS=Nicotiana tabacum PE=2 SV=1	sot:102598817/0.0/inositol-3-phosphate synthase; K01858 myo-inositol-1-phosphate synthase [EC:5.5.1.4]	YJL153c/4e-149/---	PTHR11510:SF5/0.0/--	biological_process:GO:0006021//inositol biosynthetic process;GO:0008654//phospholipid biosynthetic process;cellular_component:GO:0005737//cytoplasm;molecular_function:GO:0004512//inositol-3-phosphate synthase activity;
CL7523.Contig1_JJ	CL5169.Contig3_Jhn	4.43	1.37	1.69313	up	gi|590622655|ref|XP_007025108.1|/7.03251e-91/Cytochrome b561/ferric reductase transmembrane protein family [Theobroma cacao] &gt;gi|508780474|gb|EOY27730.1| Cytochrome b561/ferric reductase transmembrane protein family [Theobroma cacao]	gi|720078474|ref|XM_010243055.1|/7e-29/PREDICTED: Nelumbo nucifera uncharacterized LOC104585983 (LOC104585983), mRNA	NA	rcu:8264127/9e-85/uncharacterized LOC8264127; K03189 urease accessory protein	NA	PTHR15885/3.3E-34/--	cellular_component:GO:0016021//integral component of membrane;
CL5335.Contig3_JJ	CL5205.Contig4_Jhn	5.55	0.97	2.51643	up	gi|976907183|gb|KVH94570.1|/4.22407e-98/AP2/ERF domain-containing protein [Cynara cardunculus var. scolymus]	gi|743779842|ref|XM_011046861.1|/4e-63/PREDICTED: Populus euphratica floral homeotic protein APETALA 2-like (LOC105138277), transcript variant X4, mRNA	sp|Q9SK03|RAP27_ARATH/4e-75/Ethylene-responsive transcription factor RAP2-7 OS=Arabidopsis thaliana GN=RAP2-7 PE=2 SV=2	pxb:103948907/2e-79/ethylene-responsive transcription factor RAP2-7-like; K09284 AP2-like factor, euAP2 lineage	NA	PTHR32467/2.1E-14/--	NA
Unigene50217_JJ	CL5205.Contig4_Jhn	4.8	0.97	2.30698	up	gi|976907183|gb|KVH94570.1|/4.33311e-31/AP2/ERF domain-containing protein [Cynara cardunculus var. scolymus]	NA	NA	spen:107005061/5e-10/ethylene-responsive transcription factor RAP2-7; K09284 AP2-like factor, euAP2 lineage	NA	NA	NA
Unigene33674_JJ	CL5210.Contig2_Jhn	64.93	18.39	1.81996	up	gi|590566505|ref|XP_007010252.1|/1.2352e-62/C2H2 and C2HC zinc fingers superfamily protein isoform 1 [Theobroma cacao] &gt;gi|508727165|gb|EOY19062.1| C2H2 and C2HC zinc fingers superfamily protein isoform 1 [Theobroma cacao]	gi|955344514|ref|XM_003536254.3|/7e-38/PREDICTED: Glycine max U1 small nuclear ribonucleoprotein C-like (LOC100790892), mRNA	sp|F6HQ26|RU1C_VITVI/7e-66/U1 small nuclear ribonucleoprotein C OS=Vitis vinifera GN=VIT_07s0104g01170 PE=3 SV=1	vvi:100263028/1e-64/U1 small nuclear ribonucleoprotein C-like; K11095 U1 small nuclear ribonucleoprotein C	SPBP35G2.09/2e-11/---	PS50171/12.423/Zinc finger matrin-type profile.	cellular_component:GO:0005634//nucleus;GO:0030529//intracellular ribonucleoprotein complex;molecular_function:GO:0003676//nucleic acid binding;
CL929.Contig2_JJ	CL5226.Contig3_Jhn	9.36	3.35	1.48235	up	gi|976921613|gb|KVI06294.1|/0/Copper amine oxidase [Cynara cardunculus var. scolymus]	gi|747106015|ref|XM_011102987.1|/0.0/PREDICTED: Sesamum indicum copper amine oxidase 1-like (LOC105179376), mRNA	sp|Q8H1H9|AMO_ARATH/5e-64/Primary amine oxidase OS=Arabidopsis thaliana GN=At1g62810 PE=2 SV=1	sind:105179376/0.0/copper amine oxidase 1-like; K00276 primary-amine oxidase [EC:1.4.3.21]	mll6250/5e-129/---	PF02728/1.5E-31/Copper amine oxidase, N3 domain	NA
Unigene37443_JJ	CL5256.Contig1_Jhn	7.07	2.76	1.35704	up	gi|976900711|gb|KVH88879.1|/1.2081e-178/S-adenosyl-L-methionine-dependent methyltransferase, MraW [Cynara cardunculus var. scolymus]	gi|590571077|ref|XM_007011429.1|/5e-37/Theobroma cacao MraW methylase family protein isoform 1 (TCM_036762) mRNA, complete cds	NA	cit:102631265/6e-132/ribosomal RNA small subunit methyltransferase H; K03438 16S rRNA (cytosine1402-N4)-methyltransferase [EC:2.1.1.199]	BS_ylxA/2e-48/---	PTHR11265:SF0/1.9E-123/--	NA
Unigene10654_JJ	CL5261.Contig1_Jhn	12.57	6.24	1.01037	up	gi|565346614|ref|XP_006340344.1|/0/PREDICTED: F-box/WD-40 repeat-containing protein At5g21040 [Solanum tuberosum]	gi|823224663|ref|XM_012589651.1|/3e-14/PREDICTED: Gossypium raimondii F-box/WD-40 repeat-containing protein At5g21040 (LOC105769183), mRNA	sp|Q94AD8|FBW3_ARATH/0.0/F-box/WD-40 repeat-containing protein At5g21040 OS=Arabidopsis thaliana GN=At5g21040 PE=2 SV=1	csl:COCSUDRAFT_23114/3e-14/WD40 repeat-like protein; K10260 F-box and WD-40 domain protein 7	all0664/5e-12/---	PS50294/21.621/Trp-Asp (WD) repeats circular profile.	NA
Unigene575_JJ	CL5293.Contig1_Jhn	16.26	7.09	1.19747	up	gi|976908531|gb|KVH95749.1|/0/hypothetical protein Ccrd_002189, partial [Cynara cardunculus var. scolymus]	gi|731377359|ref|XM_002268181.2|/1e-105/PREDICTED: Vitis vinifera uncharacterized LOC100259097 (LOC100259097), mRNA	NA	NA	NA	NA	cellular_component:GO:0016021//integral component of membrane;
Unigene2008_JJ	CL5299.Contig1_Jhn	15.39	5.34	1.52708	up	gi|702279539|ref|XP_010045103.1|/0/PREDICTED: uncharacterized protein LOC104433906 [Eucalyptus grandis] &gt;gi|629122763|gb|KCW87253.1| hypothetical protein EUGRSUZ_B03764 [Eucalyptus grandis]	gi|731393676|ref|XM_002267066.3|/1e-90/PREDICTED: Vitis vinifera uncharacterized LOC100246140 (LOC100246140), mRNA	NA	egr:104433906/0.0/uncharacterized LOC104433906; K03834 tyrosine-specific transport protein	CPn0970/5e-47/---	PTHR32195:SF9/4.2E-179/--	biological_process:GO:0003333//amino acid transmembrane transport;cellular_component:GO:0016021//integral component of membrane;
CL3439.Contig1_JJ	CL5308.Contig2_Jhn	10.3	3.07	1.74633	up	gi|976916660|gb|KVI02162.1|/1.02958e-07/hypothetical protein Ccrd_019558 [Cynara cardunculus var. scolymus]	NA	NA	NA	NA	NA	NA
CL3439.Contig2_JJ	CL5308.Contig2_Jhn	13.61	3.07	2.14836	up	gi|698536402|ref|XP_009764498.1|/6.35858e-46/PREDICTED: uncharacterized protein LOC104216197 [Nicotiana sylvestris]	NA	NA	NA	NA	NA	NA
CL7439.Contig1_JJ	CL531.Contig2_Jhn	7.3	2.03	1.84642	up	gi|976917251|gb|KVI02734.1|/0/Pentatricopeptide repeat-containing protein [Cynara cardunculus var. scolymus]	gi|971552439|ref|XM_006348421.2|/6e-37/PREDICTED: Solanum tuberosum pentatricopeptide repeat-containing protein At3g49730-like (LOC102583404), mRNA	sp|P0C8A0|PP275_ARATH/0.0/Pentatricopeptide repeat-containing protein At3g49730 OS=Arabidopsis thaliana GN=At3g49730 PE=2 SV=1	pda:103707812/8e-50/pentatricopeptide repeat-containing protein At5g61990, mitochondrial-like; K17964 leucine-rich PPR motif-containing protein, mitochondrial	NA	PF01535/0.0019/PPR repeat	NA
CL687.Contig2_JJ	CL5331.Contig4_Jhn	3.03	1.32	1.19878	up	gi|976905048|gb|KVH92697.1|/0/Nucleotide-binding, alpha-beta plait, partial [Cynara cardunculus var. scolymus]	gi|731419618|ref|XM_002283712.3|/1e-113/PREDICTED: Vitis vinifera polypyrimidine tract-binding protein homolog 1 (LOC100266445), transcript variant X1, mRNA	sp|Q9MAC5|PTBP1_ARATH/9e-162/Polypyrimidine tract-binding protein homolog 1 OS=Arabidopsis thaliana GN=PTB PE=1 SV=1	fve:101312559/0.0/polypyrimidine tract-binding protein homolog 1; K14948 polypyrimidine tract-binding protein 2	NA	PTHR11546:SF16/2.1E-77/--	biological_process:GO:0043484//regulation of RNA splicing;cellular_component:GO:0043229//intracellular organelle;GO:0005737//cytoplasm;molecular_function:GO:1901363//heterocyclic compound binding;GO:0097159//organic cyclic compound binding;
Unigene22873_JJ	CL5342.Contig2_Jhn	18.36	8.24	1.15585	up	gi|976926332|gb|KVI10200.1|/0/hypothetical protein Ccrd_011443 [Cynara cardunculus var. scolymus]	gi|970019743|ref|XM_015215592.1|/2e-33/PREDICTED: Solanum pennellii uncharacterized membrane protein YjcL-like (LOC107015347), transcript variant X1, mRNA	NA	apro:F751_4337/5e-26/WD-40 repeat-containing protein MSI4; K10752 histone-binding protein RBBP4	BS_yjcL/8e-48/---	PF05684/2.5E-117/Protein of unknown function (DUF819)	cellular_component:GO:0016021//integral component of membrane;
CL6843.Contig2_JJ	CL5349.Contig5_Jhn	9.19	4.5	1.03014	up	gi|976898281|gb|KVH87396.1|/0/Major facilitator superfamily domain, general substrate transporter [Cynara cardunculus var. scolymus]	gi|731368878|ref|XM_002285238.3|/5e-99/PREDICTED: Vitis vinifera protein NRT1/ PTR FAMILY 8.3-like (LOC100255930), mRNA	sp|P46032|PTR2_ARATH/0.0/Protein NRT1/ PTR FAMILY 8.3 OS=Arabidopsis thaliana GN=NPF8.3 PE=1 SV=1	sind:105156148/0.0/protein NRT1/ PTR FAMILY 8.3-like; K14638 solute carrier family 15 (peptide/histidine transporter), member 3/4	ECU11g1050/3e-41/---	PS01023/-/PTR2 family proton/oligopeptide symporters signature 2.	NA
Unigene19300_JJ	CL5374.Contig2_Jhn	15.72	7.18	1.13055	up	gi|976920625|gb|KVI05343.1|/1.67859e-110/HD domain-containing protein [Cynara cardunculus var. scolymus]	gi|645276108|ref|XR_514781.1|/3e-77/PREDICTED: Prunus mume HD domain-containing protein C4G3.17 (LOC103341396), transcript variant X2, misc_RNA	NA	bvg:104896323/2e-92/HD domain-containing protein 2 homolog; K07023 putative hydrolases of HD superfamily	SPCC4G3.17/1e-37/---	PF13023/1.9E-45/HD domain	NA
Unigene5703_JJ	CL5381.Contig2_Jhn	13.01	3.13	2.05539	up	gi|372863426|gb|AEX99495.1|/1.2002e-99/maturase K (chloroplast) [Chrysanthemum indicum]	gi|375298814|gb|JQ362483.1|/0.0/Chrysanthemum x morifolium chloroplast, complete genome	sp|Q7JF70|MATK_ATRJA/5e-97/Maturase K OS=Atractylodes japonica GN=matK PE=3 SV=1	vvi:4025120/1e-79/matK, ViviCp002; maturase K; K20000 maturase K	NA	PF01348/1.2E-22/Type II intron maturase	biological_process:GO:0006397//mRNA processing;GO:0008380//RNA splicing;GO:0008033//tRNA processing;cellular_component:GO:0009507//chloroplast;molecular_function:GO:0003723//RNA binding;
Unigene36695_JJ	CL5381.Contig2_Jhn	7.47	3.13	1.25495	up	gi|747154719|gb|AJE24058.1|/2.78314e-53/maturase K, partial (chloroplast) [Artemisia annua] &gt;gi|747154789|gb|AJE24093.1| maturase K, partial (chloroplast) [Artemisia annua] &gt;gi|747154795|gb|AJE24096.1| maturase K, partial (chloroplast) [Artemisia annua]	gi|747154718|gb|KJ499926.1|/1e-160/Artemisia annua isolate SBB-1157 maturase K (matK) gene, partial cds; chloroplast >gi|747154788|gb|KJ499961.1| Artemisia annua isolate SBB-1397 maturase K (matK) gene, partial cds; chloroplast >gi|747154794|gb|KJ499964.1| Artemisia annua isolate SBB-1345 maturase K (matK) gene, partial cds; chloroplast	sp|Q7JF70|MATK_ATRJA/2e-51/Maturase K OS=Atractylodes japonica GN=matK PE=3 SV=1	nnu:10743818/3e-40/matK, N623_p084; maturase K; K20000 maturase K	NA	PF01824/5.5E-50/MatK/TrnK amino terminal region	biological_process:GO:0006397//mRNA processing;cellular_component:GO:0009507//chloroplast;
Unigene43223_JJ	CL5381.Contig2_Jhn	14.16	3.13	2.17759	up	gi|733387610|ref|YP_009111718.1|/2.48831e-131/maturase (chloroplast) [Artemisia montana] &gt;gi|586598343|gb|AHJ61126.1| maturase (chloroplast) [Artemisia montana]	gi|375298814|gb|JQ362483.1|/0.0/Chrysanthemum x morifolium chloroplast, complete genome	sp|Q332Z7|MATK_LACSA/4e-118/Maturase K OS=Lactuca sativa GN=matK PE=3 SV=1	vvi:4025120/5e-88/matK, ViviCp002; maturase K; K20000 maturase K	ssr0482/9e-11/---	PF01824/8.2E-117/MatK/TrnK amino terminal region	biological_process:GO:0006397//mRNA processing;GO:0008380//RNA splicing;GO:0008033//tRNA processing;cellular_component:GO:0009507//chloroplast;molecular_function:GO:0003723//RNA binding;
Unigene25728_JJ	CL5382.Contig2_Jhn	47.43	18.73	1.34045	up	gi|661891653|emb|CDP04578.1|/1.43128e-174/unnamed protein product [Coffea canephora]	gi|645250530|ref|XM_008233033.1|/1e-116/PREDICTED: Prunus mume actin-related protein 7 (LOC103330447), transcript variant X2, mRNA	sp|Q8L4Y5|ARP7_ARATH/6e-167/Actin-related protein 7 OS=Arabidopsis thaliana GN=ARP7 PE=1 SV=1	pxb:103945888/6e-175/actin-related protein 7; K16615 actin-related protein 7, plant	YFL039c/4e-54/---	PTHR11937/5.7E-220/--	biological_process:GO:0009653//anatomical structure morphogenesis;GO:0006325//chromatin organization;GO:0010227//floral organ abscission;GO:0009793//embryo development ending in seed dormancy;cellular_component:GO:0005634//nucleus;
CL3765.Contig3_JJ	CL5408.Contig1_Jhn	2.58	1.17	1.14086	up	gi|976913975|gb|KVI00212.1|/3.91188e-41/Multi antimicrobial extrusion protein [Cynara cardunculus var. scolymus]	gi|108936779|emb|AM113864.1|/2e-18/Plantago major partial mRNA for MATE efflux carrier (mate1 gene)	sp|Q9SYD6|MATE1_ARATH/4e-37/MATE efflux family protein 1 OS=Arabidopsis thaliana GN=MATE PE=2 SV=2	smo:SELMODRAFT_417928/6e-21/hypothetical protein; K20456 oxysterol-binding protein 1	NA	PTHR11206:SF94/6.7E-29/--	NA
Unigene2414_JJ	CL5413.Contig3_Jhn	29.35	14.25	1.0424	up	gi|976905943|gb|KVH93536.1|/5.54709e-142/DNA/RNA helicase, DEAD/DEAH box type, N-terminal [Cynara cardunculus var. scolymus]	gi|731393797|ref|XM_010653300.1|/1e-115/PREDICTED: Vitis vinifera superkiller viralicidic activity 2-like 2 (LOC100258243), transcript variant X2, mRNA	NA	vvi:100258243/3e-135/SKIV2L2; superkiller viralicidic activity 2-like 2; K12598 ATP-dependent RNA helicase DOB1 [EC:3.6.4.13]	SPAC6F12.16c/3e-65/---	PF13234/5.2E-21/rRNA-processing arch domain	NA
Unigene2277_JJ	CL5414.Contig1_Jhn	17.92	6.71	1.41719	up	gi|823136424|ref|XP_012467973.1|/1.21875e-100/PREDICTED: zinc finger CCCH domain-containing protein 14-like [Gossypium raimondii] &gt;gi|728809967|gb|KHF99362.1| hypothetical protein F383_19259 [Gossypium arboreum] &gt;gi|763748858|gb|KJB16297.1| hypothetical protein B456_002G224900 [Gossypium raimondii]	gi|731400264|ref|XM_002279035.2|/2e-17/PREDICTED: Vitis vinifera zinc finger CCCH domain-containing protein 14 (LOC100245220), mRNA	sp|Q7F8R0|C3H14_ORYSJ/8e-86/Zinc finger CCCH domain-containing protein 14 OS=Oryza sativa subsp. japonica GN=Os02g0194200 PE=2 SV=1	fve:101300491/2e-06/far upstream element-binding protein 2-like; K13210 far upstream element-binding protein	NA	PTHR10288/1.4E-49/--	molecular_function:GO:0003676//nucleic acid binding;
Unigene8013_JJ	CL5420.Contig1_Jhn	45.44	16.48	1.46325	up	gi|976922810|gb|KVI07166.1|/0/hypothetical protein Ccrd_014484 [Cynara cardunculus var. scolymus]	gi|565373470|ref|XM_006353234.1|/2e-67/PREDICTED: Solanum tuberosum oxalate--CoA ligase-like (LOC102593155), mRNA	sp|Q9SMT7|4CLLA_ARATH/0.0/4-coumarate--CoA ligase-like 10 OS=Arabidopsis thaliana GN=4CLL10 PE=1 SV=1	gsl:Gasu_12440/6e-139/acetolactate synthase large subunit; K12261 2-hydroxyacyl-CoA lyase 1 [EC:4.1.-.-]	SPCC1827.03c/8e-128/---	PS00455/-/Putative AMP-binding domain signature.	NA
Unigene769_JJ	CL5435.Contig2_Jhn	3.11	1.47	1.0811	up	gi|976910369|gb|KVH97074.1|/1.4028e-28/GDP-fucose protein O-fucosyltransferase [Cynara cardunculus var. scolymus]	NA	NA	NA	NA	PTHR31741:SF7/3.6E-21/--	NA
CL3300.Contig5_JJ	CL5456.Contig2_Jhn	6.21	3.05	1.02578	up	gi|976919290|gb|KVI04347.1|/0/hypothetical protein Ccrd_017342 [Cynara cardunculus var. scolymus]	gi|743924379|ref|XM_011008013.1|/9e-15/PREDICTED: Populus euphratica uncharacterized LOC105112333 (LOC105112333), transcript variant X5, mRNA	sp|Q7XTT4|NUCL2_ORYSJ/1e-06/Nucleolin 2 OS=Oryza sativa subsp. japonica GN=Os04g0620700 PE=2 SV=2	egr:104454002/1e-07/nucleolin 2; K11294 nucleolin	NMA0905/5e-08/---	NA	NA
CL630.Contig1_JJ	CL5458.Contig1_Jhn	4.58	1.89	1.27696	up	gi|976901460|gb|KVH89508.1|/1.55801e-139/Zinc finger, CCCH-type [Cynara cardunculus var. scolymus]	NA	sp|Q84VG7|FES1_ARATH/3e-37/Protein FRIGIDA-ESSENTIAL 1 OS=Arabidopsis thaliana GN=FES1 PE=1 SV=2	NA	NA	PTHR15242/2.7E-15/--	NA
Unigene25582_JJ	CL5498.Contig2_Jhn	9.47	1.89	2.32498	up	gi|976907388|gb|KVH94756.1|/0/Armadillo-like helical [Cynara cardunculus var. scolymus]	gi|985465622|ref|XM_015533916.1|/2e-09/PREDICTED: Citrus sinensis RRP12-like protein (LOC102608567), transcript variant X2, mRNA	NA	vvi:100265754/2e-146/RRP12-like protein; K14794 ribosomal RNA-processing protein 12	NA	PTHR21576:SF19/2.3E-115/--	NA
CL3753.Contig4_JJ	CL5499.Contig3_Jhn	2.56	0.3	3.09311	up	gi|976926482|gb|KVI10345.1|/9.57506e-58/hypothetical protein Ccrd_011256 [Cynara cardunculus var. scolymus]	gi|848883204|ref|XM_012986452.1|/1e-11/PREDICTED: Erythranthe guttatus uncharacterized LOC105962165 (LOC105962165), mRNA	NA	egr:104451052/2e-35/uncharacterized LOC104451052; K09775 uncharacterized protein	L26878/8e-13/---	PTHR31446:SF2/3.9E-63/--	NA
CL115.Contig2_JJ	CL5514.Contig2_Jhn	28.55	6.73	2.08481	up	gi|976901512|gb|KVH89553.1|/3.4148e-130/Alpha/beta hydrolase fold-1, partial [Cynara cardunculus var. scolymus]	gi|828319550|ref|XM_004504972.2|/4e-37/PREDICTED: Cicer arietinum bifunctional epoxide hydrolase 2-like (LOC101498091), mRNA	NA	cmo:103484538/3e-119/bifunctional epoxide hydrolase 2-like; K08726 soluble epoxide hydrolase / lipid-phosphate phosphatase [EC:3.3.2.10 3.1.3.76]	AGc3327A/5e-38/---	PTHR10992/1.5E-123/--	NA
CL3476.Contig6_JJ	CL5520.Contig2_Jhn	5.61	0.8	2.80993	up	gi|747066161|ref|XP_011079753.1|/1.36446e-105/PREDICTED: mitochondrial substrate carrier family protein ucpB [Sesamum indicum]	gi|590718184|ref|XM_007050698.1|/2e-26/Theobroma cacao Mitochondrial substrate carrier family protein ucpB isoform 2 (TCM_004517) mRNA, partial cds	sp|Q9XI74|PUMP3_ARATH/9e-33/Mitochondrial uncoupling protein 3 OS=Arabidopsis thaliana GN=PUMP3 PE=2 SV=1	tcc:TCM_004517/2e-93/Mitochondrial substrate carrier family protein ucpB isoform 1; K15103 solute carrier family 25 (mitochondrial uncoupling protein), member 8/9	NA	PTHR24089/2.2E-81/--	biological_process:GO:0006810//transport;GO:0006412//translation;cellular_component:GO:0016021//integral component of membrane;molecular_function:GO:0003735//structural constituent of ribosome;
Unigene40138_JJ	CL5551.Contig1_Jhn	91.69	24.51	1.90339	up	gi|976905166|gb|KVH92810.1|/1.47722e-58/Nuclear transport factor 2 [Cynara cardunculus var. scolymus]	gi|743880008|ref|XM_011037790.1|/8e-28/PREDICTED: Populus euphratica nuclear transport factor 2 (LOC105133707), transcript variant X1, mRNA	sp|Q9C7F5|NTF2_ARATH/5e-57/Nuclear transport factor 2 OS=Arabidopsis thaliana GN=NTF2 PE=1 SV=1	aly:ARALYDRAFT_334448/2e-34/T23J18.22; K12669 oligosaccharyltransferase complex subunit gamma	NA	PTHR12612/9.8E-64/--	biological_process:GO:0006606//protein import into nucleus;cellular_component:GO:0005635//nuclear envelope;GO:0005737//cytoplasm;molecular_function:GO:0008536//Ran GTPase binding;
CL9153.Contig2_JJ	CL5558.Contig1_Jhn	26.71	8.9	1.5855	up	gi|697163103|ref|XP_009590366.1|/1.94652e-179/PREDICTED: mitotic checkpoint protein BUB3.1 [Nicotiana tomentosiformis]	gi|697163102|ref|XM_009592071.1|/1e-129/PREDICTED: Nicotiana tomentosiformis mitotic checkpoint protein BUB3.1 (LOC104087562), mRNA	sp|Q9LJN8|BUB31_ARATH/3e-170/Mitotic checkpoint protein BUB3.1 OS=Arabidopsis thaliana GN=BUB3.1 PE=1 SV=1	egr:104420487/6e-179/mitotic checkpoint protein BUB3.2; K02180 cell cycle arrest protein BUB3	all0664/5e-12/---	PS50294/11.076/Trp-Asp (WD) repeats circular profile.	NA
CL6866.Contig2_JJ	CL556.Contig1_Jhn	289.63	137.13	1.07867	up	gi|976925353|gb|KVI09262.1|/3.88099e-176/Ferritin/ribonucleotide reductase-like protein [Cynara cardunculus var. scolymus]	gi|828333044|ref|XM_004513255.2|/8e-63/PREDICTED: Cicer arietinum ribonucleoside-diphosphate reductase small chain (LOC101510021), mRNA	sp|P49730|RIR2_TOBAC/1e-169/Ribonucleoside-diphosphate reductase small chain OS=Nicotiana tabacum PE=2 SV=1	sind:105176244/1e-175/ribonucleoside-diphosphate reductase small chain; K10808 ribonucleoside-diphosphate reductase subunit M2 [EC:1.17.4.1]	SPBC25D12.04/3e-116/---	PTHR23409/6.9E-267/--	biological_process:GO:0009186//deoxyribonucleoside diphosphate metabolic process;GO:0055114//oxidation-reduction process;molecular_function:GO:0016491//oxidoreductase activity;
Unigene50778_JJ	CL5560.Contig2_Jhn	10.32	3.33	1.63185	up	gi|976914077|gb|KVI00309.1|/0/AAA+ ATPase domain-containing protein, partial [Cynara cardunculus var. scolymus]	gi|743873754|ref|XR_843604.1|/9e-55/PREDICTED: Populus euphratica chromosome transmission fidelity protein 18 homolog (LOC105132599), transcript variant X2, misc_RNA	sp|Q2R2B4|RFC1_ORYSJ/2e-22/Replication factor C subunit 1 OS=Oryza sativa subsp. japonica GN=RFC1 PE=2 SV=2	vvi:100244400/0.0/chromosome transmission fidelity protein 18 homolog; K11269 chromosome transmission fidelity protein 18	YMR078c/4e-50/---	PTHR23389:SF3/4.7E-171/--	molecular_function:GO:0000166//nucleotide binding;
CL8824.Contig1_JJ	CL5575.Contig3_Jhn	3.46	1.17	1.56426	up	gi|976925120|gb|KVI09035.1|/9.46092e-43/hypothetical protein Ccrd_012591 [Cynara cardunculus var. scolymus]	gi|747076909|ref|XM_011087245.1|/3e-06/PREDICTED: Sesamum indicum calcium uniporter protein 2, mitochondrial-like (LOC105167489), mRNA	NA	sind:105166296/3e-07/uncharacterized LOC105166296; K01404 leishmanolysin [EC:3.4.24.36]	NA	PTHR13462/1.0E-30/--	NA
Unigene22301_JJ	CL5580.Contig2_Jhn	7.64	3.42	1.15958	up	gi|697117356|ref|XP_009612614.1|/5.39155e-46/PREDICTED: uncharacterized protein LOC104105892 [Nicotiana tomentosiformis]	gi|697117355|ref|XM_009614319.1|/6e-22/PREDICTED: Nicotiana tomentosiformis uncharacterized LOC104105892 (LOC104105892), mRNA	NA	nnu:104602102/1e-40/uncharacterized LOC104602102; K06995 uncharacterized protein	asr1714/7e-13/---	PF05899/3.0E-29/Protein of unknown function (DUF861)	NA
Unigene3240_JJ	CL5604.Contig2_Jhn	36.96	17.16	1.10692	up	gi|1000975504|ref|XP_015572195.1|/0/PREDICTED: probable E3 ubiquitin-protein ligase ARI8 [Ricinus communis]	gi|1000975503|ref|XM_015716709.1|/0.0/PREDICTED: Ricinus communis probable E3 ubiquitin-protein ligase ARI8 (LOC8274237), mRNA	sp|Q8W468|ARI8_ARATH/0.0/Probable E3 ubiquitin-protein ligase ARI8 OS=Arabidopsis thaliana GN=ARI8 PE=2 SV=1	rcu:8274237/0.0/probable E3 ubiquitin-protein ligase ARI8; K11968 ariadne-1 [EC:2.3.2.27]	NA	SM00647/4.1E-24/In Between Ring fingers	biological_process:GO:0016567//protein ubiquitination;molecular_function:GO:0008270//zinc ion binding;GO:0004842//ubiquitin-protein transferase activity;
CL8041.Contig1_JJ	CL5626.Contig1_Jhn	21.74	7.35	1.56454	up	gi|976920698|gb|KVI05412.1|/0/Berberine/berberine-like protein [Cynara cardunculus var. scolymus]	gi|828288228|ref|XM_012714313.1|/5e-31/PREDICTED: Cicer arietinum reticuline oxidase-like protein (LOC101508264), mRNA	sp|Q9SVG4|RETOL_ARATH/0.0/Reticuline oxidase-like protein OS=Arabidopsis thaliana GN=At4g20830 PE=1 SV=2	ath:AT2G19500/3e-08/CKX2; cytokinin oxidase 2; K00279 cytokinin dehydrogenase [EC:1.5.99.12]	BS_yvdP/5e-33/---	PF01565/3.8E-31/FAD binding domain	biological_process:GO:0055114//oxidation-reduction process;molecular_function:GO:0016614//oxidoreductase activity, acting on CH-OH group of donors;GO:0050468//reticuline oxidase activity;GO:0050660//flavin adenine dinucleotide binding;
CL8041.Contig2_JJ	CL5626.Contig2_Jhn	24.38	12.16	1.00355	up	gi|976920698|gb|KVI05412.1|/0/Berberine/berberine-like protein [Cynara cardunculus var. scolymus]	gi|828288228|ref|XM_012714313.1|/5e-31/PREDICTED: Cicer arietinum reticuline oxidase-like protein (LOC101508264), mRNA	sp|Q9SVG4|RETOL_ARATH/0.0/Reticuline oxidase-like protein OS=Arabidopsis thaliana GN=At4g20830 PE=1 SV=2	ath:AT2G19500/3e-08/CKX2; cytokinin oxidase 2; K00279 cytokinin dehydrogenase [EC:1.5.99.12]	BS_yvdP/4e-33/---	PTHR32448/1.4E-272/--	biological_process:GO:0055114//oxidation-reduction process;molecular_function:GO:0016614//oxidoreductase activity, acting on CH-OH group of donors;GO:0050468//reticuline oxidase activity;GO:0050660//flavin adenine dinucleotide binding;
Unigene729_JJ	CL5627.Contig2_Jhn	8.16	4	1.02857	up	gi|802725897|ref|XP_012086072.1|/1.47013e-64/PREDICTED: protein TONSOKU isoform X2 [Jatropha curcas]	NA	sp|Q6Q4D0|TONS_ARATH/1e-57/Protein TONSOKU OS=Arabidopsis thaliana GN=TSK PE=1 SV=2	rcu:8259092/4e-07/RAN GTPase-activating protein 2; K14319 Ran GTPase-activating protein 1	NA	PF13516/0.63/Leucine Rich repeat	biological_process:GO:0044699//single-organism process;
CL7676.Contig1_JJ	CL5645.Contig2_Jhn	12	5.95	1.01207	up	gi|976918382|gb|KVI03565.1|/2.75567e-180/hypothetical protein Ccrd_018145 [Cynara cardunculus var. scolymus]	gi|731392426|ref|XM_002284636.3|/3e-63/PREDICTED: Vitis vinifera serine/threonine-protein kinase CDL1-like (LOC100262185), mRNA	sp|Q9LQQ8|RLCK7_ARATH/2e-145/Probable serine/threonine-protein kinase RLCKVII OS=Arabidopsis thaliana GN=At1g07870 PE=2 SV=1	sot:102602028/7e-164/serine/threonine-protein kinase CDL1-like; K04733 interleukin-1 receptor-associated kinase 4 [EC:2.7.11.1]	BH2504_1/1e-18/---	PS00107/-/Protein kinases ATP-binding region signature.	biological_process:GO:0006468//protein phosphorylation;molecular_function:GO:0004674//protein serine/threonine kinase activity;GO:0005524//ATP binding;
CL3103.Contig4_JJ	CL5685.Contig5_Jhn	14.37	4.54	1.6623	up	gi|976917283|gb|KVI02763.1|/2.09615e-142/Starch synthase, catalytic domain-containing protein [Cynara cardunculus var. scolymus]	gi|147858611|emb|AM454418.2|/2e-23/Vitis vinifera contig VV78X081721.6, whole genome shotgun sequence	sp|Q0WVX5|SSY4_ARATH/7e-47/Probable starch synthase 4, chloroplastic/amyloplastic OS=Arabidopsis thaliana GN=SS4 PE=2 SV=1	fve:101290850/2e-31/probable starch synthase 4, chloroplastic/amyloplastic; K00703 starch synthase [EC:2.4.1.21]	alr0031/5e-32/---	PTHR12526/1.4E-41/--	NA
CL3493.Contig1_JJ	CL569.Contig3_Jhn	7.24	3.38	1.09897	up	gi|976908204|gb|KVH95433.1|/3.1004e-142/YTH domain-containing protein [Cynara cardunculus var. scolymus]	gi|731379743|ref|XM_010663191.1|/3e-72/PREDICTED: Vitis vinifera YTH domain-containing protein 1 (LOC100254803), transcript variant X4, mRNA	sp|Q0DA50|C3H45_ORYSJ/5e-34/Zinc finger CCCH domain-containing protein 45 OS=Oryza sativa subsp. japonica GN=Os06g0677700 PE=4 SV=1	vvi:100254803/4e-105/YTH domain-containing protein 1; K20100 YTH domain-containing protein 1	NA	PF04146/7.6E-46/YT521-B-like domain	NA
Unigene41755_JJ	CL569.Contig4_Jhn	17.31	7.94	1.12439	up	gi|976908204|gb|KVH95433.1|/1.24038e-152/YTH domain-containing protein [Cynara cardunculus var. scolymus]	gi|731379743|ref|XM_010663191.1|/3e-72/PREDICTED: Vitis vinifera YTH domain-containing protein 1 (LOC100254803), transcript variant X4, mRNA	sp|Q0DA50|C3H45_ORYSJ/4e-34/Zinc finger CCCH domain-containing protein 45 OS=Oryza sativa subsp. japonica GN=Os06g0677700 PE=4 SV=1	vvi:100254803/4e-110/YTH domain-containing protein 1; K20100 YTH domain-containing protein 1	NA	PS50882/45.272/YTH domain profile.	NA
CL8075.Contig1_JJ	CL5696.Contig2_Jhn	12.76	6.35	1.0068	up	gi|698474607|ref|XP_009784748.1|/0/PREDICTED: non-canonical poly(A) RNA polymerase PAPD5 [Nicotiana sylvestris]	gi|698474606|ref|XM_009786446.1|/2e-42/PREDICTED: Nicotiana sylvestris non-canonical poly(A) RNA polymerase PAPD5 (LOC104233121), mRNA	NA	sot:102596617/1e-177/non-canonical poly(A) RNA polymerase PAPD5; K03514 non-canonical poly(A) RNA polymerase PAPD5/7 [EC:2.7.7.19]	SPAC12G12.13c/9e-52/---	PTHR23092/4.4E-119/--	NA
Unigene5636_JJ	CL5701.Contig3_Jhn	29.73	13.43	1.14646	up	gi|697100485|ref|XP_009591362.1|/2.17228e-177/PREDICTED: serine/threonine-protein phosphatase PP-X isozyme 2 [Nicotiana tomentosiformis]	gi|985443643|ref|XM_006474924.2|/0.0/PREDICTED: Citrus sinensis serine/threonine-protein phosphatase PP-X isozyme 2 (LOC102608319), mRNA	sp|P48528|PPX2_ARATH/2e-173/Serine/threonine-protein phosphatase PP-X isozyme 2 OS=Arabidopsis thaliana GN=PPX2 PE=2 SV=2	sot:102597725/9e-178/serine/threonine-protein phosphatase PP-X isozyme 2; K15423 serine/threonine-protein phosphatase 4 catalytic subunit [EC:3.1.3.16]	SPBC26H8.05c/3e-121/---	PS00125/-/Serine/threonine specific protein phosphatases signature.	biological_process:GO:0006470//protein dephosphorylation;molecular_function:GO:0004721//phosphoprotein phosphatase activity;
Unigene43138_JJ	CL574.Contig2_Jhn	50.28	24.59	1.03191	up	gi|572938505|gb|AHF58595.1|/0/delta 1-pyrroline-5-carboxylate synthetase 1 [Chrysanthemum lavandulifolium]	gi|572938504|gb|KF743136.1|/0.0/Chrysanthemum lavandulifolium delta 1-pyrroline-5-carboxylate synthetase 1 mRNA, complete cds	sp|O65361|P5CS_MESCR/0.0/Delta-1-pyrroline-5-carboxylate synthase OS=Mesembryanthemum crystallinum GN=P5CS PE=2 SV=1	nnu:104601951/0.0/delta-1-pyrroline-5-carboxylate synthase; K12657 delta-1-pyrroline-5-carboxylate synthetase [EC:2.7.2.11 1.2.1.41]	sll0373/4e-98/---	PR00474/1.5E-54/Glutamate 5-kinase family signature	NA
CL1635.Contig2_JJ	CL5740.Contig3_Jhn	17.96	0.45	5.31872	up	gi|976921751|gb|KVI06422.1|/8.54845e-94/Basic helix-loop-helix leucine zipper transcription factor, partial [Cynara cardunculus var. scolymus]	gi|134303387|gb|EF469872.1|/3e-16/Helianthus annuus RFLP probe ZVG13 mRNA sequence	sp|Q570R7|PIF7_ARATH/3e-55/Transcription factor PIF7 OS=Arabidopsis thaliana GN=BHLH72 PE=1 SV=2	aip:107645992/2e-27/transcription factor PIF3-like; K12126 phytochrome-interacting factor 3	NA	PF00010/7.1E-13/Helix-loop-helix DNA-binding domain	NA
Unigene49570_JJ	CL5741.Contig7_Jhn	6.23	1.11	2.48867	up	gi|590595163|ref|XP_007017998.1|/0/Uncharacterized protein isoform 1 [Theobroma cacao] &gt;gi|508723326|gb|EOY15223.1| Uncharacterized protein isoform 1 [Theobroma cacao]	gi|731427717|ref|XM_002285895.3|/0.0/PREDICTED: Vitis vinifera uncharacterized LOC100252277 (LOC100252277), mRNA	NA	spen:107003054/1e-07/DNA-directed RNA polymerase V subunit 1-like; K16251 DNA-directed RNA polymerase V subunit 1 [EC:2.7.7.6]	NA	NA	NA
Unigene49572_JJ	CL5741.Contig7_Jhn	4.81	1.11	2.11548	up	gi|590595163|ref|XP_007017998.1|/0/Uncharacterized protein isoform 1 [Theobroma cacao] &gt;gi|508723326|gb|EOY15223.1| Uncharacterized protein isoform 1 [Theobroma cacao]	gi|731427717|ref|XM_002285895.3|/0.0/PREDICTED: Vitis vinifera uncharacterized LOC100252277 (LOC100252277), mRNA	NA	spen:107003054/1e-07/DNA-directed RNA polymerase V subunit 1-like; K16251 DNA-directed RNA polymerase V subunit 1 [EC:2.7.7.6]	NA	NA	NA
CL5976.Contig2_JJ	CL5751.Contig2_Jhn	6.15	1.4	2.13516	up	gi|976926325|gb|KVI10193.1|/5.95745e-116/hypothetical protein Ccrd_011413, partial [Cynara cardunculus var. scolymus]	gi|743915918|ref|XM_011003622.1|/9e-41/PREDICTED: Populus euphratica mitochondrial carrier protein MTM1-like (LOC105109038), transcript variant X5, mRNA	sp|Q944H5|MTM1_ARATH/3e-95/Mitochondrial carrier protein MTM1 OS=Arabidopsis thaliana GN=MTM1 PE=2 SV=1	sind:105166725/6e-107/mitochondrial carrier protein MTM1; K15119 solute carrier family 25, member 39/40	NA	PTHR24089:SF25/6.8E-86/--	biological_process:GO:0006810//transport;cellular_component:GO:0016021//integral component of membrane;
CL4216.Contig1_JJ	CL5771.Contig1_Jhn	10.74	3.13	1.77876	up	gi|976922564|gb|KVI06944.1|/2.91565e-153/hypothetical protein Ccrd_014694 [Cynara cardunculus var. scolymus]	gi|747087917|ref|XM_011093217.1|/8e-79/PREDICTED: Sesamum indicum probable serine/threonine-protein kinase NAK (LOC105171940), mRNA	sp|P46573|APK1B_ARATH/6e-137/Protein kinase APK1B, chloroplastic OS=Arabidopsis thaliana GN=APK1B PE=2 SV=2	bvg:104897957/2e-118/protein kinase 2B, chloroplastic-like; K04733 interleukin-1 receptor-associated kinase 4 [EC:2.7.11.1]	Cgl2127_1/3e-16/---	PTHR24420:SF701/6.7E-209/--	NA
CL889.Contig1_JJ	CL578.Contig1_Jhn	82.27	26.96	1.60955	up	gi|976916864|gb|KVI02359.1|/0/Elongation factor G, III-V domain-containing protein [Cynara cardunculus var. scolymus]	gi|970046491|ref|XM_015229269.1|/0.0/PREDICTED: Solanum pennellii elongation factor 2 (LOC107028226), transcript variant X2, mRNA	sp|O23755|EF2_BETVU/0.0/Elongation factor 2 OS=Beta vulgaris PE=2 SV=1	fve:101310585/0.0/elongation factor 2-like; K03234 elongation factor 2	SPCP31B10.07/0.0/---	PF03764/6.0E-37/Elongation factor G, domain IV	molecular_function:GO:0005525//GTP binding;GO:0003924//GTPase activity;
CL7945.Contig2_JJ	CL5796.Contig1_Jhn	9.11	3.76	1.27672	up	gi|976908878|gb|KVH96080.1|/0/UDP-glucuronosyl/UDP-glucosyltransferase [Cynara cardunculus var. scolymus]	gi|823134625|ref|XM_012611658.1|/1e-21/PREDICTED: Gossypium raimondii UDP-glycosyltransferase 74B1 (LOC105785553), mRNA	sp|O48676|U74B1_ARATH/5e-133/UDP-glycosyltransferase 74B1 OS=Arabidopsis thaliana GN=UGT74B1 PE=1 SV=1	tcc:TCM_010198/1e-180/UDP-glucosyl transferase 74B1; K11820 N-hydroxythioamide S-beta-glucosyltransferase [EC:2.4.1.195]	BS_yojK/8e-06/---	PF00201/4.3E-28/UDP-glucoronosyl and UDP-glucosyl transferase	biological_process:GO:0019761//glucosinolate biosynthetic process;GO:0042742//defense response to bacterium;GO:0052544//defense response by callose deposition in cell wall;molecular_function:GO:0047251//thiohydroximate beta-D-glucosyltransferase activity;
Unigene6209_JJ	CL5828.Contig3_Jhn	15.85	1.03	3.94377	up	gi|976902701|gb|KVH90638.1|/0/hypothetical protein Ccrd_007266, partial [Cynara cardunculus var. scolymus]	gi|970062533|ref|XM_015202679.1|/2e-76/PREDICTED: Solanum pennellii SRSF protein kinase 1 (LOC107004478), transcript variant X2, mRNA	sp|P51567|AFC2_ARATH/2e-22/Serine/threonine-protein kinase AFC2 OS=Arabidopsis thaliana GN=AFC2 PE=1 SV=1	sot:102585264/0.0/serine/threonine-protein kinase SRPK; K08832 serine/threonine-protein kinase SRPK3 [EC:2.7.11.1]	SPAC1687.15/3e-08/---	SM00220/4.8E-56/Serine/Threonine protein kinases, catalytic domain	NA
CL5361.Contig1_JJ	CL584.Contig1_Jhn	8.09	3.79	1.09394	up	gi|698519106|ref|XP_009804420.1|/2.42371e-134/PREDICTED: aquaporin NIP6-1 isoform X1 [Nicotiana sylvestris]	gi|444300807|gb|KC008725.1|/3e-65/Camellia sinensis aquaporin protein 10 mRNA, complete cds	sp|Q9SAI4|NIP61_ARATH/3e-123/Aquaporin NIP6-1 OS=Arabidopsis thaliana GN=NIP6-1 PE=1 SV=1	spen:107014826/2e-133/aquaporin NIP6-1; K09874 aquaporin NIP	AF1426/6e-29/---	PR00783/1.7E-42/Major intrinsic protein family signature	NA
Unigene20993_JJ	CL5859.Contig2_Jhn	12.26	4.2	1.5455	up	gi|823234330|ref|XP_012449799.1|/5.21079e-88/PREDICTED: uncharacterized protein LOC105772867 [Gossypium raimondii] &gt;gi|763801252|gb|KJB68207.1| hypothetical protein B456_010G235600 [Gossypium raimondii]	gi|828321484|ref|XM_004506230.2|/8e-11/PREDICTED: Cicer arietinum alpha-ketoglutarate-dependent dioxygenase abh1 (LOC101502779), mRNA	sp|Q9SA98|ALKBH_ARATH/3e-06/Alpha-ketoglutarate-dependent dioxygenase alkB OS=Arabidopsis thaliana GN=At1g11780 PE=2 SV=2	egu:105032428/8e-07/alpha-ketoglutarate-dependent dioxygenase alkB; K10765 alkylated DNA repair protein alkB homolog 1 [EC:1.14.11.- 4.2.99.18]	RSc2568/4e-16/---	PTHR16557/7.4E-31/--	biological_process:GO:0006281//DNA repair;GO:0055114//oxidation-reduction process;molecular_function:GO:0016491//oxidoreductase activity;
CL6858.Contig1_JJ	CL5867.Contig1_Jhn	48.1	20.73	1.21432	up	gi|976915229|gb|KVI01194.1|/0/Glycoside hydrolase, catalytic domain-containing protein [Cynara cardunculus var. scolymus]	gi|731354009|ref|XM_010690051.1|/2e-36/PREDICTED: Beta vulgaris subsp. vulgaris glucan endo-1,3-beta-glucosidase 13-like (LOC104902320), mRNA	sp|Q9FJU9|E1313_ARATH/0.0/Glucan endo-1,3-beta-glucosidase 13 OS=Arabidopsis thaliana GN=At5g56590 PE=1 SV=1	thj:104805078/7e-110/glucan endo-1,3-beta-glucosidase 3; K19891 glucan endo-1,3-beta-glucosidase 1/2/3 [EC:3.2.1.39]	NA	PF00332/1.2E-105/Glycosyl hydrolases family 17	biological_process:GO:0005975//carbohydrate metabolic process;cellular_component:GO:0009505//plant-type cell wall;GO:0046658//anchored component of plasma membrane;molecular_function:GO:0004553//hydrolase activity, hydrolyzing O-glycosyl compounds;GO:0030247//polysaccharide binding;
Unigene8726_JJ	CL5874.Contig2_Jhn	13.93	5.75	1.27656	up	gi|976916966|gb|KVI02459.1|/1.43898e-83/hypothetical protein Ccrd_019235 [Cynara cardunculus var. scolymus]	gi|1000954551|ref|XM_015722686.1|/4e-46/PREDICTED: Ricinus communis sirohydrochlorin ferrochelatase (LOC8289812), transcript variant X3, mRNA	NA	NA	BH1496/3e-16/---	PF01903/2.5E-30/CbiX	NA
Unigene9050_JJ	CL5876.Contig2_Jhn	5.7	1	2.51096	up	gi|976910562|gb|KVH97248.1|/6.29327e-110/hypothetical protein Ccrd_000653 [Cynara cardunculus var. scolymus]	gi|663673444|emb|HG975445.1|/5e-15/Solanum pennellii chromosome ch06, complete genome	sp|Q75RY2|PAIR1_ORYSJ/3e-31/Protein PAIR1 OS=Oryza sativa subsp. japonica GN=PAIR1 PE=2 SV=1	ath:AT2G40030/3e-06/NRPD1B; nuclear RNA polymerase D1B; K16251 DNA-directed RNA polymerase V subunit 1 [EC:2.7.7.6]	NA	NA	NA
CL3379.Contig2_JJ	CL589.Contig1_Jhn	9.79	4.85	1.01332	up	gi|976924394|gb|KVI08367.1|/8.31871e-105/Amidohydrolase [Cynara cardunculus var. scolymus]	gi|802611253|ref|XM_012218996.1|/2e-10/PREDICTED: Jatropha curcas IAA-amino acid hydrolase ILR1-like (LOC105635872), transcript variant X3, mRNA	sp|P54968|ILR1_ARATH/4e-80/IAA-amino acid hydrolase ILR1 OS=Arabidopsis thaliana GN=ILR1 PE=1 SV=2	vvi:100266557/4e-88/IAA-amino acid hydrolase ILR1-like; K14664 IAA-amino acid hydrolase [EC:3.5.1.-]	PH0722/5e-42/---	PF01546/3.6E-10/Peptidase family M20/M25/M40	NA
CL6726.Contig3_JJ	CL5934.Contig2_Jhn	4.84	2.26	1.09868	up	gi|976911764|gb|KVH98403.1|/1.44896e-89/Maf-like protein [Cynara cardunculus var. scolymus]	gi|802593472|ref|XM_012216472.1|/2e-38/PREDICTED: Jatropha curcas maf-like protein DDB_G0281937 (LOC105633799), transcript variant X5, mRNA	NA	gra:105770062/4e-85/maf-like protein DDB_G0281937; K06287 septum formation protein	CAC1240/6e-17/---	PTHR11746/5.3E-99/--	cellular_component:GO:0005737//cytoplasm;
Unigene34711_JJ	CL5936.Contig1_Jhn	60.57	28.15	1.10547	up	gi|661889736|emb|CDP06456.1|/0/unnamed protein product [Coffea canephora]	gi|1000944283|ref|XM_002530454.2|/0.0/PREDICTED: Ricinus communis pyruvate decarboxylase 2 (LOC8283141), mRNA	sp|Q9FFT4|PDC2_ARATH/0.0/Pyruvate decarboxylase 2 OS=Arabidopsis thaliana GN=PDC2 PE=1 SV=1	cit:102618817/0.0/pyruvate decarboxylase 2; K01568 pyruvate decarboxylase [EC:4.1.1.1]	SPAC1F8.07c/1e-127/---	PTHR18968:SF121/0.0/--	molecular_function:GO:0000287//magnesium ion binding;GO:0016831//carboxy-lyase activity;GO:0030976//thiamine pyrophosphate binding;
Unigene49901_JJ	CL5946.Contig4_Jhn	15.13	5.9	1.35863	up	gi|976903314|gb|KVH91221.1|/1.50416e-179/Crotonase superfamily [Cynara cardunculus var. scolymus]	gi|720026767|ref|XM_010266055.1|/8e-54/PREDICTED: Nelumbo nucifera 3-hydroxyisobutyryl-CoA hydrolase-like protein 1, mitochondrial (LOC104602379), transcript variant X7, mRNA	sp|Q5XF59|HIBC4_ARATH/3e-146/3-hydroxyisobutyryl-CoA hydrolase-like protein 1, mitochondrial OS=Arabidopsis thaliana GN=At3g60510 PE=2 SV=1	vvi:100254744/3e-162/3-hydroxyisobutyryl-CoA hydrolase-like protein 1, mitochondrial; K05605 3-hydroxyisobutyryl-CoA hydrolase [EC:3.1.2.4]	BMEI1196/1e-58/---	PTHR11941:SF48/5.9E-181/--	molecular_function:GO:0003860//3-hydroxyisobutyryl-CoA hydrolase activity;
CL3270.Contig2_JJ	CL5991.Contig3_Jhn	5.71	2.71	1.0752	up	gi|661879523|emb|CDP16795.1|/2.12079e-56/unnamed protein product [Coffea canephora]	gi|747084623|ref|XM_011091428.1|/5e-20/PREDICTED: Sesamum indicum serine/arginine-rich SC35-like splicing factor SCL30A (LOC105170600), mRNA	sp|Q9SEU4|SR33_ARATH/2e-51/Serine/arginine-rich splicing factor 33 OS=Arabidopsis thaliana GN=SR33 PE=1 SV=1	sind:105170600/2e-55/serine/arginine-rich SC35-like splicing factor SCL30A; K12900 FUS-interacting serine-arginine-rich protein 1	SPAC16.02c/2e-10/---	PR01217/3.2E-9/Proline rich extensin signature	NA
Unigene5573_JJ	CL5997.Contig1_Jhn	85.17	38.01	1.16397	up	gi|719993885|ref|XP_010254011.1|/2.18116e-71/PREDICTED: ruBisCO large subunit-binding protein subunit beta, chloroplastic-like [Nelumbo nucifera]	gi|731402353|ref|XM_002284098.2|/9e-77/PREDICTED: Vitis vinifera ruBisCO large subunit-binding protein subunit beta, chloroplastic (LOC100261815), transcript variant X2, mRNA	sp|C0Z361|CPNB3_ARATH/4e-71/Chaperonin 60 subunit beta 3, chloroplastic OS=Arabidopsis thaliana GN=CPN60B3 PE=1 SV=1	nnu:104595121/4e-72/ruBisCO large subunit-binding protein subunit beta, chloroplastic-like; K04077 chaperonin GroEL	alr1896/1e-44/---	PTHR11353:SF8/6.9E-103/--	biological_process:GO:0042026//protein refolding;cellular_component:GO:0005737//cytoplasm;molecular_function:GO:0005524//ATP binding;
CL9222.Contig2_JJ	CL5997.Contig2_Jhn	764.73	266.58	1.52038	up	gi|747084583|ref|XP_011089709.1|/0/PREDICTED: ruBisCO large subunit-binding protein subunit beta, chloroplastic [Sesamum indicum]	gi|698487096|ref|XM_009791930.1|/0.0/PREDICTED: Nicotiana sylvestris chaperonin 60 subunit beta 2, chloroplastic (LOC104237729), mRNA	sp|Q9LJE4|CPNB2_ARATH/0.0/Chaperonin 60 subunit beta 2, chloroplastic OS=Arabidopsis thaliana GN=CPN60B2 PE=1 SV=1	sind:105170583/0.0/ruBisCO large subunit-binding protein subunit beta, chloroplastic; K04077 chaperonin GroEL	alr1896/6e-172/---	PTHR11353/0.0/--	biological_process:GO:0042026//protein refolding;cellular_component:GO:0005737//cytoplasm;molecular_function:GO:0005524//ATP binding;
Unigene31289_JJ	CL6003.Contig2_Jhn	65.54	30.21	1.11735	up	gi|976909967|gb|KVH96903.1|/7.04481e-105/hypothetical protein Ccrd_001005 [Cynara cardunculus var. scolymus]	gi|698570203|ref|XM_009776241.1|/5e-88/PREDICTED: Nicotiana sylvestris DAG protein, chloroplastic (LOC104224562), mRNA	sp|Q38732|DAG_ANTMA/5e-92/DAG protein, chloroplastic OS=Antirrhinum majus GN=DAG PE=2 SV=1	sind:105166581/2e-26/uncharacterized LOC105166581; K00655 1-acyl-sn-glycerol-3-phosphate acyltransferase [EC:2.3.1.51]	NA	PTHR31346/5.6E-128/--	cellular_component:GO:0009507//chloroplast;
CL5911.Contig5_JJ	CL6013.Contig2_Jhn	9.47	3.4	1.47783	up	gi|359488899|ref|XP_003633841.1|/0/PREDICTED: probable receptor-like protein kinase At5g15080 [Vitis vinifera]	gi|731419508|ref|XM_003633793.2|/1e-172/PREDICTED: Vitis vinifera probable receptor-like protein kinase At5g15080 (LOC100853083), mRNA	sp|Q9LFP7|Y5158_ARATH/0.0/Probable receptor-like protein kinase At5g15080 OS=Arabidopsis thaliana GN=At5g15080 PE=2 SV=1	gra:105779864/0.0/probable receptor-like protein kinase At5g15080; K04730 interleukin-1 receptor-associated kinase 1 [EC:2.7.11.1]	Cgl2127_1/4e-19/---	PTHR24420:SF625/2.2E-263/--	biological_process:GO:0006468//protein phosphorylation;molecular_function:GO:0004674//protein serine/threonine kinase activity;GO:0005524//ATP binding;
Unigene16031_JJ	CL6016.Contig1_Jhn	22.95	11.3	1.02217	up	gi|976925582|gb|KVI09483.1|/0/AAA+ ATPase domain-containing protein [Cynara cardunculus var. scolymus]	gi|731398283|ref|XM_002263177.3|/1e-173/PREDICTED: Vitis vinifera replication factor C subunit 3 (LOC100247946), mRNA	sp|Q8VXX4|RFC3_ARATH/0.0/Replication factor C subunit 3 OS=Arabidopsis thaliana GN=RFC3 PE=2 SV=1	vvi:100247946/0.0/replication factor C subunit 3; K10756 replication factor C subunit 3/5	SPBC83.14c/8e-80/---	PF13177/3.4E-11/DNA polymerase III, delta subunit	biological_process:GO:0006261//DNA-dependent DNA replication;cellular_component:GO:0005663//DNA replication factor C complex;molecular_function:GO:0003689//DNA clamp loader activity;
Unigene36301_JJ	CL6017.Contig1_Jhn	10.06	3.07	1.71232	up	gi|976913782|gb|KVI00025.1|/7.84895e-77/Post-SET domain-containing protein [Cynara cardunculus var. scolymus]	gi|703069404|ref|XM_010090192.1|/2e-36/Morus notabilis Histone-lysine N-methyltransferase partial mRNA	sp|Q9SRV2|SUVR3_ARATH/7e-57/Histone-lysine N-methyltransferase SUVR3 OS=Arabidopsis thaliana GN=SUVR3 PE=2 SV=3	fve:101295388/3e-70/histone-lysine N-methyltransferase SUVR3-like; K11433 histone-lysine N-methyltransferase SETMAR [EC:2.1.1.43]	ECU09g1750/4e-15/---	PS50280/19.69/SET domain profile.	biological_process:GO:0032259//methylation;cellular_component:GO:0005634//nucleus;molecular_function:GO:0008168//methyltransferase activity;
CL7512.Contig2_JJ	CL6022.Contig2_Jhn	11.44	2.6	2.1375	up	gi|976906802|gb|KVH94203.1|/0/Armadillo [Cynara cardunculus var. scolymus]	gi|702494556|ref|XM_010038461.1|/6e-18/PREDICTED: Eucalyptus grandis U-box domain-containing protein 9 (LOC104425691), mRNA	sp|Q9SRT0|PUB9_ARATH/1e-135/U-box domain-containing protein 9 OS=Arabidopsis thaliana GN=PUB9 PE=1 SV=1	gmx:100798797/5e-54/U-box domain-containing protein 14-like; K08332 vacuolar protein 8	NA	SM00504/9.5E-29/Modified RING finger domain	NA
Unigene4124_JJ	CL6034.Contig1_Jhn	7.04	2	1.81558	up	gi|225457586|ref|XP_002272933.1|/2.20969e-69/PREDICTED: uncharacterized protein At5g43822 [Vitis vinifera] &gt;gi|297745571|emb|CBI40736.3| unnamed protein product [Vitis vinifera]	gi|731427458|ref|XM_002272897.2|/2e-07/PREDICTED: Vitis vinifera uncharacterized protein At5g43822 (LOC100240993), mRNA	sp|Q6NPG7|Y5382_ARATH/3e-47/Uncharacterized protein At5g43822 OS=Arabidopsis thaliana GN=At5g43822 PE=2 SV=1	gmx:100797699/4e-56/enhancer of mRNA-decapping protein 4-like; K12616 enhancer of mRNA-decapping protein 4	NA	PF15011/2.3E-40/Casein Kinase 2 substrate	NA
Unigene19889_JJ	CL6056.Contig1_Jhn	30.9	12.58	1.29647	up	gi|802543176|ref|XP_012081932.1|/4.19776e-170/PREDICTED: uncharacterized protein LOC105641890 isoform X1 [Jatropha curcas]	gi|802543177|ref|XM_012226549.1|/1e-40/PREDICTED: Jatropha curcas uncharacterized LOC105641890 (LOC105641890), transcript variant X2, mRNA	sp|P21292|GDBX_WHEAT/5e-06/Gamma-gliadin OS=Triticum aestivum PE=3 SV=1	vvi:100253740/4e-11/protein argonaute 1B-like; K11593 eukaryotic translation initiation factor 2C	NA	PTHR13833/8.5E-187/--	NA
CL6280.Contig2_JJ	CL6063.Contig1_Jhn	13.13	4.99	1.39576	up	gi|976913969|gb|KVI00206.1|/9.67252e-107/hypothetical protein Ccrd_021531 [Cynara cardunculus var. scolymus]	gi|802762859|ref|XM_012234588.1|/4e-30/PREDICTED: Jatropha curcas uncharacterized LOC105648262 (LOC105648262), transcript variant X2, mRNA	NA	jcu:105631249/7e-08/uncharacterized LOC105631249; K14692 solute carrier family 30 (zinc transporter), member 5/7	YOR054c/1e-06/---	PF13837/2.1E-14/Myb/SANT-like DNA-binding domain	NA
CL1229.Contig4_JJ	CL6087.Contig3_Jhn	16.82	7.5	1.16522	up	gi|976911279|gb|KVH97934.1|/2.31923e-146/FMN-binding split barrel [Cynara cardunculus var. scolymus]	gi|1000967139|ref|XM_002518793.2|/1e-124/PREDICTED: Ricinus communis uncharacterized LOC8286236 (LOC8286236), mRNA	NA	NA	PA4388/5e-13/---	PTHR13343/2.1E-200/--	biological_process:GO:0055114//oxidation-reduction process;molecular_function:GO:0010181//FMN binding;GO:0016491//oxidoreductase activity;
Unigene35145_JJ	CL6160.Contig1_Jhn	122.38	6.26	4.28906	up	gi|702306766|ref|XP_010049986.1|/4.48417e-62/PREDICTED: NHP2-like protein 1 [Eucalyptus grandis] &gt;gi|629118152|gb|KCW82827.1| hypothetical protein EUGRSUZ_C04195 [Eucalyptus grandis]	gi|828325095|ref|XM_004508453.2|/5e-66/PREDICTED: Cicer arietinum NHP2-like protein 1 (LOC101514303), mRNA	sp|Q9LEY9|NHP2_ARATH/1e-18/H/ACA ribonucleoprotein complex subunit 2-like protein OS=Arabidopsis thaliana GN=At5g08180 PE=1 SV=1	rcu:8275870/8e-63/NHP2-like protein 1; K12845 U4/U6 small nuclear ribonucleoprotein SNU13	SPAC607.03c/5e-49/---	PF01248/5.2E-26/Ribosomal protein L7Ae/L30e/S12e/Gadd45 family	biological_process:GO:0000398//mRNA splicing, via spliceosome;GO:0000470//maturation of LSU-rRNA;GO:0006412//translation;GO:0030490//maturation of SSU-rRNA;cellular_component:GO:0022625//cytosolic large ribosomal subunit;GO:0031428//box C/D snoRNP complex;GO:0046540//U4/U6 x U5 tri-snRNP complex;GO:0032040//small-subunit processome;GO:0071011//precatalytic spliceosome;molecular_function:GO:000372…
Unigene28896_JJ	CL617.Contig9_Jhn	2.25	0.13	4.11334	up	gi|976921223|gb|KVI05923.1|/6.55008e-63/protein of unknown function DUF3358 [Cynara cardunculus var. scolymus]	gi|672177652|ref|XM_008810704.1|/1e-28/PREDICTED: Phoenix dactylifera aminopeptidase M1-like (LOC103720809), mRNA	sp|Q8VZH2|APM1_ARATH/6e-52/Aminopeptidase M1 OS=Arabidopsis thaliana GN=APM1 PE=1 SV=1	egr:104423004/2e-55/aminopeptidase M1-like; K08776 puromycin-sensitive aminopeptidase [EC:3.4.11.-]	SSO2154/5e-33/---	PF01433/2.7E-48/Peptidase family M1	biological_process:GO:0006508//proteolysis;molecular_function:GO:0004177//aminopeptidase activity;GO:0008237//metallopeptidase activity;GO:0008270//zinc ion binding;
Unigene2018_JJ	CL6181.Contig2_Jhn	10.57	5.04	1.06848	up	gi|976925832|gb|KVI09717.1|/0/Nucleolar pre-ribosomal-associated protein 1, N-terminal [Cynara cardunculus var. scolymus]	gi|731432867|ref|XM_010646139.1|/4e-11/PREDICTED: Vitis vinifera uncharacterized LOC100264016 (LOC100264016), transcript variant X4, mRNA	NA	vvi:100264016/0.0/uncharacterized LOC100264016; K14861 nucleolar pre-ribosomal-associated protein 1	NA	PTHR13500/3.9E-83/--	NA
CL5293.Contig3_JJ	CL6184.Contig2_Jhn	115.53	14.52	2.99215	up	gi|661870309|emb|CDP21452.1|/1.39016e-86/unnamed protein product [Coffea canephora]	NA	sp|Q6TXD2|5MAT2_SALSN/2e-54/Pelargonidin 3-O-(6-caffeoylglucoside) 5-O-(6-O-malonylglucoside) 4'''-malonyltransferase OS=Salvia splendens PE=1 SV=1	rcu:8266358/3e-45/salutaridinol 7-O-acetyltransferase; K15400 omega-hydroxypalmitate O-feruloyl transferase [EC:2.3.1.188]	NA	PF02458/8.7E-72/Transferase family	NA
Unigene7506_JJ	CL6192.Contig1_Jhn	2.67	0.59	2.17805	up	gi|976920885|gb|KVI05594.1|/3.51252e-56/hypothetical protein Ccrd_016082 [Cynara cardunculus var. scolymus]	gi|1000964163|ref|XM_002520120.2|/1e-15/PREDICTED: Ricinus communis pentatricopeptide repeat-containing protein At1g05670, mitochondrial (LOC8287045), mRNA	sp|Q0WVK7|PPR12_ARATH/9e-42/Pentatricopeptide repeat-containing protein At1g05670, mitochondrial OS=Arabidopsis thaliana GN=At1g05670 PE=2 SV=1	spen:107014689/1e-17/pentatricopeptide repeat-containing protein At5g61990, mitochondrial; K17964 leucine-rich PPR motif-containing protein, mitochondrial	NA	PS51375/9.032/Pentatricopeptide (PPR) repeat profile.	NA
CL849.Contig2_JJ	CL6205.Contig1_Jhn	11.12	5.39	1.0448	up	gi|976916615|gb|KVI02119.1|/0/Nucleotide-binding, alpha-beta plait [Cynara cardunculus var. scolymus]	gi|985435632|ref|XM_006469330.2|/5e-35/PREDICTED: Citrus sinensis flowering time control protein FPA (LOC102624460), mRNA	sp|Q8LPQ9|FPA_ARATH/2e-42/Flowering time control protein FPA OS=Arabidopsis thaliana GN=FPA PE=2 SV=2	sind:105158739/3e-49/flowering time control protein FPA-like; K13190 RNA-binding protein 15	NA	PS50102/14.317/Eukaryotic RNA Recognition Motif (RRM) profile.	NA
CL4092.Contig2_JJ	CL6232.Contig1_Jhn	249.97	98.52	1.34327	up	gi|976922915|gb|KVI07264.1|/1.03535e-57/Peptidyl-prolyl cis-trans isomerase, FKBP-type [Cynara cardunculus var. scolymus]	gi|198400340|gb|FJ014482.1|/3e-33/Camellia sinensis immunophilin mRNA, complete cds	sp|O04287|FKB12_VICFA/2e-56/Peptidyl-prolyl cis-trans isomerase FKBP12 OS=Vicia faba GN=FKBP12 PE=1 SV=1	adu:107468722/9e-56/peptidyl-prolyl cis-trans isomerase FKBP12; K01802 peptidylprolyl isomerase [EC:5.2.1.8]	SPBC839.17c/3e-22/---	PF00254/5.6E-26/FKBP-type peptidyl-prolyl cis-trans isomerase	biological_process:GO:0000413//protein peptidyl-prolyl isomerization;GO:0061077//chaperone-mediated protein folding;cellular_component:GO:0005789//endoplasmic reticulum membrane;molecular_function:GO:0003755//peptidyl-prolyl cis-trans isomerase activity;GO:0005528//FK506 binding;
Unigene48161_JJ	CL6240.Contig3_Jhn	61.26	27.93	1.13313	up	gi|697096071|ref|XP_009614537.1|/1.18416e-95/PREDICTED: CBS domain-containing protein CBSX3, mitochondrial [Nicotiana tomentosiformis] &gt;gi|697096073|ref|XP_009614546.1| PREDICTED: CBS domain-containing protein CBSX3, mitochondrial [Nicotiana tomentosiformis]	gi|697096072|ref|XM_009616251.1|/3e-99/PREDICTED: Nicotiana tomentosiformis CBS domain-containing protein CBSX3, mitochondrial (LOC104107437), transcript variant X2, mRNA	sp|Q9LEV3|CBSX3_ARATH/2e-88/CBS domain-containing protein CBSX3, mitochondrial OS=Arabidopsis thaliana GN=CBSX3 PE=1 SV=1	NA	PA0250/1e-21/---	PTHR11911:SF54/2.3E-57/--	biological_process:GO:0045454//cell redox homeostasis;cellular_component:GO:0005739//mitochondrion;molecular_function:GO:0050897//cobalt ion binding;
CL3542.Contig3_JJ	CL6261.Contig1_Jhn	5.53	2.54	1.12245	up	gi|764623633|ref|XP_011468886.1|/4.96019e-42/PREDICTED: LOW QUALITY PROTEIN: caffeic acid 3-O-methyltransferase-like [Fragaria vesca subsp. vesca]	gi|731343662|ref|XM_010684703.1|/3e-10/PREDICTED: Beta vulgaris subsp. vulgaris caffeic acid 3-O-methyltransferase-like (LOC104897755), transcript variant X2, mRNA	sp|Q9FQY8|COMT1_CAPAN/6e-34/Caffeic acid 3-O-methyltransferase OS=Capsicum annuum GN=COMT PE=2 SV=2	fve:101294295/7e-43/caffeic acid 3-O-methyltransferase-like; K13066 caffeic acid 3-O-methyltransferase [EC:2.1.1.68]	NA	NA	biological_process:GO:0032259//methylation;molecular_function:GO:0008171//O-methyltransferase activity;GO:0046983//protein dimerization activity;
CL3542.Contig4_JJ	CL6261.Contig1_Jhn	6.86	2.54	1.43338	up	gi|590584218|ref|XP_007015117.1|/1.81116e-92/Caffeic acid 3-O-methyltransferase 1 isoform 1 [Theobroma cacao] &gt;gi|508785480|gb|EOY32736.1| Caffeic acid 3-O-methyltransferase 1 isoform 1 [Theobroma cacao]	gi|971559596|ref|XM_006352562.2|/4e-14/PREDICTED: Solanum tuberosum caffeic acid 3-O-methyltransferase 1-like (LOC102601955), mRNA	sp|P28002|COMT1_MEDSA/9e-80/Caffeic acid 3-O-methyltransferase OS=Medicago sativa PE=1 SV=1	tcc:TCM_040763/3e-93/Caffeic acid 3-O-methyltransferase 1 isoform 1; K13066 caffeic acid 3-O-methyltransferase [EC:2.1.1.68]	NA	PS51683/47.954/SAM-dependent O-methyltransferase class II-type profile.	biological_process:GO:0032259//methylation;molecular_function:GO:0008171//O-methyltransferase activity;GO:0046983//protein dimerization activity;
Unigene33304_JJ	CL6296.Contig2_Jhn	14.01	5.05	1.4721	up	gi|976925767|gb|KVI09658.1|/6.57861e-180/hypothetical protein Ccrd_011951 [Cynara cardunculus var. scolymus]	gi|731413293|ref|XM_010660376.1|/2e-42/PREDICTED: Vitis vinifera SEC12-like protein 1 (LOC100251351), transcript variant X2, mRNA	sp|Q8GYE0|PHF1_ARATH/6e-127/SEC12-like protein 1 OS=Arabidopsis thaliana GN=PHF1 PE=1 SV=2	nnu:104604616/2e-160/SEC12-like protein 1; K14003 prolactin regulatory element-binding protein	MA2580/1e-07/---	PTHR23284/2.9E-180/--	NA
CL3473.Contig1_JJ	CL630.Contig3_Jhn	26.9	6.23	2.1103	up	gi|700195376|gb|KGN50553.1|/4.78709e-113/hypothetical protein Csa_5G182090 [Cucumis sativus]	gi|743912788|ref|XM_011001987.1|/1e-151/PREDICTED: Populus euphratica ras-related protein RABE1c (LOC105107900), transcript variant X3, mRNA	sp|P28186|RAE1C_ARATH/3e-112/Ras-related protein RABE1c OS=Arabidopsis thaliana GN=RABE1C PE=1 SV=1	sot:102582485/9e-114/ras-related protein RABE1c; K07901 Ras-related protein Rab-8A	SPAC18G6.03/4e-45/---	PTHR24073/1.7E-131/--	biological_process:GO:0007264//small GTPase mediated signal transduction;cellular_component:GO:0005622//intracellular;molecular_function:GO:0005525//GTP binding;
CL3473.Contig2_JJ	CL630.Contig3_Jhn	30.63	6.23	2.29764	up	gi|700195376|gb|KGN50553.1|/2.671e-114/hypothetical protein Csa_5G182090 [Cucumis sativus]	gi|743912788|ref|XM_011001987.1|/1e-139/PREDICTED: Populus euphratica ras-related protein RABE1c (LOC105107900), transcript variant X3, mRNA	sp|P28186|RAE1C_ARATH/5e-113/Ras-related protein RABE1c OS=Arabidopsis thaliana GN=RABE1C PE=1 SV=1	sot:102582485/1e-114/ras-related protein RABE1c; K07901 Ras-related protein Rab-8A	YER031c/1e-45/---	PF00071/3.9E-66/Ras family	biological_process:GO:0007264//small GTPase mediated signal transduction;cellular_component:GO:0005622//intracellular;molecular_function:GO:0005525//GTP binding;
Unigene47272_JJ	CL6301.Contig2_Jhn	21.96	8.56	1.3592	up	gi|976916576|gb|KVI02081.1|/2.59465e-133/hypothetical protein Ccrd_019659 [Cynara cardunculus var. scolymus]	gi|731409619|ref|XM_002277259.3|/9e-35/PREDICTED: Vitis vinifera uncharacterized LOC100261969 (LOC100261969), mRNA	NA	mdm:103455132/6e-38/uncharacterized LOC103455132; K01940 argininosuccinate synthase [EC:6.3.4.5]	NA	PTHR31903/6.1E-129/--	cellular_component:GO:0016021//integral component of membrane;
CL1611.Contig2_JJ	CL6345.Contig2_Jhn	25.57	8.72	1.55205	up	gi|950944543|ref|XP_014494043.1|/1.94803e-20/PREDICTED: apoptotic chromatin condensation inducer in the nucleus [Vigna radiata var. radiata] &gt;gi|950944546|ref|XP_014494045.1| PREDICTED: apoptotic chromatin condensation inducer in the nucleus [Vigna radiata var. radiata] &gt;gi|950944550|ref|XP_014494046.1| PREDICTED: apoptotic chromatin condensation inducer in the nucleus [Vigna radiata var. r…	NA	NA	vra:106756229/4e-21/apoptotic chromatin condensation inducer in the nucleus; K12875 apoptotic chromatin condensation inducer in the nucleus	NA	PTHR14127/5.6E-16/--	cellular_component:GO:0005829//cytosol;GO:0009507//chloroplast;molecular_function:GO:0000166//nucleotide binding;
CL68.Contig3_JJ	CL6349.Contig2_Jhn	1.62	0.6	1.43296	up	gi|976928816|gb|KVI11707.1|/7.58395e-130/Reticulon [Cynara cardunculus var. scolymus]	gi|697134940|ref|XM_009623222.1|/3e-20/PREDICTED: Nicotiana tomentosiformis reticulon-like protein B21 (LOC104113123), mRNA	sp|Q56X72|RTNLS_ARATH/2e-52/Reticulon-like protein B21 OS=Arabidopsis thaliana GN=RTNLB21 PE=2 SV=2	aly:ARALYDRAFT_332090/2e-37/hypothetical protein; K18999 RNA polymerase II C-terminal domain phosphatase-like 3/4 [EC:3.1.3.16]	NA	PTHR10994:SF61/1.7E-15/--	NA
CL68.Contig5_JJ	CL6349.Contig2_Jhn	3.6	0.6	2.58496	up	gi|976928816|gb|KVI11707.1|/2.06706e-128/Reticulon [Cynara cardunculus var. scolymus]	gi|848881534|ref|XM_012985671.1|/7e-21/PREDICTED: Erythranthe guttatus reticulon-like protein B21 (LOC105961439), transcript variant X2, mRNA	sp|Q56X72|RTNLS_ARATH/7e-40/Reticulon-like protein B21 OS=Arabidopsis thaliana GN=RTNLB21 PE=2 SV=2	aly:ARALYDRAFT_332090/5e-57/hypothetical protein; K18999 RNA polymerase II C-terminal domain phosphatase-like 3/4 [EC:3.1.3.16]	NA	PF02453/3.6E-8/Reticulon	NA
Unigene31052_JJ	CL6365.Contig1_Jhn	8.24	3.58	1.20268	up	gi|976916234|gb|KVI01759.1|/8.91543e-176/Mannosyltransferase, DXD [Cynara cardunculus var. scolymus]	gi|848889481|ref|XM_012989450.1|/3e-32/PREDICTED: Erythranthe guttatus GPI mannosyltransferase 1-like (LOC105964943), mRNA	sp|Q500W7|PIGM_ARATH/4e-145/GPI mannosyltransferase 1 OS=Arabidopsis thaliana GN=PIGM PE=2 SV=1	cit:102614763/4e-154/GPI mannosyltransferase 1; K05284 phosphatidylinositol glycan, class M [EC:2.4.1.-]	NA	PTHR12886:SF0/2.7E-136/--	biological_process:GO:0006506//GPI anchor biosynthetic process;cellular_component:GO:0016021//integral component of membrane;molecular_function:GO:0016758//transferase activity, transferring hexosyl groups;
CL2876.Contig1_JJ	CL6379.Contig1_Jhn	5.2	1.44	1.85244	up	gi|571033209|gb|AHF22084.1|/0/OSC2 [Artemisia annua]	gi|571033208|gb|KF309252.1|/0.0/Artemisia annua OSC2 mRNA, complete cds	sp|Q08IT1|DADIS_PANGI/0.0/Dammarenediol II synthase OS=Panax ginseng GN=PNA PE=1 SV=1	sind:105175714/0.0/dammarenediol II synthase-like; K15813 beta-amyrin synthase [EC:5.4.99.39]	YHR072w/3e-108/---	PF13249/2.9E-12/Prenyltransferase-like	NA
CL2876.Contig5_JJ	CL6379.Contig1_Jhn	3.9	1.44	1.43741	up	gi|571033209|gb|AHF22084.1|/0/OSC2 [Artemisia annua]	gi|571033208|gb|KF309252.1|/0.0/Artemisia annua OSC2 mRNA, complete cds	sp|Q08IT1|DADIS_PANGI/0.0/Dammarenediol II synthase OS=Panax ginseng GN=PNA PE=1 SV=1	sind:105175714/0.0/dammarenediol II synthase-like; K15813 beta-amyrin synthase [EC:5.4.99.39]	SPAC4G9.21c/6e-63/---	PTHR11764:SF12/2.7E-201/--	NA
CL7528.Contig1_JJ	CL6381.Contig2_Jhn	18.21	2.9	2.65061	up	gi|565357066|ref|XP_006345372.1|/0/PREDICTED: NADP-specific glutamate dehydrogenase [Solanum tuberosum]	gi|731402142|ref|XM_010656258.1|/0.0/PREDICTED: Vitis vinifera NADP-specific glutamate dehydrogenase (LOC100244689), transcript variant X4, mRNA	sp|P28998|DHE4_CHLSO/5e-103/NADP-specific glutamate dehydrogenase (Fragment) OS=Chlorella sorokiniana PE=2 SV=1	sot:102590630/0.0/NADP-specific glutamate dehydrogenase; K00262 glutamate dehydrogenase (NADP+) [EC:1.4.1.4]	Cgl2027/1e-104/---	PR00082/2.7E-14/Glutamate/leucine/phenylalanine/valine dehydrogenase signature	biological_process:GO:0006520//cellular amino acid metabolic process;GO:0055114//oxidation-reduction process;molecular_function:GO:0016491//oxidoreductase activity;
Unigene46021_JJ	CL6387.Contig1_Jhn	15.77	7.52	1.06838	up	gi|976907010|gb|KVH94404.1|/0/F-box domain, cyclin-like protein [Cynara cardunculus var. scolymus]	gi|697156614|ref|XM_009588764.1|/2e-29/PREDICTED: Nicotiana tomentosiformis F-box protein At2g27310-like (LOC104084813), mRNA	sp|Q9SIH5|FB322_ARATH/2e-30/Probable F-box protein At1g60180 OS=Arabidopsis thaliana GN=At2g36090 PE=2 SV=1	egr:104451128/3e-08/F-box protein GID2; K14495 F-box protein GID2	NA	NA	NA
Unigene39852_JJ	CL639.Contig2_Jhn	31.83	8.52	1.90146	up	gi|970009952|ref|XP_015065874.1|/6.18472e-172/PREDICTED: COP9 signalosome complex subunit 3 [Solanum pennellii]	gi|731418745|ref|XM_002263695.2|/2e-76/PREDICTED: Vitis vinifera COP9 signalosome complex subunit 3 (LOC100266172), mRNA	sp|Q8W575|CSN3_ARATH/1e-134/COP9 signalosome complex subunit 3 OS=Arabidopsis thaliana GN=CSN3 PE=1 SV=2	spen:107011066/1e-172/COP9 signalosome complex subunit 3; K12177 COP9 signalosome complex subunit 3	NA	PTHR10758/5.0E-132/--	NA
Unigene6721_JJ	CL6395.Contig2_Jhn	15.43	4.92	1.64901	up	gi|764637561|ref|XP_011470361.1|/2.03518e-105/PREDICTED: O-glucosyltransferase rumi homolog isoform X1 [Fragaria vesca subsp. vesca] &gt;gi|764637566|ref|XP_011470362.1| PREDICTED: O-glucosyltransferase rumi homolog isoform X2 [Fragaria vesca subsp. vesca]	gi|802769073|ref|XM_012234866.1|/8e-56/PREDICTED: Jatropha curcas O-glucosyltransferase rumi homolog (LOC105648468), mRNA	NA	gmx:100789969/2e-94/O-glucosyltransferase rumi homolog; K13667 protein glucosyltransferase [EC:2.4.1.-]	NA	PTHR12203/2.3E-55/--	NA
CL1467.Contig5_JJ	CL6407.Contig1_Jhn	302.36	51.74	2.54692	up	gi|62734000|gb|AAX96109.1|/5.48815e-17/retrotransposon protein, putative, Ty1-copia sub-class [Oryza sativa Japonica Group]	NA	sp|P10978|POLX_TOBAC/2e-08/Retrovirus-related Pol polyprotein from transposon TNT 1-94 OS=Nicotiana tabacum PE=2 SV=1	nnu:104600166/3e-17/polyadenylate-binding protein 2; K13126 polyadenylate-binding protein	NA	PTHR11439:SF127/9.7E-12/--	NA
Unigene28121_JJ	CL6424.Contig1_Jhn	33.58	13.78	1.28503	up	gi|976905730|gb|KVH93347.1|/0/F-box domain, cyclin-like protein, partial [Cynara cardunculus var. scolymus]	gi|965607001|dbj|AP015041.1|/4e-07/Vigna angularis var. angularis DNA, chromosome 8, almost complete sequence, cultivar: Shumari	sp|Q9ZUB8|SKI22_ARATH/8e-68/F-box protein SKIP22 OS=Arabidopsis thaliana GN=SKIP22 PE=1 SV=1	sot:102601599/3e-108/F-box protein SKIP22-like; K10293 F-box protein 7	NA	PS50181/10.557/F-box domain profile.	NA
CL5484.Contig2_JJ	CL6434.Contig1_Jhn	3.4	1.48	1.19994	up	gi|923626597|ref|XP_013749208.1|/5.1881e-105/PREDICTED: ATP sulfurylase 1, chloroplastic-like [Brassica napus]	gi|923626596|ref|XM_013893754.1|/0.0/PREDICTED: Brassica napus ATP sulfurylase 1, chloroplastic-like (LOC106451780), mRNA	sp|Q9LIK9|APS1_ARATH/2e-105/ATP sulfurylase 1, chloroplastic OS=Arabidopsis thaliana GN=APS1 PE=1 SV=1	bna:106357712/1e-105/ATP sulfurylase 1, chloroplastic-like; K13811 3'-phosphoadenosine 5'-phosphosulfate synthase [EC:2.7.7.4 2.7.1.25]	BH3386/2e-21/---	PTHR11055/2.5E-164/--	biological_process:GO:0000103//sulfate assimilation;molecular_function:GO:0004781//sulfate adenylyltransferase (ATP) activity;
CL6696.Contig1_JJ	CL645.Contig3_Jhn	75.47	25.33	1.57506	up	gi|747055826|ref|XP_011074160.1|/9.44184e-156/PREDICTED: uncharacterized WD repeat-containing protein C2A9.03 [Sesamum indicum]	gi|823234751|ref|XM_012594548.1|/3e-19/PREDICTED: Gossypium raimondii uncharacterized WD repeat-containing protein C2A9.03-like (LOC105772996), transcript variant X4, mRNA	sp|Q8W1K8|MUT11_CHLRE/6e-11/Protein Mut11 OS=Chlamydomonas reinhardtii GN=Mut11 PE=2 SV=1	bdi:100832822/9e-14/COMPASS-like H3K4 histone methylase component WDR5A; K14963 COMPASS component SWD3	all0664/4e-15/---	PS00678/-/Trp-Asp (WD) repeats signature.	NA
CL6696.Contig2_JJ	CL645.Contig5_Jhn	17.12	3.83	2.16027	up	gi|747046232|ref|XP_011098361.1|/1.9856e-143/PREDICTED: uncharacterized WD repeat-containing protein C2A9.03-like isoform X4 [Sesamum indicum]	gi|703135526|ref|XM_010107592.1|/2e-25/Morus notabilis Uncharacterized WD repeat-containing protein partial mRNA	sp|Q8W1K8|MUT11_CHLRE/2e-10/Protein Mut11 OS=Chlamydomonas reinhardtii GN=Mut11 PE=2 SV=1	bdi:100832822/3e-13/COMPASS-like H3K4 histone methylase component WDR5A; K14963 COMPASS component SWD3	all0664/1e-14/---	PTHR22847/2.0E-104/--	NA
CL1560.Contig2_JJ	CL6515.Contig1_Jhn	13.37	6.07	1.13923	up	gi|661895417|emb|CDP01222.1|/1.50472e-94/unnamed protein product [Coffea canephora]	gi|822658006|gb|KP332401.1|/3e-19/Chrysanthemum x morifolium microsatellite JH-561 sequence	NA	NA	NA	PF09177/2.8E-20/Syntaxin 6, N-terminal	biological_process:GO:0006886//intracellular protein transport;GO:0006906//vesicle fusion;GO:0048278//vesicle docking;cellular_component:GO:0012505//endomembrane system;GO:0031201//SNARE complex;GO:0016021//integral component of membrane;molecular_function:GO:0000149//SNARE binding;GO:0005484//SNAP receptor activity;
Unigene34326_JJ	CL652.Contig2_Jhn	4.87	2.12	1.19986	up	gi|970013784|ref|XP_015067868.1|/1.34104e-108/PREDICTED: UPF0235 protein At5g63440 isoform X1 [Solanum pennellii]	gi|802647584|ref|XM_012224462.1|/2e-99/PREDICTED: Jatropha curcas UPF0235 protein At5g63440 (LOC105640209), mRNA	NA	spen:107012518/2e-109/UPF0235 protein At5g63440; K09131 uncharacterized protein	STM3102/1e-05/---	PTHR13420:SF0/1.5E-96/--	NA
CL2915.Contig2_JJ	CL6524.Contig1_Jhn	22.98	3.75	2.61542	up	gi|976901026|gb|KVH89171.1|/1.69105e-176/cytochrome P450 [Cynara cardunculus var. scolymus]	gi|58397745|gb|AY870919.1|/3e-94/Tanacetum vulgare isolate cy450P3D4_5 cytochrome P450 gene, partial cds	sp|Q8VWZ7|C76B6_CATRO/2e-136/Geraniol 8-hydroxylase OS=Catharanthus roseus GN=CYP76B6 PE=1 SV=1	vvi:100243672/3e-144/geraniol 8-hydroxylase; K00512 steroid 17alpha-monooxygenase / 17alpha-hydroxyprogesterone aldolase [EC:1.14.14.19 4.1.2.30]	alr1450/9e-26/---	PF00067/4.9E-103/Cytochrome P450	NA
CL2915.Contig1_JJ	CL6524.Contig3_Jhn	21.49	9.44	1.18681	up	gi|976901026|gb|KVH89171.1|/0/cytochrome P450 [Cynara cardunculus var. scolymus]	gi|58397745|gb|AY870919.1|/1e-19/Tanacetum vulgare isolate cy450P3D4_5 cytochrome P450 gene, partial cds	sp|Q8VWZ7|C76B6_CATRO/2e-140/Geraniol 8-hydroxylase OS=Catharanthus roseus GN=CYP76B6 PE=1 SV=1	vvi:100255672/7e-147/geraniol 8-hydroxylase; K00512 steroid 17alpha-monooxygenase / 17alpha-hydroxyprogesterone aldolase [EC:1.14.14.19 4.1.2.30]	BH0579/1e-26/---	PF00067/2.4E-110/Cytochrome P450	NA
CL6577.Contig2_JJ	CL6528.Contig2_Jhn	7.26	1.87	1.95693	up	gi|976909938|gb|KVH96894.1|/0/Domain X [Cynara cardunculus var. scolymus]	gi|733577844|emb|LN713260.1|/3e-17/Cucumis melo genomic chromosome, chr_6	sp|Q8WJP5|MATK_POTAN/6e-06/Maturase K OS=Potentilla anserina GN=matK PE=3 SV=1	NA	NA	PF00078/2.1E-9/Reverse transcriptase (RNA-dependent DNA polymerase)	NA
Unigene30698_JJ	CL6550.Contig3_Jhn	4.58	1.93	1.24675	up	gi|947049101|gb|KRG98629.1|/3.28957e-16/hypothetical protein GLYMA_18G085900 [Glycine max]	gi|955385339|ref|XM_014771096.1|/8e-15/PREDICTED: Glycine max pentatricopeptide repeat-containing protein At4g33990 (LOC100802551), transcript variant X8, mRNA	sp|O81767|PP348_ARATH/1e-16/Pentatricopeptide repeat-containing protein At4g33990 OS=Arabidopsis thaliana GN=EMB2758 PE=3 SV=2	vvi:100250295/2e-10/uncharacterized LOC100250295; K03452 magnesium/proton exchanger	NA	NA	molecular_function:GO:0008270//zinc ion binding;
Unigene43780_JJ	CL6550.Contig3_Jhn	5.53	1.93	1.51868	up	gi|976901093|gb|KVH89222.1|/9.52874e-38/Pentatricopeptide repeat-containing protein [Cynara cardunculus var. scolymus]	gi|731384044|ref|XM_010649683.1|/2e-23/PREDICTED: Vitis vinifera pentatricopeptide repeat-containing protein At4g33990-like (LOC100254933), mRNA	sp|O81767|PP348_ARATH/1e-32/Pentatricopeptide repeat-containing protein At4g33990 OS=Arabidopsis thaliana GN=EMB2758 PE=3 SV=2	vvi:100250295/7e-17/uncharacterized LOC100250295; K03452 magnesium/proton exchanger	NA	PTHR24015/3.9E-41/--	NA
Unigene32747_JJ	CL6554.Contig2_Jhn	7.96	3.83	1.05542	up	gi|976900770|gb|KVH88936.1|/3.22791e-144/Actin-related protein [Cynara cardunculus var. scolymus]	gi|731372789|ref|XM_010652567.1|/1e-102/PREDICTED: Vitis vinifera actin-related protein 3 (LOC100259418), transcript variant X2, mRNA	sp|Q9SAF1|ARP3_ARATH/3e-128/Actin-related protein 3 OS=Arabidopsis thaliana GN=ARP3 PE=1 SV=1	sind:105156663/3e-135/actin-related protein 3; K18584 actin-related protein 3	SPAC630.03/4e-80/---	PTHR11937/1.6E-133/--	NA
CL3028.Contig4_JJ	CL6554.Contig3_Jhn	12.73	3.66	1.79832	up	gi|470148934|ref|XP_004310002.1|/9.67004e-46/PREDICTED: actin-related protein 3 [Fragaria vesca subsp. vesca]	gi|731372786|ref|XM_002285334.3|/3e-58/PREDICTED: Vitis vinifera actin-related protein 3 (LOC100259418), transcript variant X1, mRNA	sp|Q6K908|ARP3_ORYSJ/1e-45/Actin-related protein 3 OS=Oryza sativa subsp. japonica GN=ARP3 PE=2 SV=1	fve:101309215/2e-46/actin-related protein 3; K18584 actin-related protein 3	SPAC630.03/4e-28/---	NA	biological_process:GO:0009825//multidimensional cell growth;GO:0007015//actin filament organization;GO:0010090//trichome morphogenesis;cellular_component:GO:0005829//cytosol;
Unigene7108_JJ	CL657.Contig2_Jhn	69.42	14.17	2.29251	up	gi|976926597|gb|KVI10457.1|/8.34925e-171/Concanavalin A-like lectin/glucanase, subgroup [Cynara cardunculus var. scolymus]	gi|970058750|ref|XM_015200600.1|/3e-72/PREDICTED: Solanum pennellii multiple organellar RNA editing factor 8, chloroplastic/mitochondrial-like (LOC107002542), mRNA	sp|Q9LKA5|UMP1_ARATH/2e-121/Uncharacterized protein At3g15000, mitochondrial OS=Arabidopsis thaliana GN=At3g15000 PE=1 SV=1	sind:105166581/5e-24/uncharacterized LOC105166581; K00655 1-acyl-sn-glycerol-3-phosphate acyltransferase [EC:2.3.1.51]	ML1556/6e-07/---	PTHR31346/1.7E-86/--	NA
CL3395.Contig1_JJ	CL6576.Contig2_Jhn	15.31	6.48	1.24041	up	gi|976925788|gb|KVI09678.1|/0/Kelch-type beta propeller, partial [Cynara cardunculus var. scolymus]	gi|727639342|ref|XM_010492650.1|/5e-22/PREDICTED: Camelina sativa acyl-CoA-binding domain-containing protein 4-like (LOC104768631), mRNA	sp|Q8RWD9|ACBP5_ARATH/7e-114/Acyl-CoA-binding domain-containing protein 5 OS=Arabidopsis thaliana GN=ACBP5 PE=1 SV=1	zma:100272364/4e-42/GRMZM2G155375; uncharacterized LOC100272364; K20285 Rab9 effector protein with kelch motifs	NA	PF01344/3.0E-9/Kelch motif	cellular_component:GO:0044424//intracellular part;
CL2468.Contig1_JJ	CL6580.Contig3_Jhn	72.57	28.69	1.33883	up	gi|976904543|gb|KVH92216.1|/7.71813e-61/DNA-directed RNA polymerase, RBP11-like protein [Cynara cardunculus var. scolymus]	gi|590724555|ref|XM_007052441.1|/2e-68/Theobroma cacao DNA-directed RNA polymerase II subunit RPB11 (TCM_005864) mRNA, complete cds	sp|Q38859|NRPBB_ARATH/3e-54/DNA-directed RNA polymerases II, IV and V subunit 11 OS=Arabidopsis thaliana GN=NRPB11 PE=1 SV=1	pmum:103335510/7e-56/DNA-directed RNA polymerases II, IV and V subunit 11; K03008 DNA-directed RNA polymerase II subunit RPB11	YOL005c/4e-20/---	PS01154/-/RNA polymerases L / 13 to 16 Kd subunits signature.	biological_process:GO:0006351//transcription, DNA-templated;molecular_function:GO:0003899//DNA-directed RNA polymerase activity;GO:0003677//DNA binding;GO:0046983//protein dimerization activity;
Unigene7220_JJ	CL6581.Contig1_Jhn	23	8.85	1.37788	up	gi|976922868|gb|KVI07218.1|/6.52887e-69/CS domain-containing protein [Cynara cardunculus var. scolymus]	gi|663680879|emb|HG975516.1|/1e-11/Solanum lycopersicum chromosome ch04, complete genome	sp|Q6YYB0|Y8359_ORYSJ/4e-38/Uncharacterized protein Os08g0359500 OS=Oryza sativa subsp. japonica GN=Os08g0359500 PE=2 SV=1	tcc:TCM_036580/7e-64/HSP20-like chaperones superfamily protein; K15730 cytosolic prostaglandin-E synthase [EC:5.3.99.3]	NA	PS51203/16.527/CS domain profile.	NA
Unigene32421_JJ	CL6598.Contig2_Jhn	421.09	200.77	1.06858	up	gi|976918734|gb|KVI03898.1|/6.42095e-63/Histone core [Cynara cardunculus var. scolymus]	gi|971554523|ref|XM_006349671.2|/6e-66/PREDICTED: Solanum tuberosum probable histone H2A variant 1 (LOC102604745), mRNA	sp|Q8H7Y8|H2AV1_ORYSJ/1e-61/Probable histone H2A variant 1 OS=Oryza sativa subsp. japonica GN=Os03g0162200 PE=2 SV=1	sot:102591023/1e-62/probable histone H2A variant 1; K11251 histone H2A	SPBC11B10.10c/6e-43/---	PR00620/2.0E-41/Histone H2A signature	cellular_component:GO:0005634//nucleus;GO:0000786//nucleosome;molecular_function:GO:0003677//DNA binding;GO:0046982//protein heterodimerization activity;
CL8583.Contig4_JJ	CL660.Contig2_Jhn	29.58	3.4	3.12102	up	gi|976853726|gb|KVH43966.1|/0/Ankyrin repeat-containing protein [Cynara cardunculus var. scolymus]	NA	sp|Q9C7A2|Y3236_ARATH/6e-13/Ankyrin repeat-containing protein At3g12360 OS=Arabidopsis thaliana GN=At3g12360 PE=2 SV=1	fve:101298415/9e-48/uncharacterized LOC101298415; K15502 serine/threonine-protein phosphatase 6 regulatory ankyrin repeat subunit A	NA	SM00248/250.0/ankyrin repeats	NA
CL8583.Contig7_JJ	CL660.Contig2_Jhn	23	3.4	2.75803	up	gi|976853726|gb|KVH43966.1|/4.05672e-132/Ankyrin repeat-containing protein [Cynara cardunculus var. scolymus]	gi|822657810|gb|KP332205.1|/2e-25/Chrysanthemum x morifolium microsatellite JH-364 sequence	sp|P30397|ROAA_EUGGR/2e-06/Ribosomal operon-associated A protein OS=Euglena gracilis GN=roaA PE=3 SV=1	fve:101298415/2e-14/uncharacterized LOC101298415; K15502 serine/threonine-protein phosphatase 6 regulatory ankyrin repeat subunit A	NA	PF12796/6.5E-10/Ankyrin repeats (3 copies)	NA
Unigene7827_JJ	CL660.Contig7_Jhn	26.5	11.43	1.21317	up	gi|976853726|gb|KVH43966.1|/1.22196e-139/Ankyrin repeat-containing protein [Cynara cardunculus var. scolymus]	gi|778658344|ref|XM_004145140.2|/3e-10/PREDICTED: Cucumis sativus ankyrin repeat-containing protein At3g12360-like (LOC101212810), mRNA	sp|Q6AWW5|Y5262_ARATH/3e-14/Ankyrin repeat-containing protein At5g02620 OS=Arabidopsis thaliana GN=At5g02620 PE=1 SV=1	adu:107482568/4e-55/uncharacterized LOC107482568; K15502 serine/threonine-protein phosphatase 6 regulatory ankyrin repeat subunit A	NA	PTHR24177/1.3E-75/--	NA
Unigene11918_JJ	CL6610.Contig1_Jhn	15.03	6.38	1.23622	up	gi|976911983|gb|KVH98607.1|/3.17037e-34/hypothetical protein Ccrd_023168 [Cynara cardunculus var. scolymus]	gi|47970132|emb|AJ718364.1|/8e-10/Nicotiana tabacum cDNA-AFLP-fragment BSTT43-3-380, cultivar Bright Yellow 2	NA	NA	NA	NA	NA
CL5136.Contig3_JJ	CL6614.Contig1_Jhn	5.42	2.16	1.32726	up	gi|976923636|gb|KVI07938.1|/4.22181e-132/Metallophosphoesterase domain-containing protein [Cynara cardunculus var. scolymus]	gi|731345299|ref|XM_010685549.1|/1e-52/PREDICTED: Beta vulgaris subsp. vulgaris uncharacterized LOC104898463 (LOC104898463), mRNA	sp|Q60EX6|BSL1_ORYSJ/5e-06/Serine/threonine-protein phosphatase BSL1 homolog OS=Oryza sativa subsp. japonica GN=BSL1 PE=2 SV=1	NA	mll6908/2e-09/---	PTHR11668/2.7E-12/--	NA
Unigene4353_JJ	CL6616.Contig2_Jhn	17.54	6.34	1.46809	up	gi|590677313|ref|XP_007039982.1|/5.16799e-87/Glycine-rich protein, putative isoform 1 [Theobroma cacao] &gt;gi|590677317|ref|XP_007039983.1| Glycine-rich protein, putative isoform 1 [Theobroma cacao] &gt;gi|508777227|gb|EOY24483.1| Glycine-rich protein, putative isoform 1 [Theobroma cacao] &gt;gi|508777228|gb|EOY24484.1| Glycine-rich protein, putative isoform 1 [Theobroma cacao]	gi|747068697|ref|XM_011082814.1|/8e-23/PREDICTED: Sesamum indicum myeloid leukemia factor 1 (LOC105164205), mRNA	NA	vvi:100243132/7e-80/myeloid leukemia factor 1; K15622 myeloid leukemia factor 1	NA	PF10248/1.6E-5/Myelodysplasia-myeloid leukemia factor 1-interacting protein	NA
CL10073.Contig1_JJ	CL6620.Contig2_Jhn	14.15	4.53	1.64322	up	gi|976902988|gb|KVH90915.1|/1.19651e-129/hypothetical protein Ccrd_007032 [Cynara cardunculus var. scolymus]	gi|778712280|ref|XM_004140558.2|/5e-16/PREDICTED: Cucumis sativus uncharacterized LOC101214238 (LOC101214238), transcript variant X2, mRNA	sp|Q3E8Z8|PME28_ARATH/3e-06/Putative pectinesterase/pectinesterase inhibitor 28 OS=Arabidopsis thaliana GN=PME28 PE=2 SV=1	vcn:VOLCADRAFT_121342/9e-06/hypothetical protein; K11323 histone arginine demethylase JMJD6 [EC:1.14.11.-]	NA	PS50861/8.592/Heterodimeric glycyl-transfer RNA synthetases family profile.	NA
CL8274.Contig1_JJ	CL6623.Contig3_Jhn	8.39	3.81	1.13888	up	gi|976903177|gb|KVH91096.1|/2.00991e-180/Nucleotide-sugar transporter [Cynara cardunculus var. scolymus]	gi|731421817|ref|XM_002280512.2|/1e-134/PREDICTED: Vitis vinifera CMP-sialic acid transporter 1 (LOC100244718), mRNA	sp|Q8LGE9|CSTR1_ARATH/1e-158/CMP-sialic acid transporter 1 OS=Arabidopsis thaliana GN=At5g41760 PE=2 SV=1	tcc:TCM_005197/1e-172/Nucleotide-sugar transporter family protein; K15272 solute carrier family 35 (UDP-sugar transporter), member A1/2/3	SPCC1795.03/1e-31/---	PTHR10231:SF40/6.2E-131/--	biological_process:GO:0008643//carbohydrate transport;GO:0015992//proton transport;cellular_component:GO:0016021//integral component of membrane;GO:0000139//Golgi membrane;molecular_function:GO:0005351//sugar:proton symporter activity;
Unigene30007_JJ	CL6630.Contig1_Jhn	20.23	9.29	1.12275	up	gi|976904227|gb|KVH91963.1|/0/DWNN domain-containing protein [Cynara cardunculus var. scolymus]	gi|747069062|ref|XM_011083010.1|/4e-70/PREDICTED: Sesamum indicum uncharacterized LOC105164372 (LOC105164372), mRNA	sp|P93471|COP1_PEA/8e-08/E3 ubiquitin-protein ligase COP1 OS=Pisum sativum GN=COP1 PE=2 SV=1	sind:105164372/0.0/uncharacterized LOC105164372; K10624 E3 ubiquitin-protein ligase RBBP6 [EC:2.3.2.27]	SPBP8B7.15c/4e-39/---	PF08783/8.8E-29/DWNN domain	NA
CL5476.Contig2_JJ	CL6658.Contig1_Jhn	12.16	5.85	1.05563	up	gi|976906033|gb|KVH93597.1|/0/Basic helix-loop-helix leucine zipper transcription factor [Cynara cardunculus var. scolymus]	gi|951026379|ref|XM_014658417.1|/5e-59/PREDICTED: Vigna radiata var. radiata transcription factor PIF3-like (LOC106772189), transcript variant X2, mRNA	sp|O80536|PIF3_ARATH/4e-68/Transcription factor PIF3 OS=Arabidopsis thaliana GN=PIF3 PE=1 SV=1	vvi:100247781/1e-125/transcription factor PIF3-like; K12126 phytochrome-interacting factor 3	NA	PF00010/7.1E-14/Helix-loop-helix DNA-binding domain	NA
CL32.Contig1_JJ	CL6665.Contig1_Jhn	12.13	2.47	2.296	up	gi|976908765|gb|KVH95971.1|/1.69476e-155/3-oxo-5-alpha-steroid 4-dehydrogenase, C-terminal [Cynara cardunculus var. scolymus]	gi|698519515|ref|XM_009806323.1|/1e-15/PREDICTED: Nicotiana sylvestris polyprenol reductase 2 (LOC104249824), transcript variant X3, mRNA	sp|Q9SI62|POED2_ARATH/3e-113/Polyprenol reductase 2 OS=Arabidopsis thaliana GN=At2g16530 PE=1 SV=2	cit:102619924/1e-129/polyprenol reductase 2; K12345 3-oxo-5-alpha-steroid 4-dehydrogenase 3 [EC:1.3.1.22 1.3.1.94]	NA	PS50244/19.071/Steroid 5-alpha reductase C-terminal domain profile.	biological_process:GO:0044710//single-organism metabolic process;cellular_component:GO:0016020//membrane;
Unigene31389_JJ	CL6687.Contig1_Jhn	9.41	3.87	1.28186	up	gi|976922246|gb|KVI06753.1|/0/hypothetical protein Ccrd_014893 [Cynara cardunculus var. scolymus]	gi|731428684|ref|XM_002283740.2|/4e-22/PREDICTED: Vitis vinifera VIN3-like protein 2 (LOC100266086), mRNA	sp|Q5BPT4|VIL3_ARATH/2e-68/VIN3-like protein 3 OS=Arabidopsis thaliana GN=VIL3 PE=2 SV=1	NA	NA	PF07227/1.7E-6/Protein of unknown function (DUF1423)	NA
Unigene30895_JJ	CL6696.Contig1_Jhn	8.26	2.9	1.51009	up	gi|976905530|gb|KVH93162.1|/0/Kinesin-like protein KIFC3 [Cynara cardunculus var. scolymus]	gi|731434396|ref|XM_010646740.1|/7e-90/PREDICTED: Vitis vinifera kinesin-like protein KIFC2 (LOC100261047), mRNA	sp|O81635|ATK4_ARATH/4e-91/Kinesin-4 OS=Arabidopsis thaliana GN=ATK4 PE=1 SV=2	pmum:103325865/0.0/kinesin-related protein 2; K10406 kinesin family member C2/C3	SPAC664.10/6e-76/---	PR00380/6.3E-39/Kinesin heavy chain signature	NA
Unigene49209_JJ	CL6707.Contig3_Jhn	17.98	8.82	1.02754	up	gi|976919130|gb|KVI04258.1|/0/1,3-beta-glucan synthase subunit FKS1-like, domain-1 [Cynara cardunculus var. scolymus]	gi|698466719|ref|XM_009784675.1|/1e-50/PREDICTED: Nicotiana sylvestris callose synthase 12-like (LOC104231647), transcript variant X2, mRNA	sp|Q9ZT82|CALSC_ARATH/0.0/Callose synthase 12 OS=Arabidopsis thaliana GN=CALS12 PE=2 SV=1	sind:105168117/0.0/callose synthase 12; K11000 callose synthase [EC:2.4.1.-]	NA	PF02364/1.7E-94/1,3-beta-glucan synthase component	biological_process:GO:0006075//(1->3)-beta-D-glucan biosynthetic process;cellular_component:GO:0016021//integral component of membrane;GO:0000148//1,3-beta-D-glucan synthase complex;molecular_function:GO:0003843//1,3-beta-D-glucan synthase activity;
Unigene43639_JJ	CL671.Contig1_Jhn	97.55	29.13	1.74364	up	gi|778685235|ref|XP_011652195.1|/9.15527e-122/PREDICTED: haloacid dehalogenase-like hydrolase domain-containing protein 3 [Cucumis sativus] &gt;gi|700204320|gb|KGN59453.1| N-acylneuraminate-9-phosphatase [Cucumis sativus]	gi|802599921|ref|XM_012217277.1|/7e-91/PREDICTED: Jatropha curcas haloacid dehalogenase-like hydrolase domain-containing protein 3 (LOC105634417), mRNA	NA	atr:18432282/9e-12/N-acylneuraminate-9-phosphatase; K01097 N-acylneuraminate-9-phosphatase [EC:3.1.3.29]	alr4095/5e-18/---	PTHR12725/2.8E-72/--	biological_process:GO:0008152//metabolic process;molecular_function:GO:0016787//hydrolase activity;
Unigene26753_JJ	CL6713.Contig1_Jhn	10.67	4.32	1.30446	up	gi|976902457|gb|KVH90400.1|/5.47795e-167/hypothetical protein Ccrd_007573 [Cynara cardunculus var. scolymus]	gi|723696041|ref|XM_004238305.2|/1e-24/PREDICTED: Solanum lycopersicum uncharacterized LOC101261325 (LOC101261325), mRNA	NA	NA	NA	PS00028/-/Zinc finger C2H2 type domain signature.	cellular_component:GO:0016020//membrane;
CL1029.Contig1_JJ	CL6752.Contig1_Jhn	15.58	6.92	1.17085	up	gi|976924528|gb|KVI08483.1|/0/Argonaute/Dicer protein, PAZ [Cynara cardunculus var. scolymus]	gi|985436972|ref|XM_006470371.2|/2e-28/PREDICTED: Citrus sinensis protein argonaute 4-like (LOC102622330), mRNA	sp|Q9SDG8|AGO4A_ORYSJ/0.0/Protein argonaute 4A OS=Oryza sativa subsp. japonica GN=AGO4A PE=2 SV=1	pmum:103330327/0.0/protein argonaute 4; K11593 eukaryotic translation initiation factor 2C	NA	PTHR22891/0.0/--	NA
Unigene7180_JJ	CL6764.Contig1_Jhn	15.18	6.73	1.17349	up	gi|976913918|gb|KVI00157.1|/3.89722e-145/Eukaryotic porin/Tom40 [Cynara cardunculus var. scolymus]	gi|702289331|ref|XM_010048685.1|/3e-07/PREDICTED: Eucalyptus grandis mitochondrial outer membrane protein porin 4 (LOC104435960), mRNA	sp|Q9FKM2|VDAC4_ARATH/4e-92/Mitochondrial outer membrane protein porin 4 OS=Arabidopsis thaliana GN=VDAC4 PE=1 SV=1	pmum:103323483/1e-109/mitochondrial outer membrane protein porin 4; K15040 voltage-dependent anion channel protein 2	NA	PF01459/3.5E-54/Eukaryotic porin	biological_process:GO:0055085//transmembrane transport;cellular_component:GO:0005741//mitochondrial outer membrane;
Unigene9499_JJ	CL677.Contig1_Jhn	31.51	9.29	1.76206	up	gi|976915356|gb|KVI01317.1|/2.14356e-122/6-phosphogluconolactonase, DevB-type [Cynara cardunculus var. scolymus]	gi|848853372|ref|XM_012987906.1|/1e-08/PREDICTED: Erythranthe guttatus probable 6-phosphogluconolactonase 4, chloroplastic (LOC105963489), transcript variant X2, mRNA	sp|Q69NG5|6PGL4_ORYSJ/3e-75/Probable 6-phosphogluconolactonase 4, chloroplastic OS=Oryza sativa subsp. japonica GN=Os09g0529100 PE=1 SV=2	sind:105160298/1e-91/probable 6-phosphogluconolactonase 4, chloroplastic; K01057 6-phosphogluconolactonase [EC:3.1.1.31]	SPCC16C4.10/8e-34/---	PF01182/1.9E-59/Glucosamine-6-phosphate isomerases/6-phosphogluconolactonase	NA
Unigene6867_JJ	CL677.Contig3_Jhn	158.82	64.68	1.296	up	gi|976915356|gb|KVI01317.1|/1.69028e-118/6-phosphogluconolactonase, DevB-type [Cynara cardunculus var. scolymus]	gi|848853372|ref|XM_012987906.1|/1e-08/PREDICTED: Erythranthe guttatus probable 6-phosphogluconolactonase 4, chloroplastic (LOC105963489), transcript variant X2, mRNA	sp|Q69NG5|6PGL4_ORYSJ/2e-74/Probable 6-phosphogluconolactonase 4, chloroplastic OS=Oryza sativa subsp. japonica GN=Os09g0529100 PE=1 SV=2	sind:105160298/2e-88/probable 6-phosphogluconolactonase 4, chloroplastic; K01057 6-phosphogluconolactonase [EC:3.1.1.31]	SPCC16C4.10/2e-32/---	PTHR11054/1.6E-93/--	NA
Unigene12216_JJ	CL6771.Contig2_Jhn	29.14	2.61	3.48088	up	gi|976921692|gb|KVI06365.1|/0/Pentatricopeptide repeat-containing protein [Cynara cardunculus var. scolymus]	gi|1000985456|ref|XM_002511459.2|/1e-48/PREDICTED: Ricinus communis pentatricopeptide repeat-containing protein At1g18900 (LOC8258165), mRNA	sp|Q9SSF9|PP123_ARATH/0.0/Pentatricopeptide repeat-containing protein At1g74750 OS=Arabidopsis thaliana GN=At1g74750 PE=2 SV=1	adu:107483811/1e-43/pentatricopeptide repeat-containing protein At2g18940, chloroplastic; K17710 pentatricopeptide repeat domain-containing protein 1	NA	PS51375/11.893/Pentatricopeptide (PPR) repeat profile.	NA
CL1967.Contig3_JJ	CL6775.Contig1_Jhn	17.74	7.62	1.21914	up	gi|460391575|ref|XP_004241396.1|/0/PREDICTED: inositol transporter 1 [Solanum lycopersicum]	gi|768677202|gb|KP025698.1|/1e-90/Camellia sinensis inositol transporter 1 (INT1) mRNA, complete cds	sp|Q8VZR6|INT1_ARATH/0.0/Inositol transporter 1 OS=Arabidopsis thaliana GN=INT1 PE=1 SV=1	sly:101248490/0.0/inositol transporter 1; K08150 MFS transporter, SP family, solute carrier family 2 (myo-inositol transporter), member 13	araE/3e-75/---	PTHR24064:SF113/1.0E-267/--	NA
CL1967.Contig7_JJ	CL6775.Contig1_Jhn	25.21	7.62	1.72613	up	gi|460391575|ref|XP_004241396.1|/0/PREDICTED: inositol transporter 1 [Solanum lycopersicum]	gi|768677202|gb|KP025698.1|/6e-83/Camellia sinensis inositol transporter 1 (INT1) mRNA, complete cds	sp|Q8VZR6|INT1_ARATH/0.0/Inositol transporter 1 OS=Arabidopsis thaliana GN=INT1 PE=1 SV=1	sly:101248490/0.0/inositol transporter 1; K08150 MFS transporter, SP family, solute carrier family 2 (myo-inositol transporter), member 13	araE/3e-76/---	PR00171/3.9E-29/Sugar transporter signature	NA
CL1967.Contig5_JJ	CL6775.Contig3_Jhn	16.91	4.39	1.94558	up	gi|970037567|ref|XP_015080131.1|/7.3721e-142/PREDICTED: inositol transporter 1 [Solanum pennellii]	gi|848853713|ref|XM_012989394.1|/8e-21/PREDICTED: Erythranthe guttatus inositol transporter 1 (LOC105964881), mRNA	sp|Q8VZR6|INT1_ARATH/4e-129/Inositol transporter 1 OS=Arabidopsis thaliana GN=INT1 PE=1 SV=1	spen:107023831/1e-142/inositol transporter 1; K08150 MFS transporter, SP family, solute carrier family 2 (myo-inositol transporter), member 13	araE/2e-43/---	PTHR24064:SF113/4.1E-163/--	NA
Unigene3999_JJ	CL6786.Contig1_Jhn	4	1.71	1.226	up	NA	NA	NA	NA	NA	NA	NA
CL6575.Contig5_JJ	CL6786.Contig2_Jhn	23.48	5.97	1.97563	up	gi|661889701|emb|CDP06421.1|/5.61827e-107/unnamed protein product [Coffea canephora]	gi|702239017|ref|XM_010039818.1|/4e-12/PREDICTED: Eucalyptus grandis kelch-like protein 3 (LOC104426478), transcript variant X4, mRNA	sp|Q9LM55|FBK8_ARATH/6e-10/F-box/kelch-repeat protein At1g22040 OS=Arabidopsis thaliana GN=At1g22040 PE=2 SV=1	vvi:100267149/1e-98/ring canal kelch homolog; K10457 kelch-like protein 20	NA	PTHR24412/8.4E-93/--	NA
Unigene6658_JJ	CL6807.Contig1_Jhn	54.44	26.01	1.0656	up	gi|976914095|gb|KVI00327.1|/2.54655e-116/Inhibitor of growth protein, N-terminal [Cynara cardunculus var. scolymus]	gi|672185825|ref|XM_008814702.1|/7e-32/PREDICTED: Phoenix dactylifera PHD finger protein ING1-like (LOC103723698), transcript variant X5, mRNA	sp|Q9LIQ6|ING1_ARATH/2e-85/PHD finger protein ING1 OS=Arabidopsis thaliana GN=ING1 PE=1 SV=1	mtr:MTR_1g046460/7e-99/PHD finger-like protein; K11346 inhibitor of growth protein 4	YOR064c/2e-21/---	PS50016/9.179/Zinc finger PHD-type profile.	biological_process:GO:0016568//chromatin modification;cellular_component:GO:0005634//nucleus;molecular_function:GO:0008270//zinc ion binding;GO:0035064//methylated histone binding;
Unigene21967_JJ	CL6825.Contig2_Jhn	79.24	34.18	1.21308	up	gi|976902722|gb|KVH90659.1|/0/Ovarian tumor, otubain [Cynara cardunculus var. scolymus]	gi|747083146|ref|XM_011090627.1|/1e-110/PREDICTED: Sesamum indicum OTU domain-containing protein 5 (LOC105170037), transcript variant X5, mRNA	sp|Q8LBZ4|OTU_ARATH/2e-06/OTU domain-containing protein At3g57810 OS=Arabidopsis thaliana GN=At3g57810 PE=2 SV=1	vvi:100246727/4e-172/OTU domain-containing protein 5; K12655 OTU domain-containing protein 5 [EC:3.4.19.12]	SPAC1952.03/3e-07/---	PS50802/18.939/OTU domain profile.	NA
Unigene898_JJ	CL6863.Contig1_Jhn	26.77	8.82	1.60177	up	gi|719983385|ref|XP_010250743.1|/4.02173e-45/PREDICTED: uncharacterized protein LOC104592902 [Nelumbo nucifera]	gi|719983384|ref|XM_010252441.1|/3e-06/PREDICTED: Nelumbo nucifera uncharacterized LOC104592902 (LOC104592902), mRNA	NA	NA	NA	PS50800/11.784/SAP motif profile.	NA
CL9554.Contig1_JJ	CL6879.Contig1_Jhn	70.23	26.76	1.39201	up	gi|976909572|gb|KVH96667.1|/0/Calcium-binding EF-hand, partial [Cynara cardunculus var. scolymus]	gi|590690766|ref|XM_007043536.1|/3e-64/Theobroma cacao Two-pore channel 1 (TCM_008109) mRNA, complete cds	sp|Q75VR1|TPC1A_TOBAC/0.0/Two pore calcium channel protein 1A OS=Nicotiana tabacum GN=TPC1A PE=2 SV=1	sind:105168116/0.0/two pore calcium channel protein 1A; K16900 two pore calcium channel protein, plant	BH1501/7e-11/---	PS50222/10.329/EF-hand calcium-binding domain profile.	biological_process:GO:0034765//regulation of ion transmembrane transport;cellular_component:GO:0016021//integral component of membrane;molecular_function:GO:0005244//voltage-gated ion channel activity;GO:0005509//calcium ion binding;
CL8645.Contig2_JJ	CL6880.Contig2_Jhn	5.07	1.03	2.29934	up	gi|976926817|gb|KVI10663.1|/1.9943e-80/hypothetical protein Ccrd_010937 [Cynara cardunculus var. scolymus]	gi|747076802|ref|XM_011087185.1|/3e-06/PREDICTED: Sesamum indicum uncharacterized LOC105167453 (LOC105167453), mRNA	NA	NA	NA	NA	NA
CL1135.Contig1_JJ	CL6898.Contig3_Jhn	31.47	12.9	1.28661	up	gi|976926668|gb|KVI10526.1|/9.62282e-172/DNA polymerase subunit Cdc27 [Cynara cardunculus var. scolymus]	gi|971573201|ref|XM_006359973.2|/2e-21/PREDICTED: Solanum tuberosum uncharacterized LOC102581685 (LOC102581685), transcript variant X2, mRNA	sp|Q1PEP5|NUCL2_ARATH/1e-08/Nucleolin 2 OS=Arabidopsis thaliana GN=NUCL2 PE=2 SV=1	vvi:100250468/7e-139/DNA polymerase delta subunit 3; K03504 DNA polymerase delta subunit 3	SPAC140.02/1e-07/---	PF09507/1.6E-36/DNA polymerase subunit Cdc27	NA
CL544.Contig3_JJ	CL6916.Contig2_Jhn	38.56	11.24	1.77846	up	gi|976906814|gb|KVH94214.1|/0/cytochrome P450 [Cynara cardunculus var. scolymus]	gi|308190441|gb|GU318231.1|/2e-45/Artemisia annua cytochrome P450 mono-oxygenase (cyp22a) mRNA, partial cds	sp|Q9LSF8|C82G1_ARATH/1e-131/Cytochrome P450 82G1 OS=Arabidopsis thaliana GN=CYP82G1 PE=1 SV=1	sot:102585194/1e-157/cytochrome P450 82C4-like; K17961 cytochrome P450, family 82, subfamily G, polypeptide 1 [EC:1.14.-.-]	alr4833/2e-27/---	PS00086/-/Cytochrome P450 cysteine heme-iron ligand signature.	NA
Unigene39575_JJ	CL6919.Contig2_Jhn	11.63	3.26	1.83491	up	gi|661896654|emb|CDO99843.1|/1.17843e-42/unnamed protein product [Coffea canephora]	gi|700258544|gb|KM400246.1|/5e-56/Lactuca sativa S-adenosyl-L-methionine-dependent methyltransferase superfamily protein mRNA, partial cds	sp|Q5HZ60|MCES2_ARATH/2e-35/mRNA cap guanine-N7 methyltransferase 2 OS=Arabidopsis thaliana GN=At3g52210 PE=2 SV=1	sind:105161296/3e-42/mRNA cap guanine-N7 methyltransferase 2; K00565 mRNA (guanine-N7-)-methyltransferase [EC:2.1.1.56]	NA	PTHR12189/6.6E-22/--	biological_process:GO:0006370//7-methylguanosine mRNA capping;GO:0036265//RNA (guanine-N7)-methylation;cellular_component:GO:0005634//nucleus;GO:0005845//mRNA cap binding complex;molecular_function:GO:0004482//mRNA (guanine-N7-)-methyltransferase activity;
CL2275.Contig2_JJ	CL6922.Contig2_Jhn	3.57	1.75	1.02857	up	gi|976918164|gb|KVI03363.1|/0/Transcription factor GRAS [Cynara cardunculus var. scolymus]	gi|848900469|ref|XM_012994944.1|/1e-18/PREDICTED: Erythranthe guttatus scarecrow-like protein 9 (LOC105970145), mRNA	sp|O80933|SCL9_ARATH/6e-158/Scarecrow-like protein 9 OS=Arabidopsis thaliana GN=SCL9 PE=2 SV=1	vra:106762936/8e-48/DELLA protein GAI; K14494 DELLA protein	NA	PTHR31636/7.4E-276/--	NA
CL685.Contig4_JJ	CL6925.Contig2_Jhn	191.13	91.3	1.06587	up	gi|976919039|gb|KVI04181.1|/0/Hydroxymethylglutaryl-CoA reductase, class I/II [Cynara cardunculus var. scolymus]	gi|115607093|gb|DQ916106.1|/0.0/Ligularia fischeri 3-hydroxy-3-methylglutaryl-coenzyme A reductase (HMGR) mRNA, complete cds	sp|P48021|HMDH_CAMAC/0.0/3-hydroxy-3-methylglutaryl-coenzyme A reductase OS=Camptotheca acuminata PE=3 SV=1	sind:105172989/0.0/3-hydroxy-3-methylglutaryl-coenzyme A reductase; K00021 hydroxymethylglutaryl-CoA reductase (NADPH) [EC:1.1.1.34]	YLR450w/2e-132/---	PTHR10572/5.5E-293/--	biological_process:GO:0008299//isoprenoid biosynthetic process;GO:0015936//coenzyme A metabolic process;GO:0055114//oxidation-reduction process;cellular_component:GO:0016021//integral component of membrane;GO:0005789//endoplasmic reticulum membrane;molecular_function:GO:0050661//NADP binding;GO:0004420//hydroxymethylglutaryl-CoA reductase (NADPH) activity;
Unigene11655_JJ	CL6940.Contig2_Jhn	17.55	7.71	1.18667	up	gi|25989349|gb|AAL47480.1|/4.3728e-148/cyclin D3 [Helianthus tuberosus]	gi|25989348|gb|AY063461.1|/1e-162/Helianthus tuberosus cyclin D3 (CycD3;1) mRNA, complete cds	sp|P42753|CCD31_ARATH/2e-82/Cyclin-D3-1 OS=Arabidopsis thaliana GN=CYCD3-1 PE=1 SV=3	spen:107009479/1e-93/cyclin-D3-1; K14505 cyclin D3, plant	YGR109c/4e-12/---	PF00134/2.0E-30/Cyclin, N-terminal domain	NA
CL10218.Contig2_JJ	CL6946.Contig3_Jhn	8.52	3.62	1.23486	up	gi|661883338|emb|CDP12982.1|/0/unnamed protein product [Coffea canephora]	gi|731380915|ref|XM_010665330.1|/0.0/PREDICTED: Vitis vinifera pyruvate kinase isozyme G, chloroplastic (LOC100257566), transcript variant X2, mRNA	sp|Q40546|KPYG_TOBAC/0.0/Pyruvate kinase isozyme G, chloroplastic OS=Nicotiana tabacum PE=2 SV=1	mdm:103436870/0.0/pyruvate kinase isozyme G, chloroplastic; K00873 pyruvate kinase [EC:2.7.1.40]	SA1520_1/1e-90/---	PF00224/2.2E-117/Pyruvate kinase, barrel domain	NA
CL3708.Contig1_JJ	CL6963.Contig2_Jhn	340.49	118.31	1.52504	up	gi|823225692|ref|XP_012445655.1|/0/PREDICTED: phospho-2-dehydro-3-deoxyheptonate aldolase 1, chloroplastic-like [Gossypium raimondii] &gt;gi|763792004|gb|KJB59000.1| hypothetical protein B456_009G235000 [Gossypium raimondii] &gt;gi|788266579|gb|AKA43772.1| DHS1 [Gossypium hirsutum]	gi|73912415|dbj|AB232863.1|/0.0/Lactuca sativa mRNA for 3-deoxy-7-phosphoheptulonate synthase, partial cds, clone: DAHPS3	sp|P27608|AROF_TOBAC/0.0/Phospho-2-dehydro-3-deoxyheptonate aldolase 1, chloroplastic OS=Nicotiana tabacum GN=DHAPS-1 PE=1 SV=1	gra:105769516/0.0/phospho-2-dehydro-3-deoxyheptonate aldolase 1, chloroplastic-like; K01626 3-deoxy-7-phosphoheptulonate synthase [EC:2.5.1.54]	PA2843/8e-162/---	PF01474/8.2E-200/Class-II DAHP synthetase family	biological_process:GO:0009073//aromatic amino acid family biosynthetic process;molecular_function:GO:0003849//3-deoxy-7-phosphoheptulonate synthase activity;
Unigene25726_JJ	CL6973.Contig2_Jhn	27.41	6.64	2.04545	up	gi|976919161|gb|KVI04269.1|/0/PC-Esterase [Cynara cardunculus var. scolymus]	gi|1000985310|ref|XM_015725651.1|/6e-33/PREDICTED: Ricinus communis protein YLS7 (LOC8266028), transcript variant X2, mRNA	sp|Q8VYS5|TBL18_ARATH/7e-161/Protein trichome birefringence-like 18 OS=Arabidopsis thaliana GN=TBL18 PE=2 SV=1	NA	NA	PTHR32285/1.3E-238/--	NA
Unigene20559_JJ	CL6979.Contig2_Jhn	13.97	5.55	1.33177	up	gi|976902807|gb|KVH90743.1|/6.08527e-148/Acyl-CoA N-acyltransferase [Cynara cardunculus var. scolymus]	gi|971553347|ref|XM_006348983.2|/4e-31/PREDICTED: Solanum tuberosum uncharacterized LOC102580511 (LOC102580511), mRNA	NA	NA	NA	PTHR24098/2.8E-133/--	molecular_function:GO:0016746//transferase activity, transferring acyl groups;GO:0008270//zinc ion binding;
CL3785.Contig1_JJ	CL6987.Contig2_Jhn	6.98	2.26	1.6269	up	gi|976929634|gb|KVI12476.1|/2.05355e-54/DnaJ domain-containing protein [Cynara cardunculus var. scolymus]	NA	NA	bpg:Bathy04g04460/7e-06/ion channel putative; K09527 DnaJ homolog subfamily C member 7	NA	SM00271/2.1E-5/DnaJ molecular chaperone homology domain	NA
CL5534.Contig3_JJ	CL6991.Contig5_Jhn	28.27	12.29	1.20179	up	gi|976901727|gb|KVH89720.1|/0/Clathrin adaptor, mu subunit [Cynara cardunculus var. scolymus]	gi|731381049|ref|XM_002281261.2|/0.0/PREDICTED: Vitis vinifera AP-2 complex subunit mu (LOC100250494), mRNA	sp|O23140|AP2M_ARATH/0.0/AP-2 complex subunit mu OS=Arabidopsis thaliana GN=AP2M PE=1 SV=1	nnu:104610374/0.0/AP-2 complex subunit mu; K11826 AP-2 complex subunit mu-1	NA	PS00990/-/Clathrin adaptor complexes medium chain signature 1.	biological_process:GO:0006886//intracellular protein transport;GO:0016192//vesicle-mediated transport;cellular_component:GO:0030131//clathrin adaptor complex;
Unigene39846_JJ	CL700.Contig1_Jhn	91.1	32.99	1.46542	up	gi|976926896|gb|KVI10739.1|/5.37956e-147/Basic-leucine zipper domain-containing protein [Cynara cardunculus var. scolymus]	gi|482513765|gb|KC020185.1|/1e-65/Taraxacum brevicorniculatum basic region/leucine zipper motif transcription factor mRNA, complete cds	sp|Q9M7Q2|AI5L7_ARATH/2e-84/ABSCISIC ACID-INSENSITIVE 5-like protein 7 OS=Arabidopsis thaliana GN=ABF4 PE=1 SV=1	sind:105169538/3e-104/ABSCISIC ACID-INSENSITIVE 5-like protein 7; K14432 ABA responsive element binding factor	NA	PS50217/10.668/Basic-leucine zipper (bZIP) domain profile.	NA
Unigene7401_JJ	CL7008.Contig1_Jhn	23.8	10.19	1.22381	up	gi|225445392|ref|XP_002284984.1|/2.75194e-157/PREDICTED: uncharacterized protein LOC100264696 isoform X2 [Vitis vinifera]	gi|731407126|ref|XM_002284948.3|/3e-38/PREDICTED: Vitis vinifera uncharacterized LOC100264696 (LOC100264696), transcript variant X2, mRNA	sp|Q9SR77|HBPL1_ARATH/8e-19/Heme-binding-like protein At3g10130, chloroplastic OS=Arabidopsis thaliana GN=At3g10130 PE=2 SV=1	apro:F751_2792/5e-62/Nucleolysin TIAR; K13201 nucleolysin TIA-1/TIAR	NA	PF10184/2.2E-26/Uncharacterized conserved protein (DUF2358)	NA
Unigene17431_JJ	CL7016.Contig1_Jhn	100.44	40.23	1.31999	up	gi|976918246|gb|KVI03438.1|/0/Basic-leucine zipper domain-containing protein [Cynara cardunculus var. scolymus]	gi|971581792|ref|XM_006364718.2|/5e-28/PREDICTED: Solanum tuberosum bZIP transcription factor 17 (LOC102579732), mRNA	sp|P14233|TGA1B_TOBAC/2e-30/TGACG-sequence-specific DNA-binding protein TGA-1B (Fragment) OS=Nicotiana tabacum GN=TGA1B PE=2 SV=1	sot:107058216/2e-25/bZIP transcription factor 17-like; K03248 translation initiation factor 3 subunit G	NA	PF00170/6.4E-10/bZIP transcription factor	NA
Unigene45915_JJ	CL7029.Contig1_Jhn	2.04	0.86	1.24616	up	gi|301098633|ref|XP_002898409.1|/5.43167e-20/lamin-like protein [Phytophthora infestans T30-4] &gt;gi|262105180|gb|EEY63232.1| lamin-like protein [Phytophthora infestans T30-4]	NA	sp|Q9C660|PEK10_ARATH/2e-13/Proline-rich receptor-like protein kinase PERK10 OS=Arabidopsis thaliana GN=PERK10 PE=2 SV=2	bna:106422654/6e-13/formin-like protein 20; K02184 formin 2	MK0690/2e-09/---	PF00038/2.3E-63/Intermediate filament protein	NA
CL6145.Contig2_JJ	CL7053.Contig2_Jhn	14.23	5.05	1.49458	up	gi|976925511|gb|KVI09414.1|/0/CO dehydrogenase flavoprotein-like, FAD-binding, subdomain 2 [Cynara cardunculus var. scolymus]	gi|747092884|ref|XM_011095925.1|/0.0/PREDICTED: Sesamum indicum D-lactate dehydrogenase [cytochrome], mitochondrial (LOC105173982), mRNA	sp|Q94AX4|DLD_ARATH/0.0/D-lactate dehydrogenase [cytochrome], mitochondrial OS=Arabidopsis thaliana GN=DLD PE=1 SV=1	sind:105173982/0.0/D-lactate dehydrogenase [cytochrome], mitochondrial; K00102 D-lactate dehydrogenase (cytochrome) [EC:1.1.2.4]	RSc2664/2e-122/---	PS51387/27.021/PCMH-type FAD-binding domain profile.	biological_process:GO:0051596//methylglyoxal catabolic process;GO:0055114//oxidation-reduction process;cellular_component:GO:0005739//mitochondrion;molecular_function:GO:0005524//ATP binding;GO:0042802//identical protein binding;GO:0050660//flavin adenine dinucleotide binding;GO:0008891//glycolate oxidase activity;GO:0008720//D-lactate dehydrogenase activity;GO:0004458//D-lactate dehydrogenase (c…
CL573.Contig1_JJ	CL707.Contig5_Jhn	4.7	2.31	1.02477	up	gi|976917015|gb|KVI02508.1|/9.91795e-123/GHMP kinase, C-terminal domain-containing protein [Cynara cardunculus var. scolymus]	gi|510025390|dbj|AB542716.1|/3e-54/Chrysanthemum x morifolium FTSH mRNA for ATP-dependent metalloprotease FtsH, complete cds	sp|Q93ZC9|GLAK1_ARATH/7e-115/Glucuronokinase 1 OS=Arabidopsis thaliana GN=GLCAK1 PE=1 SV=1	fve:101309753/2e-116/glucuronokinase 1; K16190 glucuronokinase [EC:2.7.1.43]	slr1604/2e-12/---	PF00288/2.2E-6/GHMP kinases N terminal domain	biological_process:GO:0016310//phosphorylation;cellular_component:GO:0005737//cytoplasm;molecular_function:GO:0005524//ATP binding;GO:0016301//kinase activity;GO:0016773//phosphotransferase activity, alcohol group as acceptor;
CL4328.Contig1_JJ	CL7101.Contig3_Jhn	31.96	12.74	1.3269	up	gi|976903606|gb|KVH91435.1|/0/Nucleotidyltransferase, class I, C-terminal-like protein [Cynara cardunculus var. scolymus]	gi|720035714|ref|XM_010268824.1|/8e-95/PREDICTED: Nelumbo nucifera poly(A) polymerase PAPalpha-like (LOC104604476), transcript variant X5, mRNA	NA	sot:102597372/0.0/nuclear poly(A) polymerase 4-like; K14376 poly(A) polymerase [EC:2.7.7.19]	SPBC646.04/1e-99/---	PF01909/2.9E-5/Nucleotidyltransferase domain	NA
CL9464.Contig1_JJ	CL7116.Contig2_Jhn	28.97	3.33	3.12097	up	gi|976925752|gb|KVI09644.1|/7.16762e-140/Glucose/ribitol dehydrogenase [Cynara cardunculus var. scolymus]	gi|190897913|gb|EU823893.1|/2e-24/Populus tremula isolate swl400-32E short-chain dehydrogenase/reductase gene, partial cds >gi|190897929|gb|EU823901.1| Populus tremula isolate swl400-63E short-chain dehydrogenase/reductase gene, partial cds	sp|Q9C826|ABA2_ARATH/3e-113/Xanthoxin dehydrogenase OS=Arabidopsis thaliana GN=ABA2 PE=1 SV=1	pop:POPTR_0001s06170g/6e-124/POPTRDRAFT_547844; GLUCOSE INSENSITIVE 1 family protein; K09841 xanthoxin dehydrogenase [EC:1.1.1.288]	CC0094/5e-45/---	PF13561/5.4E-30/Enoyl-(Acyl carrier protein) reductase	biological_process:GO:0006561//proline biosynthetic process;GO:0009414//response to water deprivation;GO:0010115//regulation of abscisic acid biosynthetic process;GO:0009408//response to heat;GO:0009750//response to fructose;GO:0055114//oxidation-reduction process;cellular_component:GO:0005829//cytosol;molecular_function:GO:0004316//3-oxoacyl-[acyl-carrier-protein] reductase (NADPH) activity;GO:0…
CL9464.Contig2_JJ	CL7116.Contig2_Jhn	41.9	3.33	3.65336	up	gi|976925752|gb|KVI09644.1|/7.30824e-134/Glucose/ribitol dehydrogenase [Cynara cardunculus var. scolymus]	gi|190897913|gb|EU823893.1|/1e-24/Populus tremula isolate swl400-32E short-chain dehydrogenase/reductase gene, partial cds >gi|190897929|gb|EU823901.1| Populus tremula isolate swl400-63E short-chain dehydrogenase/reductase gene, partial cds	sp|Q9C826|ABA2_ARATH/9e-111/Xanthoxin dehydrogenase OS=Arabidopsis thaliana GN=ABA2 PE=1 SV=1	pop:POPTR_0001s06170g/4e-121/POPTRDRAFT_547844; GLUCOSE INSENSITIVE 1 family protein; K09841 xanthoxin dehydrogenase [EC:1.1.1.288]	CC0094/3e-45/---	PR00080/7.4E-13/Short-chain dehydrogenase/reductase (SDR) superfamily signature	biological_process:GO:0006561//proline biosynthetic process;GO:0009414//response to water deprivation;GO:0010115//regulation of abscisic acid biosynthetic process;GO:0009408//response to heat;GO:0009750//response to fructose;GO:0055114//oxidation-reduction process;cellular_component:GO:0005829//cytosol;molecular_function:GO:0010301//xanthoxin dehydrogenase activity;
Unigene8209_JJ	CL7125.Contig1_Jhn	19.77	7.46	1.40607	up	gi|731354752|ref|XP_010688767.1|/3.87996e-176/PREDICTED: transcription initiation factor TFIID subunit 15 [Beta vulgaris subsp. vulgaris] &gt;gi|870850572|gb|KMT02672.1| hypothetical protein BVRB_9g203490 [Beta vulgaris subsp. vulgaris]	gi|731375366|ref|XM_010656194.1|/7e-76/PREDICTED: Vitis vinifera transcription initiation factor TFIID subunit 15 (LOC100249627), transcript variant X2, mRNA	sp|Q9AST1|TAF15_ARATH/1e-155/Transcription initiation factor TFIID subunit 15 OS=Arabidopsis thaliana GN=TAF15 PE=1 SV=1	pxb:103943190/1e-171/transcription initiation factor TFIID subunit 15; K14651 transcription initiation factor TFIID subunit 15	NA	PF00641/5.7E-4/Zn-finger in Ran binding protein and others	molecular_function:GO:0000166//nucleotide binding;GO:0008270//zinc ion binding;GO:0003676//nucleic acid binding;
Unigene35624_JJ	CL7132.Contig2_Jhn	13.13	6.11	1.10362	up	gi|976915992|gb|KVI01665.1|/0/hypothetical protein Ccrd_020054 [Cynara cardunculus var. scolymus]	gi|731411430|ref|XM_002263187.2|/3e-60/PREDICTED: Vitis vinifera MACPF domain-containing protein At4g24290 (LOC100262558), transcript variant X2, mRNA	sp|Q9STW5|MACP2_ARATH/0.0/MACPF domain-containing protein At4g24290 OS=Arabidopsis thaliana GN=At4g24290 PE=2 SV=1	mtr:MTR_7g116350/1e-95/class III chitinase; K01183 chitinase [EC:3.2.1.14]	NA	PS51412/22.793/Membrane attack complex/perforin (MACPF) domain profile.	NA
Unigene7731_JJ	CL7134.Contig1_Jhn	38.81	4.74	3.03347	up	gi|976916986|gb|KVI02479.1|/3.21668e-41/UDP-glucuronosyl/UDP-glucosyltransferase [Cynara cardunculus var. scolymus]	NA	NA	mtr:MTR_8g027885/3e-06/UDP-glucosyltransferase family protein; K08237 hydroquinone glucosyltransferase [EC:2.4.1.218]	NA	NA	molecular_function:GO:0016757//transferase activity, transferring glycosyl groups;
CL8960.Contig1_JJ	CL7151.Contig1_Jhn	20.17	8.86	1.18683	up	gi|976919084|gb|KVI04219.1|/4.46656e-161/Protein of unknown function DUF789 [Cynara cardunculus var. scolymus]	gi|697175684|ref|XM_009598490.1|/8e-51/PREDICTED: Nicotiana tomentosiformis uncharacterized LOC104092816 (LOC104092816), mRNA	NA	gra:105795008/8e-58/uncharacterized LOC105795008; K18643 katanin p80 WD40 repeat-containing subunit B1	NA	PF05623/1.5E-103/Protein of unknown function (DUF789)	NA
CL1315.Contig3_JJ	CL7154.Contig1_Jhn	33.82	14.63	1.20895	up	gi|590624110|ref|XP_007025513.1|/9.32423e-99/Syntaxin of plants 61 [Theobroma cacao] &gt;gi|508780879|gb|EOY28135.1| Syntaxin of plants 61 [Theobroma cacao]	gi|498039|gb|L33793.1|SNELIPTRC/1e-116/Senecio odorus mRNA, complete ORF	sp|Q946Y7|SYP61_ARATH/1e-90/Syntaxin-61 OS=Arabidopsis thaliana GN=SYP61 PE=1 SV=1	tcc:TCM_029787/2e-99/Syntaxin of plants 61; K08498 syntaxin 6	NA	PS50192/12.222/t-SNARE coiled-coil homology domain profile.	biological_process:GO:0006886//intracellular protein transport;GO:0048193//Golgi vesicle transport;GO:0006906//vesicle fusion;GO:0048278//vesicle docking;cellular_component:GO:0005802//trans-Golgi network;GO:0031201//SNARE complex;GO:0016021//integral component of membrane;molecular_function:GO:0000149//SNARE binding;GO:0005484//SNAP receptor activity;
CL2263.Contig1_JJ	CL7163.Contig1_Jhn	13.5	4.19	1.68794	up	gi|976926311|gb|KVI10179.1|/6.74734e-118/Homeodomain-like protein, partial [Cynara cardunculus var. scolymus]	gi|822659286|gb|KP333681.1|/2e-63/Chrysanthemum x morifolium microsatellite JH-1849 sequence	sp|Q8H0W3|RVE6_ARATH/3e-95/Protein REVEILLE 6 OS=Arabidopsis thaliana GN=RVE6 PE=2 SV=1	bna:106401784/5e-29/protein LHY-like; K12133 MYB-related transcription factor LHY	NA	SM00717/2.5E-9/SANT SWI3, ADA2, N-CoR and TFIIIB'' DNA-binding domains	biological_process:GO:0006351//transcription, DNA-templated;
CL1248.Contig2_JJ	CL7173.Contig1_Jhn	6.37	3.13	1.02513	up	gi|976905898|gb|KVH93495.1|/1.53761e-134/6-phosphogluconate dehydrogenase, C-terminal-like protein [Cynara cardunculus var. scolymus]	gi|764588006|ref|XM_004299888.2|/4e-46/PREDICTED: Fragaria vesca subsp. vesca probable 3-hydroxyisobutyrate dehydrogenase-like 2, mitochondrial (LOC101310515), mRNA	sp|Q949M8|3HID3_ARATH/1e-99/Probable 3-hydroxyisobutyrate dehydrogenase-like 3, mitochondrial OS=Arabidopsis thaliana GN=At1g71180 PE=2 SV=1	pda:103720146/7e-35/glyoxylate/succinic semialdehyde reductase 2, chloroplastic; K18121 glyoxylate/succinic semialdehyde reductase [EC:1.1.1.79 1.1.1.-]	CAC3342/2e-60/---	PF03446/8.7E-44/NAD binding domain of 6-phosphogluconate dehydrogenase	NA
Unigene22065_JJ	CL718.Contig1_Jhn	22.79	7.48	1.60729	up	gi|976903023|gb|KVH90950.1|/1.80364e-169/Aldo/keto reductase [Cynara cardunculus var. scolymus]	gi|971585441|ref|XM_015305034.1|/2e-39/PREDICTED: Solanum tuberosum auxin-induced protein PCNT115-like (LOC102586699), mRNA	sp|Q7XT99|AKR2_ORYSJ/1e-133/Probable aldo-keto reductase 2 OS=Oryza sativa subsp. japonica GN=Os04g0338000 PE=2 SV=2	zma:100272747/1e-41/uncharacterized LOC100272747; K05275 pyridoxine 4-dehydrogenase [EC:1.1.1.65]	AGc447/1e-88/---	PF00248/5.7E-77/Aldo/keto reductase family	NA
Unigene50814_JJ	CL7180.Contig2_Jhn	18.68	7.15	1.38548	up	gi|976900629|gb|KVH88805.1|/0/Ankyrin repeat-containing protein [Cynara cardunculus var. scolymus]	gi|802574172|ref|XM_012213307.1|/0.0/PREDICTED: Jatropha curcas E3 ubiquitin-protein ligase KEG (LOC105631247), mRNA	sp|Q9FY48|KEG_ARATH/0.0/E3 ubiquitin-protein ligase KEG OS=Arabidopsis thaliana GN=KEG PE=1 SV=2	jcu:105631247/0.0/E3 ubiquitin-protein ligase KEG; K16279 E3 ubiquitin-protein ligase KEG [EC:2.7.11.1 2.3.2.27]	NA	PTHR22967/2.6E-146/--	biological_process:GO:0006468//protein phosphorylation;molecular_function:GO:0005524//ATP binding;GO:0004672//protein kinase activity;GO:0008270//zinc ion binding;
Unigene40017_JJ	CL7193.Contig2_Jhn	10.07	4.85	1.05401	up	gi|976899716|gb|KVH88118.1|/6.13282e-148/hypothetical protein Ccrd_024495 [Cynara cardunculus var. scolymus]	NA	NA	smo:SELMODRAFT_412517/2e-10/hypothetical protein; K18400 KAT8 regulatory NSL complex subunit 1	NA	NA	NA
CL511.Contig1_JJ	CL723.Contig1_Jhn	122.85	36.03	1.76963	up	gi|976801743|gb|KVG93227.1|/6.60357e-41/hypothetical protein Ccrd_026086 [Cynara cardunculus var. scolymus]	gi|1000955926|ref|XM_002523774.2|/6e-19/PREDICTED: Ricinus communis uncharacterized protein At2g27730, mitochondrial (LOC8271932), mRNA	sp|Q9ZUX4|UMP2_ARATH/4e-30/Uncharacterized protein At2g27730, mitochondrial OS=Arabidopsis thaliana GN=At2g27730 PE=1 SV=1	NA	NA	NA	cellular_component:GO:0016021//integral component of membrane;
CL4814.Contig3_JJ	CL7241.Contig1_Jhn	4168.83	1157.09	1.84914	up	gi|332806715|gb|AEF01110.1|/5.46987e-91/cyclophilin 2 [Tagetes patula]	gi|332806714|gb|HQ454979.1|/2e-96/Tagetes patula cultivar guifei cyclophilin 2 (CYP2) mRNA, complete cds	sp|Q39613|CYPH_CATRO/5e-87/Peptidyl-prolyl cis-trans isomerase OS=Catharanthus roseus GN=PCKR1 PE=2 SV=1	rcu:8274670/5e-89/cyp1; peptidyl-prolyl cis-trans isomerase; K01802 peptidylprolyl isomerase [EC:5.2.1.8]	slr1251/2e-70/---	PR00153/2.1E-42/Cyclophilin peptidyl-prolyl cis-trans isomerase signature	biological_process:GO:0006457//protein folding;GO:0000413//protein peptidyl-prolyl isomerization;molecular_function:GO:0003755//peptidyl-prolyl cis-trans isomerase activity;
Unigene12881_JJ	CL7241.Contig2_Jhn	1.31	0.3	2.12653	up	gi|727588768|ref|XP_010467390.1|/2.23085e-71/PREDICTED: peptidyl-prolyl cis-trans isomerase CYP19-1-like [Camelina sativa]	gi|922566350|ref|XM_013755999.1|/1e-167/PREDICTED: Brassica oleracea var. oleracea peptidyl-prolyl cis-trans isomerase (LOC106318134), mRNA	sp|P24525|CYPH_BRANA/2e-71/Peptidyl-prolyl cis-trans isomerase OS=Brassica napus GN=CYP PE=2 SV=2	adu:107468020/3e-67/peptidyl-prolyl cis-trans isomerase; K01802 peptidylprolyl isomerase [EC:5.2.1.8]	slr1251/2e-53/---	PTHR11071/5.9E-98/--	biological_process:GO:0006457//protein folding;GO:0000413//protein peptidyl-prolyl isomerization;molecular_function:GO:0003755//peptidyl-prolyl cis-trans isomerase activity;
Unigene16722_JJ	CL7249.Contig3_Jhn	21.04	3.28	2.68137	up	gi|976914978|gb|KVI00971.1|/0/Protein of unknown function DUF974 [Cynara cardunculus var. scolymus]	gi|1000966695|ref|XM_002518990.2|/5e-71/PREDICTED: Ricinus communis probable trafficking protein particle complex subunit 13 homolog (LOC8279477), transcript variant X2, mRNA	NA	vvi:100256884/3e-173/trafficking protein particle complex subunit 13; K20310 trafficking protein particle complex subunit 13	NA	PTHR13134:SF3/6.3E-128/--	NA
Unigene9812_JJ	CL7264.Contig1_Jhn	18.81	8.71	1.11076	up	gi|631230526|gb|AHZ12874.1|/7.81939e-88/ethylene response factor DREB3-2 [Chrysanthemum indicum]	gi|631230525|gb|KF986845.1|/0.0/Chrysanthemum indicum ethylene response factor DREB3-2 mRNA, complete cds	sp|O22174|ERF08_ARATH/2e-41/Ethylene-responsive transcription factor ERF008 OS=Arabidopsis thaliana GN=ERF008 PE=2 SV=1	sot:102581911/1e-51/ethylene-responsive transcription factor RAP2-10-like; K09286 EREBP-like factor	NA	PTHR31729/1.1E-49/--	NA
Unigene34393_JJ	CL7265.Contig1_Jhn	24.06	11.16	1.1083	up	gi|976904799|gb|KVH92456.1|/7.54437e-168/BSD-like protein, partial [Cynara cardunculus var. scolymus]	gi|698555455|ref|XM_009772194.1|/4e-13/PREDICTED: Nicotiana sylvestris uncharacterized LOC104221192 (LOC104221192), transcript variant X2, mRNA	NA	gra:105783395/1e-06/nucleolin 1-like; K11294 nucleolin	SPAC140.02/1e-06/---	PS50858/12.192/BSD domain profile.	NA
CL1329.Contig1_JJ	CL727.Contig4_Jhn	15.7	6.29	1.31963	up	gi|976913030|gb|KVH99426.1|/0/FF domain-containing protein [Cynara cardunculus var. scolymus]	gi|970064107|ref|XM_015203524.1|/7e-44/PREDICTED: Solanum pennellii pre-mRNA-processing protein 40A-like (LOC107005049), transcript variant X7, mRNA	sp|B6EUA9|PR40A_ARATH/0.0/Pre-mRNA-processing protein 40A OS=Arabidopsis thaliana GN=PRP40A PE=1 SV=1	nnu:104609033/0.0/pre-mRNA-processing protein 40A; K12821 pre-mRNA-processing factor 40	SPAC4D7.13/9e-57/---	PTHR11864:SF0/1.9E-219/--	NA
CL8786.Contig1_JJ	CL7276.Contig1_Jhn	56.08	27.81	1.01188	up	gi|976929554|gb|KVI12398.1|/1.41527e-176/protein of unknown function DUF828 [Cynara cardunculus var. scolymus]	gi|1000954361|ref|XM_002524683.2|/1e-28/PREDICTED: Ricinus communis VAN3-binding protein (LOC8275407), transcript variant X2, mRNA	NA	NA	NA	PF05703/7.4E-90/Auxin canalisation	NA
CL6491.Contig2_JJ	CL7291.Contig1_Jhn	4.84	1.97	1.29681	up	gi|976927184|gb|KVI10992.1|/5.79233e-146/hypothetical protein Ccrd_010600 [Cynara cardunculus var. scolymus]	gi|802592016|ref|XM_012215960.1|/1e-16/PREDICTED: Jatropha curcas uncharacterized LOC105633371 (LOC105633371), mRNA	sp|Q9SN46|LRX5_ARATH/1e-09/Leucine-rich repeat extensin-like protein 5 OS=Arabidopsis thaliana GN=LRX5 PE=2 SV=2	mdm:103420907/3e-16/3-hydroxy-3-methylglutaryl-coenzyme A reductase 1-like; K00021 hydroxymethylglutaryl-CoA reductase (NADPH) [EC:1.1.1.34]	slr0599/5e-08/---	NA	NA
CL333.Contig1_JJ	CL7296.Contig2_Jhn	13.23	4.19	1.65879	up	gi|747066449|ref|XP_011079906.1|/6.76594e-113/PREDICTED: BI1-like protein [Sesamum indicum]	gi|727493046|ref|XM_010424254.1|/3e-31/PREDICTED: Camelina sativa BI1-like protein (LOC104707822), mRNA	sp|Q94A20|BI1L_ARATH/9e-73/BI1-like protein OS=Arabidopsis thaliana GN=At4g15470 PE=2 SV=1	sind:105163305/1e-113/BI1-like protein; K06890 uncharacterized protein	SPCC576.04/6e-29/---	PTHR23291:SF31/5.9E-149/--	cellular_component:GO:0016021//integral component of membrane;
Unigene17205_JJ	CL7316.Contig1_Jhn	12.47	6.04	1.04584	up	gi|976899894|gb|KVH88232.1|/2.14136e-63/hypothetical protein Ccrd_024361 [Cynara cardunculus var. scolymus]	NA	NA	NA	NA	NA	NA
CL2367.Contig2_JJ	CL733.Contig1_Jhn	5.89	2.33	1.33794	up	gi|976914029|gb|KVI00265.1|/6.49668e-85/Biotin/lipoate A/B protein ligase [Cynara cardunculus var. scolymus]	gi|731393005|ref|XM_002283212.2|/6e-59/PREDICTED: Vitis vinifera octanoyltransferase (LOC100251835), transcript variant X3, mRNA	sp|Q9SXP7|LIPB_ARATH/2e-76/Octanoyltransferase OS=Arabidopsis thaliana GN=LIP2 PE=2 SV=1	pmum:103341826/3e-83/octanoyltransferase; K03801 lipoyl(octanoyl) transferase [EC:2.3.1.181]	SPAC4F10.05c/6e-24/---	PF03099/7.8E-13/Biotin/lipoate A/B protein ligase family	biological_process:GO:0009107//lipoate biosynthetic process;GO:0009249//protein lipoylation;cellular_component:GO:0005739//mitochondrion;molecular_function:GO:0033819//lipoyl(octanoyl) transferase activity;GO:0016415//octanoyltransferase activity;
CL6344.Contig2_JJ	CL734.Contig1_Jhn	137.99	66.49	1.05335	up	gi|976913972|gb|KVI00209.1|/0/Adenine nucleotide translocator 1 [Cynara cardunculus var. scolymus]	gi|743886346|ref|XM_011039518.1|/0.0/PREDICTED: Populus euphratica ADP,ATP carrier protein, mitochondrial-like (LOC105134920), transcript variant X2, mRNA	sp|P27081|ADT2_SOLTU/5e-177/ADP,ATP carrier protein, mitochondrial (Fragment) OS=Solanum tuberosum GN=ANT1 PE=2 SV=1	sind:105163567/2e-178/ADP,ATP carrier protein, mitochondrial-like; K05863 solute carrier family 25 (mitochondrial adenine nucleotide translocator), member 4/5/6/31	NA	PR00926/3.5E-68/Mitochondrial carrier protein signature	biological_process:GO:0055085//transmembrane transport;cellular_component:GO:0016021//integral component of membrane;GO:0005743//mitochondrial inner membrane;molecular_function:GO:0005215//transporter activity;
Unigene4494_JJ	CL7377.Contig2_Jhn	19.69	6.72	1.55093	up	gi|720088102|ref|XP_010244348.1|/1.48161e-75/PREDICTED: uncharacterized protein LOC104588205 [Nelumbo nucifera]	gi|720088101|ref|XM_010246046.1|/5e-17/PREDICTED: Nelumbo nucifera uncharacterized LOC104588205 (LOC104588205), mRNA	NA	apro:F751_2361/2e-06/Arginine biosynthesis bifunctional protein ArgJ, chloroplastic; K00620 glutamate N-acetyltransferase / amino-acid N-acetyltransferase [EC:2.3.1.35 2.3.1.1]	NA	NA	NA
CL8501.Contig1_JJ	CL739.Contig4_Jhn	19.39	9.41	1.04305	up	gi|976925818|gb|KVI09703.1|/1.34033e-127/hypothetical protein Ccrd_011895 [Cynara cardunculus var. scolymus]	gi|747061045|ref|XM_011078675.1|/9e-41/PREDICTED: Sesamum indicum uncharacterized LOC105161097 (LOC105161097), mRNA	NA	NA	NA	PS51186/17.367/Gcn5-related N-acetyltransferase (GNAT) domain profile.	biological_process:GO:0006474//N-terminal protein amino acid acetylation;cellular_component:GO:0031248//protein acetyltransferase complex;molecular_function:GO:0004596//peptide alpha-N-acetyltransferase activity;
CL2948.Contig2_JJ	CL7409.Contig2_Jhn	7.86	3.93	1	up	gi|970041968|ref|XP_015082375.1|/0/PREDICTED: fimbrin-1 [Solanum pennellii] &gt;gi|970041970|ref|XP_015082376.1| PREDICTED: fimbrin-1 [Solanum pennellii]	gi|971548328|ref|XM_015308177.1|/0.0/PREDICTED: Solanum tuberosum fimbrin-1-like (LOC102596528), mRNA	sp|Q7G188|FIMB1_ARATH/0.0/Fimbrin-1 OS=Arabidopsis thaliana GN=FIM1 PE=1 SV=2	spen:107026051/0.0/fimbrin-1; K17275 plastin-1	YDR129c/1e-121/---	PTHR19961/0.0/--	molecular_function:GO:0003779//actin binding;
CL1690.Contig1_JJ	CL7413.Contig2_Jhn	16.41	6.31	1.37886	up	gi|661884530|emb|CDP11835.1|/0/unnamed protein product [Coffea canephora]	gi|731409842|ref|XM_010659039.1|/1e-134/PREDICTED: Vitis vinifera probable histone-lysine N-methyltransferase ATXR3 (LOC100263702), transcript variant X2, mRNA	sp|O23372|ATXR3_ARATH/0.0/Probable histone-lysine N-methyltransferase ATXR3 OS=Arabidopsis thaliana GN=ATXR3 PE=2 SV=2	csl:COCSUDRAFT_14569/8e-14/SET domain-containing protein; K11423 histone-lysine N-methyltransferase SETD2 [EC:2.1.1.43]	SPCC306.04c/5e-14/---	PF00856/4.1E-11/SET domain	NA
Unigene24976_JJ	CL7439.Contig2_Jhn	10.09	4.21	1.26103	up	gi|976925953|gb|KVI09834.1|/0/Transcription factor GRAS [Cynara cardunculus var. scolymus]	gi|147784276|emb|AM472384.2|/3e-24/Vitis vinifera contig VV78X157260.5, whole genome shotgun sequence	sp|Q9XE58|SCL14_ARATH/1e-157/Scarecrow-like protein 14 OS=Arabidopsis thaliana GN=SCL14 PE=2 SV=2	ppp:PHYPADRAFT_235433/7e-48/GAL2; AtGAI1 GRAS E3 ubiquitin ligase protein; K14494 DELLA protein	NA	PF03514/6.5E-110/GRAS domain family	NA
Unigene9725_JJ	CL7464.Contig2_Jhn	114.43	54.83	1.06143	up	gi|169159721|gb|ACA49387.1|/1.29501e-65/putative actin- and phospholipid-binding protein [Gerbera hybrid cultivar]	gi|34851179|gb|AY268426.1|/1e-110/Ambrosia artemisiifolia profilin-like protein (D106) mRNA, complete cds	sp|Q64LH2|PROF2_AMBAR/3e-67/Profilin-2 OS=Ambrosia artemisiifolia GN=A0418 PE=1 SV=1	gra:105792915/3e-66/PRF3, profillin; profilin-2-like; K05759 profilin	NA	PTHR11604/5.4E-60/--	biological_process:GO:0006468//protein phosphorylation;GO:0005975//carbohydrate metabolic process;cellular_component:GO:0005856//cytoskeleton;GO:0005737//cytoplasm;GO:0016021//integral component of membrane;molecular_function:GO:0005524//ATP binding;GO:0003779//actin binding;GO:0004553//hydrolase activity, hydrolyzing O-glycosyl compounds;GO:0004672//protein kinase activity;
Unigene24618_JJ	CL7477.Contig1_Jhn	52.89	26.27	1.00958	up	gi|527183050|gb|EPS57644.1|/1.00712e-112/salt tolerance protein 5-like protein [Genlisea aurea]	gi|30524690|emb|AJ313098.1|/3e-56/Beta vulgaris mRNA for salt tolerance protein 5 (sato5 gene)	sp|Q9LV09|BOB1_ARATH/7e-101/Protein BOBBER 1 OS=Arabidopsis thaliana GN=BOB1 PE=1 SV=1	ath:AT2G27280/2e-06/Coiled-coil domain-containing protein 55; K13206 coiled-coil domain-containing protein 55	NA	PS51203/18.777/CS domain profile.	NA
Unigene2271_JJ	CL7482.Contig1_Jhn	37.88	12.63	1.58458	up	gi|976921370|gb|KVI06063.1|/9.29965e-116/Defective-in-cullin neddylation protein, partial [Cynara cardunculus var. scolymus]	gi|349720496|emb|FQ381743.1|/7e-54/Vitis vinifera clone SS0ABG86YA22	NA	cmo:103494656/5e-104/DCN1-like protein 4; K17824 DCN1-like protein 4/5	NA	PF03556/1.4E-30/Cullin binding	biological_process:GO:0045116//protein neddylation;GO:0051443//positive regulation of ubiquitin-protein transferase activity;cellular_component:GO:0000151//ubiquitin ligase complex;molecular_function:GO:0032182//ubiquitin-like protein binding;GO:0097602//cullin family protein binding;GO:0031624//ubiquitin conjugating enzyme binding;
CL7741.Contig1_JJ	CL7523.Contig1_Jhn	158.21	71.2	1.15189	up	gi|408843726|gb|AFG31000.1|/0/flavone synthase II [Cynara cardunculus var. scolymus]	gi|171906243|gb|EU561012.1|/1e-110/Hieracium pilosella flavone synthase II mRNA, complete cds	sp|P93149|C93B1_GLYEC/6e-139/Licodione synthase OS=Glycyrrhiza echinata GN=CYP93B1 PE=1 SV=2	rcu:8286101/1e-155/licodione synthase; K00512 steroid 17alpha-monooxygenase / 17alpha-hydroxyprogesterone aldolase [EC:1.14.14.19 4.1.2.30]	BH0579/1e-25/---	PF00067/3.5E-35/Cytochrome P450	NA
CL6622.Contig3_JJ	CL753.Contig2_Jhn	22.11	4.09	2.43453	up	gi|902185909|gb|KNA10574.1|/0/hypothetical protein SOVF_143110 [Spinacia oleracea]	gi|985458151|ref|XM_006484948.2|/4e-87/PREDICTED: Citrus sinensis probable polyamine oxidase 2 (LOC102627867), transcript variant X5, mRNA	sp|Q9SKX5|PAO2_ARATH/0.0/Probable polyamine oxidase 2 OS=Arabidopsis thaliana GN=PAO2 PE=2 SV=1	sind:105167429/0.0/probable polyamine oxidase 2; K17839 polyamine oxidase [EC:1.5.3.17 1.5.3.-]	PA0421/2e-14/---	PTHR10742/0.0/--	biological_process:GO:0055114//oxidation-reduction process;molecular_function:GO:0016491//oxidoreductase activity;
Unigene43137_JJ	CL7550.Contig2_Jhn	13.3	3.25	2.03291	up	gi|976925930|gb|KVI09813.1|/3.73942e-94/hypothetical protein Ccrd_011825 [Cynara cardunculus var. scolymus]	gi|823266375|ref|XM_012610435.1|/3e-28/PREDICTED: Gossypium raimondii uncharacterized LOC105784528 (LOC105784528), mRNA	NA	NA	NA	NA	NA
Unigene1895_JJ	CL7574.Contig2_Jhn	22.38	5.09	2.13647	up	gi|976929202|gb|KVI12060.1|/1.55304e-126/DnaJ domain-containing protein [Cynara cardunculus var. scolymus]	gi|731399986|ref|XM_002283024.3|/1e-76/PREDICTED: Vitis vinifera chaperone protein dnaJ 6 (LOC100265910), mRNA	sp|Q9FL54|DNAJ6_ARATH/3e-100/Chaperone protein dnaJ 6 OS=Arabidopsis thaliana GN=ATJ6 PE=2 SV=1	cit:102612826/7e-121/chaperone protein dnaJ 6; K09529 DnaJ homolog subfamily C member 9	SPAC1071.09c/1e-21/---	PS50076/21.65/dnaJ domain profile.	NA
CL1773.Contig3_JJ	CL760.Contig2_Jhn	74.3	33.38	1.15438	up	gi|390516321|gb|AFL93685.1|/0/4-coumarate: coenzyme A ligase [Cynara cardunculus var. scolymus]	gi|408692365|gb|JX489392.1|/0.0/Artemisia tridentata Contig_1455 4-coumarate:coenzyme A ligase gene, partial cds	sp|P14913|4CL2_PETCR/0.0/4-coumarate--CoA ligase 1 OS=Petroselinum crispum GN=4CL2 PE=2 SV=1	sot:102584603/0.0/4-coumarate--CoA ligase 2; K01904 4-coumarate--CoA ligase [EC:6.2.1.12]	BH3103/3e-59/---	PTHR24096/5.1E-281/--	biological_process:GO:0009698//phenylpropanoid metabolic process;molecular_function:GO:0016207//4-coumarate-CoA ligase activity;GO:0005524//ATP binding;
CL186.Contig2_JJ	CL761.Contig7_Jhn	14.48	3.9	1.89252	up	gi|264688600|gb|ACY74340.1|/5.03719e-145/putative HMG-CoA synthase 2 [Artemisia annua]	gi|982900624|gb|KT899404.1|/1e-159/Taraxacum kok-saghyz 3-hydroxy-3-methylglutaryl-CoA synthase 1 (HMGS1) mRNA, partial cds	sp|P54873|HMCS_ARATH/7e-105/Hydroxymethylglutaryl-CoA synthase OS=Arabidopsis thaliana GN=HMGS PE=1 SV=2	sind:105164158/3e-115/hydroxymethylglutaryl-CoA synthase; K01641 hydroxymethylglutaryl-CoA synthase [EC:2.3.3.10]	YML126c/2e-38/---	PF08540/1.0E-99/Hydroxymethylglutaryl-coenzyme A synthase C terminal	NA
CL186.Contig3_JJ	CL761.Contig7_Jhn	10.21	3.9	1.38844	up	gi|264688600|gb|ACY74340.1|/0/putative HMG-CoA synthase 2 [Artemisia annua]	gi|982900624|gb|KT899404.1|/0.0/Taraxacum kok-saghyz 3-hydroxy-3-methylglutaryl-CoA synthase 1 (HMGS1) mRNA, partial cds	sp|P54873|HMCS_ARATH/0.0/Hydroxymethylglutaryl-CoA synthase OS=Arabidopsis thaliana GN=HMGS PE=1 SV=2	sind:105157353/0.0/hydroxymethylglutaryl-CoA synthase-like; K01641 hydroxymethylglutaryl-CoA synthase [EC:2.3.3.10]	YML126c/5e-116/---	PF01154/1.3E-83/Hydroxymethylglutaryl-coenzyme A synthase N terminal	NA
CL4002.Contig4_JJ	CL7619.Contig1_Jhn	13.18	6.34	1.0558	up	gi|976924877|gb|KVI08807.1|/0/AAA+ ATPase domain-containing protein [Cynara cardunculus var. scolymus]	gi|971557300|ref|XM_006351331.2|/2e-36/PREDICTED: Solanum tuberosum protein HYPER-SENSITIVITY-RELATED 4-like (LOC102584520), mRNA	sp|Q94BQ2|PRS8B_ARATH/3e-13/26S protease regulatory subunit 8 homolog B OS=Arabidopsis thaliana GN=RPT6B PE=1 SV=1	spen:107002792/1e-154/protein HYPER-SENSITIVITY-RELATED 4-like; K08900 mitochondrial chaperone BCS1	SPAC644.07/7e-27/---	PF00004/1.9E-17/ATPase family associated with various cellular activities (AAA)	NA
CL4992.Contig2_JJ	CL7622.Contig2_Jhn	21.58	2.06	3.38898	up	gi|731432282|ref|XP_010644219.1|/1.87717e-137/PREDICTED: beta-glucosidase 18 isoform X1 [Vitis vinifera] &gt;gi|302143051|emb|CBI20346.3| unnamed protein product [Vitis vinifera]	gi|62420904|gb|AY971682.1|/1e-15/Cirsium arvense microsatellite CarvC120 sequence	sp|Q7XSK0|BGL18_ORYSJ/1e-105/Beta-glucosidase 18 OS=Oryza sativa subsp. japonica GN=BGLU18 PE=3 SV=2	vvi:100267558/3e-138/beta-glucosidase 18; K05350 beta-glucosidase [EC:3.2.1.21]	BH1923/1e-44/---	PR00131/1.1E-21/Glycosyl hydrolase family 1 signature	biological_process:GO:0005975//carbohydrate metabolic process;molecular_function:GO:0004553//hydrolase activity, hydrolyzing O-glycosyl compounds;
Unigene4397_JJ	CL7630.Contig2_Jhn	4.86	1.47	1.72514	up	gi|976904421|gb|KVH92112.1|/1.84072e-90/ADC synthase [Cynara cardunculus var. scolymus]	gi|764631608|ref|XR_907998.1|/3e-45/PREDICTED: Fragaria vesca subsp. vesca aminodeoxychorismate synthase, chloroplastic (LOC101299623), transcript variant X3, misc_RNA	sp|Q1XDC5|TRPG_PYRYE/2e-27/Anthranilate synthase component 2 OS=Pyropia yezoensis GN=trpG PE=4 SV=1	csv:101222404/1e-85/aminodeoxychorismate synthase, chloroplastic; K13950 para-aminobenzoate synthetase [EC:2.6.1.85]	alr3443_1/2e-43/---	PTHR11236/9.8E-77/--	biological_process:GO:0009396//folic acid-containing compound biosynthetic process;molecular_function:GO:0016833//oxo-acid-lyase activity;
Unigene2307_JJ	CL7647.Contig2_Jhn	8.22	3.4	1.2736	up	gi|976929268|gb|KVI12121.1|/0/Thiouridylase, cytoplasmic, subunit 2 [Cynara cardunculus var. scolymus]	gi|1000945819|ref|XM_002529560.2|/4e-19/PREDICTED: Ricinus communis cytoplasmic tRNA 2-thiolation protein 2 (LOC8260642), partial mRNA	sp|O65628|CTU2_ARATH/1e-142/Cytoplasmic tRNA 2-thiolation protein 2 OS=Arabidopsis thaliana GN=CTU2 PE=2 SV=3	vvi:100252179/1e-158/cytoplasmic tRNA 2-thiolation protein 2; K14169 cytoplasmic tRNA 2-thiolation protein 2	NA	PTHR20882/5.0E-71/--	biological_process:GO:0006400//tRNA modification;molecular_function:GO:0016740//transferase activity;
Unigene9013_JJ	CL7650.Contig1_Jhn	7.01	1.22	2.52253	up	gi|976908134|gb|KVH95365.1|/0/AAA+ ATPase domain-containing protein [Cynara cardunculus var. scolymus]	gi|731377955|ref|XM_010660229.1|/1e-115/PREDICTED: Vitis vinifera calmodulin-interacting protein 111 (LOC100244958), transcript variant X2, mRNA	sp|Q9SEX2|KTNA1_ARATH/2e-54/Katanin p60 ATPase-containing subunit A1 OS=Arabidopsis thaliana GN=AAA1 PE=1 SV=1	mtr:MTR_1g101870/1e-120/elongation factor 1-alpha; K03231 elongation factor 1-alpha	YGR028w/4e-57/---	PF00004/6.5E-39/ATPase family associated with various cellular activities (AAA)	molecular_function:GO:0016787//hydrolase activity;GO:0005524//ATP binding;
CL2571.Contig2_JJ	CL7655.Contig1_Jhn	19.62	8.09	1.27811	up	gi|694447523|ref|XP_009349865.1|/6.93871e-135/PREDICTED: protein ALTERED XYLOGLUCAN 4-like [Pyrus x bretschneideri]	gi|733578762|emb|LN713258.1|/3e-13/Cucumis melo genomic chromosome, chr_4	sp|Q9LRS2|TBL22_ARATH/5e-117/Protein ALTERED XYLOGLUCAN 4-like OS=Arabidopsis thaliana GN=AXY4L PE=2 SV=1	NA	NA	PTHR32285:SF13/3.4E-161/--	NA
CL7919.Contig1_JJ	CL7658.Contig1_Jhn	9.34	3.34	1.48357	up	gi|976914966|gb|KVI00962.1|/0/Protein of unknown function DUF707 [Cynara cardunculus var. scolymus]	gi|605097722|gb|KJ019321.1|/0.0/Chrysanthemum indicum clone CL9283 microsatellite sequence	NA	mdm:103420349/2e-15/eukaryotic translation initiation factor 3 subunit C-like; K03252 translation initiation factor 3 subunit C	NA	PF05212/2.4E-122/Protein of unknown function (DUF707)	cellular_component:GO:0016021//integral component of membrane;
Unigene8387_JJ	CL7672.Contig3_Jhn	34.2	14.48	1.23993	up	gi|720011488|ref|XP_010259578.1|/0/PREDICTED: beta-glucosidase 22-like [Nelumbo nucifera]	gi|697175493|ref|XM_009598395.1|/8e-36/PREDICTED: Nicotiana tomentosiformis beta-glucosidase 11-like (LOC104092728), transcript variant X2, mRNA	sp|B3H5Q1|BGL11_ARATH/5e-172/Beta-glucosidase 11 OS=Arabidopsis thaliana GN=BGLU11 PE=2 SV=2	nnu:104598958/0.0/beta-glucosidase 22-like; K01188 beta-glucosidase [EC:3.2.1.21]	CAC0385/9e-86/---	PTHR10353:SF29/5.1E-289/--	NA
CL179.Contig1_JJ	CL768.Contig4_Jhn	4.02	1.64	1.2935	up	gi|976903404|gb|KVH91297.1|/2.63818e-148/Plus-3 [Cynara cardunculus var. scolymus]	NA	NA	thj:104815985/4e-27/40S ribosomal protein S15-4-like; K02958 small subunit ribosomal protein S15e	NA	SM00719/2.2E-11/Short conserved domain in transcriptional regulators.	molecular_function:GO:0005488//binding;
CL2504.Contig3_JJ	CL7690.Contig5_Jhn	316.72	133.94	1.24162	up	gi|976850679|gb|KVH40997.1|/0/Aldehyde dehydrogenase, conserved site-containing protein [Cynara cardunculus var. scolymus]	gi|723712067|ref|XM_004242528.2|/0.0/PREDICTED: Solanum lycopersicum NADP-dependent glyceraldehyde-3-phosphate dehydrogenase (LOC101262732), transcript variant X2, mRNA	sp|P93338|GAPN_NICPL/0.0/NADP-dependent glyceraldehyde-3-phosphate dehydrogenase OS=Nicotiana plumbaginifolia GN=GAPN PE=2 SV=1	gra:105768739/0.0/NADP-dependent glyceraldehyde-3-phosphate dehydrogenase; K00131 glyceraldehyde-3-phosphate dehydrogenase (NADP+) [EC:1.2.1.9]	CAC3657/2e-137/---	PS00070/-/Aldehyde dehydrogenases cysteine active site.	biological_process:GO:0055114//oxidation-reduction process;cellular_component:GO:0005737//cytoplasm;molecular_function:GO:0008886//glyceraldehyde-3-phosphate dehydrogenase (NADP+) (non-phosphorylating) activity;
Unigene39624_JJ	CL7703.Contig2_Jhn	15.75	3.6	2.12928	up	gi|802581397|ref|XP_012069694.1|/0/PREDICTED: uncharacterized protein LOC105632036 [Jatropha curcas] &gt;gi|643733279|gb|KDP40226.1| hypothetical protein JCGZ_02224 [Jatropha curcas]	gi|971579349|ref|XM_006363415.2|/1e-46/PREDICTED: Solanum tuberosum VAN3-binding protein-like (LOC102600556), transcript variant X2, mRNA	NA	NA	NA	PF05703/2.0E-88/Auxin canalisation	NA
Unigene43981_JJ	CL7731.Contig1_Jhn	10.05	4.68	1.10262	up	gi|976902628|gb|KVH90567.1|/1.59844e-146/Syntaxin/epimorphin, conserved site-containing protein [Cynara cardunculus var. scolymus]	gi|747092909|ref|XM_011095937.1|/1e-37/PREDICTED: Sesamum indicum syntaxin-121 (LOC105173994), mRNA	sp|Q9ZSD4|SY121_ARATH/2e-117/Syntaxin-121 OS=Arabidopsis thaliana GN=SYP121 PE=1 SV=1	spen:107015763/1e-123/syntaxin-121-like; K08486 syntaxin 1B/2/3	SPCC825.03c/2e-23/---	PF02701/9.4E-37/Dof domain, zinc finger	biological_process:GO:0016192//vesicle-mediated transport;cellular_component:GO:0016021//integral component of membrane;
Unigene15363_JJ	CL7732.Contig1_Jhn	7.64	3.51	1.1221	up	gi|976862274|gb|KVH52328.1|/2.29815e-78/AAA+ ATPase domain-containing protein [Cynara cardunculus var. scolymus]	gi|731317832|ref|XM_010671090.1|/1e-07/PREDICTED: Beta vulgaris subsp. vulgaris ATP-dependent zinc metalloprotease FTSH 4, mitochondrial (LOC104886622), mRNA	sp|O80983|FTSH4_ARATH/9e-55/ATP-dependent zinc metalloprotease FTSH 4, mitochondrial OS=Arabidopsis thaliana GN=FTSH4 PE=1 SV=2	cit:102621961/6e-65/ATP-dependent zinc metalloprotease FTSH 4, mitochondrial; K08955 ATP-dependent metalloprotease [EC:3.4.24.-]	NA	NA	NA
Unigene42339_JJ	CL7773.Contig1_Jhn	36.38	16.65	1.12762	up	gi|976900070|gb|KVH88349.1|/5.0734e-145/AAA+ ATPase domain-containing protein [Cynara cardunculus var. scolymus]	gi|747045966|ref|XM_011098654.1|/2e-26/PREDICTED: Sesamum indicum ATPase family AAA domain-containing protein At1g05910 (LOC105175976), transcript variant X4, mRNA	sp|F4IAE9|Y1591_ARATH/1e-96/ATPase family AAA domain-containing protein At1g05910 OS=Arabidopsis thaliana GN=At1g05910 PE=2 SV=1	mtr:MTR_3g115560/3e-08/DNA-binding bromodomain protein; K11723 bromodomain-containing protein 7/9	SPBC25H2.11c/1e-07/---	PR00503/3.5E-8/Bromodomain signature	NA
CL1019.Contig1_JJ	CL7777.Contig1_Jhn	32.9	16.19	1.02298	up	gi|976900038|gb|KVH88327.1|/2.27449e-78/Myc-type, basic helix-loop-helix (bHLH) domain-containing protein [Cynara cardunculus var. scolymus]	gi|194396120|gb|EU837260.1|/5e-08/Oryza sativa Japonica Group clone KCS222A01 bHLH transcription factor mRNA, complete cds	sp|Q9FH37|ILR3_ARATH/4e-52/Transcription factor ILR3 OS=Arabidopsis thaliana GN=ILR3 PE=1 SV=1	NA	NA	PTHR23042:SF19/3.3E-41/--	NA
CL8143.Contig3_JJ	CL7789.Contig2_Jhn	11.76	3.33	1.82029	up	gi|976916249|gb|KVI01774.1|/3.73088e-142/Protein of unknown function DUF1644 [Cynara cardunculus var. scolymus]	gi|731411067|ref|XM_010659526.1|/4e-31/PREDICTED: Vitis vinifera uncharacterized LOC100266910 (LOC100266910), transcript variant X4, mRNA	NA	pxb:103958275/3e-43/lysosomal alpha-mannosidase-like; K01191 alpha-mannosidase [EC:3.2.1.24]	NA	PF07800/4.4E-68/Protein of unknown function (DUF1644)	NA
CL8599.Contig1_JJ	CL78.Contig12_Jhn	6.66	0.02	8.37938	up	gi|976925088|gb|KVI09004.1|/0/Protein of unknown function DUF869, plant, partial [Cynara cardunculus var. scolymus]	gi|802643269|ref|XM_012223877.1|/2e-11/PREDICTED: Jatropha curcas filament-like plant protein 7 (LOC105639738), transcript variant X2, mRNA	sp|Q9SLN1|FPP7_ARATH/5e-44/Filament-like plant protein 7 OS=Arabidopsis thaliana GN=FPP7 PE=3 SV=2	sot:102585808/5e-17/filament-like plant protein 7; K10352 myosin heavy chain	NA	PF05911/1.1E-36/Plant protein of unknown function (DUF869)	NA
CL10099.Contig2_JJ	CL78.Contig12_Jhn	4.12	0.02	7.6865	up	gi|976925088|gb|KVI09004.1|/1.96261e-38/Protein of unknown function DUF869, plant, partial [Cynara cardunculus var. scolymus]	gi|720023919|ref|XM_010265177.1|/4e-15/PREDICTED: Nelumbo nucifera filament-like plant protein 7 (LOC104601733), transcript variant X2, mRNA	sp|Q9SLN1|FPP7_ARATH/2e-19/Filament-like plant protein 7 OS=Arabidopsis thaliana GN=FPP7 PE=3 SV=2	sot:102585808/5e-15/filament-like plant protein 7; K10352 myosin heavy chain	NA	PF05911/4.1E-32/Plant protein of unknown function (DUF869)	NA
Unigene3528_JJ	CL78.Contig12_Jhn	2.19	0.02	6.77479	up	gi|976925088|gb|KVI09004.1|/6.81325e-58/Protein of unknown function DUF869, plant, partial [Cynara cardunculus var. scolymus]	NA	sp|Q9SLN1|FPP7_ARATH/2e-38/Filament-like plant protein 7 OS=Arabidopsis thaliana GN=FPP7 PE=3 SV=2	sot:102585808/4e-31/filament-like plant protein 7; K10352 myosin heavy chain	NA	PF05911/4.8E-50/Plant protein of unknown function (DUF869)	NA
CL3124.Contig2_JJ	CL7801.Contig3_Jhn	165.06	54.75	1.59206	up	gi|976907704|gb|KVH95002.1|/0/Alkaline phosphatase-like, alpha/beta/alpha [Cynara cardunculus var. scolymus]	gi|802777771|ref|XM_012235580.1|/0.0/PREDICTED: Jatropha curcas 2,3-bisphosphoglycerate-independent phosphoglycerate mutase (LOC105649052), transcript variant X2, mRNA	sp|P35493|PMGI_RICCO/0.0/2,3-bisphosphoglycerate-independent phosphoglycerate mutase OS=Ricinus communis PE=1 SV=2	sind:105178665/0.0/2,3-bisphosphoglycerate-independent phosphoglycerate mutase-like; K15633 2,3-bisphosphoglycerate-independent phosphoglycerate mutase [EC:5.4.2.12]	MA4007/9e-83/---	PF06415/1.2E-68/BPG-independent PGAM N-terminus (iPGM_N)	biological_process:GO:0006007//glucose catabolic process;cellular_component:GO:0005737//cytoplasm;molecular_function:GO:0004619//phosphoglycerate mutase activity;GO:0030145//manganese ion binding;
CL5370.Contig3_JJ	CL781.Contig2_Jhn	45.41	9.62	2.2389	up	gi|976900595|gb|KVH88775.1|/0/Chaperone, tailless complex polypeptide 1 [Cynara cardunculus var. scolymus]	gi|731420342|ref|XM_002276888.3|/0.0/PREDICTED: Vitis vinifera T-complex protein 1 subunit alpha (LOC100249575), mRNA	sp|P28769|TCPA_ARATH/0.0/T-complex protein 1 subunit alpha OS=Arabidopsis thaliana GN=CCT1 PE=1 SV=1	cam:101503969/0.0/T-complex protein 1 subunit alpha; K09493 T-complex protein 1 subunit alpha	SPBC12D12.03/0.0/---	PS00751/-/Chaperonins TCP-1 signature 2.	biological_process:GO:0006457//protein folding;cellular_component:GO:0005829//cytosol;molecular_function:GO:0005524//ATP binding;GO:0051082//unfolded protein binding;
Unigene21044_JJ	CL7825.Contig2_Jhn	23.98	11.46	1.06522	up	gi|976924954|gb|KVI08876.1|/0/UDP-glucuronosyl/UDP-glucosyltransferase [Cynara cardunculus var. scolymus]	gi|971549892|ref|XM_006346930.2|/3e-13/PREDICTED: Solanum tuberosum anthocyanidin 3-O-glucosyltransferase 5-like (LOC102601479), mRNA	sp|Q40287|UFOG5_MANES/2e-139/Anthocyanidin 3-O-glucosyltransferase 5 OS=Manihot esculenta GN=GT5 PE=1 SV=1	sind:105176179/2e-152/anthocyanidin 3-O-glucosyltransferase 5-like; K12356 coniferyl-alcohol glucosyltransferase [EC:2.4.1.111]	NA	PF00201/8.5E-23/UDP-glucoronosyl and UDP-glucosyl transferase	NA
CL4838.Contig3_JJ	CL7826.Contig2_Jhn	3.95	1.71	1.20786	up	gi|976916932|gb|KVI02426.1|/5.45889e-33/ACT domain-containing protein [Cynara cardunculus var. scolymus]	gi|848887575|ref|XM_012988565.1|/1e-23/PREDICTED: Erythranthe guttatus ACT domain-containing protein ACR6 (LOC105964068), mRNA	NA	NA	NA	PTHR31096/1.4E-30/--	biological_process:GO:0008152//metabolic process;molecular_function:GO:0016597//amino acid binding;
Unigene50857_JJ	CL789.Contig14_Jhn	47.05	12.3	1.93554	up	gi|976929248|gb|KVI12101.1|/0/Gelsolin domain-containing protein, partial [Cynara cardunculus var. scolymus]	gi|731399855|ref|XM_010655468.1|/0.0/PREDICTED: Vitis vinifera villin-2 (LOC100243579), mRNA	sp|O81644|VILI2_ARATH/0.0/Villin-2 OS=Arabidopsis thaliana GN=VLN2 PE=1 SV=2	sot:102603517/0.0/villin-2; K05768 gelsolin	NA	PF02209/1.2E-14/Villin headpiece domain	NA
Unigene2982_JJ	CL7903.Contig2_Jhn	105.24	40.61	1.37378	up	gi|747089940|ref|XP_011092630.1|/9.26386e-78/PREDICTED: 50S ribosomal protein L24, chloroplastic [Sesamum indicum]	gi|731394886|ref|XM_010653688.1|/9e-62/PREDICTED: Vitis vinifera 50S ribosomal protein L24, chloroplastic (LOC100852679), mRNA	sp|A6MW12|RK24_RHDSA/1e-13/50S ribosomal protein L24, chloroplastic OS=Rhodomonas salina GN=rpl24 PE=3 SV=1	nnu:104596582/2e-78/50S ribosomal protein L24, chloroplastic; K02895 large subunit ribosomal protein L24	RP648/8e-21/---	PS01108/-/Ribosomal protein L24 signature.	biological_process:GO:0006412//translation;cellular_component:GO:0005840//ribosome;molecular_function:GO:0003735//structural constituent of ribosome;
CL2880.Contig2_JJ	CL7932.Contig3_Jhn	5.79	2.83	1.03276	up	gi|976914186|gb|KVI00417.1|/6.39766e-105/TLDc [Cynara cardunculus var. scolymus]	gi|922402966|ref|XM_013613165.1|/3e-53/Medicago truncatula oxidation resistance-like protein mRNA	sp|Q9SWW6|CESA7_ARATH/2e-09/Cellulose synthase A catalytic subunit 7 [UDP-forming] OS=Arabidopsis thaliana GN=CESA7 PE=1 SV=1	vvi:100248512/1e-08/cellulose synthase A catalytic subunit 7 [UDP-forming]; K10999 cellulose synthase A [EC:2.4.1.12]	YPL196w/1e-10/---	PTHR23354/8.4E-70/--	NA
Unigene43240_JJ	CL7941.Contig1_Jhn	12.73	4.96	1.35982	up	gi|976903945|gb|KVH91695.1|/5.05808e-53/hypothetical protein Ccrd_006278 [Cynara cardunculus var. scolymus]	NA	NA	NA	NA	PF15490/1.3E-34/Telomere-capping, CST complex subunit	cellular_component:GO:1990879//CST complex;molecular_function:GO:0003697//single-stranded DNA binding;
CL720.Contig1_JJ	CL7943.Contig1_Jhn	14.25	7.07	1.01118	up	gi|976899740|gb|KVH88135.1|/7.32953e-146/Heat shock factor (HSF)-type, DNA-binding [Cynara cardunculus var. scolymus]	gi|727576773|ref|XM_010462749.1|/7e-21/PREDICTED: Camelina sativa heat stress transcription factor A-1d-like (LOC104741830), mRNA	sp|P41152|HSF30_SOLPE/2e-93/Heat shock factor protein HSF30 OS=Solanum peruvianum GN=HSF30 PE=2 SV=1	tcc:TCM_037308/6e-102/Heat shock transcription factor A2 isoform 1; K09419 heat shock transcription factor, other eukaryote	YGL073w/4e-18/---	PS00434/-/HSF-type DNA-binding domain signature.	biological_process:GO:0006950//response to stress;GO:0009987//cellular process;molecular_function:GO:0003677//DNA binding;
Unigene9368_JJ	CL7961.Contig1_Jhn	8.13	0.98	3.0524	up	gi|976921289|gb|KVI05986.1|/0/hypothetical protein Ccrd_015688 [Cynara cardunculus var. scolymus]	gi|1208939|gb|L76588.1|HNNHAHR/0.0/Helianthus annuus homeodomain protein 1 mRNA, complete cds	sp|P46607|HGL2_ARATH/0.0/Homeobox-leucine zipper protein GLABRA 2 OS=Arabidopsis thaliana GN=GL2 PE=2 SV=3	tcc:TCM_028767/0.0/HD-ZIP IV family of homeobox-leucine zipper protein with lipid-binding START domain isoform 1; K09338 homeobox-leucine zipper protein	SPBC21B10.13c/3e-07/---	SM00389/7.8E-19/Homeodomain	biological_process:GO:0006355//regulation of transcription, DNA-templated;cellular_component:GO:0005634//nucleus;molecular_function:GO:0008289//lipid binding;GO:0043565//sequence-specific DNA binding;
Unigene3296_JJ	CL7970.Contig1_Jhn	5.61	2.14	1.39039	up	gi|976922338|gb|KVI06795.1|/1.63801e-75/Zinc finger, DHHC-type, palmitoyltransferase [Cynara cardunculus var. scolymus]	gi|698485311|ref|XM_009791131.1|/3e-17/PREDICTED: Nicotiana sylvestris probable protein S-acyltransferase 15 (LOC104237058), mRNA	sp|Q500Z2|ZDH20_ARATH/2e-45/Probable protein S-acyltransferase 15 OS=Arabidopsis thaliana GN=PAT15 PE=2 SV=1	jcu:105641095/5e-56/probable protein S-acyltransferase 15; K20029 palmitoyltransferase ZDHHC3/7/25 [EC:2.3.1.225]	ECU04g0260/2e-17/---	PTHR22883/3.3E-58/--	NA
CL4546.Contig2_JJ	CL7980.Contig2_Jhn	8.67	3.54	1.29228	up	gi|255554575|ref|XP_002518326.1|/2.09495e-101/PREDICTED: lipoyl synthase, chloroplastic [Ricinus communis] &gt;gi|308197093|sp|B9RX57.1|LISC_RICCO RecName: Full=Lipoyl synthase, chloroplastic; AltName: Full=Lipoate synthase; Short=LS; Short=Lip-syn; AltName: Full=Lipoate synthase, plastidial; Short=LIP1p; AltName: Full=Lipoic acid synthase; Flags: Precursor &gt;gi|223542546|gb|EEF44086.1| lipoic …	gi|955392187|ref|XM_003555825.3|/6e-77/PREDICTED: Glycine max lipoyl synthase, chloroplastic (LOC100802588), mRNA	sp|B9RX57|LISC_RICCO/2e-103/Lipoyl synthase, chloroplastic OS=Ricinus communis GN=LIP1P PE=3 SV=1	rcu:8279195/4e-102/lipoyl synthase, chloroplastic; K03644 lipoyl synthase [EC:2.8.1.8]	SPBC8D2.15/7e-62/---	PF04055/5.1E-10/Radical SAM superfamily	biological_process:GO:0009249//protein lipoylation;GO:0009107//lipoate biosynthetic process;cellular_component:GO:0009507//chloroplast;molecular_function:GO:0046872//metal ion binding;GO:0051539//4 iron, 4 sulfur cluster binding;GO:0016992//lipoate synthase activity;
Unigene47038_JJ	CL7997.Contig2_Jhn	12.99	6.39	1.02351	up	gi|976904701|gb|KVH92362.1|/2.00997e-81/hypothetical protein Ccrd_005598 [Cynara cardunculus var. scolymus]	gi|698535548|ref|XM_009765918.1|/2e-47/PREDICTED: Nicotiana sylvestris phosphopantetheine adenylyltransferase (LOC104215971), mRNA	sp|Q9ZPV8|COAD_ARATH/2e-71/Phosphopantetheine adenylyltransferase OS=Arabidopsis thaliana GN=COAD PE=1 SV=1	pxb:103932808/8e-72/phosphopantetheine adenylyltransferase; K02201 pantetheine-phosphate adenylyltransferase [EC:2.7.7.3]	YGR277c/3e-25/---	PF01467/4.4E-11/Cytidylyltransferase	biological_process:GO:0009058//biosynthetic process;GO:0016192//vesicle-mediated transport;cellular_component:GO:0016021//integral component of membrane;molecular_function:GO:0003824//catalytic activity;
Unigene20574_JJ	CL8007.Contig3_Jhn	4.78	2.2	1.11951	up	gi|1000973494|ref|XP_015572797.1|/0/PREDICTED: LOW QUALITY PROTEIN: pentatricopeptide repeat-containing protein At1g51965, mitochondrial, partial [Ricinus communis]	gi|747052642|ref|XR_847468.1|/2e-76/PREDICTED: Sesamum indicum pentatricopeptide repeat-containing protein At1g51965, mitochondrial (LOC105157701), transcript variant X2, misc_RNA	sp|Q9ZU27|PPR76_ARATH/0.0/Pentatricopeptide repeat-containing protein At1g51965, mitochondrial OS=Arabidopsis thaliana GN=At1g51965 PE=2 SV=1	gra:105766412/1e-55/pentatricopeptide repeat-containing protein At1g63330-like; K17964 leucine-rich PPR motif-containing protein, mitochondrial	TM1773/8e-07/---	PS51375/13.143/Pentatricopeptide (PPR) repeat profile.	NA
Unigene16017_JJ	CL8009.Contig2_Jhn	8.01	1.87	2.09876	up	gi|225446643|ref|XP_002281166.1|/1.34985e-175/PREDICTED: serine/threonine-protein kinase CDL1 [Vitis vinifera] &gt;gi|302143438|emb|CBI21999.3| unnamed protein product [Vitis vinifera]	gi|590710057|ref|XM_007048661.1|/1e-114/Theobroma cacao Kinase superfamily protein (TCM_001736) mRNA, complete cds	sp|Q9FE20|PBS1_ARATH/9e-84/Serine/threonine-protein kinase PBS1 OS=Arabidopsis thaliana GN=PBS1 PE=1 SV=1	vra:106778596/1e-166/serine/threonine-protein kinase CDL1; K04733 interleukin-1 receptor-associated kinase 4 [EC:2.7.11.1]	ML0897/1e-20/---	PS00107/-/Protein kinases ATP-binding region signature.	biological_process:GO:0006468//protein phosphorylation;cellular_component:GO:0016021//integral component of membrane;GO:0005886//plasma membrane;molecular_function:GO:0004674//protein serine/threonine kinase activity;GO:0005524//ATP binding;
CL7541.Contig2_JJ	CL8028.Contig2_Jhn	24.98	5.86	2.0918	up	gi|976908716|gb|KVH95927.1|/3.34859e-106/hypothetical protein Ccrd_002012, partial [Cynara cardunculus var. scolymus]	gi|568831134|ref|XM_006469772.1|/6e-35/PREDICTED: Citrus sinensis vacuolar protein sorting-associated protein 18 homolog (LOC102612233), mRNA	NA	cit:102612233/1e-82/vacuolar protein sorting-associated protein 18 homolog; K20181 vacuolar protein sorting-associated protein 18	NA	PTHR23323/1.1E-60/--	biological_process:GO:0006886//intracellular protein transport;GO:0016192//vesicle-mediated transport;cellular_component:GO:0005622//intracellular;
Unigene4001_JJ	CL8048.Contig1_Jhn	14.8	4.25	1.80006	up	gi|976921143|gb|KVI05844.1|/8.56658e-44/Ubiquitin-like protein Atg12 [Cynara cardunculus var. scolymus]	gi|743773648|ref|XM_010918873.1|/1e-25/PREDICTED: Elaeis guineensis ubiquitin-like protein ATG12 (LOC105041827), transcript variant X3, mRNA	sp|Q1SF86|ATG12_MEDTR/4e-41/Ubiquitin-like protein ATG12 OS=Medicago truncatula GN=ATG12 PE=3 SV=1	fve:101296981/3e-40/ubiquitin-like protein ATG12; K08336 ubiquitin-like protein ATG12	NA	PF04110/8.4E-34/Ubiquitin-like autophagy protein Apg12	biological_process:GO:0000045//autophagosome assembly;cellular_component:GO:0005737//cytoplasm;
Unigene16028_JJ	CL8055.Contig2_Jhn	10.78	5.06	1.09115	up	gi|747063036|ref|XP_011078052.1|/6.64857e-172/PREDICTED: uncharacterized membrane protein C776.05 isoform X1 [Sesamum indicum]	gi|747063037|ref|XM_011079751.1|/5e-86/PREDICTED: Sesamum indicum uncharacterized membrane protein C776.05 (LOC105161898), transcript variant X2, mRNA	NA	NA	NA	PF10998/5.0E-34/Protein of unknown function (DUF2838)	cellular_component:GO:0016021//integral component of membrane;
CL8230.Contig2_JJ	CL8081.Contig2_Jhn	8.34	2.02	2.04569	up	gi|976927123|gb|KVI10938.1|/0/Hyccin [Cynara cardunculus var. scolymus]	gi|848930201|ref|XM_012972916.1|/1e-22/PREDICTED: Erythranthe guttatus uncharacterized LOC105949610 (LOC105949610), mRNA	sp|Q9C660|PEK10_ARATH/8e-07/Proline-rich receptor-like protein kinase PERK10 OS=Arabidopsis thaliana GN=PERK10 PE=2 SV=2	NA	NA	PTHR31220/1.3E-142/--	NA
Unigene16717_JJ	CL8098.Contig1_Jhn	36.26	18.04	1.00718	up	gi|976904494|gb|KVH92174.1|/0/GHMP kinase, ATP-binding, conserved site-containing protein [Cynara cardunculus var. scolymus]	gi|408692371|gb|JX489395.1|/0.0/Artemisia tridentata Contig_153 mevalonate kinase gene, partial cds	sp|P46086|KIME_ARATH/4e-128/Mevalonate kinase OS=Arabidopsis thaliana GN=At5g27450 PE=2 SV=1	pmum:103344655/4e-151/mevalonate kinase; K00869 mevalonate kinase [EC:2.7.1.36]	SPAC13G6.11c/2e-46/---	PS00627/-/GHMP kinases putative ATP-binding domain.	biological_process:GO:0008299//isoprenoid biosynthetic process;GO:0016310//phosphorylation;cellular_component:GO:0005737//cytoplasm;molecular_function:GO:0005524//ATP binding;GO:0004496//mevalonate kinase activity;
CL9740.Contig2_JJ	CL810.Contig3_Jhn	13.38	5.54	1.27212	up	gi|828300722|ref|XP_012569391.1|/0/PREDICTED: poly [ADP-ribose] polymerase 1 [Cicer arietinum]	gi|731395997|ref|XM_010654056.1|/1e-114/PREDICTED: Vitis vinifera poly [ADP-ribose] polymerase 1 (LOC100261796), mRNA	sp|Q9ZP54|PARP1_ARATH/0.0/Poly [ADP-ribose] polymerase 1 OS=Arabidopsis thaliana GN=PARP1 PE=1 SV=2	cam:101510349/0.0/poly [ADP-ribose] polymerase 1; K10798 poly [ADP-ribose] polymerase [EC:2.4.2.30]	NA	PF05406/3.0E-16/WGR domain	NA
Unigene9994_JJ	CL8108.Contig1_Jhn	28.31	7.21	1.97324	up	gi|694380007|ref|XP_009366158.1|/3.13643e-100/PREDICTED: trafficking protein particle complex subunit 5 [Pyrus x bretschneideri]	gi|731407740|ref|XM_002279164.3|/1e-105/PREDICTED: Vitis vinifera trafficking protein particle complex subunit 5 (LOC100253512), mRNA	NA	pxb:103955966/6e-101/trafficking protein particle complex subunit 5; K20280 trafficking protein particle complex subunit 5	SPBC1718.05/5e-45/---	PTHR20902/8.5E-109/--	NA
Unigene11917_JJ	CL8110.Contig1_Jhn	50.3	21.81	1.20557	up	gi|976905437|gb|KVH93073.1|/1.6325e-170/F-box domain, cyclin-like protein [Cynara cardunculus var. scolymus]	gi|731431940|ref|XM_003634617.2|/1e-46/PREDICTED: Vitis vinifera tubby-like F-box protein 7 (LOC100854941), mRNA	sp|Q93VI8|TLP7_ARATH/2e-138/Tubby-like F-box protein 7 OS=Arabidopsis thaliana GN=TULP7 PE=2 SV=1	mpp:MICPUCDRAFT_51450/2e-41/tubby-like protein; K19600 tubby-related protein 1	NA	PF00646/1.1E-5/F-box domain	NA
Unigene16575_JJ	CL8110.Contig2_Jhn	15.47	6.23	1.31217	up	gi|976926671|gb|KVI10529.1|/1.66867e-165/F-box domain, cyclin-like protein [Cynara cardunculus var. scolymus]	gi|349715119|emb|FQ380421.1|/6e-64/Vitis vinifera clone SS0ACG61YF09	sp|Q93VI8|TLP7_ARATH/2e-142/Tubby-like F-box protein 7 OS=Arabidopsis thaliana GN=TULP7 PE=2 SV=1	mpp:MICPUCDRAFT_51450/1e-43/tubby-like protein; K19600 tubby-related protein 1	NA	PF00646/4.4E-7/F-box domain	NA
Unigene6119_JJ	CL8115.Contig3_Jhn	20.09	4.57	2.13621	up	gi|976921408|gb|KVI06100.1|/0/Heat shock chaperonin-binding [Cynara cardunculus var. scolymus]	gi|720039956|ref|XM_010270151.1|/5e-77/PREDICTED: Nelumbo nucifera ubiquitin receptor RAD23b-like (LOC104605404), transcript variant X2, mRNA	sp|Q84L33|RD23B_ARATH/1e-147/Ubiquitin receptor RAD23b OS=Arabidopsis thaliana GN=RAD23B PE=1 SV=3	cit:102620700/6e-163/ubiquitin receptor RAD23b-like; K10839 UV excision repair protein RAD23	SPBC2D10.12/8e-54/---	PF09280/7.3E-23/XPC-binding domain	biological_process:GO:0043161//proteasome-mediated ubiquitin-dependent protein catabolic process;GO:0006289//nucleotide-excision repair;cellular_component:GO:0005634//nucleus;molecular_function:GO:0003684//damaged DNA binding;
Unigene3281_JJ	CL8121.Contig1_Jhn	74.53	35.1	1.08635	up	gi|976927293|gb|KVI11066.1|/0/DNA replication licensing factor Mcm6 [Cynara cardunculus var. scolymus]	gi|731438744|ref|XM_010647872.1|/1e-161/PREDICTED: Vitis vinifera DNA replication licensing factor MCM6 (LOC100260804), mRNA	sp|Q6F353|MCM6_ORYSJ/0.0/DNA replication licensing factor MCM6 OS=Oryza sativa subsp. japonica GN=Os05g0235800 PE=3 SV=1	spen:107011534/0.0/DNA replication licensing factor MCM6; K02542 DNA replication licensing factor MCM6 [EC:3.6.4.12]	SPBC211.04c/0.0/---	PTHR11630:SF43/0.0/--	NA
CL2358.Contig2_JJ	CL8132.Contig2_Jhn	18.79	7.81	1.26657	up	gi|920717998|gb|KOM57195.1|/4.26946e-77/hypothetical protein LR48_Vigan11g022700 [Vigna angularis]	gi|645257958|ref|XM_008236436.1|/2e-08/PREDICTED: Prunus mume protein IQ-DOMAIN 14-like (LOC103333577), mRNA	sp|Q8LPG9|IQD14_ARATH/2e-22/Protein IQ-DOMAIN 14 OS=Arabidopsis thaliana GN=IQD14 PE=1 SV=1	csv:101220676/1e-17/protein gar2; K14411 RNA-binding protein Musashi	NA	SM00015/80.0/Short calmodulin-binding motif containing conserved Ile and Gln residues.	NA
Unigene35406_JJ	CL8133.Contig1_Jhn	48.88	22.65	1.10973	up	gi|976915243|gb|KVI01208.1|/0/Alkaline phosphatase-like, alpha/beta/alpha [Cynara cardunculus var. scolymus]	gi|828332577|ref|XM_012719336.1|/1e-28/PREDICTED: Cicer arietinum ectonucleotide pyrophosphatase/phosphodiesterase family member 1-like (LOC101507998), mRNA	sp|Q9XER9|HUA2_ARATH/5e-07/ENHANCER OF AG-4 protein 2 OS=Arabidopsis thaliana GN=HUA2 PE=2 SV=1	rcu:8272539/0.0/venom phosphodiesterase 2; K01513 ectonucleotide pyrophosphatase/phosphodiesterase family member 1/3 [EC:3.1.4.1 3.6.1.9]	SPBC725.05c/3e-62/---	PF01663/3.0E-85/Type I phosphodiesterase / nucleotide pyrophosphatase	NA
Unigene24943_JJ	CL8157.Contig2_Jhn	53.84	20.33	1.40507	up	gi|645262725|ref|XP_008236892.1|/0/PREDICTED: probable phenylalanine--tRNA ligase alpha subunit [Prunus mume] &gt;gi|645262728|ref|XP_008236893.1| PREDICTED: probable phenylalanine--tRNA ligase alpha subunit [Prunus mume] &gt;gi|645262730|ref|XP_008236894.1| PREDICTED: probable phenylalanine--tRNA ligase alpha subunit [Prunus mume]	gi|731383709|ref|XM_003631607.2|/1e-149/PREDICTED: Vitis vinifera probable phenylalanine--tRNA ligase alpha subunit (LOC100853559), mRNA	sp|Q9T034|SYFA_ARATH/0.0/Probable phenylalanine--tRNA ligase alpha subunit OS=Arabidopsis thaliana GN=At4g39280 PE=2 SV=3	pmum:103335652/0.0/phenylalanine--tRNA ligase alpha subunit, cytoplasmic; K01889 phenylalanyl-tRNA synthetase alpha chain [EC:6.1.1.20]	SPAC3G9.06/2e-125/---	PS50862/16.93/Aminoacyl-transfer RNA synthetases class-II family profile.	biological_process:GO:0006432//phenylalanyl-tRNA aminoacylation;cellular_component:GO:0005737//cytoplasm;molecular_function:GO:0004826//phenylalanine-tRNA ligase activity;GO:0005524//ATP binding;GO:0000049//tRNA binding;
CL7006.Contig3_JJ	CL8159.Contig1_Jhn	48.99	22.59	1.1168	up	gi|976776813|gb|KVG69224.1|/0/AAA+ ATPase domain-containing protein [Cynara cardunculus var. scolymus]	gi|731405045|ref|XM_010657342.1|/0.0/PREDICTED: Vitis vinifera DNA replication licensing factor MCM3 homolog 2 (LOC100253704), mRNA	sp|Q9SX03|MCM33_MAIZE/0.0/DNA replication licensing factor MCM3 homolog 3 OS=Zea mays GN=ROA3 PE=2 SV=1	nnu:104585945/0.0/DNA replication licensing factor MCM3 homolog 3; K02541 DNA replication licensing factor MCM3 [EC:3.6.4.12]	SPCC1682.02c/4e-179/---	PF14551/8.1E-11/MCM N-terminal domain	biological_process:GO:0006270//DNA replication initiation;GO:0032508//DNA duplex unwinding;cellular_component:GO:0005634//nucleus;GO:0042555//MCM complex;molecular_function:GO:0003677//DNA binding;GO:0005524//ATP binding;GO:0003678//DNA helicase activity;
Unigene47280_JJ	CL8171.Contig2_Jhn	10.71	3.07	1.80265	up	gi|976919333|gb|KVI04371.1|/2.44389e-142/hypothetical protein Ccrd_017317 [Cynara cardunculus var. scolymus]	gi|1000953845|ref|XM_015722947.1|/6e-18/PREDICTED: Ricinus communis uncharacterized LOC8264205 (LOC8264205), transcript variant X4, mRNA	NA	NA	NA	NA	NA
CL3397.Contig1_JJ	CL8197.Contig1_Jhn	28.46	13.99	1.02454	up	gi|976905818|gb|KVH93427.1|/7.90346e-112/Nucleotide-binding, alpha-beta plait, partial [Cynara cardunculus var. scolymus]	gi|823254008|ref|XR_001129186.1|/4e-49/PREDICTED: Gossypium raimondii serine/arginine-rich splicing factor SC35 (LOC105780081), transcript variant X8, misc_RNA	sp|Q9SEU4|SR33_ARATH/2e-23/Serine/arginine-rich splicing factor 33 OS=Arabidopsis thaliana GN=SR33 PE=1 SV=1	gra:105783188/7e-94/serine/arginine-rich splicing factor SC35-like; K12891 splicing factor, arginine/serine-rich 2	alr4683/2e-10/---	SM00361/2.4E-4/RNA recognition motif	molecular_function:GO:0003723//RNA binding;GO:0000166//nucleotide binding;
Unigene13094_JJ	CL8211.Contig1_Jhn	26.27	8.72	1.59102	up	gi|976769168|gb|KVG61807.1|/2.8269e-144/rRNA-processing protein EFG1 [Cynara cardunculus var. scolymus]	gi|802581504|ref|XM_012214362.1|/2e-63/PREDICTED: Jatropha curcas rRNA-processing protein EFG1 (LOC105632079), transcript variant X1, mRNA	NA	bpg:Bathy07g01200/7e-06/eukaryotic translation initiation factor 5B; K03243 translation initiation factor 5B	SPAC140.02/8e-06/---	PF10153/8.8E-29/Uncharacterised conserved protein (DUF2361)	NA
Unigene28099_JJ	CL8220.Contig2_Jhn	16.19	5.81	1.47849	up	gi|359474241|ref|XP_003631422.1|/1.29527e-152/PREDICTED: E3 ubiquitin-protein ligase At1g12760-like isoform X2 [Vitis vinifera]	gi|719998720|ref|XM_010257189.1|/3e-53/PREDICTED: Nelumbo nucifera E3 ubiquitin-protein ligase At1g12760-like (LOC104596147), transcript variant X4, mRNA	sp|Q9LN71|RING1_ARATH/3e-142/E3 ubiquitin-protein ligase At1g12760 OS=Arabidopsis thaliana GN=At1g12760 PE=1 SV=1	egu:105053331/1e-99/uncharacterized LOC105053331; K13148 integrator complex subunit 11 [EC:3.1.27.-]	ECU07g0330/3e-07/---	PTHR14155/3.0E-192/--	cellular_component:GO:0016021//integral component of membrane;molecular_function:GO:0008270//zinc ion binding;
CL6411.Contig1_JJ	CL8229.Contig1_Jhn	18.87	6.28	1.58726	up	gi|697186483|ref|XP_009602277.1|/6.19015e-120/PREDICTED: 1,4-dihydroxy-2-naphthoate polyprenyltransferase, chloroplastic [Nicotiana tomentosiformis]	gi|1000952455|ref|XM_015723392.1|/2e-25/PREDICTED: Ricinus communis 2-carboxy-1,4-naphthoquinone phytyltransferase, chloroplastic (LOC8282981), mRNA	sp|Q0WUA3|MENA_ARATH/8e-112/1,4-dihydroxy-2-naphthoate polyprenyltransferase, chloroplastic OS=Arabidopsis thaliana GN=ABC4 PE=1 SV=2	aip:107631655/3e-121/2-carboxy-1,4-naphthoquinone phytyltransferase, chloroplastic; K02548 1,4-dihydroxy-2-naphthoate octaprenyltransferase [EC:2.5.1.74 2.5.1.-]	slr1518/1e-52/---	PTHR13929:SF3/7.0E-171/--	NA
Unigene45610_JJ	CL823.Contig2_Jhn	4.53	1.73	1.38874	up	gi|976929102|gb|KVI11965.1|/6.79729e-102/Armadillo, partial [Cynara cardunculus var. scolymus]	gi|743898782|ref|XM_011044382.1|/5e-23/PREDICTED: Populus euphratica U-box domain-containing protein 13-like (LOC105138332), mRNA	sp|Q9SNC6|PUB13_ARATH/4e-64/U-box domain-containing protein 13 OS=Arabidopsis thaliana GN=PUB13 PE=1 SV=1	NA	NA	PTHR23315:SF54/2.9E-89/--	NA
Unigene19428_JJ	CL8230.Contig1_Jhn	26.6	8.9	1.57955	up	gi|976908389|gb|KVH95610.1|/0/Concanavalin A-like lectin/glucanase, subgroup [Cynara cardunculus var. scolymus]	gi|970000748|ref|XM_015199478.1|/0.0/PREDICTED: Solanum pennellii serine/threonine-protein kinase CDL1 (LOC107001421), mRNA	sp|Q9FE20|PBS1_ARATH/5e-167/Serine/threonine-protein kinase PBS1 OS=Arabidopsis thaliana GN=PBS1 PE=1 SV=1	atr:18434449/0.0/serine/threonine-protein kinase PBS1; K13430 serine/threonine-protein kinase PBS1 [EC:2.7.11.1]	CAC0404_1/3e-18/---	PTHR24420:SF341/6.4E-257/--	biological_process:GO:0045087//innate immune response;GO:0018108//peptidyl-tyrosine phosphorylation;cellular_component:GO:0005886//plasma membrane;molecular_function:GO:0004674//protein serine/threonine kinase activity;GO:0005524//ATP binding;GO:0004715//non-membrane spanning protein tyrosine kinase activity;
CL5665.Contig2_JJ	CL8234.Contig2_Jhn	14.91	4.47	1.73793	up	gi|747040465|ref|XP_011082677.1|/0/PREDICTED: DNA-directed RNA polymerases IV and V subunit 2-like [Sesamum indicum]	gi|590571884|ref|XM_007011655.1|/6e-68/Theobroma cacao DNA-directed RNA polymerase isoform 1 (TCM_036908) mRNA, complete cds	sp|Q9LK40|NRPD2_ARATH/0.0/DNA-directed RNA polymerases IV and V subunit 2 OS=Arabidopsis thaliana GN=NRPD2 PE=1 SV=1	sind:105165366/0.0/DNA-directed RNA polymerases IV and V subunit 2-like; K16252 DNA-directed RNA polymerase IV and V subunit 2 [EC:2.7.7.6]	YOR151c/7e-107/---	PF00562/5.9E-98/RNA polymerase Rpb2, domain 6	biological_process:GO:0006360//transcription from RNA polymerase I promoter;cellular_component:GO:0005736//DNA-directed RNA polymerase I complex;molecular_function:GO:0032549//ribonucleoside binding;GO:0003677//DNA binding;GO:0001054//RNA polymerase I activity;
CL8367.Contig3_JJ	CL824.Contig1_Jhn	9.06	4.13	1.13337	up	gi|976925386|gb|KVI09293.1|/0/Armadillo-like helical [Cynara cardunculus var. scolymus]	gi|731394156|ref|XM_002270352.2|/0.0/PREDICTED: Vitis vinifera AP-2 complex subunit alpha-1 (LOC100241344), mRNA	sp|Q8LPK4|AP2A2_ARATH/0.0/AP-2 complex subunit alpha-2 OS=Arabidopsis thaliana GN=ALPHAC-AD PE=1 SV=1	vvi:100241344/0.0/AP-2 complex subunit alpha-1; K11824 AP-2 complex subunit alpha	NA	PTHR22780:SF4/0.0/--	biological_process:GO:0006886//intracellular protein transport;GO:0016192//vesicle-mediated transport;cellular_component:GO:0030131//clathrin adaptor complex;molecular_function:GO:0008565//protein transporter activity;
Unigene49207_JJ	CL8244.Contig1_Jhn	27.15	11.15	1.28391	up	gi|976912176|gb|KVH98747.1|/0/hypothetical protein Ccrd_023025 [Cynara cardunculus var. scolymus]	gi|720001296|ref|XM_010258019.1|/1e-40/PREDICTED: Nelumbo nucifera embryogenesis-associated protein EMB8 (LOC104596738), mRNA	sp|Q40863|EMB8_PICGL/8e-52/Embryogenesis-associated protein EMB8 OS=Picea glauca GN=EMB8 PE=2 SV=1	rcu:8262745/0.0/embryogenesis-associated protein EMB8; K13696 abhydrolase domain-containing protein 1/3	PA0368/1e-35/---	PTHR10794:SF40/4.7E-255/--	NA
Unigene162_JJ	CL8254.Contig2_Jhn	33.34	11.81	1.49725	up	gi|976924912|gb|KVI08840.1|/5.41937e-139/Nucleotide-binding, alpha-beta plait [Cynara cardunculus var. scolymus]	gi|731387183|ref|XM_010650857.1|/1e-64/PREDICTED: Vitis vinifera U1 small nuclear ribonucleoprotein 70 kDa (LOC100244445), mRNA	sp|Q42404|RU17_ARATH/2e-68/U1 small nuclear ribonucleoprotein 70 kDa OS=Arabidopsis thaliana GN=RNU1 PE=1 SV=1	sind:105177978/2e-102/U1 small nuclear ribonucleoprotein 70 kDa; K11093 U1 small nuclear ribonucleoprotein 70kDa	SPAC19A8.13/1e-19/---	PTHR13952:SF5/3.1E-55/--	NA
CL1395.Contig1_JJ	CL8259.Contig3_Jhn	40.29	11.43	1.8176	up	gi|976921391|gb|KVI06084.1|/0/Protein of unknown function DUF247, plant [Cynara cardunculus var. scolymus]	gi|697104824|ref|XM_009607925.1|/3e-17/PREDICTED: Nicotiana tomentosiformis putative UPF0481 protein At3g02645 (LOC104100648), transcript variant X2, mRNA	sp|Q9SD53|Y3720_ARATH/4e-10/UPF0481 protein At3g47200 OS=Arabidopsis thaliana GN=At3g47200 PE=2 SV=1	NA	NA	PTHR31549/1.6E-157/--	NA
Unigene50209_JJ	CL8271.Contig2_Jhn	49.19	22.46	1.13101	up	gi|976922837|gb|KVI07189.1|/2.4671e-134/Nucleoplasmin core domain-containing protein [Cynara cardunculus var. scolymus]	gi|747059765|ref|XM_011077978.1|/2e-51/PREDICTED: Sesamum indicum peptidyl-prolyl cis-trans isomerase FKBP53 (LOC105160549), mRNA	sp|Q93ZG9|FKB53_ARATH/1e-108/Peptidyl-prolyl cis-trans isomerase FKBP53 OS=Arabidopsis thaliana GN=FKBP53 PE=1 SV=1	sind:105160549/6e-131/peptidyl-prolyl cis-trans isomerase FKBP53; K14826 FK506-binding nuclear protein [EC:5.2.1.8]	SPBC1347.02/3e-33/---	PTHR10516:SF283/7.8E-70/--	NA
CL35.Contig1_JJ	CL830.Contig3_Jhn	15.1	4.14	1.86685	up	gi|976922887|gb|KVI07237.1|/0/Endonuclease/exonuclease/phosphatase, partial [Cynara cardunculus var. scolymus]	gi|951016466|ref|XM_014655640.1|/1e-32/PREDICTED: Vigna radiata var. radiata type IV inositol polyphosphate 5-phosphatase 3 (LOC106769857), transcript variant X6, mRNA	sp|Q84MA2|IP5P1_ARATH/2e-151/Type I inositol 1,4,5-trisphosphate 5-phosphatase 1 OS=Arabidopsis thaliana GN=IP5P1 PE=1 SV=2	mtr:MTR_1g097690/0.0/type I inositol-1,4,5-trisphosphate 5-phosphatase; K20279 synaptojanin [EC:3.1.3.36]	YNL106c_2/4e-35/---	SM00128/2.2E-50/Inositol polyphosphate phosphatase, catalytic domain homologues	NA
Unigene17938_JJ	CL8312.Contig1_Jhn	7.95	2.77	1.52107	up	gi|976928752|gb|KVI11653.1|/1.35087e-120/hypothetical protein Ccrd_009932, partial [Cynara cardunculus var. scolymus]	gi|590578380|ref|XM_007013434.1|/4e-61/Theobroma cacao Transducin family protein / WD-40 repeat family protein isoform 2 (TCM_038118) mRNA, complete cds	NA	NA	NA	PTHR14593/3.5E-71/--	NA
Unigene23754_JJ	CL8332.Contig2_Jhn	49.27	18.76	1.39305	up	gi|976902333|gb|KVH90283.1|/2.44707e-154/TPX2, C-terminal domain-containing protein [Cynara cardunculus var. scolymus]	gi|720100158|ref|XR_734212.1|/2e-15/PREDICTED: Nelumbo nucifera uncharacterized LOC104591062 (LOC104591062), ncRNA	sp|Q8GYX9|WDL1_ARATH/5e-24/Protein WVD2-like 1 OS=Arabidopsis thaliana GN=WDL1 PE=1 SV=1	ath:AT1G76810/8e-10/eukaryotic translation initiation factor 2 (eIF-2) family protein; K03243 translation initiation factor 5B	NA	PTHR31358/6.4E-56/--	NA
CL1579.Contig2_JJ	CL834.Contig2_Jhn	15.6	5.06	1.62434	up	gi|470110778|ref|XP_004291641.1|/3.08473e-61/PREDICTED: uncharacterized protein LOC101297986 [Fragaria vesca subsp. vesca]	NA	sp|Q9SZN7|HIP26_ARATH/5e-08/Heavy metal-associated isoprenylated plant protein 26 OS=Arabidopsis thaliana GN=HIPP26 PE=1 SV=1	mdm:103431979/8e-08/peroxidase 24-like; K00430 peroxidase [EC:1.11.1.7]	NA	PTHR22814/6.0E-52/--	NA
Unigene42394_JJ	CL8357.Contig2_Jhn	19.08	6.58	1.5359	up	gi|976910958|gb|KVH97622.1|/1.46248e-55/Protein of unknown function DUF1639 [Cynara cardunculus var. scolymus]	gi|731354259|ref|XM_010690185.1|/5e-11/PREDICTED: Beta vulgaris subsp. vulgaris uncharacterized LOC104902410 (LOC104902410), mRNA	NA	NA	NA	PF07797/3.6E-25/Protein of unknown function (DUF1639)	NA
Unigene38848_JJ	CL836.Contig1_Jhn	18.32	6.14	1.57711	up	gi|697103890|ref|XP_009605748.1|/7.04893e-124/PREDICTED: protein LOW PSII ACCUMULATION 3, chloroplastic isoform X1 [Nicotiana tomentosiformis]	gi|731381622|ref|XR_788326.1|/1e-89/PREDICTED: Vitis vinifera uncharacterized LOC100265501 (LOC100265501), transcript variant X3, misc_RNA	sp|Q8H0W0|LPA3_ARATH/5e-08/Protein LOW PSII ACCUMULATION 3, chloroplastic OS=Arabidopsis thaliana GN=LPA3 PE=1 SV=1	NA	NA	PF09353/5.4E-47/Domain of unknown function (DUF1995)	NA
CL587.Contig1_JJ	CL8360.Contig1_Jhn	20.37	5.73	1.82984	up	gi|684782487|gb|AIN76709.1|/0/salicylic acid carboxy methyl transferase [Artemisia annua]	gi|684782486|gb|KJ996011.1|/0.0/Artemisia annua salicylic acid carboxy methyl transferase (SAMT) mRNA, complete cds	sp|Q9SPV4|SAMT_CLABR/2e-116/Salicylate carboxymethyltransferase OS=Clarkia breweri GN=SAMT PE=1 SV=1	tcc:TCM_000324/3e-128/Salicylate O-methyltransferase; K08241 jasmonate O-methyltransferase [EC:2.1.1.141]	NA	PTHR31009/4.0E-155/--	molecular_function:GO:0016740//transferase activity;
Unigene26624_JJ	CL8368.Contig2_Jhn	46.62	16.07	1.53658	up	gi|976918919|gb|KVI04072.1|/6.7432e-74/Heavy metal-associated domain, HMA [Cynara cardunculus var. scolymus]	gi|950968976|ref|XM_014644217.1|/3e-21/PREDICTED: Vigna radiata var. radiata heavy metal-associated isoprenylated plant protein 26-like (LOC106760790), mRNA	sp|Q9SZN7|HIP26_ARATH/6e-68/Heavy metal-associated isoprenylated plant protein 26 OS=Arabidopsis thaliana GN=HIPP26 PE=1 SV=1	mdm:103421028/5e-65/heavy metal-associated isoprenylated plant protein 26-like; K10752 histone-binding protein RBBP4	NA	PF00403/1.1E-11/Heavy-metal-associated domain	biological_process:GO:0030001//metal ion transport;cellular_component:GO:0009506//plasmodesma;GO:0005886//plasma membrane;molecular_function:GO:0046872//metal ion binding;
Unigene38953_JJ	CL8372.Contig3_Jhn	12.6	4.53	1.47584	up	gi|976902490|gb|KVH90433.1|/0/cytochrome P450 [Cynara cardunculus var. scolymus]	gi|336462659|gb|HQ439588.1|/3e-20/Helianthus annuus clone C63 cytochrome P450 mRNA, complete cds	sp|H2DH21|C7A29_PANGI/0.0/Cytochrome P450 CYP72A219 OS=Panax ginseng PE=2 SV=1	sot:102584840/9e-176/cytochrome P450 CYP72A219-like; K07428 cytochrome P450, family 4, subfamily X [EC:1.14.14.1]	AGc2890/3e-39/---	PR00463/3.4E-21/E-class P450 group I signature	NA
CL1196.Contig1_JJ	CL8385.Contig1_Jhn	69.52	34.55	1.00874	up	gi|747065852|ref|XP_011079583.1|/3.82669e-170/PREDICTED: dnaJ protein ERDJ3B [Sesamum indicum]	gi|823187923|ref|XM_012634890.1|/1e-109/PREDICTED: Gossypium raimondii dnaJ protein ERDJ3B-like (LOC105802967), mRNA	sp|P42824|DNJH2_ALLPO/6e-59/DnaJ protein homolog 2 OS=Allium porrum GN=LDJ2 PE=2 SV=1	sind:105163066/7e-171/dnaJ protein ERDJ3B; K09517 DnaJ homolog subfamily B member 11	SPBC1734.11/1e-51/---	PR00625/6.1E-28/DnaJ domain signature	biological_process:GO:0006457//protein folding;molecular_function:GO:0051082//unfolded protein binding;
CL10597.Contig1_JJ	CL8387.Contig1_Jhn	114.28	24.84	2.20184	up	gi|697159832|ref|XP_009588682.1|/2.37267e-60/PREDICTED: outer envelope pore protein 16, chloroplastic [Nicotiana tomentosiformis]	gi|549438904|gb|KC425359.1|/5e-35/Diospyros kaki microsatellite DKES6 sequence	sp|Q41050|OEP16_PEA/2e-59/Outer envelope pore protein 16, chloroplastic OS=Pisum sativum GN=OEP16 PE=1 SV=1	cit:102630765/3e-08/outer envelope pore protein 16-4, chloroplastic; K17790 mitochondrial import inner membrane translocase subunit TIM22	NA	PF02466/1.8E-17/Tim17/Tim22/Tim23/Pmp24 family	biological_process:GO:0045037//protein import into chloroplast stroma;GO:0006811//ion transport;cellular_component:GO:0034426//etioplast membrane;GO:0009707//chloroplast outer membrane;GO:0046930//pore complex;molecular_function:GO:0015288//porin activity;GO:0042803//protein homodimerization activity;
Unigene25882_JJ	CL8402.Contig2_Jhn	12.29	5.75	1.09585	up	gi|976929701|gb|KVI12543.1|/1.43243e-115/Nucleotide-binding, alpha-beta plait [Cynara cardunculus var. scolymus]	gi|559767941|gb|KF606966.1|/3e-07/Symbiodinium goreaui clone Sgr_9 microsatellite sequences	sp|O04425|FCA_ARATH/2e-42/Flowering time control protein FCA OS=Arabidopsis thaliana GN=FCA PE=1 SV=2	sind:105163027/1e-71/flowering time control protein FCA; K13207 CUG-BP- and ETR3-like factor	NA	SM00360/9.8E-16/RNA recognition motif	NA
Unigene36295_JJ	CL8430.Contig1_Jhn	4.13	1.99	1.05337	up	gi|802726157|ref|XP_012086084.1|/6.30623e-119/PREDICTED: probable Histone-lysine N-methyltransferase ATXR5 [Jatropha curcas] &gt;gi|643713170|gb|KDP26137.1| hypothetical protein JCGZ_22238 [Jatropha curcas]	gi|731387835|ref|XM_002281738.2|/4e-67/PREDICTED: Vitis vinifera probable Histone-lysine N-methyltransferase ATXR5 (LOC100247284), mRNA	sp|B9RU15|ATXR5_RICCO/5e-116/Probable Histone-lysine N-methyltransferase ATXR5 OS=Ricinus communis GN=ATXR5 PE=1 SV=1	sita:101765476/3e-06/histone-lysine N-methyltransferase ASHH3-like; K11423 histone-lysine N-methyltransferase SETD2 [EC:2.1.1.43]	ECU09g1750/1e-06/---	PF00856/4.1E-7/SET domain	biological_process:GO:0032259//methylation;molecular_function:GO:0008168//methyltransferase activity;GO:0008270//zinc ion binding;
Unigene37843_JJ	CL8442.Contig2_Jhn	42.43	18.48	1.19912	up	gi|645233790|ref|XP_008223512.1|/1.07869e-153/PREDICTED: protein TRIGALACTOSYLDIACYLGLYCEROL 4, chloroplastic [Prunus mume]	gi|848864169|ref|XM_012977386.1|/9e-11/PREDICTED: Erythranthe guttatus protein TRIGALACTOSYLDIACYLGLYCEROL 4, chloroplastic-like (LOC105953693), mRNA	sp|Q9M903|TGD4_ARATH/2e-132/Protein TRIGALACTOSYLDIACYLGLYCEROL 4, chloroplastic OS=Arabidopsis thaliana GN=TGD4 PE=1 SV=1	NA	NA	NA	cellular_component:GO:0009507//chloroplast;
Unigene33725_JJ	CL8455.Contig2_Jhn	23.35	8.19	1.51149	up	gi|255543138|ref|XP_002512632.1|/2.33223e-91/PREDICTED: NAC domain-containing protein 83 [Ricinus communis] &gt;gi|223548593|gb|EEF50084.1| NAC domain-containing protein, putative [Ricinus communis]	gi|441418032|dbj|AB714706.1|/5e-39/Erigeron rupicola DNA, microsatellite: ER-G7RC3	sp|Q8GY42|NAC25_ARATH/1e-47/NAC transcription factor 25 OS=Arabidopsis thaliana GN=NAC025 PE=2 SV=1	bna:106383523/2e-16/NAC domain-containing protein 89-like; K12581 CCR4-NOT transcription complex subunit 7/8	NA	PF02365/3.1E-49/No apical meristem (NAM) protein	biological_process:GO:0006355//regulation of transcription, DNA-templated;cellular_component:GO:0005634//nucleus;molecular_function:GO:0003677//DNA binding;
Unigene20190_JJ	CL8458.Contig2_Jhn	16.63	2.73	2.60682	up	gi|976900628|gb|KVH88804.1|/1.14968e-144/Armadillo [Cynara cardunculus var. scolymus]	gi|743913346|ref|XM_011002279.1|/2e-17/PREDICTED: Populus euphratica protein spotted leaf 11-like (LOC105108107), mRNA	sp|O22193|PUB4_ARATH/6e-32/U-box domain-containing protein 4 OS=Arabidopsis thaliana GN=PUB4 PE=1 SV=3	aly:ARALYDRAFT_311885/2e-89/T27G7.2; K14431 transcription factor TGA	Rv3876/3e-07/---	PTHR23315:SF57/8.6E-99/--	NA
Unigene3839_JJ	CL8464.Contig2_Jhn	12.76	3.29	1.95547	up	gi|976902412|gb|KVH90358.1|/0/ATPase, V0 complex, subunit 116kDa [Cynara cardunculus var. scolymus]	gi|731392465|ref|XM_002281973.2|/0.0/PREDICTED: Vitis vinifera V-type proton ATPase subunit a1 (LOC100250193), mRNA	sp|Q8RWZ7|VHAA1_ARATH/0.0/Vacuolar proton ATPase a1 OS=Arabidopsis thaliana GN=VHA-a1 PE=2 SV=1	vvi:100250193/0.0/V-type proton ATPase subunit a1; K02154 V-type H+-transporting ATPase subunit a	SPAC16E8.07c/1e-143/---	PTHR11629:SF62/0.0/--	biological_process:GO:0015986//ATP synthesis coupled proton transport;GO:0015991//ATP hydrolysis coupled proton transport;GO:0070072//vacuolar proton-transporting V-type ATPase complex assembly;GO:0007035//vacuolar acidification;cellular_component:GO:0000220//vacuolar proton-transporting V-type ATPase, V0 domain;GO:0016021//integral component of membrane;GO:0000325//plant-type vacuole;molecular_f…
Unigene23647_JJ	CL8485.Contig2_Jhn	6.77	2.07	1.70953	up	gi|514801060|ref|XP_004975445.1|/1.50164e-28/PREDICTED: transport inhibitor response 1-like protein Os04g0395600 [Setaria italica] &gt;gi|944232654|gb|KQK97016.1| hypothetical protein SETIT_009703mg [Setaria italica]	NA	sp|Q7XVM8|TIR1B_ORYSJ/1e-26/Transport inhibitor response 1-like protein Os04g0395600 OS=Oryza sativa subsp. japonica GN=Os04g0395600 PE=2 SV=1	bna:106438726/5e-26/GRR1-like protein 1; K14485 transport inhibitor response 1	NA	NA	NA
CL6907.Contig1_JJ	CL8487.Contig1_Jhn	8.73	4.15	1.07287	up	gi|976920067|gb|KVI04815.1|/1.22795e-152/hypothetical protein Ccrd_016862 [Cynara cardunculus var. scolymus]	gi|222159966|gb|FJ596178.1|/4e-18/Capsicum annuum peroxidase (POD) mRNA, complete cds	sp|Q9FLC0|PER52_ARATH/2e-131/Peroxidase 52 OS=Arabidopsis thaliana GN=PER52 PE=2 SV=1	spen:107018977/7e-139/peroxidase P7-like; K00430 peroxidase [EC:1.11.1.7]	NA	PR00461/2.0E-66/Plant peroxidase signature	NA
Unigene37961_JJ	CL8491.Contig2_Jhn	15.66	7.73	1.01854	up	gi|697094215|ref|XP_009603116.1|/1.02122e-30/PREDICTED: E3 ubiquitin-protein ligase At3g02290-like [Nicotiana tomentosiformis]	gi|971552780|ref|XM_006348599.2|/2e-07/PREDICTED: Solanum tuberosum E3 ubiquitin-protein ligase At3g02290-like (LOC102587162), mRNA	sp|Q8LE94|RING3_ARATH/9e-22/E3 ubiquitin-protein ligase At3g02290 OS=Arabidopsis thaliana GN=At3g02290 PE=2 SV=1	bna:106439725/1e-13/E3 ubiquitin-protein ligase RHF1A-like; K19043 E3 ubiquitin-protein ligase RHF [EC:2.3.2.27]	YOL013c/1e-06/---	SM00184/1.1E-7/Ring finger	NA
Unigene3915_JJ	CL8535.Contig4_Jhn	5.97	2.81	1.08716	up	gi|976903851|gb|KVH91607.1|/3.82133e-55/Prenylated rab acceptor PRA1 [Cynara cardunculus var. scolymus]	NA	sp|Q9FRR1|PRA1E_ARATH/4e-42/PRA1 family protein E OS=Arabidopsis thaliana GN=PRA1E PE=1 SV=1	sind:105168890/3e-49/PRA1 family protein E; K20359 PRA1 family protein 1	NA	PTHR19317/4.6E-60/--	NA
CL6636.Contig2_JJ	CL8580.Contig1_Jhn	4.32	0.61	2.82415	up	gi|976900949|gb|KVH89102.1|/5.35554e-167/BTB/POZ fold [Cynara cardunculus var. scolymus]	gi|731421580|ref|XM_010663497.1|/7e-82/PREDICTED: Vitis vinifera SKP1-like protein 21 (LOC100265362), transcript variant X3, mRNA	sp|Q8LF97|ASK21_ARATH/4e-117/SKP1-like protein 21 OS=Arabidopsis thaliana GN=ASK21 PE=2 SV=1	pda:103717434/8e-87/SKP1-like protein 21; K03094 S-phase kinase-associated protein 1	SPBC409.05/3e-12/---	PTHR11165/1.5E-103/--	biological_process:GO:0006511//ubiquitin-dependent protein catabolic process;
CL6243.Contig1_JJ	CL8582.Contig1_Jhn	1.56	0.69	1.17688	up	gi|672127927|ref|XP_008787443.1|/1.11281e-22/PREDICTED: RNA-binding protein Nova-1 [Phoenix dactylifera]	NA	sp|P58223|Y4837_ARATH/7e-06/KH domain-containing protein At4g18375 OS=Arabidopsis thaliana GN=At4g18375 PE=2 SV=1	pda:103705494/2e-23/RNA-binding protein Nova-1; K14944 RNA-binding protein Nova	NA	PTHR10288/6.4E-239/--	NA
Unigene16771_JJ	CL8594.Contig2_Jhn	18.95	8.57	1.14483	up	gi|698479768|ref|XP_009786956.1|/9.50197e-176/PREDICTED: APO protein 1, chloroplastic isoform X3 [Nicotiana sylvestris] &gt;gi|698479770|ref|XP_009786957.1| PREDICTED: APO protein 1, chloroplastic isoform X3 [Nicotiana sylvestris] &gt;gi|698479772|ref|XP_009786958.1| PREDICTED: APO protein 1, chloroplastic isoform X3 [Nicotiana sylvestris]	gi|802778630|ref|XM_012235807.1|/2e-33/PREDICTED: Jatropha curcas APO protein 1, chloroplastic (LOC105649216), transcript variant X3, mRNA	sp|Q9XIR4|APO1_ARATH/1e-157/APO protein 1, chloroplastic OS=Arabidopsis thaliana GN=APO1 PE=2 SV=1	pda:103701163/3e-79/1,4-alpha-glucan-branching enzyme, chloroplastic/amyloplastic-like; K00700 1,4-alpha-glucan branching enzyme [EC:2.4.1.18]	NA	PF05634/2.8E-88/APO RNA-binding	NA
CL9951.Contig1_JJ	CL8616.Contig1_Jhn	39.8	17.56	1.18048	up	gi|976912034|gb|KVH98648.1|/1.1023e-98/hypothetical protein Ccrd_023129 [Cynara cardunculus var. scolymus]	gi|828315369|ref|XM_004502487.2|/5e-42/PREDICTED: Cicer arietinum NAD(P)H-quinone oxidoreductase subunit M, chloroplastic (LOC101504823), mRNA	sp|A9PJQ8|NDHM_POPJC/2e-74/NAD(P)H-quinone oxidoreductase subunit M, chloroplastic OS=Populus jackii GN=ndhM PE=2 SV=1	NA	NA	PF10664/3.0E-44/Cyanobacterial and plastid NDH-1 subunit M	biological_process:GO:0010258//NADH dehydrogenase complex (plastoquinone) assembly;GO:0055114//oxidation-reduction process;cellular_component:GO:0009507//chloroplast;molecular_function:GO:0016655//oxidoreductase activity, acting on NAD(P)H, quinone or similar compound as acceptor;
CL5058.Contig2_JJ	CL862.Contig3_Jhn	17.69	5.18	1.77191	up	gi|976917670|gb|KVI03081.1|/0/protein of unknown function DUF1115 [Cynara cardunculus var. scolymus]	gi|731411805|ref|XM_002275762.3|/0.0/PREDICTED: Vitis vinifera U4/U6 small nuclear ribonucleoprotein Prp3 (LOC100248403), mRNA	sp|Q84UQ1|RH42_ORYSJ/4e-11/DEAD-box ATP-dependent RNA helicase 42 OS=Oryza sativa subsp. japonica GN=Os08g0159900 PE=2 SV=1	vvi:100248403/0.0/U4/U6 small nuclear ribonucleoprotein Prp3; K12843 U4/U6 small nuclear ribonucleoprotein PRP3	NA	PF08572/1.2E-66/pre-mRNA processing factor 3 (PRP3)	biological_process:GO:0000398//mRNA splicing, via spliceosome;cellular_component:GO:0046540//U4/U6 x U5 tri-snRNP complex;
Unigene2689_JJ	CL8625.Contig2_Jhn	68.93	18.05	1.93313	up	gi|976909557|gb|KVH96655.1|/6.38895e-98/Protein of unknown function DUF1421 [Cynara cardunculus var. scolymus]	gi|698423638|ref|XM_009784322.1|/3e-10/PREDICTED: Nicotiana sylvestris pollen-specific leucine-rich repeat extensin-like protein 2 (LOC104231345), mRNA	sp|Q9FLQ7|FH20_ARATH/1e-21/Formin-like protein 20 OS=Arabidopsis thaliana GN=FH20 PE=2 SV=3	sita:101785211/1e-25/uncharacterized LOC101785211; K16903 L-tryptophan---pyruvate aminotransferase [EC:2.6.1.99]	STM0960/4e-16/---	PTHR31805/1.1E-28/--	NA
CL7956.Contig2_JJ	CL8627.Contig1_Jhn	11.53	5.3	1.12133	up	gi|976922617|gb|KVI06992.1|/0/UDP-glucuronosyl/UDP-glucosyltransferase [Cynara cardunculus var. scolymus]	gi|731412820|ref|XM_002281288.3|/2e-17/PREDICTED: Vitis vinifera UDP-glycosyltransferase 76C4 (LOC100254809), mRNA	sp|Q9FIA0|U76C2_ARATH/2e-117/UDP-glycosyltransferase 76C2 OS=Arabidopsis thaliana GN=UGT76C2 PE=1 SV=1	spen:107013955/4e-132/UDP-glycosyltransferase 76C4-like; K00699 glucuronosyltransferase [EC:2.4.1.17]	NA	PTHR11926/2.0E-190/--	NA
Unigene29122_JJ	CL8637.Contig1_Jhn	37.67	18.1	1.05743	up	gi|858945876|gb|AKO62850.1|/0/MYC2 transcription factor [Artemisia annua]	gi|858945875|gb|KP119607.1|/0.0/Artemisia annua MYC2 transcription factor mRNA, complete cds	sp|O49687|MYC4_ARATH/2e-111/Transcription factor MYC4 OS=Arabidopsis thaliana GN=MYC4 PE=1 SV=1	vvi:100250607/1e-141/transcription factor MYC2-like; K13422 transcription factor MYC2	NA	PTHR11514:SF28/1.8E-100/--	NA
Unigene43225_JJ	CL8648.Contig2_Jhn	6.32	2.97	1.08946	up	gi|629092511|gb|KCW58506.1|/1.1441e-06/hypothetical protein EUGRSUZ_H01179 [Eucalyptus grandis]	gi|375298814|gb|JQ362483.1|/0.0/Chrysanthemum x morifolium chloroplast, complete genome	NA	NA	NA	NA	NA
Unigene38760_JJ	CL8649.Contig2_Jhn	6.24	2.94	1.08573	up	gi|976903577|gb|KVH91424.1|/3.64588e-104/PUA-like domain-containing protein [Cynara cardunculus var. scolymus]	gi|731436617|ref|XM_002272115.3|/2e-29/PREDICTED: Vitis vinifera uncharacterized LOC100242314 (LOC100242314), transcript variant X11, mRNA	NA	NA	MK0492_2/9e-20/---	PF04266/2.3E-7/ASCH domain	NA
[truncated: 6,642 more rows]

## Sheet: Jh-VS-JJ
Table S4 Differentially expressed genes in the comparison between libraries JJ and Jh
transcript_id(s)	transcript_id(s)	JJ-FPKM	Jh-FPKM	log2FoldChange(JJ/Jh)	Up/Down-Regulation(JJ/Jh)	Nr	Nt	Swissprot	KEGG	COG	Interpro	GO
[truncated: 9,137 more rows]

## Sheet: Jhn-VS-JJD
Table S4 Differentially expressed genes in the comparison between libraries JJD and Jhn
[truncated: 7,150 more rows]

[truncated: 1 more sheets: Jh-VS-JJD]
