# Supplementary material for: Genomic and transcriptomic alterations following intergeneric hybridization and polyploidization in the Chrysanthemum nankingense×Tanacetum vulgare hybrid and allopolyploid (Asteraceae)
Source: Hortic Res. 2018 Feb 7;5:5. doi: 10.1038/s41438-017-0003-0 (PMC5802763; doi:10.1038/s41438-017-0003-0)
Supplement: Supplementary file 14 — Table S11 [file 41438_2017_3_MOESM14_ESM.xlsx]

## Sheet: Sheet1
Table S11 GO classification of additive genes and nonadditive genes in JJ and JJD
Contrast	Ontoloty	GO term	Number of Genes	Gene members
additive genes in JJ	biological_process	biological adhesion	1	Unigene29056_JJ
	biological_process	biological regulation	387	CL2332.Contig1_JJ;CL2332.Contig2_JJ;CL2530.Contig2_JJ;CL3410.Contig1_JJ;CL3410.Contig2_JJ;CL4121.Contig2_JJ;CL1402.Contig4_JJ;CL3458.Contig1_JJ;CL4302.Contig4_JJ;CL1528.Contig1_JJ;CL2508.Contig2_JJ;CL2508.Contig4_JJ;CL4391.Contig1_JJ;CL8426.Contig2_JJ;CL655.Contig2_JJ;CL8430.Contig5_JJ;CL3864.Contig2_JJ;CL1052.Contig1_JJ;Unigene43090_JJ;CL4007.Contig2_JJ;CL7128.Contig1_JJ;CL10351.Contig2_JJ;CL164…
	biological_process	cell killing	1	Unigene22338_JJ
	biological_process	cellular component organization or biogenesis	286	CL5035.Contig2_JJ;CL3352.Contig2_JJ;Unigene48747_JJ;CL3707.Contig1_JJ;CL3825.Contig1_JJ;CL7784.Contig1_JJ;CL655.Contig2_JJ;CL4540.Contig2_JJ;CL1052.Contig1_JJ;Unigene43090_JJ;Unigene8036_JJ;CL5574.Contig1_JJ;CL5574.Contig3_JJ;Unigene10698_JJ;CL352.Contig1_JJ;CL6060.Contig2_JJ;Unigene7381_JJ;Unigene22887_JJ;Unigene3828_JJ;Unigene26751_JJ;Unigene7633_JJ;Unigene18017_JJ;Unigene7118_JJ;Unigene8135_JJ…
	biological_process	cellular process	2108	CL10089.Contig2_JJ;CL7393.Contig2_JJ;Unigene12430_JJ;CL3373.Contig4_JJ;CL3507.Contig2_JJ;CL3408.Contig1_JJ;CL3408.Contig2_JJ;Unigene50311_JJ;CL7903.Contig1_JJ;CL7903.Contig2_JJ;CL2332.Contig1_JJ;CL2332.Contig2_JJ;CL2530.Contig2_JJ;CL5035.Contig2_JJ;CL9302.Contig2_JJ;CL6800.Contig2_JJ;CL8258.Contig1_JJ;Unigene7156_JJ;CL2767.Contig1_JJ;CL8743.Contig1_JJ;CL3410.Contig1_JJ;CL3410.Contig2_JJ;Unigene42…
	L1678.Contig1_JJ;CL5206.Contig1_JJ;CL4371.Contig1_JJ;CL8873.Contig2_JJ;CL6922.Contig1_JJ;CL941.Contig1_JJ;Unigene10289_JJ;CL4294.Contig1_JJ;Unigene45981_JJ;Unigene28293_JJ;CL43.Contig32_JJ;Unigene6992_JJ;CL181.Contig1_JJ;CL1714.Contig2_JJ;Unigene5209_JJ;Unigene20984_JJ;Unigene11585_JJ;CL9512.Contig3_JJ;Unigene26125_JJ;CL2018.Contig1_JJ;CL5035.Contig1_JJ;CL3903.Contig1_JJ;CL3903.Contig2_JJ;Unigene…
	biological_process	detoxification	9	CL7599.Contig1_JJ;CL3055.Contig1_JJ;CL3616.Contig1_JJ;Unigene30881_JJ;CL10246.Contig1_JJ;CL10246.Contig2_JJ;CL5761.Contig1_JJ;Unigene38866_JJ;Unigene34196_JJ
	biological_process	developmental process	68	CL3352.Contig2_JJ;Unigene2262_JJ;CL9844.Contig3_JJ;CL8430.Contig5_JJ;Unigene8135_JJ;CL5350.Contig1_JJ;Unigene3023_JJ;CL584.Contig2_JJ;Unigene10165_JJ;CL1261.Contig2_JJ;Unigene19294_JJ;Unigene25728_JJ;CL263.Contig2_JJ;CL10018.Contig2_JJ;CL10391.Contig1_JJ;Unigene33109_JJ;CL9621.Contig2_JJ;Unigene3520_JJ;CL224.Contig9_JJ;Unigene9982_JJ;Unigene9983_JJ;Unigene2023_JJ;CL4197.Contig1_JJ;CL4197.Contig2_…
	biological_process	growth	9	CL4540.Contig2_JJ;CL10391.Contig1_JJ;CL421.Contig2_JJ;Unigene6317_JJ;Unigene18205_JJ;Unigene4714_JJ;CL2476.Contig2_JJ;Unigene33144_JJ;CL3028.Contig3_JJ
	biological_process	immune system process	9	CL7158.Contig1_JJ;CL8087.Contig2_JJ;Unigene481_JJ;CL9631.Contig1_JJ;Unigene4712_JJ;CL8965.Contig2_JJ;CL7267.Contig2_JJ;Unigene11624_JJ;CL8087.Contig1_JJ
	biological_process	localization	490	CL1349.Contig6_JJ;CL7903.Contig1_JJ;CL7903.Contig2_JJ;Unigene48818_JJ;CL2530.Contig2_JJ;CL5821.Contig1_JJ;CL1286.Contig5_JJ;CL1428.Contig1_JJ;CL8427.Contig1_JJ;Unigene19230_JJ;CL2546.Contig2_JJ;CL4302.Contig2_JJ;CL4302.Contig3_JJ;CL4302.Contig4_JJ;CL7044.Contig2_JJ;CL5353.Contig3_JJ;CL2042.Contig4_JJ;Unigene29075_JJ;Unigene14742_JJ;CL2901.Contig1_JJ;CL309.Contig5_JJ;Unigene18046_JJ;CL4409.Contig1…
	biological_process	metabolic process	2208	CL1730.Contig5_JJ;CL10089.Contig2_JJ;CL5026.Contig2_JJ;CL7393.Contig2_JJ;Unigene17780_JJ;Unigene12430_JJ;CL3373.Contig4_JJ;CL3408.Contig1_JJ;CL3408.Contig2_JJ;CL8517.Contig2_JJ;Unigene50311_JJ;CL8872.Contig1_JJ;CL5035.Contig2_JJ;CL9302.Contig2_JJ;CL6800.Contig2_JJ;CL8258.Contig1_JJ;Unigene7156_JJ;CL2767.Contig1_JJ;CL8743.Contig1_JJ;CL3410.Contig1_JJ;CL3410.Contig2_JJ;Unigene42233_JJ;CL1928.Contig…
	nigene27236_JJ;Unigene9202_JJ;Unigene23492_JJ;Unigene43828_JJ;Unigene33983_JJ;Unigene45609_JJ;Unigene31826_JJ;CL9223.Contig1_JJ;CL9223.Contig2_JJ;Unigene13819_JJ;Unigene16660_JJ;Unigene6379_JJ;Unigene50849_JJ;Unigene4441_JJ;Unigene23199_JJ;Unigene39628_JJ;CL4046.Contig1_JJ;Unigene15477_JJ;CL4393.Contig5_JJ;Unigene12462_JJ;Unigene20287_JJ;Unigene32678_JJ;CL2025.Contig1_JJ;Unigene34356_JJ;CL1578.Co…
	biological_process	multi-organism process	17	CL7158.Contig1_JJ;CL7945.Contig1_JJ;CL7945.Contig2_JJ;CL10391.Contig1_JJ;CL10497.Contig2_JJ;CL391.Contig4_JJ;Unigene481_JJ;CL9631.Contig1_JJ;Unigene35569_JJ;Unigene4712_JJ;CL10105.Contig1_JJ;Unigene22338_JJ;Unigene3143_JJ;Unigene3957_JJ;Unigene47600_JJ;Unigene2386_JJ;CL6018.Contig2_JJ
	biological_process	multicellular organismal process	59	CL3352.Contig2_JJ;Unigene2262_JJ;CL9844.Contig3_JJ;CL8430.Contig5_JJ;Unigene8135_JJ;CL5350.Contig1_JJ;Unigene3023_JJ;CL584.Contig2_JJ;Unigene10165_JJ;CL1261.Contig2_JJ;Unigene19294_JJ;Unigene25728_JJ;CL263.Contig2_JJ;CL10018.Contig2_JJ;CL10391.Contig1_JJ;CL9621.Contig2_JJ;Unigene3520_JJ;CL224.Contig9_JJ;Unigene9982_JJ;Unigene9983_JJ;Unigene2023_JJ;CL4197.Contig1_JJ;CL4197.Contig2_JJ;Unigene35405_…
	biological_process	negative regulation of biological process	25	CL3864.Contig2_JJ;CL9691.Contig1_JJ;CL9691.Contig2_JJ;Unigene33109_JJ;CL3025.Contig3_JJ;CL7694.Contig1_JJ;Unigene4451_JJ;CL7694.Contig2_JJ;CL922.Contig3_JJ;Unigene18640_JJ;Unigene26085_JJ;Unigene4225_JJ;Unigene25691_JJ;Unigene10936_JJ;CL3588.Contig3_JJ;Unigene41411_JJ;Unigene17962_JJ;CL2585.Contig1_JJ;Unigene21176_JJ;CL3588.Contig1_JJ;Unigene17926_JJ;Unigene38027_JJ;Unigene7164_JJ;CL922.Contig2_J…
	biological_process	positive regulation of biological process	21	CL1052.Contig1_JJ;Unigene7381_JJ;CL7158.Contig1_JJ;CL10018.Contig2_JJ;CL9956.Contig1_JJ;CL6716.Contig2_JJ;CL7114.Contig2_JJ;CL7114.Contig3_JJ;Unigene15410_JJ;Unigene726_JJ;Unigene7178_JJ;Unigene18034_JJ;Unigene30235_JJ;CL2970.Contig3_JJ;Unigene14290_JJ;CL2785.Contig1_JJ;CL2785.Contig2_JJ;Unigene31393_JJ;Unigene7034_JJ;Unigene48760_JJ;CL5698.Contig2_JJ
	biological_process	regulation of biological process	342	CL2332.Contig1_JJ;CL2332.Contig2_JJ;CL2530.Contig2_JJ;CL3410.Contig1_JJ;CL3410.Contig2_JJ;CL4121.Contig2_JJ;CL1402.Contig4_JJ;CL3458.Contig1_JJ;CL1528.Contig1_JJ;CL2508.Contig2_JJ;CL2508.Contig4_JJ;CL4391.Contig1_JJ;CL8426.Contig2_JJ;CL655.Contig2_JJ;CL3864.Contig2_JJ;CL1052.Contig1_JJ;Unigene43090_JJ;CL4007.Contig2_JJ;CL7128.Contig1_JJ;CL10351.Contig2_JJ;CL1647.Contig2_JJ;CL1926.Contig3_JJ;CL192…
	biological_process	reproduction	29	Unigene37992_JJ;CL4302.Contig4_JJ;CL5778.Contig1_JJ;CL4893.Contig2_JJ;Unigene47257_JJ;Unigene23594_JJ;CL5015.Contig1_JJ;CL2310.Contig4_JJ;Unigene43223_JJ;CL7692.Contig3_JJ;Unigene42572_JJ;CL1318.Contig1_JJ;Unigene39531_JJ;Unigene11295_JJ;CL4211.Contig1_JJ;Unigene31029_JJ;Unigene42691_JJ;Unigene40781_JJ;Unigene43148_JJ;CL2711.Contig2_JJ;Unigene21592_JJ;Unigene16056_JJ;Unigene34196_JJ;Unigene18387_…
	biological_process	reproductive process	29	CL3352.Contig2_JJ;Unigene2262_JJ;Unigene18017_JJ;CL5350.Contig1_JJ;Unigene3023_JJ;Unigene10165_JJ;CL1261.Contig2_JJ;Unigene19294_JJ;Unigene25728_JJ;CL10391.Contig1_JJ;CL10497.Contig2_JJ;Unigene35569_JJ;CL9956.Contig1_JJ;CL6716.Contig2_JJ;Unigene30198_JJ;CL10105.Contig1_JJ;Unigene37859_JJ;CL9321.Contig2_JJ;Unigene22862_JJ;Unigene3957_JJ;Unigene10597_JJ;Unigene9370_JJ;Unigene39217_JJ;Unigene9761_JJ…
	biological_process	response to stimulus	307	CL3507.Contig2_JJ;CL2332.Contig1_JJ;CL2332.Contig2_JJ;CL2530.Contig2_JJ;CL2139.Contig2_JJ;CL2139.Contig1_JJ;CL1402.Contig4_JJ;CL8225.Contig3_JJ;CL8225.Contig4_JJ;Unigene22678_JJ;Unigene2262_JJ;Unigene3870_JJ;CL4708.Contig1_JJ;CL5353.Contig3_JJ;CL1501.Contig1_JJ;Unigene35604_JJ;CL2508.Contig2_JJ;CL2508.Contig4_JJ;CL4391.Contig1_JJ;CL8426.Contig2_JJ;CL4663.Contig6_JJ;CL4007.Contig2_JJ;Unigene6351_J…
	biological_process	signaling	135	CL2332.Contig1_JJ;CL2332.Contig2_JJ;CL2530.Contig2_JJ;CL2508.Contig2_JJ;CL2508.Contig4_JJ;CL4391.Contig1_JJ;CL8426.Contig2_JJ;CL4007.Contig2_JJ;CL1647.Contig2_JJ;CL1926.Contig3_JJ;CL1926.Contig5_JJ;CL5023.Contig1_JJ;CL792.Contig4_JJ;CL888.Contig1_JJ;Unigene43077_JJ;CL351.Contig3_JJ;Unigene10253_JJ;CL5015.Contig1_JJ;CL1261.Contig2_JJ;CL6363.Contig1_JJ;CL263.Contig2_JJ;CL7158.Contig1_JJ;Unigene1633…
	biological_process	single-organism process	1116	CL5026.Contig2_JJ;Unigene12430_JJ;CL3507.Contig2_JJ;CL3408.Contig1_JJ;CL3408.Contig2_JJ;Unigene50311_JJ;CL7903.Contig1_JJ;CL7903.Contig2_JJ;CL2332.Contig1_JJ;CL2332.Contig2_JJ;CL2530.Contig2_JJ;CL6800.Contig2_JJ;CL2767.Contig1_JJ;Unigene29076_JJ;Unigene10135_JJ;CL1740.Contig2_JJ;CL4117.Contig7_JJ;CL5550.Contig2_JJ;Unigene37992_JJ;CL3352.Contig2_JJ;Unigene19230_JJ;CL3458.Contig1_JJ;Unigene9254_JJ;…
	cellular_component	cell	1679	CL6189.Contig2_JJ;CL10089.Contig2_JJ;Unigene9107_JJ;Unigene6731_JJ;CL1349.Contig6_JJ;CL3408.Contig1_JJ;CL3408.Contig2_JJ;Unigene48818_JJ;CL2530.Contig2_JJ;CL5035.Contig2_JJ;CL9302.Contig2_JJ;CL6800.Contig2_JJ;Unigene7156_JJ;CL3410.Contig1_JJ;CL3410.Contig2_JJ;CL2139.Contig2_JJ;CL2139.Contig1_JJ;Unigene42233_JJ;CL5556.Contig1_JJ;Unigene3912_JJ;Unigene29076_JJ;CL7721.Contig2_JJ;CL5885.Contig3_JJ;CL…
	cellular_component	cell junction	18	CL2544.Contig2_JJ;CL2544.Contig1_JJ;Unigene35360_JJ;Unigene35361_JJ;CL1466.Contig4_JJ;Unigene4636_JJ;Unigene35569_JJ;Unigene17568_JJ;Unigene12463_JJ;Unigene37005_JJ;Unigene48401_JJ;Unigene43098_JJ;Unigene47254_JJ;CL6670.Contig1_JJ;Unigene16064_JJ;Unigene14863_JJ;CL928.Contig2_JJ;Unigene35295_JJ
	cellular_component	cell part	1652	CL6189.Contig2_JJ;CL10089.Contig2_JJ;Unigene9107_JJ;Unigene6731_JJ;CL1349.Contig6_JJ;CL3408.Contig1_JJ;CL3408.Contig2_JJ;Unigene48818_JJ;CL2530.Contig2_JJ;CL5035.Contig2_JJ;CL9302.Contig2_JJ;CL6800.Contig2_JJ;Unigene7156_JJ;CL3410.Contig1_JJ;CL3410.Contig2_JJ;CL2139.Contig2_JJ;CL2139.Contig1_JJ;Unigene42233_JJ;CL5556.Contig1_JJ;Unigene3912_JJ;Unigene29076_JJ;CL7721.Contig2_JJ;CL5885.Contig3_JJ;CL…
	cellular_component	extracellular region	30	CL3408.Contig1_JJ;CL3408.Contig2_JJ;CL3825.Contig1_JJ;Unigene14602_JJ;CL5872.Contig2_JJ;CL10497.Contig2_JJ;CL298.Contig1_JJ;Unigene35580_JJ;Unigene35569_JJ;CL5735.Contig1_JJ;Unigene33114_JJ;Unigene22338_JJ;Unigene2925_JJ;CL7981.Contig1_JJ;Unigene29682_JJ;CL5864.Contig1_JJ;Unigene494_JJ;CL2476.Contig2_JJ;CL2427.Contig2_JJ;Unigene8459_JJ;CL10167.Contig2_JJ;Unigene16362_JJ;Unigene21023_JJ;CL2427.Con…
	cellular_component	extracellular region part	4	Unigene35580_JJ;CL8218.Contig1_JJ;CL5490.Contig3_JJ;CL2566.Contig2_JJ
	cellular_component	macromolecular complex	511	CL10089.Contig2_JJ;CL5035.Contig2_JJ;CL9302.Contig2_JJ;Unigene7156_JJ;Unigene42233_JJ;Unigene17948_JJ;Unigene8651_JJ;Unigene31249_JJ;CL3352.Contig2_JJ;CL2556.Contig2_JJ;CL6850.Contig1_JJ;CL7044.Contig2_JJ;Unigene16579_JJ;CL4839.Contig1_JJ;CL4708.Contig1_JJ;CL5272.Contig2_JJ;CL110.Contig1_JJ;CL110.Contig2_JJ;CL2613.Contig1_JJ;CL2613.Contig4_JJ;CL2613.Contig3_JJ;CL655.Contig2_JJ;Unigene50718_JJ;Uni…
	cellular_component	membrane	1557	Unigene26560_JJ;Unigene12430_JJ;CL3373.Contig4_JJ;CL8517.Contig2_JJ;Unigene48994_JJ;CL7903.Contig1_JJ;CL7903.Contig2_JJ;Unigene891_JJ;Unigene7156_JJ;CL5637.Contig4_JJ;Unigene29625_JJ;CL5637.Contig2_JJ;CL8743.Contig1_JJ;CL2139.Contig2_JJ;CL2139.Contig1_JJ;Unigene42233_JJ;CL323.Contig1_JJ;Unigene15845_JJ;Unigene43944_JJ;CL852.Contig6_JJ;Unigene36049_JJ;CL4061.Contig4_JJ;CL5821.Contig1_JJ;CL1286.Con…
	cellular_component	membrane part	1154	Unigene26560_JJ;Unigene12430_JJ;CL3373.Contig4_JJ;CL8517.Contig2_JJ;CL7903.Contig1_JJ;CL7903.Contig2_JJ;Unigene891_JJ;Unigene7156_JJ;CL5637.Contig4_JJ;Unigene29625_JJ;CL5637.Contig2_JJ;CL8743.Contig1_JJ;Unigene42233_JJ;Unigene15845_JJ;Unigene43944_JJ;CL852.Contig6_JJ;Unigene36049_JJ;CL4061.Contig4_JJ;CL5821.Contig1_JJ;CL1286.Contig5_JJ;CL1286.Contig2_JJ;Unigene9357_JJ;CL1428.Contig1_JJ;CL8427.Con…
	cellular_component	membrane-enclosed lumen	77	CL9302.Contig2_JJ;CL8225.Contig3_JJ;CL8225.Contig4_JJ;CL3352.Contig2_JJ;Unigene13446_JJ;Unigene13445_JJ;CL6517.Contig2_JJ;CL5778.Contig1_JJ;Unigene8135_JJ;CL2991.Contig3_JJ;Unigene3023_JJ;CL9691.Contig1_JJ;CL9691.Contig2_JJ;CL2175.Contig1_JJ;CL2175.Contig2_JJ;CL2175.Contig3_JJ;CL6549.Contig1_JJ;CL6549.Contig2_JJ;Unigene10165_JJ;Unigene42231_JJ;CL4469.Contig2_JJ;Unigene6176_JJ;CL10018.Contig2_JJ;U…
	cellular_component	nucleoid	4	Unigene7381_JJ;Unigene40340_JJ;Unigene2214_JJ;Unigene33982_JJ
	cellular_component	organelle	1068	CL10089.Contig2_JJ;Unigene9107_JJ;CL2530.Contig2_JJ;CL9302.Contig2_JJ;CL3410.Contig1_JJ;CL3410.Contig2_JJ;Unigene42233_JJ;Unigene29076_JJ;CL7721.Contig2_JJ;CL3878.Contig1_JJ;Unigene17948_JJ;Unigene8651_JJ;CL1286.Contig10_JJ;CL1286.Contig7_JJ;Unigene31249_JJ;CL5169.Contig5_JJ;CL8225.Contig3_JJ;CL8225.Contig4_JJ;CL5550.Contig2_JJ;Unigene25382_JJ;CL3352.Contig2_JJ;Unigene19230_JJ;CL4734.Contig9_JJ;U…
	cellular_component	organelle part	478	CL2530.Contig2_JJ;CL9302.Contig2_JJ;Unigene42233_JJ;Unigene29076_JJ;Unigene17948_JJ;Unigene8651_JJ;CL8225.Contig3_JJ;CL8225.Contig4_JJ;CL3352.Contig2_JJ;CL7641.Contig1_JJ;CL7641.Contig2_JJ;Unigene30543_JJ;Unigene4115_JJ;Unigene12168_JJ;CL110.Contig1_JJ;CL110.Contig2_JJ;CL7784.Contig1_JJ;Unigene50718_JJ;Unigene10462_JJ;CL1052.Contig1_JJ;CL6362.Contig1_JJ;CL1853.Contig2_JJ;CL7595.Contig3_JJ;CL9755.…
	cellular_component	supramolecular fiber	24	CL7641.Contig1_JJ;CL7641.Contig2_JJ;Unigene30543_JJ;Unigene4115_JJ;Unigene12168_JJ;CL3343.Contig3_JJ;Unigene5220_JJ;Unigene9212_JJ;CL3343.Contig4_JJ;Unigene23580_JJ;CL3882.Contig1_JJ;CL3635.Contig2_JJ;Unigene24985_JJ;CL8737.Contig1_JJ;Unigene33096_JJ;Unigene30198_JJ;Unigene8839_JJ;Unigene13213_JJ;Unigene13118_JJ;Unigene858_JJ;Unigene6928_JJ;CL7724.Contig1_JJ;Unigene2309_JJ;CL3635.Contig1_JJ
	cellular_component	symplast	18	CL2544.Contig2_JJ;CL2544.Contig1_JJ;Unigene35360_JJ;Unigene35361_JJ;CL1466.Contig4_JJ;Unigene4636_JJ;Unigene35569_JJ;Unigene17568_JJ;Unigene12463_JJ;Unigene37005_JJ;Unigene48401_JJ;Unigene43098_JJ;Unigene47254_JJ;CL6670.Contig1_JJ;Unigene16064_JJ;Unigene14863_JJ;CL928.Contig2_JJ;Unigene35295_JJ
	cellular_component	virion	5	CL4565.Contig3_JJ;Unigene18141_JJ;CL3982.Contig2_JJ;Unigene16104_JJ;Unigene39418_JJ
	cellular_component	virion part	5	CL4565.Contig3_JJ;Unigene18141_JJ;CL3982.Contig2_JJ;Unigene16104_JJ;Unigene39418_JJ
	molecular_function	antioxidant activity	9	CL7599.Contig1_JJ;CL3055.Contig1_JJ;CL3616.Contig1_JJ;Unigene30881_JJ;CL10246.Contig1_JJ;CL10246.Contig2_JJ;CL5761.Contig1_JJ;Unigene38866_JJ;Unigene34196_JJ
	molecular_function	binding	1888	Unigene9107_JJ;CL7393.Contig2_JJ;Unigene26560_JJ;Unigene12430_JJ;CL3373.Contig4_JJ;Unigene50311_JJ;Unigene48818_JJ;CL2530.Contig2_JJ;CL6800.Contig2_JJ;CL2767.Contig1_JJ;CL3410.Contig1_JJ;CL3410.Contig2_JJ;CL1928.Contig5_JJ;CL5556.Contig1_JJ;Unigene42593_JJ;Unigene3912_JJ;Unigene46455_JJ;CL6114.Contig3_JJ;CL1291.Contig1_JJ;Unigene10135_JJ;Unigene26531_JJ;CL2359.Contig3_JJ;CL1740.Contig2_JJ;Unigene…
	molecular_function	catalytic activity	2134	CL1730.Contig5_JJ;CL5026.Contig2_JJ;CL7393.Contig2_JJ;Unigene17780_JJ;Unigene26560_JJ;Unigene12430_JJ;CL3373.Contig4_JJ;CL3408.Contig1_JJ;CL3408.Contig2_JJ;CL8517.Contig2_JJ;Unigene50311_JJ;CL8872.Contig1_JJ;CL9302.Contig2_JJ;CL6800.Contig2_JJ;CL8258.Contig1_JJ;CL2767.Contig1_JJ;CL7879.Contig2_JJ;CL5637.Contig4_JJ;Unigene29625_JJ;CL5637.Contig2_JJ;CL8743.Contig1_JJ;Unigene42233_JJ;CL1928.Contig5_…
	e5961_JJ;CL7780.Contig1_JJ;CL1979.Contig2_JJ;CL2468.Contig3_JJ;CL9395.Contig1_JJ;Unigene30245_JJ;Unigene9528_JJ;CL626.Contig4_JJ;CL4068.Contig2_JJ;CL6165.Contig4_JJ;CL5830.Contig1_JJ;Unigene19080_JJ;CL1696.Contig4_JJ;CL759.Contig1_JJ;CL7258.Contig1_JJ;CL7482.Contig1_JJ;CL7125.Contig2_JJ;CL106.Contig3_JJ;CL2410.Contig1_JJ;CL7505.Contig3_JJ;CL736.Contig2_JJ;Unigene26732_JJ;Unigene33525_JJ;CL5300.Co…
	molecular_function	electron carrier activity	18	CL7070.Contig2_JJ;CL3488.Contig1_JJ;Unigene1983_JJ;CL6694.Contig1_JJ;Unigene9505_JJ;Unigene49224_JJ;Unigene16089_JJ;Unigene42677_JJ;Unigene17425_JJ;Unigene30925_JJ;Unigene17025_JJ;Unigene33187_JJ;Unigene13336_JJ;Unigene16088_JJ;Unigene7537_JJ;Unigene17976_JJ;Unigene4441_JJ;CL3488.Contig2_JJ
	molecular_function	molecular function regulator	37	CL2332.Contig1_JJ;CL2332.Contig2_JJ;CL4581.Contig2_JJ;CL4581.Contig1_JJ;CL6329.Contig2_JJ;CL888.Contig1_JJ;Unigene43077_JJ;CL954.Contig2_JJ;Unigene6959_JJ;Unigene27737_JJ;CL1655.Contig3_JJ;Unigene2970_JJ;Unigene9597_JJ;CL3806.Contig4_JJ;Unigene48416_JJ;Unigene20924_JJ;Unigene2479_JJ;Unigene9446_JJ;Unigene40807_JJ;Unigene32719_JJ;Unigene47871_JJ;Unigene2570_JJ;Unigene41411_JJ;Unigene20641_JJ;CL157…
	molecular_function	molecular transducer activity	7	CL5023.Contig1_JJ;Unigene14776_JJ;Unigene23121_JJ;CL2423.Contig1_JJ;Unigene50508_JJ;Unigene3284_JJ;CL957.Contig2_JJ
	molecular_function	nucleic acid binding transcription factor activity	14	CL3410.Contig1_JJ;CL3410.Contig2_JJ;CL4121.Contig2_JJ;CL8394.Contig1_JJ;CL3366.Contig2_JJ;CL633.Contig3_JJ;CL7942.Contig1_JJ;CL1091.Contig2_JJ;Unigene37559_JJ;CL7814.Contig1_JJ;Unigene3412_JJ;Unigene14762_JJ;Unigene15477_JJ;Unigene34356_JJ
	molecular_function	nutrient reservoir activity	5	Unigene2278_JJ;CL5735.Contig1_JJ;Unigene494_JJ;Unigene36017_JJ;Unigene77_JJ
	molecular_function	protein tag	2	Unigene10899_JJ;Unigene17925_JJ
	molecular_function	signal transducer activity	28	CL4007.Contig2_JJ;CL5023.Contig1_JJ;CL792.Contig4_JJ;CL6462.Contig2_JJ;CL6462.Contig1_JJ;CL351.Contig3_JJ;CL5015.Contig1_JJ;CL6363.Contig1_JJ;CL263.Contig2_JJ;CL9459.Contig2_JJ;CL9459.Contig1_JJ;Unigene14776_JJ;Unigene23121_JJ;CL2423.Contig1_JJ;Unigene14165_JJ;CL9353.Contig1_JJ;Unigene50508_JJ;Unigene18034_JJ;CL638.Contig1_JJ;Unigene28987_JJ;Unigene9461_JJ;Unigene31393_JJ;CL7706.Contig3_JJ;Unigen…
	molecular_function	structural molecule activity	199	CL10089.Contig2_JJ;Unigene8651_JJ;Unigene31249_JJ;CL7641.Contig1_JJ;CL7641.Contig2_JJ;Unigene30543_JJ;Unigene4115_JJ;Unigene12168_JJ;CL110.Contig1_JJ;CL110.Contig2_JJ;CL6362.Contig1_JJ;CL1853.Contig2_JJ;Unigene8036_JJ;CL3343.Contig3_JJ;Unigene5220_JJ;Unigene9212_JJ;CL3343.Contig4_JJ;CL5574.Contig1_JJ;CL5574.Contig3_JJ;Unigene27661_JJ;Unigene13446_JJ;Unigene13445_JJ;CL8744.Contig1_JJ;Unigene18483_…
	molecular_function	transcription factor activity, protein binding	6	CL6517.Contig2_JJ;Unigene28102_JJ;Unigene17855_JJ;CL3903.Contig1_JJ;CL3903.Contig2_JJ;CL4353.Contig1_JJ
	molecular_function	transporter activity	238	CL7903.Contig1_JJ;CL7903.Contig2_JJ;CL2530.Contig2_JJ;CL1428.Contig1_JJ;CL8427.Contig1_JJ;Unigene19230_JJ;CL2546.Contig2_JJ;CL4302.Contig2_JJ;CL4302.Contig3_JJ;CL4302.Contig4_JJ;CL5353.Contig3_JJ;CL2042.Contig4_JJ;Unigene29075_JJ;Unigene14742_JJ;CL2901.Contig1_JJ;Unigene18046_JJ;CL4409.Contig1_JJ;CL4409.Contig2_JJ;CL9755.Contig1_JJ;CL9755.Contig2_JJ;CL293.Contig1_JJ;CL293.Contig3_JJ;CL1124.Contig…
nonadditive genes in JJ	biological_process	biological adhesion	3	CL2836.Contig1_JJ;CL10138.Contig2_JJ;Unigene18537_JJ
	biological_process	biological regulation	166	CL8394.Contig2_JJ;Unigene11245_JJ;CL1667.Contig3_JJ;Unigene10609_JJ;CL1052.Contig2_JJ;CL4663.Contig3_JJ;Unigene48834_JJ;Unigene43948_JJ;Unigene335_JJ;CL4581.Contig4_JJ;CL2813.Contig3_JJ;CL1678.Contig3_JJ;Unigene48161_JJ;CL9554.Contig1_JJ;Unigene13809_JJ;Unigene9368_JJ;CL9512.Contig1_JJ;Unigene391_JJ;Unigene34035_JJ;CL6094.Contig2_JJ;Unigene50750_JJ;Unigene36020_JJ;CL351.Contig1_JJ;Unigene34041_JJ…
	biological_process	cellular component organization or biogenesis	132	Unigene10609_JJ;CL7784.Contig2_JJ;CL1052.Contig2_JJ;Unigene42557_JJ;Unigene27_JJ;CL10483.Contig1_JJ;CL3028.Contig4_JJ;Unigene6658_JJ;Unigene9579_JJ;CL7006.Contig3_JJ;Unigene26977_JJ;Unigene36020_JJ;Unigene41874_JJ;Unigene32169_JJ;CL1117.Contig1_JJ;CL1117.Contig2_JJ;Unigene43604_JJ;Unigene15622_JJ;CL4095.Contig2_JJ;Unigene21085_JJ;CL8141.Contig2_JJ;Unigene39026_JJ;CL3028.Contig5_JJ;CL1074.Contig1_…
	biological_process	cellular process	1066	CL8394.Contig2_JJ;CL8743.Contig2_JJ;Unigene40707_JJ;Unigene25379_JJ;CL4263.Contig3_JJ;CL1667.Contig3_JJ;CL4607.Contig2_JJ;CL2907.Contig3_JJ;CL7096.Contig2_JJ;CL9710.Contig3_JJ;Unigene10609_JJ;CL7784.Contig2_JJ;Unigene2560_JJ;Unigene44773_JJ;CL2433.Contig2_JJ;CL1052.Contig2_JJ;CL4663.Contig3_JJ;Unigene42557_JJ;CL1853.Contig3_JJ;Unigene48834_JJ;Unigene43948_JJ;Unigene335_JJ;CL4581.Contig4_JJ;CL2813…
	biological_process	detoxification	5	CL7096.Contig2_JJ;CL3055.Contig2_JJ;Unigene19531_JJ;Unigene10859_JJ;CL5761.Contig2_JJ
	biological_process	developmental process	27	CL10483.Contig1_JJ;CL3028.Contig4_JJ;CL9512.Contig1_JJ;Unigene262_JJ;CL8346.Contig1_JJ;CL8635.Contig1_JJ;Unigene21085_JJ;Unigene18581_JJ;CL3028.Contig5_JJ;CL1074.Contig1_JJ;Unigene16854_JJ;CL584.Contig5_JJ;CL10391.Contig2_JJ;Unigene23275_JJ;CL5777.Contig2_JJ;CL8346.Contig2_JJ;Unigene24203_JJ;Unigene24204_JJ;CL5794.Contig1_JJ;Unigene46626_JJ;CL1470.Contig3_JJ;CL3660.Contig5_JJ;Unigene8936_JJ;Unige…
	biological_process	growth	5	CL3028.Contig4_JJ;Unigene26977_JJ;CL3028.Contig5_JJ;CL10391.Contig2_JJ;CL421.Contig3_JJ
	biological_process	immune system process	6	CL4663.Contig3_JJ;Unigene46445_JJ;CL971.Contig2_JJ;Unigene25800_JJ;CL7267.Contig1_JJ;CL5081.Contig2_JJ
	biological_process	localization	316	CL1349.Contig5_JJ;Unigene6907_JJ;CL6048.Contig4_JJ;CL6839.Contig2_JJ;CL473.Contig1_JJ;Unigene18044_JJ;Unigene44271_JJ;CL2491.Contig2_JJ;Unigene2008_JJ;CL3476.Contig6_JJ;Unigene40138_JJ;CL5976.Contig2_JJ;CL9930.Contig4_JJ;Unigene7180_JJ;CL4320.Contig1_JJ;CL8234.Contig2_JJ;Unigene9579_JJ;CL9554.Contig1_JJ;CL6344.Contig2_JJ;Unigene5387_JJ;Unigene10512_JJ;CL7541.Contig2_JJ;Unigene26624_JJ;CL5369.Cont…
	biological_process	metabolic process	1175	CL8394.Contig2_JJ;Unigene34994_JJ;CL8743.Contig2_JJ;Unigene40707_JJ;Unigene25379_JJ;CL4263.Contig3_JJ;Unigene4246_JJ;CL1667.Contig3_JJ;CL4607.Contig2_JJ;CL2907.Contig3_JJ;CL5052.Contig1_JJ;Unigene24972_JJ;CL7096.Contig2_JJ;CL9710.Contig3_JJ;Unigene10609_JJ;CL7784.Contig2_JJ;Unigene2560_JJ;Unigene44773_JJ;Unigene9488_JJ;CL7047.Contig1_JJ;CL6966.Contig1_JJ;CL2433.Contig2_JJ;CL823.Contig2_JJ;Unigene…
	biological_process	multi-organism process	7	Unigene46445_JJ;Unigene16854_JJ;CL10391.Contig2_JJ;CL391.Contig11_JJ;Unigene25800_JJ;Unigene7472_JJ;CL391.Contig8_JJ
	biological_process	multicellular organismal process	20	CL10483.Contig1_JJ;Unigene262_JJ;CL8346.Contig1_JJ;CL8635.Contig1_JJ;Unigene21085_JJ;Unigene18581_JJ;CL1074.Contig1_JJ;Unigene16854_JJ;CL10391.Contig2_JJ;Unigene23275_JJ;CL8346.Contig2_JJ;Unigene24203_JJ;Unigene24204_JJ;CL5794.Contig1_JJ;Unigene46626_JJ;CL1470.Contig3_JJ;CL3660.Contig5_JJ;Unigene8936_JJ;Unigene8938_JJ;CL7329.Contig1_JJ
	biological_process	negative regulation of biological process	10	Unigene10609_JJ;CL2813.Contig3_JJ;CL1355.Contig1_JJ;Unigene10565_JJ;CL709.Contig7_JJ;CL7029.Contig2_JJ;CL8827.Contig1_JJ;Unigene41061_JJ;Unigene40826_JJ;CL2585.Contig2_JJ
	biological_process	positive regulation of biological process	9	CL1052.Contig2_JJ;CL4663.Contig3_JJ;Unigene35538_JJ;Unigene20809_JJ;Unigene19622_JJ;CL7114.Contig1_JJ;Unigene25800_JJ;Unigene39924_JJ;Unigene50682_JJ
	biological_process	regulation of biological process	146	CL8394.Contig2_JJ;CL1667.Contig3_JJ;Unigene10609_JJ;CL1052.Contig2_JJ;CL4663.Contig3_JJ;Unigene48834_JJ;Unigene43948_JJ;Unigene335_JJ;CL4581.Contig4_JJ;CL2813.Contig3_JJ;CL1678.Contig3_JJ;Unigene48161_JJ;CL9554.Contig1_JJ;Unigene13809_JJ;Unigene9368_JJ;CL9512.Contig1_JJ;Unigene391_JJ;CL6094.Contig2_JJ;Unigene50750_JJ;Unigene36020_JJ;CL351.Contig1_JJ;Unigene34041_JJ;Unigene46445_JJ;CL9856.Contig2_…
	biological_process	reproduction	12	CL10483.Contig1_JJ;Unigene262_JJ;CL8635.Contig1_JJ;Unigene21085_JJ;Unigene18581_JJ;Unigene16854_JJ;CL10391.Contig2_JJ;Unigene23275_JJ;Unigene24204_JJ;Unigene46626_JJ;Unigene8936_JJ;Unigene8938_JJ
	biological_process	reproductive process	12	CL10483.Contig1_JJ;Unigene262_JJ;CL8635.Contig1_JJ;Unigene21085_JJ;Unigene18581_JJ;Unigene16854_JJ;CL10391.Contig2_JJ;Unigene23275_JJ;Unigene24204_JJ;Unigene46626_JJ;Unigene8936_JJ;Unigene8938_JJ
	biological_process	response to stimulus	143	Unigene11245_JJ;CL1667.Contig3_JJ;CL7096.Contig2_JJ;CL4663.Contig3_JJ;Unigene42557_JJ;Unigene43948_JJ;Unigene335_JJ;CL5024.Contig1_JJ;Unigene13809_JJ;Unigene4167_JJ;Unigene2409_JJ;Unigene13303_JJ;Unigene50750_JJ;CL351.Contig1_JJ;Unigene46445_JJ;Unigene8339_JJ;CL4663.Contig8_JJ;CL6657.Contig1_JJ;CL9856.Contig2_JJ;Unigene7644_JJ;CL8736.Contig1_JJ;CL971.Contig2_JJ;Unigene28326_JJ;CL7128.Contig4_JJ;U…
	biological_process	rhythmic process	1	Unigene23110_JJ
	biological_process	signaling	57	CL4663.Contig3_JJ;Unigene43948_JJ;Unigene335_JJ;Unigene13809_JJ;Unigene50750_JJ;CL351.Contig1_JJ;Unigene46445_JJ;CL9856.Contig2_JJ;CL8736.Contig1_JJ;Unigene28326_JJ;Unigene35538_JJ;CL6363.Contig2_JJ;CL5411.Contig1_JJ;Unigene49379_JJ;CL1926.Contig4_JJ;CL2423.Contig9_JJ;CL2423.Contig10_JJ;CL2423.Contig11_JJ;Unigene45337_JJ;CL2989.Contig2_JJ;CL2989.Contig4_JJ;CL792.Contig2_JJ;CL792.Contig3_JJ;CL792.…
	biological_process	single-organism process	623	Unigene34994_JJ;Unigene25379_JJ;Unigene4246_JJ;CL1667.Contig3_JJ;CL2907.Contig3_JJ;CL5052.Contig1_JJ;Unigene24972_JJ;CL7096.Contig2_JJ;CL473.Contig1_JJ;Unigene10609_JJ;Unigene44773_JJ;CL7047.Contig1_JJ;CL2433.Contig2_JJ;CL1052.Contig2_JJ;CL4663.Contig3_JJ;Unigene18044_JJ;Unigene42557_JJ;Unigene48834_JJ;Unigene43948_JJ;Unigene335_JJ;CL8867.Contig3_JJ;CL920.Contig3_JJ;CL9317.Contig2_JJ;CL4270.Conti…
	cellular_component	cell	789	CL1349.Contig5_JJ;Unigene6907_JJ;Unigene25379_JJ;CL9710.Contig3_JJ;CL473.Contig1_JJ;Unigene10609_JJ;CL7784.Contig2_JJ;Unigene44773_JJ;CL1052.Contig2_JJ;Unigene42557_JJ;CL1853.Contig3_JJ;Unigene44335_JJ;Unigene48834_JJ;CL4581.Contig4_JJ;CL2813.Contig3_JJ;CL4270.Contig1_JJ;Unigene27_JJ;CL5517.Contig3_JJ;CL8285.Contig3_JJ;CL6922.Contig2_JJ;CL10483.Contig1_JJ;Unigene30386_JJ;CL1678.Contig3_JJ;Unigene…
	cellular_component	cell junction	12	CL7259.Contig1_JJ;Unigene26624_JJ;CL202.Contig1_JJ;CL202.Contig3_JJ;Unigene50648_JJ;Unigene26637_JJ;Unigene29829_JJ;Unigene20710_JJ;CL1453.Contig2_JJ;CL1453.Contig3_JJ;Unigene15521_JJ;CL7329.Contig1_JJ
	cellular_component	cell part	783	CL1349.Contig5_JJ;Unigene6907_JJ;Unigene25379_JJ;CL9710.Contig3_JJ;CL473.Contig1_JJ;Unigene10609_JJ;CL7784.Contig2_JJ;Unigene44773_JJ;CL1052.Contig2_JJ;Unigene42557_JJ;CL1853.Contig3_JJ;Unigene44335_JJ;CL4581.Contig4_JJ;CL2813.Contig3_JJ;CL4270.Contig1_JJ;Unigene27_JJ;CL5517.Contig3_JJ;CL8285.Contig3_JJ;CL6922.Contig2_JJ;CL10483.Contig1_JJ;Unigene30386_JJ;CL1678.Contig3_JJ;Unigene4052_JJ;CL262.Co…
	cellular_component	extracellular region	14	CL7763.Contig2_JJ;Unigene41874_JJ;CL7575.Contig1_JJ;CL3825.Contig2_JJ;CL10007.Contig1_JJ;Unigene9509_JJ;CL298.Contig4_JJ;CL5735.Contig2_JJ;Unigene47876_JJ;CL5864.Contig2_JJ;Unigene38724_JJ;Unigene38725_JJ;CL298.Contig2_JJ;CL298.Contig3_JJ
	cellular_component	extracellular region part	1	CL7763.Contig2_JJ
	cellular_component	macromolecular complex	192	Unigene10609_JJ;Unigene44773_JJ;CL1052.Contig2_JJ;Unigene42557_JJ;CL1853.Contig3_JJ;CL2813.Contig3_JJ;Unigene27_JJ;CL6922.Contig2_JJ;CL10483.Contig1_JJ;Unigene30386_JJ;Unigene4052_JJ;CL262.Contig3_JJ;Unigene33674_JJ;Unigene16031_JJ;Unigene32421_JJ;Unigene49209_JJ;Unigene16368_JJ;Unigene2982_JJ;CL7006.Contig3_JJ;Unigene19867_JJ;CL6619.Contig1_JJ;Unigene4167_JJ;Unigene2150_JJ;Unigene7148_JJ;Unigene…
	cellular_component	membrane	777	Unigene34994_JJ;CL8743.Contig2_JJ;CL6048.Contig4_JJ;CL6839.Contig2_JJ;Unigene44773_JJ;CL6759.Contig2_JJ;Unigene18044_JJ;Unigene44335_JJ;Unigene44271_JJ;CL4270.Contig1_JJ;Unigene8203_JJ;CL2491.Contig2_JJ;CL448.Contig1_JJ;CL2919.Contig3_JJ;Unigene4052_JJ;CL7198.Contig2_JJ;Unigene6091_JJ;Unigene6035_JJ;CL7259.Contig1_JJ;CL8843.Contig2_JJ;CL7523.Contig1_JJ;CL5032.Contig2_JJ;Unigene2008_JJ;CL3476.Cont…
	cellular_component	membrane part	586	Unigene34994_JJ;CL8743.Contig2_JJ;CL6839.Contig2_JJ;Unigene44773_JJ;CL6759.Contig2_JJ;Unigene18044_JJ;Unigene44335_JJ;Unigene44271_JJ;CL4270.Contig1_JJ;Unigene8203_JJ;CL2491.Contig2_JJ;CL448.Contig1_JJ;Unigene4052_JJ;CL7198.Contig2_JJ;Unigene6091_JJ;Unigene6035_JJ;CL7259.Contig1_JJ;CL8843.Contig2_JJ;CL7523.Contig1_JJ;CL5032.Contig2_JJ;Unigene2008_JJ;CL3476.Contig6_JJ;CL5976.Contig2_JJ;CL9930.Cont…
	cellular_component	membrane-enclosed lumen	26	Unigene10609_JJ;CL10483.Contig1_JJ;Unigene4167_JJ;Unigene262_JJ;Unigene3018_JJ;Unigene46972_JJ;CL2781.Contig2_JJ;CL6883.Contig1_JJ;CL6883.Contig2_JJ;CL6517.Contig1_JJ;CL2991.Contig1_JJ;CL2175.Contig5_JJ;CL3024.Contig3_JJ;CL7320.Contig2_JJ;CL5940.Contig1_JJ;CL5940.Contig2_JJ;CL10061.Contig2_JJ;Unigene39374_JJ;CL3237.Contig1_JJ;CL3237.Contig2_JJ;Unigene6712_JJ;CL7054.Contig1_JJ;Unigene29114_JJ;CL92…
	cellular_component	nucleoid	1	Unigene47863_JJ
	cellular_component	organelle	495	Unigene25379_JJ;CL9710.Contig3_JJ;CL473.Contig1_JJ;Unigene10609_JJ;CL7784.Contig2_JJ;Unigene44773_JJ;CL1052.Contig2_JJ;Unigene42557_JJ;CL1853.Contig3_JJ;Unigene44335_JJ;CL4581.Contig4_JJ;CL2813.Contig3_JJ;CL4270.Contig1_JJ;Unigene27_JJ;CL6922.Contig2_JJ;CL10483.Contig1_JJ;Unigene30386_JJ;CL1678.Contig3_JJ;Unigene4052_JJ;Unigene33674_JJ;Unigene40138_JJ;Unigene16031_JJ;Unigene36301_JJ;Unigene48161_…
	cellular_component	organelle part	216	Unigene25379_JJ;Unigene10609_JJ;CL7784.Contig2_JJ;Unigene44773_JJ;CL1052.Contig2_JJ;Unigene42557_JJ;CL1853.Contig3_JJ;Unigene44335_JJ;Unigene27_JJ;CL6922.Contig2_JJ;CL10483.Contig1_JJ;Unigene40138_JJ;Unigene16031_JJ;Unigene32421_JJ;Unigene7180_JJ;Unigene16368_JJ;CL6344.Contig2_JJ;Unigene4167_JJ;Unigene2150_JJ;Unigene352_JJ;Unigene7148_JJ;Unigene29656_JJ;CL5883.Contig2_JJ;Unigene7892_JJ;Unigene685…
	cellular_component	supramolecular fiber	11	Unigene352_JJ;Unigene7892_JJ;CL3343.Contig2_JJ;Unigene12167_JJ;Unigene45012_JJ;Unigene45013_JJ;CL3882.Contig4_JJ;Unigene20809_JJ;CL8737.Contig2_JJ;Unigene6967_JJ;CL3861.Contig1_JJ
	cellular_component	symplast	12	CL7259.Contig1_JJ;Unigene26624_JJ;CL202.Contig1_JJ;CL202.Contig3_JJ;Unigene50648_JJ;Unigene26637_JJ;Unigene29829_JJ;Unigene20710_JJ;CL1453.Contig2_JJ;CL1453.Contig3_JJ;Unigene15521_JJ;CL7329.Contig1_JJ
	cellular_component	virion	3	CL9958.Contig2_JJ;CL7675.Contig2_JJ;CL2331.Contig4_JJ
	cellular_component	virion part	3	CL9958.Contig2_JJ;CL7675.Contig2_JJ;CL2331.Contig4_JJ
	molecular_function	antioxidant activity	5	CL7096.Contig2_JJ;CL3055.Contig2_JJ;Unigene19531_JJ;Unigene10859_JJ;CL5761.Contig2_JJ
	molecular_function	binding	997	CL8394.Contig2_JJ;Unigene44983_JJ;Unigene34994_JJ;Unigene40707_JJ;Unigene25379_JJ;Unigene11245_JJ;CL4263.Contig3_JJ;CL4607.Contig2_JJ;CL3961.Contig2_JJ;CL6839.Contig2_JJ;CL2907.Contig3_JJ;Unigene256_JJ;Unigene21068_JJ;CL7096.Contig2_JJ;CL9710.Contig3_JJ;Unigene10609_JJ;Unigene2560_JJ;Unigene9488_JJ;CL7047.Contig1_JJ;CL6759.Contig2_JJ;CL2433.Contig2_JJ;CL1052.Contig2_JJ;CL4663.Contig3_JJ;CL820.Con…
	molecular_function	catalytic activity	1279	Unigene34994_JJ;CL8743.Contig2_JJ;Unigene40707_JJ;Unigene25379_JJ;Unigene7167_JJ;CL4263.Contig3_JJ;Unigene4246_JJ;CL4607.Contig2_JJ;CL6839.Contig2_JJ;CL2907.Contig3_JJ;Unigene5481_JJ;CL5052.Contig1_JJ;CL1495.Contig2_JJ;Unigene24972_JJ;CL7096.Contig2_JJ;CL9710.Contig3_JJ;Unigene2560_JJ;CL7047.Contig1_JJ;CL6759.Contig2_JJ;CL6966.Contig1_JJ;CL2433.Contig2_JJ;CL823.Contig2_JJ;CL820.Contig1_JJ;Unigene…
	molecular_function	electron carrier activity	6	Unigene9646_JJ;Unigene12225_JJ;Unigene9349_JJ;CL3993.Contig2_JJ;CL3993.Contig3_JJ;CL7070.Contig1_JJ
	molecular_function	metallochaperone activity	1	Unigene3018_JJ
	molecular_function	molecular function regulator	18	Unigene11245_JJ;CL4581.Contig4_JJ;Unigene34035_JJ;Unigene43604_JJ;CL7082.Contig1_JJ;CL3857.Contig3_JJ;Unigene50485_JJ;CL6329.Contig1_JJ;CL4977.Contig4_JJ;CL4977.Contig5_JJ;CL10391.Contig2_JJ;Unigene15419_JJ;Unigene32718_JJ;Unigene35076_JJ;CL8413.Contig1_JJ;CL8413.Contig2_JJ;CL9936.Contig2_JJ;Unigene27853_JJ
	molecular_function	molecular transducer activity	4	CL2423.Contig9_JJ;CL2423.Contig10_JJ;CL2423.Contig11_JJ;Unigene45337_JJ
	molecular_function	nucleic acid binding transcription factor activity	7	CL8394.Contig2_JJ;Unigene34041_JJ;Unigene39607_JJ;CL1091.Contig1_JJ;CL2978.Contig2_JJ;CL3366.Contig1_JJ;CL3410.Contig3_JJ
	molecular_function	nutrient reservoir activity	1	CL5735.Contig2_JJ
	molecular_function	signal transducer activity	21	CL351.Contig1_JJ;CL7125.Contig3_JJ;Unigene35538_JJ;CL6363.Contig2_JJ;CL2423.Contig9_JJ;CL2423.Contig10_JJ;CL2423.Contig11_JJ;Unigene45337_JJ;CL792.Contig2_JJ;CL792.Contig3_JJ;CL792.Contig1_JJ;Unigene36022_JJ;CL351.Contig4_JJ;CL351.Contig5_JJ;CL638.Contig3_JJ;CL8455.Contig1_JJ;CL8455.Contig2_JJ;CL10016.Contig5_JJ;Unigene39924_JJ;Unigene50682_JJ;CL4007.Contig1_JJ
	molecular_function	structural molecule activity	54	CL1853.Contig3_JJ;Unigene30386_JJ;CL3476.Contig6_JJ;Unigene2982_JJ;Unigene2150_JJ;Unigene352_JJ;Unigene28887_JJ;Unigene35159_JJ;Unigene48651_JJ;Unigene7892_JJ;Unigene29237_JJ;Unigene13786_JJ;CL3343.Contig2_JJ;CL5496.Contig11_JJ;CL4150.Contig2_JJ;CL803.Contig3_JJ;CL803.Contig4_JJ;Unigene28788_JJ;Unigene12167_JJ;CL6362.Contig2_JJ;Unigene45012_JJ;Unigene45013_JJ;CL55.Contig2_JJ;CL2175.Contig5_JJ;CL7…
	molecular_function	transcription factor activity, protein binding	3	Unigene391_JJ;CL2781.Contig2_JJ;CL6517.Contig1_JJ
	molecular_function	transporter activity	146	CL6048.Contig4_JJ;CL6839.Contig2_JJ;CL473.Contig1_JJ;Unigene18044_JJ;Unigene44271_JJ;CL2491.Contig2_JJ;CL4320.Contig1_JJ;CL8234.Contig2_JJ;CL9554.Contig1_JJ;CL6344.Contig2_JJ;Unigene5387_JJ;Unigene10512_JJ;CL5369.Contig1_JJ;CL6619.Contig1_JJ;Unigene32503_JJ;Unigene16224_JJ;Unigene37940_JJ;CL5221.Contig2_JJ;CL1962.Contig1_JJ;CL10437.Contig1_JJ;CL10399.Contig1_JJ;CL2445.Contig1_JJ;CL7588.Contig3_JJ…
additive genes in JJD	biological_process	biological adhesion	2	CL91.Contig6_JJD;Unigene6850_JJD
	biological_process	biological regulation	391	CL5439.Contig3_JJD;Unigene28396_JJD;Unigene28397_JJD;Unigene28398_JJD;Unigene44902_JJD;CL3903.Contig8_JJD;CL3903.Contig14_JJD;CL4630.Contig2_JJD;CL10494.Contig2_JJD;CL138.Contig2_JJD;CL7364.Contig1_JJD;CL3216.Contig1_JJD;Unigene42382_JJD;CL7435.Contig4_JJD;CL1883.Contig2_JJD;CL1883.Contig4_JJD;CL5797.Contig2_JJD;CL4399.Contig1_JJD;CL3699.Contig1_JJD;CL1430.Contig2_JJD;CL8277.Contig3_JJD;Unigene55…
	biological_process	cell killing	1	Unigene31598_JJD
	biological_process	cellular component organization or biogenesis	289	CL4630.Contig2_JJD;Unigene42382_JJD;CL5294.Contig1_JJD;CL2541.Contig2_JJD;CL4319.Contig1_JJD;CL3101.Contig2_JJD;Unigene28341_JJD;Unigene39975_JJD;CL1777.Contig4_JJD;CL3938.Contig1_JJD;CL1349.Contig1_JJD;CL4242.Contig2_JJD;CL8951.Contig2_JJD;CL4828.Contig2_JJD;CL5156.Contig3_JJD;Unigene23836_JJD;CL3252.Contig4_JJD;Unigene35229_JJD;CL6277.Contig2_JJD;CL2182.Contig2_JJD;CL226.Contig1_JJD;CL10598.Con…
	biological_process	cellular process	2141	Unigene5812_JJD;CL1286.Contig5_JJD;CL5439.Contig3_JJD;Unigene28396_JJD;Unigene28397_JJD;Unigene28398_JJD;CL10709.Contig3_JJD;Unigene44902_JJD;Unigene42770_JJD;CL7857.Contig2_JJD;CL3903.Contig8_JJD;CL3903.Contig14_JJD;CL9397.Contig1_JJD;Unigene32967_JJD;CL4630.Contig2_JJD;CL1020.Contig9_JJD;Unigene6605_JJD;CL2885.Contig2_JJD;Unigene455_JJD;Unigene877_JJD;CL5651.Contig1_JJD;CL7774.Contig3_JJD;CL138…
	ntig3_JJD;CL7414.Contig1_JJD;CL7437.Contig2_JJD;Unigene6221_JJD;CL1652.Contig2_JJD;Unigene7664_JJD;Unigene19334_JJD;CL3348.Contig1_JJD;Unigene25469_JJD;Unigene39379_JJD;Unigene45918_JJD;Unigene31420_JJD;Unigene24465_JJD;Unigene18435_JJD;Unigene9420_JJD;Unigene39719_JJD;CL8568.Contig2_JJD;Unigene43066_JJD;Unigene29369_JJD;CL9169.Contig1_JJD;Unigene2556_JJD;Unigene3081_JJD;Unigene3082_JJD;Unigene45…
	biological_process	detoxification	10	CL9990.Contig2_JJD;CL7025.Contig1_JJD;Unigene40439_JJD;Unigene44683_JJD;Unigene26251_JJD;CL3417.Contig1_JJD;Unigene33246_JJD;Unigene45323_JJD;Unigene12070_JJD;Unigene25892_JJD
	biological_process	developmental process	70	Unigene9792_JJD;Unigene9793_JJD;CL3699.Contig1_JJD;CL1811.Contig1_JJD;CL1811.Contig2_JJD;CL5156.Contig3_JJD;Unigene46074_JJD;Unigene396_JJD;CL1811.Contig3_JJD;Unigene15439_JJD;CL5126.Contig2_JJD;Unigene8933_JJD;CL10698.Contig1_JJD;CL4080.Contig3_JJD;CL2042.Contig5_JJD;Unigene48699_JJD;CL271.Contig1_JJD;Unigene8908_JJD;Unigene33431_JJD;CL3553.Contig3_JJD;CL9415.Contig1_JJD;Unigene20698_JJD;CL2620.…
	biological_process	growth	10	CL5156.Contig3_JJD;CL5093.Contig4_JJD;CL8452.Contig1_JJD;CL8452.Contig2_JJD;CL5256.Contig3_JJD;CL4431.Contig1_JJD;Unigene16949_JJD;Unigene15719_JJD;Unigene26971_JJD;Unigene31420_JJD
	biological_process	immune system process	13	CL333.Contig1_JJD;CL333.Contig2_JJD;Unigene2197_JJD;CL973.Contig1_JJD;CL973.Contig3_JJD;CL76.Contig2_JJD;Unigene4713_JJD;Unigene35680_JJD;Unigene30816_JJD;Unigene34391_JJD;CL76.Contig1_JJD;Unigene26227_JJD;Unigene29438_JJD
	biological_process	localization	475	Unigene229_JJD;CL6845.Contig4_JJD;Unigene7923_JJD;CL2820.Contig2_JJD;CL9489.Contig1_JJD;Unigene5605_JJD;Unigene42382_JJD;Unigene11178_JJD;CL7260.Contig1_JJD;CL4140.Contig1_JJD;CL4140.Contig2_JJD;CL5294.Contig1_JJD;Unigene33060_JJD;CL992.Contig3_JJD;Unigene6208_JJD;Unigene35514_JJD;Unigene13285_JJD;CL9251.Contig1_JJD;Unigene9384_JJD;CL2337.Contig2_JJD;Unigene830_JJD;Unigene11766_JJD;Unigene40097_J…
	biological_process	metabolic process	2266	Unigene5812_JJD;CL1286.Contig5_JJD;CL5439.Contig3_JJD;Unigene28396_JJD;Unigene28397_JJD;Unigene28398_JJD;CL10709.Contig3_JJD;CL3128.Contig4_JJD;Unigene42770_JJD;CL7857.Contig2_JJD;CL3903.Contig8_JJD;CL3903.Contig14_JJD;CL9397.Contig1_JJD;CL5104.Contig1_JJD;CL9544.Contig1_JJD;CL1020.Contig9_JJD;Unigene6605_JJD;CL2885.Contig2_JJD;CL4435.Contig1_JJD;CL4435.Contig6_JJD;Unigene455_JJD;CL9896.Contig3_J…
	e20489_JJD;Unigene42423_JJD;Unigene33783_JJD;Unigene6595_JJD;Unigene48088_JJD;CL221.Contig2_JJD;Unigene30142_JJD;Unigene12002_JJD;Unigene8777_JJD;Unigene28375_JJD;Unigene4853_JJD;Unigene49419_JJD;CL7088.Contig2_JJD;Unigene5453_JJD;Unigene39705_JJD;Unigene5964_JJD;Unigene35511_JJD;CL2810.Contig1_JJD;CL2810.Contig2_JJD;CL9879.Contig1_JJD;Unigene32428_JJD;Unigene26173_JJD;CL10455.Contig2_JJD;CL7203.…
	biological_process	multi-organism process	18	Unigene396_JJD;CL1696.Contig1_JJD;CL8452.Contig1_JJD;Unigene2197_JJD;Unigene7697_JJD;CL973.Contig1_JJD;CL973.Contig3_JJD;CL8452.Contig2_JJD;Unigene18307_JJD;Unigene4713_JJD;Unigene2056_JJD;Unigene35680_JJD;Unigene11440_JJD;Unigene31598_JJD;Unigene34391_JJD;Unigene26107_JJD;Unigene11512_JJD;Unigene9104_JJD
	biological_process	multicellular organismal process	60	Unigene9792_JJD;Unigene9793_JJD;CL1811.Contig1_JJD;CL1811.Contig2_JJD;Unigene46074_JJD;Unigene396_JJD;CL1811.Contig3_JJD;Unigene15439_JJD;CL5126.Contig2_JJD;Unigene8933_JJD;CL1696.Contig1_JJD;CL10698.Contig1_JJD;CL4080.Contig3_JJD;CL2042.Contig5_JJD;Unigene48699_JJD;CL271.Contig1_JJD;Unigene8908_JJD;Unigene33431_JJD;CL3553.Contig3_JJD;CL9415.Contig1_JJD;Unigene20698_JJD;CL2620.Contig1_JJD;CL7905.…
	biological_process	negative regulation of biological process	30	CL4630.Contig2_JJD;Unigene35229_JJD;CL1125.Contig1_JJD;CL1125.Contig3_JJD;CL10733.Contig1_JJD;CL10733.Contig5_JJD;Unigene31396_JJD;CL4729.Contig2_JJD;CL6799.Contig2_JJD;CL6799.Contig3_JJD;CL10328.Contig1_JJD;CL10328.Contig3_JJD;Unigene43514_JJD;Unigene32034_JJD;Unigene13050_JJD;Unigene25293_JJD;CL8916.Contig2_JJD;CL633.Contig1_JJD;CL1009.Contig2_JJD;CL7807.Contig1_JJD;Unigene14504_JJD;Unigene1632…
	biological_process	positive regulation of biological process	22	CL3216.Contig1_JJD;Unigene21911_JJD;CL9625.Contig2_JJD;CL8654.Contig2_JJD;CL10459.Contig1_JJD;Unigene11360_JJD;Unigene8692_JJD;Unigene2197_JJD;Unigene39421_JJD;CL9036.Contig2_JJD;Unigene21907_JJD;CL5265.Contig1_JJD;Unigene22777_JJD;Unigene30205_JJD;Unigene5067_JJD;CL6589.Contig4_JJD;Unigene41165_JJD;CL6887.Contig1_JJD;CL6887.Contig2_JJD;CL3791.Contig1_JJD;CL3791.Contig2_JJD;Unigene21824_JJD
	biological_process	regulation of biological process	344	Unigene44902_JJD;CL3903.Contig8_JJD;CL3903.Contig14_JJD;CL4630.Contig2_JJD;CL138.Contig2_JJD;CL7364.Contig1_JJD;CL3216.Contig1_JJD;CL7435.Contig4_JJD;CL1883.Contig2_JJD;CL1883.Contig4_JJD;CL5797.Contig2_JJD;CL4399.Contig1_JJD;CL3699.Contig1_JJD;CL1430.Contig2_JJD;CL8277.Contig3_JJD;Unigene5524_JJD;CL4984.Contig1_JJD;Unigene35229_JJD;CL8986.Contig2_JJD;CL8508.Contig2_JJD;CL4308.Contig3_JJD;Unigene…
	biological_process	reproduction	36	Unigene46074_JJD;Unigene396_JJD;Unigene8933_JJD;CL1696.Contig1_JJD;CL10698.Contig1_JJD;Unigene45009_JJD;Unigene48699_JJD;CL271.Contig1_JJD;Unigene8908_JJD;Unigene33431_JJD;CL3553.Contig3_JJD;CL2620.Contig1_JJD;CL7905.Contig2_JJD;CL8052.Contig2_JJD;CL8452.Contig1_JJD;Unigene663_JJD;CL8452.Contig2_JJD;Unigene18307_JJD;CL10630.Contig1_JJD;Unigene12068_JJD;Unigene2056_JJD;Unigene39421_JJD;CL9036.Cont…
	biological_process	reproductive process	36	Unigene46074_JJD;Unigene396_JJD;Unigene8933_JJD;CL1696.Contig1_JJD;CL10698.Contig1_JJD;Unigene45009_JJD;Unigene48699_JJD;CL271.Contig1_JJD;Unigene8908_JJD;Unigene33431_JJD;CL3553.Contig3_JJD;CL2620.Contig1_JJD;CL7905.Contig2_JJD;CL8052.Contig2_JJD;CL8452.Contig1_JJD;Unigene663_JJD;CL8452.Contig2_JJD;Unigene18307_JJD;CL10630.Contig1_JJD;Unigene12068_JJD;Unigene2056_JJD;Unigene39421_JJD;CL9036.Cont…
	biological_process	response to stimulus	310	Unigene44902_JJD;CL3903.Contig8_JJD;CL3903.Contig14_JJD;CL138.Contig2_JJD;CL241.Contig1_JJD;CL7482.Contig2_JJD;CL3216.Contig1_JJD;CL4140.Contig1_JJD;CL4140.Contig2_JJD;CL7435.Contig4_JJD;CL5797.Contig2_JJD;Unigene41350_JJD;CL9990.Contig2_JJD;CL1777.Contig4_JJD;CL5537.Contig2_JJD;CL10431.Contig2_JJD;Unigene1919_JJD;CL333.Contig1_JJD;CL333.Contig2_JJD;CL4984.Contig1_JJD;CL8986.Contig2_JJD;CL7735.Co…
	biological_process	signaling	137	Unigene44902_JJD;CL3903.Contig8_JJD;CL3903.Contig14_JJD;CL138.Contig2_JJD;CL3216.Contig1_JJD;CL5797.Contig2_JJD;CL4984.Contig1_JJD;CL8986.Contig2_JJD;Unigene19578_JJD;CL9625.Contig2_JJD;CL4327.Contig2_JJD;Unigene731_JJD;CL6177.Contig3_JJD;CL6177.Contig1_JJD;CL5797.Contig1_JJD;CL3127.Contig8_JJD;CL6362.Contig2_JJD;CL7540.Contig1_JJD;Unigene31539_JJD;Unigene49827_JJD;CL138.Contig4_JJD;CL138.Contig5…
	biological_process	single-organism process	1112	CL5439.Contig3_JJD;Unigene44902_JJD;CL3128.Contig4_JJD;CL7857.Contig2_JJD;CL3903.Contig8_JJD;CL3903.Contig14_JJD;CL9397.Contig1_JJD;CL4630.Contig2_JJD;CL1020.Contig9_JJD;Unigene6605_JJD;CL2885.Contig2_JJD;Unigene455_JJD;CL7774.Contig3_JJD;CL138.Contig2_JJD;CL8632.Contig1_JJD;CL8632.Contig3_JJD;CL1351.Contig1_JJD;CL1166.Contig1_JJD;Unigene2544_JJD;Unigene7923_JJD;Unigene9102_JJD;CL3216.Contig1_JJD…
	cellular_component	cell	1681	CL5439.Contig3_JJD;Unigene44902_JJD;Unigene42770_JJD;CL3903.Contig8_JJD;CL3903.Contig14_JJD;CL5104.Contig1_JJD;CL4630.Contig2_JJD;CL9104.Contig2_JJD;CL2885.Contig2_JJD;Unigene229_JJD;CL6162.Contig1_JJD;CL1351.Contig1_JJD;Unigene4626_JJD;Unigene7923_JJD;CL2820.Contig2_JJD;CL241.Contig1_JJD;CL6784.Contig1_JJD;Unigene4918_JJD;CL3950.Contig1_JJD;CL2326.Contig3_JJD;CL3216.Contig1_JJD;CL4654.Contig2_JJ…
	cellular_component	cell junction	24	Unigene35229_JJD;CL3793.Contig2_JJD;Unigene11364_JJD;Unigene6962_JJD;CL9674.Contig1_JJD;CL7594.Contig4_JJD;Unigene18307_JJD;CL4644.Contig2_JJD;Unigene37793_JJD;Unigene6547_JJD;Unigene10430_JJD;Unigene21865_JJD;Unigene2056_JJD;Unigene17042_JJD;Unigene10488_JJD;Unigene26730_JJD;Unigene36116_JJD;Unigene46604_JJD;CL4256.Contig1_JJD;CL4256.Contig2_JJD;Unigene230_JJD;CL4550.Contig1_JJD;Unigene24247_JJD…
	cellular_component	cell part	1656	CL5439.Contig3_JJD;Unigene44902_JJD;Unigene42770_JJD;CL3903.Contig8_JJD;CL3903.Contig14_JJD;CL5104.Contig1_JJD;CL4630.Contig2_JJD;CL9104.Contig2_JJD;CL2885.Contig2_JJD;Unigene229_JJD;CL6162.Contig1_JJD;CL1351.Contig1_JJD;Unigene4626_JJD;Unigene7923_JJD;CL2820.Contig2_JJD;CL241.Contig1_JJD;CL6784.Contig1_JJD;Unigene4918_JJD;CL3950.Contig1_JJD;CL2326.Contig3_JJD;CL3216.Contig1_JJD;CL4654.Contig2_JJ…
	cellular_component	extracellular region	35	CL4526.Contig1_JJD;CL6325.Contig1_JJD;CL335.Contig1_JJD;CL335.Contig2_JJD;CL7768.Contig2_JJD;CL4526.Contig2_JJD;CL8301.Contig2_JJD;CL8301.Contig1_JJD;CL4526.Contig3_JJD;CL4724.Contig1_JJD;CL4724.Contig2_JJD;CL3719.Contig2_JJD;Unigene18307_JJD;CL10473.Contig1_JJD;CL7768.Contig1_JJD;CL8298.Contig1_JJD;Unigene2056_JJD;Unigene10435_JJD;Unigene35323_JJD;Unigene31598_JJD;Unigene6584_JJD;CL7740.Contig2_…
	cellular_component	extracellular region part	5	CL335.Contig1_JJD;CL335.Contig2_JJD;CL8298.Contig1_JJD;CL8501.Contig2_JJD;CL8501.Contig3_JJD
	cellular_component	macromolecular complex	543	Unigene42770_JJD;CL4630.Contig2_JJD;CL9104.Contig2_JJD;CL2885.Contig2_JJD;CL1351.Contig1_JJD;CL241.Contig1_JJD;CL4654.Contig2_JJD;CL4654.Contig1_JJD;CL7163.Contig1_JJD;CL4446.Contig1_JJD;CL2541.Contig2_JJD;Unigene19382_JJD;CL7896.Contig1_JJD;Unigene8739_JJD;Unigene20157_JJD;CL1430.Contig2_JJD;Unigene28341_JJD;CL2864.Contig1_JJD;CL7040.Contig2_JJD;CL1777.Contig4_JJD;CL212.Contig4_JJD;CL3938.Contig…
	cellular_component	membrane	1540	CL1915.Contig1_JJD;CL8139.Contig1_JJD;CL6307.Contig2_JJD;CL762.Contig1_JJD;CL2885.Contig2_JJD;Unigene455_JJD;CL3918.Contig3_JJD;CL7773.Contig1_JJD;CL6845.Contig4_JJD;Unigene4626_JJD;Unigene2544_JJD;Unigene7923_JJD;CL4276.Contig3_JJD;Unigene26368_JJD;CL7227.Contig2_JJD;CL7227.Contig3_JJD;CL2820.Contig2_JJD;CL9489.Contig1_JJD;CL79.Contig6_JJD;CL79.Contig7_JJD;Unigene4918_JJD;CL10049.Contig1_JJD;CL3…
	cellular_component	membrane part	1133	CL8139.Contig1_JJD;CL6307.Contig2_JJD;CL2885.Contig2_JJD;Unigene455_JJD;CL7773.Contig1_JJD;CL6845.Contig4_JJD;Unigene4626_JJD;Unigene7923_JJD;CL4276.Contig3_JJD;Unigene26368_JJD;CL7227.Contig2_JJD;CL7227.Contig3_JJD;CL9489.Contig1_JJD;CL3216.Contig1_JJD;Unigene5605_JJD;Unigene42382_JJD;CL7163.Contig1_JJD;CL4358.Contig1_JJD;CL4358.Contig2_JJD;Unigene11178_JJD;Unigene46067_JJD;Unigene32465_JJD;CL54…
	cellular_component	membrane-enclosed lumen	91	CL9104.Contig2_JJD;CL1430.Contig2_JJD;Unigene28341_JJD;CL3916.Contig1_JJD;CL3916.Contig2_JJD;CL3916.Contig4_JJD;CL1652.Contig5_JJD;CL9807.Contig2_JJD;Unigene21911_JJD;CL3700.Contig1_JJD;Unigene9788_JJD;CL2707.Contig3_JJD;CL9589.Contig3_JJD;CL333.Contig6_JJD;CL5791.Contig2_JJD;CL5791.Contig3_JJD;CL100.Contig1_JJD;Unigene47759_JJD;Unigene6536_JJD;Unigene8908_JJD;Unigene33431_JJD;CL3553.Contig3_JJD;…
	cellular_component	nucleoid	4	Unigene11360_JJD;Unigene49444_JJD;Unigene35895_JJD;Unigene32440_JJD
	cellular_component	organelle	1073	Unigene42770_JJD;CL4630.Contig2_JJD;CL9104.Contig2_JJD;CL2885.Contig2_JJD;CL6162.Contig1_JJD;CL1351.Contig1_JJD;Unigene7923_JJD;CL2820.Contig2_JJD;CL241.Contig1_JJD;Unigene4918_JJD;CL3950.Contig1_JJD;CL4654.Contig2_JJD;CL1740.Contig1_JJD;CL4654.Contig1_JJD;CL3793.Contig1_JJD;Unigene42382_JJD;CL7163.Contig1_JJD;CL4358.Contig1_JJD;CL4358.Contig2_JJD;CL4446.Contig1_JJD;CL5294.Contig1_JJD;CL5555.Cont…
	cellular_component	organelle part	508	Unigene42770_JJD;CL4630.Contig2_JJD;CL9104.Contig2_JJD;CL2885.Contig2_JJD;CL1351.Contig1_JJD;Unigene7923_JJD;CL2820.Contig2_JJD;CL241.Contig1_JJD;CL4654.Contig2_JJD;CL4654.Contig1_JJD;Unigene42382_JJD;CL5411.Contig5_JJD;Unigene8739_JJD;Unigene32702_JJD;CL5396.Contig2_JJD;CL1430.Contig2_JJD;Unigene28341_JJD;Unigene39975_JJD;CL1777.Contig4_JJD;CL212.Contig4_JJD;CL3938.Contig1_JJD;CL4817.Contig2_JJD…
	cellular_component	supramolecular fiber	31	CL645.Contig1_JJD;CL226.Contig1_JJD;Unigene34658_JJD;CL6134.Contig3_JJD;CL6134.Contig1_JJD;CL6134.Contig2_JJD;Unigene5454_JJD;CL235.Contig6_JJD;Unigene9673_JJD;CL235.Contig11_JJD;CL436.Contig5_JJD;Unigene8985_JJD;Unigene11430_JJD;Unigene2102_JJD;CL436.Contig6_JJD;CL8469.Contig2_JJD;Unigene8692_JJD;CL226.Contig2_JJD;Unigene30688_JJD;Unigene47071_JJD;CL5503.Contig1_JJD;CL3780.Contig2_JJD;CL235.Cont…
	cellular_component	symplast	24	Unigene35229_JJD;CL3793.Contig2_JJD;Unigene11364_JJD;Unigene6962_JJD;CL9674.Contig1_JJD;CL7594.Contig4_JJD;Unigene18307_JJD;CL4644.Contig2_JJD;Unigene37793_JJD;Unigene6547_JJD;Unigene10430_JJD;Unigene21865_JJD;Unigene2056_JJD;Unigene17042_JJD;Unigene10488_JJD;Unigene26730_JJD;Unigene36116_JJD;Unigene46604_JJD;CL4256.Contig1_JJD;CL4256.Contig2_JJD;Unigene230_JJD;CL4550.Contig1_JJD;Unigene24247_JJD…
	cellular_component	virion	4	Unigene5882_JJD;Unigene17921_JJD;Unigene42974_JJD;Unigene29462_JJD
	cellular_component	virion part	4	Unigene5882_JJD;Unigene17921_JJD;Unigene42974_JJD;Unigene29462_JJD
	molecular_function	antioxidant activity	10	CL9990.Contig2_JJD;CL7025.Contig1_JJD;Unigene40439_JJD;Unigene44683_JJD;Unigene26251_JJD;CL3417.Contig1_JJD;Unigene33246_JJD;Unigene45323_JJD;Unigene12070_JJD;Unigene25892_JJD
	molecular_function	binding	1907	Unigene5812_JJD;CL10709.Contig3_JJD;Unigene44902_JJD;Unigene42770_JJD;CL7857.Contig2_JJD;CL3903.Contig8_JJD;CL3903.Contig14_JJD;CL9397.Contig1_JJD;CL5104.Contig1_JJD;CL4630.Contig2_JJD;CL4531.Contig1_JJD;CL10494.Contig2_JJD;CL9544.Contig1_JJD;CL9104.Contig2_JJD;CL1020.Contig9_JJD;Unigene6605_JJD;CL4435.Contig1_JJD;CL4435.Contig6_JJD;CL1769.Contig2_JJD;Unigene877_JJD;CL5651.Contig1_JJD;Unigene1532…
	ene29178_JJD;Unigene3224_JJD;Unigene41902_JJD;Unigene11200_JJD;CL4882.Contig1_JJD;CL707.Contig6_JJD;Unigene7033_JJD;Unigene49448_JJD;Unigene10113_JJD;Unigene48520_JJD;Unigene43419_JJD;Unigene4527_JJD;CL6460.Contig1_JJD;Unigene667_JJD;Unigene14607_JJD;CL4039.Contig2_JJD;Unigene1647_JJD;CL4789.Contig1_JJD;Unigene21818_JJD;Unigene6725_JJD;Unigene36555_JJD;Unigene35336_JJD;Unigene15750_JJD;Unigene221…
	molecular_function	catalytic activity	2173	Unigene5812_JJD;CL1286.Contig5_JJD;Unigene28396_JJD;Unigene28397_JJD;Unigene28398_JJD;CL10709.Contig3_JJD;CL3128.Contig4_JJD;CL7857.Contig2_JJD;CL3903.Contig8_JJD;CL3903.Contig14_JJD;CL9397.Contig1_JJD;CL5104.Contig1_JJD;CL9544.Contig1_JJD;CL1020.Contig9_JJD;Unigene6605_JJD;CL2885.Contig2_JJD;Unigene455_JJD;CL9896.Contig3_JJD;CL9896.Contig4_JJD;Unigene877_JJD;CL5651.Contig1_JJD;Unigene19480_JJD;C…
	Contig2_JJD;Unigene21749_JJD;Unigene7211_JJD;CL5957.Contig2_JJD;Unigene9373_JJD;Unigene11995_JJD;Unigene41172_JJD;Unigene44000_JJD;CL3190.Contig2_JJD;CL1224.Contig2_JJD;Unigene11087_JJD;Unigene17443_JJD;CL4065.Contig1_JJD;Unigene48813_JJD;Unigene22353_JJD;Unigene41915_JJD;Unigene31812_JJD;CL10522.Contig2_JJD;Unigene43095_JJD;Unigene45936_JJD;Unigene35728_JJD;CL585.Contig2_JJD;CL3359.Contig2_JJD;U…
	molecular_function	electron carrier activity	17	CL7774.Contig3_JJD;CL4817.Contig2_JJD;CL4817.Contig1_JJD;CL7774.Contig1_JJD;CL905.Contig1_JJD;Unigene3731_JJD;CL8425.Contig2_JJD;Unigene17889_JJD;CL2988.Contig1_JJD;Unigene20760_JJD;Unigene44446_JJD;Unigene10656_JJD;Unigene35881_JJD;CL9570.Contig1_JJD;CL2988.Contig2_JJD;Unigene45626_JJD;Unigene11231_JJD
	molecular_function	molecular function regulator	39	CL10494.Contig2_JJD;CL10526.Contig1_JJD;CL4327.Contig2_JJD;Unigene731_JJD;CL6177.Contig3_JJD;CL6177.Contig1_JJD;CL2860.Contig1_JJD;CL2860.Contig2_JJD;Unigene5114_JJD;CL10526.Contig2_JJD;Unigene48699_JJD;CL2519.Contig1_JJD;CL2519.Contig3_JJD;CL8452.Contig1_JJD;CL6600.Contig2_JJD;CL1797.Contig4_JJD;Unigene6414_JJD;CL1797.Contig3_JJD;CL1797.Contig5_JJD;CL8452.Contig2_JJD;CL7589.Contig1_JJD;CL7589.Co…
	molecular_function	molecular transducer activity	9	Unigene43982_JJD;CL1562.Contig1_JJD;CL1562.Contig2_JJD;Unigene40628_JJD;CL7740.Contig2_JJD;CL7740.Contig4_JJD;Unigene43135_JJD;Unigene25817_JJD;Unigene11458_JJD
	molecular_function	nucleic acid binding transcription factor activity	13	CL6489.Contig2_JJD;CL7783.Contig3_JJD;CL541.Contig3_JJD;CL6489.Contig1_JJD;CL2961.Contig1_JJD;CL2961.Contig2_JJD;CL3600.Contig3_JJD;CL3600.Contig4_JJD;Unigene3733_JJD;Unigene27168_JJD;CL7186.Contig2_JJD;Unigene28329_JJD;CL7851.Contig2_JJD
	molecular_function	nutrient reservoir activity	4	CL4526.Contig1_JJD;CL4526.Contig2_JJD;CL4526.Contig3_JJD;Unigene4739_JJD
	molecular_function	protein tag	2	Unigene12498_JJD;Unigene17745_JJD
	molecular_function	signal transducer activity	37	CL3216.Contig1_JJD;CL5797.Contig2_JJD;CL9625.Contig2_JJD;CL5797.Contig1_JJD;CL7540.Contig1_JJD;CL843.Contig2_JJD;CL6960.Contig1_JJD;CL6960.Contig2_JJD;Unigene449_JJD;CL7420.Contig1_JJD;CL7420.Contig2_JJD;CL6821.Contig1_JJD;CL9999.Contig1_JJD;CL7341.Contig1_JJD;CL7341.Contig2_JJD;CL7341.Contig3_JJD;Unigene43982_JJD;CL5797.Contig3_JJD;CL1562.Contig1_JJD;CL1562.Contig2_JJD;Unigene40628_JJD;CL2986.Co…
	molecular_function	structural molecule activity	208	Unigene42770_JJD;CL4446.Contig1_JJD;CL992.Contig3_JJD;CL7896.Contig1_JJD;Unigene8739_JJD;Unigene42089_JJD;CL3012.Contig4_JJD;CL7260.Contig2_JJD;CL522.Contig3_JJD;CL3700.Contig1_JJD;Unigene9788_JJD;CL9110.Contig2_JJD;CL2788.Contig1_JJD;Unigene34689_JJD;Unigene37070_JJD;CL7896.Contig2_JJD;Unigene206_JJD;CL6134.Contig3_JJD;CL6134.Contig1_JJD;CL6134.Contig2_JJD;CL235.Contig6_JJD;Unigene9673_JJD;CL235…
	molecular_function	transcription factor activity, protein binding	8	CL1430.Contig2_JJD;CL100.Contig1_JJD;CL1430.Contig1_JJD;CL8109.Contig1_JJD;CL8109.Contig2_JJD;CL8109.Contig3_JJD;Unigene9247_JJD;Unigene24238_JJD
	molecular_function	transporter activity	224	Unigene7923_JJD;Unigene5605_JJD;Unigene42382_JJD;Unigene11178_JJD;CL4140.Contig1_JJD;CL4140.Contig2_JJD;Unigene6208_JJD;Unigene35514_JJD;CL9251.Contig1_JJD;Unigene9384_JJD;Unigene20477_JJD;CL3938.Contig1_JJD;CL1673.Contig1_JJD;CL1673.Contig2_JJD;CL3639.Contig2_JJD;CL6480.Contig2_JJD;CL2561.Contig3_JJD;CL6695.Contig2_JJD;CL729.Contig2_JJD;CL709.Contig8_JJD;CL1643.Contig2_JJD;CL9542.Contig2_JJD;Uni…
nonadditive genes in JJD	biological_process	biological adhesion	1	CL91.Contig4_JJD
	biological_process	biological regulation	159	Unigene21841_JJD;CL10189.Contig1_JJD;CL4762.Contig6_JJD;Unigene16173_JJD;CL5720.Contig2_JJD;CL5732.Contig2_JJD;Unigene8182_JJD;Unigene46241_JJD;CL7435.Contig3_JJD;CL310.Contig1_JJD;Unigene17782_JJD;Unigene47592_JJD;CL6226.Contig2_JJD;Unigene47916_JJD;CL8552.Contig2_JJD;CL7583.Contig1_JJD;CL6241.Contig1_JJD;Unigene607_JJD;CL3699.Contig2_JJD;Unigene20693_JJD;Unigene36439_JJD;Unigene9281_JJD;Unigene…
	biological_process	cellular component organization or biogenesis	136	Unigene8675_JJD;Unigene38867_JJD;Unigene262_JJD;CL5156.Contig2_JJD;CL6959.Contig1_JJD;CL5463.Contig1_JJD;CL6730.Contig2_JJD;CL5597.Contig1_JJD;Unigene8182_JJD;CL5093.Contig1_JJD;CL5156.Contig1_JJD;Unigene25457_JJD;Unigene4265_JJD;Unigene315_JJD;Unigene7112_JJD;CL5971.Contig2_JJD;Unigene25439_JJD;Unigene48700_JJD;Unigene13095_JJD;Unigene21490_JJD;Unigene34375_JJD;Unigene35388_JJD;CL5822.Contig2_JJ…
	biological_process	cellular process	999	Unigene9843_JJD;Unigene5458_JJD;Unigene8675_JJD;Unigene38867_JJD;Unigene7341_JJD;Unigene17986_JJD;Unigene24284_JJD;CL681.Contig1_JJD;Unigene97_JJD;Unigene398_JJD;CL7174.Contig1_JJD;Unigene262_JJD;CL5156.Contig2_JJD;CL4721.Contig2_JJD;CL7093.Contig2_JJD;Unigene45198_JJD;CL4721.Contig1_JJD;CL5155.Contig2_JJD;CL6959.Contig1_JJD;CL8249.Contig1_JJD;CL347.Contig1_JJD;Unigene21841_JJD;CL10189.Contig1_JJ…
	biological_process	detoxification	7	CL5665.Contig1_JJD;CL6226.Contig2_JJD;CL9990.Contig1_JJD;CL7025.Contig2_JJD;Unigene10455_JJD;CL3417.Contig2_JJD;CL4424.Contig2_JJD
	biological_process	developmental process	37	Unigene38867_JJD;CL5156.Contig2_JJD;CL6959.Contig1_JJD;CL5156.Contig1_JJD;CL3699.Contig2_JJD;Unigene41343_JJD;Unigene3805_JJD;CL1217.Contig1_JJD;CL1217.Contig5_JJD;CL1217.Contig6_JJD;CL1217.Contig9_JJD;CL1917.Contig4_JJD;CL7769.Contig2_JJD;CL7769.Contig3_JJD;CL3699.Contig3_JJD;CL1811.Contig4_JJD;Unigene19790_JJD;CL8597.Contig2_JJD;CL5126.Contig1_JJD;CL5126.Contig3_JJD;CL2042.Contig2_JJD;CL2042.Co…
	biological_process	growth	3	CL5156.Contig2_JJD;CL5093.Contig1_JJD;CL5156.Contig1_JJD
	biological_process	immune system process	1	Unigene11242_JJD
	biological_process	localization	252	CL8281.Contig2_JJD;Unigene10552_JJD;CL3660.Contig2_JJD;Unigene8685_JJD;Unigene9675_JJD;CL3012.Contig2_JJD;CL8249.Contig1_JJD;CL4209.Contig1_JJD;CL3064.Contig1_JJD;CL6335.Contig2_JJD;Unigene41900_JJD;CL3576.Contig2_JJD;Unigene48409_JJD;Unigene11645_JJD;CL2561.Contig4_JJD;Unigene9209_JJD;Unigene6432_JJD;CL7109.Contig3_JJD;CL1168.Contig2_JJD;CL1173.Contig2_JJD;CL2937.Contig1_JJD;CL3012.Contig3_JJD;U…
	biological_process	metabolic process	1125	Unigene5438_JJD;CL2024.Contig3_JJD;Unigene9843_JJD;CL9896.Contig2_JJD;Unigene5458_JJD;Unigene7341_JJD;Unigene17986_JJD;Unigene24284_JJD;Unigene4490_JJD;CL681.Contig1_JJD;Unigene97_JJD;Unigene398_JJD;CL7174.Contig1_JJD;Unigene262_JJD;CL9412.Contig1_JJD;CL4721.Contig2_JJD;Unigene45198_JJD;CL2041.Contig2_JJD;CL4721.Contig1_JJD;CL5155.Contig2_JJD;CL8249.Contig1_JJD;CL347.Contig1_JJD;Unigene21841_JJD;…
	biological_process	multi-organism process	10	Unigene3576_JJD;Unigene17197_JJD;CL173.Contig5_JJD;CL173.Contig6_JJD;CL173.Contig8_JJD;CL173.Contig9_JJD;CL2426.Contig1_JJD;CL2426.Contig3_JJD;Unigene11242_JJD;CL7793.Contig1_JJD
	biological_process	multicellular organismal process	38	Unigene38867_JJD;CL6959.Contig1_JJD;Unigene41343_JJD;CL1217.Contig1_JJD;CL1217.Contig5_JJD;CL1217.Contig6_JJD;CL1217.Contig9_JJD;CL1917.Contig4_JJD;CL7769.Contig2_JJD;CL7769.Contig3_JJD;CL1811.Contig4_JJD;Unigene3576_JJD;Unigene17197_JJD;Unigene19790_JJD;CL8597.Contig2_JJD;CL5126.Contig1_JJD;CL5126.Contig3_JJD;CL2042.Contig2_JJD;CL2042.Contig3_JJD;CL2042.Contig4_JJD;CL173.Contig5_JJD;CL173.Contig…
	biological_process	negative regulation of biological process	13	Unigene8182_JJD;CL4630.Contig1_JJD;CL6046.Contig2_JJD;CL3822.Contig3_JJD;CL3822.Contig5_JJD;CL3822.Contig7_JJD;CL1125.Contig4_JJD;CL1125.Contig2_JJD;CL2796.Contig4_JJD;CL6799.Contig1_JJD;Unigene22822_JJD;CL1009.Contig3_JJD;CL119.Contig1_JJD
	biological_process	positive regulation of biological process	5	CL5732.Contig2_JJD;CL8654.Contig1_JJD;Unigene22969_JJD;Unigene11242_JJD;Unigene6059_JJD
	biological_process	regulation of biological process	143	Unigene21841_JJD;CL10189.Contig1_JJD;CL4762.Contig6_JJD;CL5720.Contig2_JJD;CL5732.Contig2_JJD;Unigene8182_JJD;Unigene46241_JJD;CL7435.Contig3_JJD;CL310.Contig1_JJD;Unigene17782_JJD;Unigene47592_JJD;CL6226.Contig2_JJD;Unigene47916_JJD;CL8552.Contig2_JJD;CL7583.Contig1_JJD;CL6241.Contig1_JJD;Unigene607_JJD;CL3699.Contig2_JJD;Unigene20693_JJD;Unigene36439_JJD;Unigene9281_JJD;Unigene11776_JJD;Unigene…
	biological_process	reproduction	17	Unigene38867_JJD;Unigene41343_JJD;CL7769.Contig2_JJD;CL7769.Contig3_JJD;Unigene3576_JJD;Unigene17197_JJD;CL5126.Contig1_JJD;CL5126.Contig3_JJD;CL173.Contig5_JJD;CL173.Contig6_JJD;CL173.Contig8_JJD;CL173.Contig9_JJD;CL7905.Contig3_JJD;CL3300.Contig2_JJD;Unigene27796_JJD;Unigene5033_JJD;CL2499.Contig2_JJD
	biological_process	reproductive process	17	Unigene38867_JJD;Unigene41343_JJD;CL7769.Contig2_JJD;CL7769.Contig3_JJD;Unigene3576_JJD;Unigene17197_JJD;CL5126.Contig1_JJD;CL5126.Contig3_JJD;CL173.Contig5_JJD;CL173.Contig6_JJD;CL173.Contig8_JJD;CL173.Contig9_JJD;CL7905.Contig3_JJD;CL3300.Contig2_JJD;Unigene27796_JJD;Unigene5033_JJD;CL2499.Contig2_JJD
	biological_process	response to stimulus	136	Unigene21841_JJD;CL4762.Contig6_JJD;Unigene16173_JJD;CL5720.Contig2_JJD;CL5732.Contig2_JJD;CL6725.Contig2_JJD;CL5665.Contig1_JJD;Unigene13224_JJD;CL4750.Contig2_JJD;CL4750.Contig1_JJD;CL7435.Contig3_JJD;CL310.Contig1_JJD;Unigene17782_JJD;CL6226.Contig2_JJD;Unigene10575_JJD;CL7109.Contig3_JJD;CL7583.Contig1_JJD;CL6241.Contig1_JJD;CL2350.Contig7_JJD;CL7599.Contig2_JJD;CL6537.Contig2_JJD;Unigene3643…
	biological_process	rhythmic process	1	CL1919.Contig5_JJD
	biological_process	signaling	51	Unigene21841_JJD;CL5732.Contig2_JJD;CL310.Contig1_JJD;Unigene17782_JJD;CL7583.Contig1_JJD;CL6241.Contig1_JJD;Unigene36439_JJD;Unigene11776_JJD;Unigene5749_JJD;Unigene2114_JJD;CL9603.Contig1_JJD;Unigene21854_JJD;CL3903.Contig4_JJD;CL3903.Contig10_JJD;CL3903.Contig12_JJD;CL3903.Contig15_JJD;Unigene601_JJD;CL4762.Contig9_JJD;CL4762.Contig8_JJD;CL1888.Contig1_JJD;CL8986.Contig1_JJD;CL7458.Contig2_JJD…
	biological_process	single-organism process	615	Unigene5438_JJD;CL2024.Contig3_JJD;CL8281.Contig2_JJD;Unigene10552_JJD;Unigene38867_JJD;Unigene24284_JJD;CL681.Contig1_JJD;Unigene97_JJD;CL5156.Contig2_JJD;CL4721.Contig2_JJD;CL4721.Contig1_JJD;CL6959.Contig1_JJD;Unigene21841_JJD;CL10189.Contig1_JJD;CL2019.Contig2_JJD;CL1016.Contig5_JJD;CL4209.Contig1_JJD;CL5463.Contig1_JJD;Unigene31395_JJD;CL5720.Contig2_JJD;CL5732.Contig2_JJD;CL1858.Contig1_JJD…
	cellular_component	cell	767	Unigene3628_JJD;Unigene10552_JJD;Unigene8675_JJD;Unigene38867_JJD;Unigene7341_JJD;Unigene12_JJD;CL681.Contig1_JJD;Unigene398_JJD;CL7174.Contig1_JJD;Unigene262_JJD;CL2693.Contig2_JJD;CL5156.Contig2_JJD;Unigene45198_JJD;CL3012.Contig2_JJD;Unigene27077_JJD;CL10190.Contig1_JJD;CL8249.Contig1_JJD;CL586.Contig7_JJD;CL10189.Contig1_JJD;CL1824.Contig1_JJD;Unigene4157_JJD;CL1016.Contig5_JJD;Unigene31395_J…
	cellular_component	cell junction	8	CL2362.Contig1_JJD;Unigene18907_JJD;CL7594.Contig1_JJD;CL7594.Contig2_JJD;CL7594.Contig3_JJD;Unigene21866_JJD;Unigene1739_JJD;CL4550.Contig2_JJD
	cellular_component	cell part	754	Unigene3628_JJD;Unigene10552_JJD;Unigene8675_JJD;Unigene38867_JJD;Unigene7341_JJD;Unigene12_JJD;CL681.Contig1_JJD;Unigene398_JJD;CL7174.Contig1_JJD;Unigene262_JJD;CL2693.Contig2_JJD;CL5156.Contig2_JJD;Unigene45198_JJD;CL3012.Contig2_JJD;Unigene27077_JJD;CL10190.Contig1_JJD;CL8249.Contig1_JJD;CL586.Contig7_JJD;CL10189.Contig1_JJD;CL1824.Contig1_JJD;Unigene4157_JJD;CL1016.Contig5_JJD;Unigene31395_J…
	cellular_component	extracellular region	14	Unigene45882_JJD;CL5971.Contig2_JJD;Unigene21490_JJD;CL111.Contig1_JJD;CL4526.Contig4_JJD;CL5921.Contig2_JJD;CL8298.Contig2_JJD;Unigene16149_JJD;CL9391.Contig1_JJD;CL7740.Contig3_JJD;CL10608.Contig1_JJD;CL10608.Contig2_JJD;CL10608.Contig3_JJD;Unigene6450_JJD
	cellular_component	extracellular region part	2	Unigene45882_JJD;CL8298.Contig2_JJD
	cellular_component	macromolecular complex	181	Unigene38867_JJD;Unigene7341_JJD;Unigene12_JJD;CL681.Contig1_JJD;Unigene398_JJD;CL2693.Contig2_JJD;Unigene45198_JJD;CL3012.Contig2_JJD;Unigene27077_JJD;CL10190.Contig1_JJD;CL10189.Contig1_JJD;Unigene8182_JJD;Unigene41589_JJD;CL4942.Contig5_JJD;Unigene24756_JJD;CL2997.Contig1_JJD;CL2997.Contig4_JJD;CL2997.Contig2_JJD;CL3700.Contig3_JJD;Unigene19368_JJD;Unigene34361_JJD;CL1173.Contig2_JJD;CL5924.Co…
	cellular_component	membrane	800	CL8281.Contig2_JJD;CL9382.Contig1_JJD;Unigene10552_JJD;Unigene17986_JJD;CL3660.Contig2_JJD;Unigene6433_JJD;Unigene8685_JJD;Unigene9675_JJD;CL3012.Contig2_JJD;Unigene45177_JJD;Unigene27077_JJD;CL8249.Contig1_JJD;Unigene16808_JJD;Unigene3056_JJD;CL662.Contig2_JJD;Unigene25431_JJD;CL10189.Contig1_JJD;CL4209.Contig1_JJD;CL5463.Contig1_JJD;CL3064.Contig1_JJD;Unigene3046_JJD;CL6335.Contig2_JJD;Unigene4…
	cellular_component	membrane part	587	CL8281.Contig2_JJD;CL9382.Contig1_JJD;Unigene10552_JJD;Unigene17986_JJD;CL3660.Contig2_JJD;Unigene8685_JJD;Unigene9675_JJD;CL3012.Contig2_JJD;Unigene27077_JJD;CL8249.Contig1_JJD;Unigene3056_JJD;CL662.Contig2_JJD;Unigene25431_JJD;CL10189.Contig1_JJD;CL4209.Contig1_JJD;Unigene3046_JJD;CL6335.Contig2_JJD;Unigene41589_JJD;CL5093.Contig1_JJD;Unigene21072_JJD;Unigene41900_JJD;Unigene3174_JJD;CL3985.Con…
	cellular_component	membrane-enclosed lumen	31	Unigene38867_JJD;Unigene45198_JJD;Unigene8182_JJD;CL2202.Contig3_JJD;CL3700.Contig3_JJD;CL5924.Contig1_JJD;CL7599.Contig2_JJD;Unigene20693_JJD;CL6523.Contig1_JJD;Unigene7134_JJD;CL7503.Contig2_JJD;CL5025.Contig2_JJD;CL5453.Contig1_JJD;CL455.Contig1_JJD;CL3916.Contig3_JJD;CL3700.Contig2_JJD;CL5126.Contig1_JJD;CL5126.Contig3_JJD;CL452.Contig1_JJD;Unigene5192_JJD;Unigene5195_JJD;Unigene5196_JJD;CL10…
	cellular_component	nucleoid	1	Unigene21893_JJD
	cellular_component	organelle	494	Unigene8675_JJD;Unigene38867_JJD;Unigene7341_JJD;Unigene12_JJD;Unigene398_JJD;CL7174.Contig1_JJD;Unigene262_JJD;CL2693.Contig2_JJD;Unigene45198_JJD;CL3012.Contig2_JJD;Unigene27077_JJD;CL8249.Contig1_JJD;CL586.Contig7_JJD;CL10189.Contig1_JJD;Unigene4157_JJD;CL1016.Contig5_JJD;Unigene31395_JJD;CL5732.Contig2_JJD;CL1858.Contig1_JJD;Unigene4256_JJD;CL586.Contig3_JJD;CL10681.Contig3_JJD;Unigene8182_JJ…
	cellular_component	organelle part	218	Unigene38867_JJD;Unigene12_JJD;Unigene262_JJD;CL2693.Contig2_JJD;Unigene45198_JJD;CL3012.Contig2_JJD;CL8249.Contig1_JJD;CL10189.Contig1_JJD;Unigene4157_JJD;Unigene31395_JJD;Unigene8182_JJD;Unigene41589_JJD;CL4942.Contig5_JJD;Unigene21072_JJD;CL2202.Contig3_JJD;CL6371.Contig2_JJD;CL2997.Contig1_JJD;CL2997.Contig4_JJD;CL2997.Contig2_JJD;CL3700.Contig3_JJD;Unigene48409_JJD;Unigene34361_JJD;CL5924.Co…
	cellular_component	supramolecular fiber	9	CL235.Contig9_JJD;CL436.Contig2_JJD;CL235.Contig10_JJD;CL5125.Contig3_JJD;CL645.Contig2_JJD;Unigene27796_JJD;CL235.Contig7_JJD;Unigene9671_JJD;CL5708.Contig4_JJD
	cellular_component	symplast	8	CL2362.Contig1_JJD;Unigene18907_JJD;CL7594.Contig1_JJD;CL7594.Contig2_JJD;CL7594.Contig3_JJD;Unigene21866_JJD;Unigene1739_JJD;CL4550.Contig2_JJD
	cellular_component	virion	5	Unigene17918_JJD;Unigene17920_JJD;Unigene17922_JJD;CL8244.Contig5_JJD;CL9458.Contig2_JJD
	cellular_component	virion part	5	Unigene17918_JJD;Unigene17920_JJD;Unigene17922_JJD;CL8244.Contig5_JJD;CL9458.Contig2_JJD
	molecular_function	antioxidant activity	7	CL5665.Contig1_JJD;CL6226.Contig2_JJD;CL9990.Contig1_JJD;CL7025.Contig2_JJD;Unigene10455_JJD;CL3417.Contig2_JJD;CL4424.Contig2_JJD
	molecular_function	binding	916	Unigene5438_JJD;CL2024.Contig3_JJD;Unigene9843_JJD;CL2554.Contig1_JJD;CL4524.Contig1_JJD;CL9700.Contig3_JJD;Unigene5458_JJD;Unigene8675_JJD;Unigene38867_JJD;Unigene7341_JJD;Unigene17986_JJD;Unigene1944_JJD;Unigene12_JJD;CL1854.Contig1_JJD;CL6840.Contig6_JJD;CL2693.Contig2_JJD;CL7093.Contig2_JJD;Unigene45198_JJD;CL5155.Contig2_JJD;CL3203.Contig2_JJD;CL347.Contig1_JJD;Unigene3056_JJD;CL662.Contig2_…
	molecular_function	catalytic activity	1185	Unigene5438_JJD;CL2024.Contig3_JJD;Unigene9843_JJD;CL2554.Contig1_JJD;CL9896.Contig2_JJD;Unigene5458_JJD;Unigene17986_JJD;Unigene24284_JJD;Unigene4490_JJD;CL681.Contig1_JJD;Unigene97_JJD;CL6840.Contig6_JJD;CL9412.Contig1_JJD;CL4721.Contig2_JJD;CL2041.Contig2_JJD;CL4721.Contig1_JJD;CL5155.Contig2_JJD;CL3203.Contig2_JJD;CL347.Contig1_JJD;Unigene21841_JJD;CL1824.Contig1_JJD;Unigene18387_JJD;CL2019.C…
	molecular_function	electron carrier activity	11	Unigene49565_JJD;CL1390.Contig1_JJD;CL1390.Contig3_JJD;CL1390.Contig2_JJD;CL7774.Contig2_JJD;CL966.Contig1_JJD;CL4067.Contig1_JJD;Unigene6227_JJD;CL6478.Contig2_JJD;Unigene3809_JJD;Unigene867_JJD
	molecular_function	metallochaperone activity	1	Unigene7134_JJD
	molecular_function	molecular function regulator	11	Unigene16173_JJD;Unigene47592_JJD;Unigene45596_JJD;Unigene34375_JJD;CL8537.Contig1_JJD;CL2008.Contig1_JJD;Unigene32789_JJD;Unigene4847_JJD;Unigene12237_JJD;CL8124.Contig2_JJD;Unigene18170_JJD
	molecular_function	molecular transducer activity	3	CL1562.Contig3_JJD;CL7740.Contig3_JJD;Unigene41874_JJD
	molecular_function	nucleic acid binding transcription factor activity	13	Unigene40481_JJD;Unigene2114_JJD;Unigene39809_JJD;CL7783.Contig2_JJD;CL7783.Contig1_JJD;CL855.Contig3_JJD;CL2870.Contig1_JJD;Unigene38191_JJD;CL3600.Contig1_JJD;CL3600.Contig2_JJD;Unigene4264_JJD;Unigene40094_JJD;CL7186.Contig1_JJD
	molecular_function	nutrient reservoir activity	2	CL4526.Contig4_JJD;Unigene16149_JJD
	molecular_function	signal transducer activity	8	Unigene21854_JJD;Unigene42048_JJD;CL7458.Contig2_JJD;CL1562.Contig3_JJD;CL843.Contig1_JJD;CL9999.Contig2_JJD;CL7740.Contig3_JJD;Unigene41874_JJD
	molecular_function	structural molecule activity	55	Unigene7341_JJD;Unigene398_JJD;CL3012.Contig2_JJD;CL8249.Contig1_JJD;CL4942.Contig5_JJD;CL3700.Contig3_JJD;CL3012.Contig3_JJD;Unigene15063_JJD;CL235.Contig9_JJD;Unigene47305_JJD;Unigene40253_JJD;Unigene40472_JJD;Unigene13777_JJD;CL436.Contig2_JJD;CL1090.Contig2_JJD;Unigene48020_JJD;CL4001.Contig1_JJD;CL2788.Contig2_JJD;Unigene6571_JJD;Unigene25363_JJD;CL3700.Contig2_JJD;Unigene42661_JJD;CL235.Con…
	molecular_function	transcription factor activity, protein binding	4	Unigene20693_JJD;CL6046.Contig2_JJD;CL100.Contig2_JJD;CL2796.Contig4_JJD
	molecular_function	transporter activity	127	CL8281.Contig2_JJD;Unigene10552_JJD;Unigene9675_JJD;CL4209.Contig1_JJD;CL6335.Contig2_JJD;Unigene41900_JJD;CL3576.Contig2_JJD;CL2561.Contig4_JJD;CL7109.Contig3_JJD;CL7654.Contig3_JJD;Unigene5617_JJD;CL5790.Contig2_JJD;Unigene17168_JJD;Unigene1955_JJD;CL10481.Contig2_JJD;Unigene11226_JJD;Unigene40003_JJD;CL6630.Contig1_JJD;Unigene9674_JJD;CL4773.Contig1_JJD;CL6681.Contig1_JJD;Unigene4529_JJD;CL828…
Jhn: C. nankingense, Jh: T. vulgare, JJ: Hybrid, JJD: Allopolyploid.
